# Supplementary material for: Nicotinamide Mononucleotide (NMN) Works in Type 2 Diabetes through Unexpected Effects in Adipose Tissue, Not by Mitochondrial Biogenesis
Source: Int J Mol Sci. 2024 Feb 23;25(5):2594. doi: 10.3390/ijms25052594 (PMC10932336; doi:10.3390/ijms25052594)
Supplement: Supplementary file 1 [file ijms-25-02594-s001.zip]

Archive with 8 entries (7 files):
- Supplementary_materials/
- Supplementary_materials/Document_S1.pdf
- Supplementary_materials/Table_S1.csv
- Supplementary_materials/Table_S2.csv
- Supplementary_materials/Table_S3.csv
- Supplementary_materials/Table_S4.csv
- Supplementary_materials/Table_S5.csv
- Supplementary_materials/Table_S6.csv
