# Supplementary material for: Nicotinamide Mononucleotide (NMN) Works in Type 2 Diabetes through Unexpected Effects in Adipose Tissue, Not by Mitochondrial Biogenesis
Source: Int J Mol Sci. 2024 Feb 23;25(5):2594. doi: 10.3390/ijms25052594 (PMC10932336; doi:10.3390/ijms25052594)
Supplement: Supplementary file 1 [file ijms-25-02594-s001.zip › Supplementary_materials/Table_S1.csv]

	log-ratios NMN+HFD vs HFD	FDR PolySTest NMN+HFD vs HFD	FDR limma NMN+HFD vs HFD	FDR Miss test NMN+HFD vs HFD	Selected	HFD1_L_r1.wiff	HFD1_L_r2.wiff	HFD1_L_r3.wiff	HFD2_L_r1.wiff	HFD2_L_r2.wiff	HFD2_L_r3.wiff	HFD3_L_r1.wiff	HFD3_L_r2.wiff	HFD3_L_r3.wiff	HFD4_L_r1.wiff	HFD4_L_r2.wiff	HFD4_L_r3.wiff	HFD5_L_r1.wiff	HFD5_L_r2.wiff	HFD5_L_r3.wiff	NMN_HFD1_L_r1.wiff	NMN_HFD1_L_r2.wiff	NMN_HFD1_L_r3.wiff	NMN_HFD2_L_r1.wiff	NMN_HFD2_L_r2.wiff	NMN_HFD2_L_r3.wiff	NMN_HFD3_L_r1.wiff	NMN_HFD3_L_r2.wiff	NMN_HFD3_L_r3.wiff	NMN_HFD4_L_r1.wiff	NMN_HFD4_L_r2.wiff	NMN_HFD4_L_r3.wiff	NMN_HFD5_L_r1.wiff	NMN_HFD5_L_r2.wiff	NMN_HFD5_L_r3.wiff
A1cf (APOBEC1 complementation factor)	-0.0443743478864442	0.248661681328421	0.248661681328421	1	FALSE	5.97582504516266	6.00224344892612	6.09326648616874	5.87370986384038	5.98671355089432	5.93770219641625	5.95649580812216	5.89970494056437	5.93992236450125	5.91889423700027	5.89318744573256	5.92256656402482	6.07498060486771	6.04611776563755	5.97126993324828	5.7705330782315	5.8184108972049	5.8746248549974	5.88148598421468	6.04886827268732	5.97915420903127	5.90173337197575	6.00895966020733	5.97011969899315	5.93292573532659	5.94522141594119	6.05356102220265	5.88331777940557	5.93462028886291	5.82344876752859
Aacs (acetoacetyl-CoA synthetase)	-0.266749747034798	0.324732952190319	0.324732952190319	1	FALSE	7.01118251999973	7.02530569801455	7.01683056851899	7.2406673265978	7.18910303096256	7.12887075946512	8.53727276756418	8.48645293325955	8.39600103468969	6.83292797932417	6.81713716134211	6.7689385644409	7.05897664163356	6.92831109786898	6.76362403232193	6.5057242354838	6.42948206517701	6.44887452791706	8.37696752970735	8.4102902185925	8.43285504188084	6.96791789484024	6.74812574593397	6.85162412734689	6.60811285601926	6.36048894417038	6.47750086506883	6.99094351841026	6.82558213003292	6.76586620990054
Aadac (arylacetamide deacetylase)	0.0201234406959603	0.53206001560817	0.53206001560817	1	FALSE	8.47107362738758	8.51321831958983	8.4741683118417	8.48908527749345	8.47205717321619	8.44906195723211	8.68480822020073	8.6995585728112	8.71163256182322	8.51573137225724	8.54944970052904	8.44886379334242	8.02176286406123	7.95989184270407	7.93281710274185	8.36181221499774	8.2738981457826	8.28462980035414	8.66853756132174	8.60713054214406	8.62735513242091	8.51112800947445	8.46237548163608	8.40829576962328	8.48264260693935	8.43176501606313	8.38998833925606	8.43298027944921	8.35852813254825	8.39396527566024
Aadat (aminoadipate aminotransferase)	-0.217828627696741	0.0625295188504554	0.0625295188504554	1	FALSE	6.70955256918556	6.88210499495733	6.83774145224934	6.31579444094352	6.31794979327702	6.29324539812284	6.2247966261871	6.15608509934779	6.11419625706087	6.14644750208764	6.256929502057	6.23416214312833	6.48027804937146	6.35915391394441	6.50341234465764	6.0452856916534	5.86407468751324	6.03326660932382	5.96041208584374	5.86730592514166	5.95183953581591	6.42531662612796	6.48480678592333	6.52440850690017	6.1483443820384	6.12763121637337	6.12567589570329	6.31645532359825	6.30055207548905	6.38904532368115
Aars1 (alanyl-tRNA synthetase)	-0.0287939632565215	0.430089608480613	0.430089608480613	1	FALSE	7.62270344820431	7.52661660616232	7.51547119636283	7.57457839078565	7.61051552094475	7.55472697544169	7.35437281581261	7.32494557980089	7.27596616552741	7.61982380911542	7.65681096046761	7.63603727337035	7.63298792913956	7.65689674581272	7.6590968258182	7.5453506448223	7.58902187817149	7.4337523376473	7.3978799537322	7.43023508558905	7.44069478817559	7.43845920442348	7.52298162504227	7.46067704481596	7.63923216324928	7.60206783788442	7.55329137766222	7.63642161399439	7.59659231254591	7.50298292616263
Aarsd1 (alanyl-tRNA synthetase domain containing 1)	0.0593713154500973	0.42100707785018	0.42100707785018	1	FALSE	6.34647295595534	6.59648199344645	6.36043802489183	6.81049451757768	6.46693050432899	6.62444309921369	6.72336742721262	6.82534043954501	6.74703823164797	6.63013604772482	6.57500669387046	6.72836952557322	6.54413140773018	6.40575586079871	6.64065563003273	6.73688894895625	6.82522594044337	6.73817334558761	6.98017385909421	6.81812197543834	6.63671596417207	6.87878663755391	6.58708440627739	6.831332581802	5.75121196669821	6.5153450335831	6.67202925367115	6.67955047315688	6.67037299283895	6.59461871202771
Aass (aminoadipate-semialdehyde synthase)	0.128404617886676	0.103996751608169	0.103996751608169	1	FALSE	8.09261444973866	8.07698123030639	8.04503881625444	8.1861984458934	8.14846132893422	8.15020931746185	8.54396752800724	8.52254622353422	8.46362654352305	8.31678836614156	8.37151530232147	8.35394075106571	8.17370711407074	8.17349225963916	8.1865154139674	8.43084558025202	8.40742923506554	8.37803902855038	8.61468776187926	8.649791474364	8.63591397261091	8.26107943232032	8.16837627891427	8.28032536786586	8.35817645084772	8.41801702336175	8.35963976200112	8.29332909662821	8.2701504656084	8.20587142888987
Abat (4-aminobutyrate aminotransferase)	0.0386085683041036	0.451219134774316	0.451219134774316	1	FALSE	8.22446480628765	8.25768483757029	8.19172548950316	7.88417051910843	8.01136704468172	8.02233451968182	8.3454052467178	8.36640527611459	8.37485691018806	8.12476753582247	8.10883805204968	8.112642799076	7.82200989512963	7.86397560726968	7.92358301741912	8.15065106061356	8.14171888181782	8.14749496145569	8.16997008495791	8.26695515753395	8.21672646048452	8.22984744607916	8.24544812490046	8.24404029261882	7.91726465661209	7.76225578698818	7.83670683711398	8.29657670928015	8.26853732191381	8.31916629881155
Abca1 (ATP-binding cassette, sub-family A (ABC1), member 1)	0.137781099384824	0.289037916991277	0.289037916991277	1	FALSE	3.6073539885509	3.20448037386847	3.56974626308945	2.84439569679273	3.83695420285286	3.39780296186249	3.30783650246227	NA	3.52191760148274	3.84067471292981	NA	3.77668305598518	3.675036800967	3.31841084847529	3.48558139335872	3.78604217693422	NA	3.00407526236134	NA	3.84189263160306	NA	3.50137544860746	3.52650706390201	3.88856792340494	NA	3.7632628353554	3.6332103134632	3.68195518810718	3.66390245986168	NA
Abca6 (ATP-binding cassette, sub-family A (ABC1), member 6)	0.0149849491443565	0.535803465053221	0.535803465053221	1	FALSE	5.93695588572894	5.82590008215739	5.9741988864701	6.04103704349707	6.05936393099163	5.82400914428706	5.74695495602831	5.75389865008261	5.93113934410056	5.98021499576504	5.85120183771641	5.89268245002123	5.76154059502247	5.71211425152201	5.76651035717711	6.20595546711974	5.87355976957127	5.80981056502119	5.71893146718097	5.38795871504413	5.93498112741974	5.8798601224736	6.0939741986198	6.05714480441062	5.9130114513058	5.80397609259201	6.06680820549974	5.87428549049804	5.80489509216243	5.8573440788142
Abca8b (ATP-binding cassette, sub-family A (ABC1), member 8b)	-0.189525597874027	0.213648121578509	0.213648121578509	1	FALSE	3.256677069605	3.55624546470352	3.98511784680535	3.54257998870265	3.9086207917474	4.15270263091575	3.4008930948688	3.65729700999104	3.65191274464578	4.04599331265136	4.01449812699935	4.25562158212156	3.8849299858953	3.89713391395553	3.84941886317627	4.24756299707135	4.14644342884686	4.12508072106317	3.58669269686004	3.42974985080022	3.40424918466734	NA	3.84706486500355	3.84456643052814	3.40012801480873	3.11827499586586	3.18856708767462	3.17209222436574	3.64948900216323	3.44234639504381
Abcb10 (ATP-binding cassette, sub-family B (MDR/TAP), member 10)	-0.265492515090386	0.00186007387648458	0.00186007387648458	1	TRUE	4.87922053928116	4.72123046114599	4.79293341816381	4.72862257674081	4.53289043195925	4.65279049007355	4.64808573647403	4.43862553808838	4.53007074222508	4.86171721050729	4.67935623354078	4.5449798832558	4.90596216312106	4.5200010080908	4.88052391085842	4.37799132690588	4.07637951664967	4.29184663873742	4.6359052686297	4.51654471056628	4.45206163894852	4.46063773200346	4.50778195710962	4.33601196425669	4.51405280709655	4.17415071221201	4.48505322383392	4.461299354963	4.54643148880567	4.49847427645205
Abcb11 (ATP-binding cassette, sub-family B (MDR/TAP), member 11)	-0.0128650694413469	0.538789251312915	0.538789251312915	1	FALSE	6.70400044180198	6.67448889954187	6.60883732765398	6.76959985368484	6.69600772792552	6.75506114944909	6.86076420262883	6.76459297444714	6.71689489439268	6.69323603219373	6.63216931769171	6.59069632384452	7.09597714911683	7.06702556165789	7.00615213105772	6.7251412719596	6.78004757606187	6.71423177764792	6.94271388843662	6.86383936082327	6.90102374534859	6.77447081781102	6.76125867475653	6.65570959551851	6.84461162137031	6.87770744603464	6.83843498593063	6.64629228647144	6.5041277582347	6.61291713906245
Abcb4 (ATP-binding cassette, sub-family B (MDR/TAP), member 4)	0.227004887626913	0.0119996496293231	0.0119996496293231	1	TRUE	4.85739882485504	4.75321407442321	4.72690749043379	5.04180806731044	4.73616106739823	4.6599017307686	4.6134255685	4.56545094935199	4.54757938454743	5.01072166439323	4.83880053313023	4.7197584321076	5.19875736646691	5.02667614156452	5.05339810877741	5.06767313190002	4.91341603328531	4.98376888619273	4.83507518041353	4.89083090620812	4.9169590544999	5.15964533048292	5.11214963540678	5.1135754912905	5.20129274892094	5.13313193492826	5.23743752286972	5.12837589493676	4.99663279075588	5.06506817634095
Abcb7 (ATP-binding cassette, sub-family B (MDR/TAP), member 7)	-0.0157217076524516	0.527257076684493	0.527257076684493	1	FALSE	5.30337162221073	5.1532743590243	5.25204470355812	5.42867506044805	5.25816838411673	5.37959670439288	5.14294434344727	5.22860323194847	5.16797203438764	5.47257874936245	5.32460541513372	5.28979389802881	5.47546107630867	5.46475647256355	5.38358334290979	5.48319988100708	5.19860023025697	5.39840167924391	5.48188336784456	5.34900073588527	5.46066394066415	5.47799458198432	5.14726191917606	4.91313834425686	5.27897718827976	5.37004567887762	5.27077559972071	5.22143245219929	5.22767177306782	5.21055641059003
Abcb8 (ATP-binding cassette, sub-family B (MDR/TAP), member 8)	0.0987058907718745	0.41680626706265	0.41680626706265	1	FALSE	NA	NA	3.87639907049517	3.24005782741448	3.81540122931413	3.81362729553809	3.68925442511237	2.89820448209429	NA	4.20972628211837	3.74939481828661	3.53406160242112	4.15882979916981	3.9252588981881	4.15612960593054	3.67988540468648	3.35814303662679	3.9207410950874	3.90413723135505	4.06417581295971	NA	3.57654632372013	3.84328040898502	3.65303708059409	4.04828850681631	NA	3.80228629103888	4.42983687042675	3.97045796304897	NA
Abcb9 (ATP-binding cassette, sub-family B (MDR/TAP), member 9)	0.00406919428756171	0.578609256732305	0.578609256732305	1	FALSE	7.6462202716241	7.52665572638252	7.53214549662195	7.23893967935749	7.22227326526294	7.15149355178749	7.11580317418545	7.0284254943435	6.95993240292082	8.0737506241468	7.88980813694009	7.86763705200836	7.71825886642173	7.60403424735361	7.6917016507512	7.41605435355448	7.49749261504424	7.5611962819459	7.00912318954764	6.92201940377256	7.03352211458603	7.60328510169166	7.61810648081773	7.50529550467471	7.55845132716222	7.5944589754716	7.55819874311039	7.86669783761941	7.78617159294458	7.79804403247832
Abcc2 (ATP-binding cassette, sub-family C (CFTR/MRP), member 2)	0.110869524147825	0.0932393789202104	0.0932393789202104	1	FALSE	6.09440710522562	6.06173084268836	6.01420574845732	6.12675815352043	6.073228984139	5.9925214659143	6.2821432287815	6.12468380151735	6.27589727927419	6.01361411445024	5.93613379094423	5.97976014180337	6.0690920367525	6.08728461497226	6.12281764359535	6.11480426520991	6.03795321239099	6.12389170338023	6.43713783404808	6.47573180995982	6.46921199695191	6.26797206120793	6.2382423075609	6.06850959467318	6.21572906675722	6.08719337157085	6.10292053020059	6.07762541627174	6.12232898187223	6.0780696621978
Abcc3 (ATP-binding cassette, sub-family C (CFTR/MRP), member 3)	0.226643217457838	0.194428495024869	0.194428495024869	1	FALSE	4.44903306002676	4.72285396983647	4.58321819014675	4.66873751699088	4.6876206320849	4.73407008689221	5.32925996400452	5.28176871420262	5.21624919465642	4.67937312498038	4.98902089777595	3.77598814659443	4.49433240020937	4.43009789781798	4.35131030190492	4.92892928866095	4.78597419619738	4.92826608512889	5.33286186063164	5.26617935684564	5.29359119789613	4.74111638239087	4.85940308980193	4.28078561450481	5.23711624827385	5.23682550959707	5.12836352114842	4.80909541077321	4.80433240348213	4.15974219465919
Abcc6 (ATP-binding cassette, sub-family C (CFTR/MRP), member 6)	-0.0588711371639168	0.318699433719583	0.318699433719583	1	FALSE	5.97842904178583	6.04088366576584	6.06362158011231	5.87458059458958	6.0217595333648	6.02494017413824	5.59214603943032	5.75501039317352	5.58361836500395	5.82450820576047	6.02282274511352	6.07605023136608	5.87449206970013	5.7121445237886	5.7108642780688	5.98916399085067	5.97576773645883	5.77905743467258	5.78348546606501	5.88952951645527	5.80783659873329	5.83411957740763	5.91300666267402	5.85847093076055	5.77140231092031	5.71284611198586	5.64112980702158	5.80778509019077	5.65004360580791	5.85915954369895
Abcd2 (ATP-binding cassette, sub-family D (ALD), member 2)	0.208525953541013	0.354253631804399	0.354253631804399	1	FALSE	NA	3.64910956494293	NA	3.73388576195202	3.79060524266661	3.78114985171021	4.44660693421928	4.207635204522	4.20561928482447	4.22049248111006	4.18678577231814	3.90993627399379	3.63626498942179	3.74403189321432	NA	4.80805548952485	4.57793028512111	4.65104020699359	4.41451442751404	4.41206338571927	4.33468267993572	2.63810396543726	NA	NA	4.41593439640734	4.18196917993183	4.48301602855332	NA	NA	2.92925509413379
Abcd3 (ATP-binding cassette, sub-family D (ALD), member 3)	-0.0783478091157495	0.413079546791404	0.413079546791404	1	FALSE	9.70252595518102	9.76347797090976	9.81908854965435	9.88473069508131	9.91464524231939	9.95694528147213	10.4372527114922	10.4921736596108	10.5453120282712	9.74762069078892	9.8218361520195	9.8007559467088	9.68301915492082	9.67647546342745	9.76275076337635	9.55047168530174	9.62227516358245	9.60077336874877	10.2295879227407	10.4367635864741	10.3695319164485	9.70687067296912	9.89110167879736	9.88203925296432	9.65381241913964	9.76951720910409	9.77862091321188	9.6747642883808	9.83051203795624	9.83675101267815
Abce1 (ATP-binding cassette, sub-family E (OABP), member 1)	-0.0520582496791689	0.236475659257073	0.236475659257073	1	FALSE	6.86360399574148	6.78420295383037	6.90349627236869	6.80622093039896	6.7086424906596	6.71271957619736	6.85722213698364	6.71161879689694	6.76959985368484	6.73470962022584	6.77606449770493	6.71986792834437	6.92443248449565	6.80435047487805	6.87746206260886	6.66600380854169	6.76682039961706	6.61575762564994	6.76840931471574	6.93035887611242	6.92016227010759	6.79893183486949	6.71513833827546	6.59198154231383	6.67515256793721	6.70480281522247	6.68371048823671	6.70893212337706	6.75987487109545	6.86730345375992
Abcf1 (ATP-binding cassette, sub-family F (GCN20), member 1)	0.0386240737204351	0.478530473277457	0.478530473277457	1	FALSE	5.19491047110791	5.38253929952433	5.45333978292886	5.28976808197662	5.25435216273399	5.74228922305216	5.44124774753962	5.62264635093353	5.15580993726258	5.36412414672062	5.57612603776102	5.70199532515761	5.39283944652829	5.22967251325348	5.308069580542	5.35159299620928	5.56864323522858	5.55661334274399	5.33867399441239	5.5517805387356	5.45065041281643	4.72637349192333	5.39422601318731	5.39097715502013	5.24687928053584	5.70762969831376	5.47858034811778	5.64883067245136	5.48289667319076	5.7947433599426
Abcf2 (ATP-binding cassette, sub-family F (GCN20), member 2)	0.0710630346995317	0.439350833002682	0.439350833002682	1	FALSE	5.53415500593068	5.90543033035004	5.36050123476146	5.62085615747583	5.93717722948331	NA	6.0940650141868	5.76916079144172	5.08132258227751	5.79760187161202	NA	5.64950337282376	5.79715308889598	5.74592032580431	NA	NA	5.49062788843312	NA	5.88880655564608	NA	NA	6.16145642136296	5.82884226395381	5.55958970267725	NA	5.55818496452655	5.82009469635014	6.0127407318891	5.89681191056189	5.40418104913061
Abcf3 (ATP-binding cassette, sub-family F (GCN20), member 3)	0.172070528420749	0.206686591342135	0.206686591342135	1	FALSE	3.46892212158475	3.84485763556966	3.63230311898957	3.55477301375787	3.47431922111034	3.67659464083389	3.63956790392452	NA	NA	3.93066165321491	NA	3.65833717743804	3.9689570307853	3.10919170572357	3.13457910431712	4.3271627830687	NA	NA	3.93318547573574	NA	3.64562096868028	3.91689697115997	3.72484669187665	3.90185160915246	NA	3.50756632753404	3.60394081081293	3.65391987311942	3.68343820562256	3.49632172917756
Abcg2 (ATP binding cassette subfamily G member 2 (Junior blood group))	-0.0344264470135654	0.45495056300083	0.45495056300083	1	FALSE	6.36467047620009	6.19053387423345	6.26182977867501	6.28088395462631	6.1427932594419	6.29271182098779	6.26516681554227	6.22255535938737	6.35665796048219	6.36557881621184	6.24106982888442	6.20925839366556	6.64137695335544	6.6435127874885	6.29716022877238	6.06904906013277	5.88343509155532	6.01737856867391	6.25943068513059	6.21224053188323	6.33701883200827	6.48467146877607	6.26436190088116	6.44614703094884	6.47288738163197	6.39070551316598	6.45193310306092	6.34024001215606	6.24330348691814	6.38656093582783
Abhd11 (abhydrolase domain containing 11)	-0.00500619864873209	0.566991012695963	0.566991012695963	1	FALSE	4.55336050333533	4.46272637904059	4.36053986165181	4.50972117437192	4.46898075276229	4.38905048785353	4.25996541691508	4.28458816126288	4.09520711259171	4.49348722487798	4.38200315589452	4.56330458947008	4.40329499419951	4.46184283788407	4.56127725142271	4.59943682303214	4.63198313871881	4.56565809918951	4.5170740798157	4.39474048848377	4.47567507358223	4.01654980488008	4.53385609341159	4.05381513041724	4.51086067396762	4.31867837373655	4.38420871560035	4.51633669091984	4.26722864960849	4.38815508843915
Abhd14b (abhydrolase domain containing 14b)	0.0156170980042424	0.501489136247097	0.501489136247097	1	FALSE	10.2431977901254	10.3820403464803	10.3717875325613	10.2667045670569	10.4202023617961	10.3917161745763	10.3991924605905	10.4972830276187	10.5181711933984	10.3750502949735	10.4004525402764	10.4279832220012	10.2057810334687	10.1467850319535	10.1959626994379	10.4126333536264	10.5309037323948	10.5061488709569	10.2772060209997	10.4229267607435	10.407915662905	10.2616130833722	10.3236177632916	10.3442182222451	10.3261260847689	10.3168358727385	10.3619108851755	10.2432573050378	10.332562493342	10.408690634781
Abhd16a (abhydrolase domain containing 16A)	0.0847039702165604	0.334232207786257	0.334232207786257	1	FALSE	4.81934119005877	4.21737032511463	4.55080218380917	4.35201693382995	4.39262653859772	4.54277806926875	4.45745639797434	4.39495308469636	4.52830250749128	4.86886946088866	4.35005164009924	4.54241283706827	4.44062669143564	4.40222418651052	4.1876648294401	5.08700874517743	4.93924538718892	4.58044701959866	4.35908537247869	4.58653057908997	4.20488410176899	4.59659529402612	4.37284068858779	4.15238625842844	4.5677157963124	4.56121614280423	4.46188866443282	4.42142529605755	4.59953203942902	4.82725504415079
Abhd3 (abhydrolase domain containing 3)	0.141490211440913	0.102635170661244	0.102635170661244	1	FALSE	4.40116623944929	4.49463321435586	4.29022532652623	4.50753461458392	4.38153256893404	4.44405079527013	4.59058405599226	4.77846092080725	4.46885045802062	4.69147274857538	4.80280842879617	4.78139119016399	5.00504061670053	4.69256668460142	4.47661498865513	4.64147088676396	4.65184961818338	4.65015565008512	4.76423467442272	4.77312074010498	4.6104697510764	4.58855874115015	4.68426892784718	4.55794305239655	5.094299418647	4.94586517055905	4.80106550921756	4.84226987713271	4.67343770203695	4.65027630342219
Abhd5 (abhydrolase domain containing 5)	0.227163923077959	0.136981164220034	0.136981164220034	1	FALSE	NA	3.77127288391967	3.39432206250409	NA	3.41492027554449	2.98453102165169	3.25096763526435	3.30627536568448	3.33805353101926	3.333981811352	3.19587197620976	3.14867546971959	3.31928988030412	3.35974604690547	3.78245050312714	3.44263834186864	3.19853187066346	3.54321127571534	4.11858398746073	3.98378712379999	4.2878637968747	NA	3.15631570949275	3.50031767483052	3.242373851512	3.82892602064471	3.64294411826392	3.47903649842731	3.12967043159117	3.58032641309125
Abhd6 (abhydrolase domain containing 6)	0.0702727166858146	0.433689848228088	0.433689848228088	1	FALSE	3.99902585203546	4.21008489386292	3.80772585309331	4.04381692589571	4.02075997709873	4.2720605254061	3.79885927590664	3.96101204429147	3.92129350149762	4.08051270443348	3.70096121362199	3.89365343877836	4.4699445682948	4.80493122063428	4.66720523435634	4.00828070322925	3.97611613822694	4.14829963463159	4.10144838048991	3.7614980445501	4.11750388953467	3.79127230777659	4.23247657119849	4.29345141647896	4.21897485712327	4.40699237231062	4.57698159879444	4.37844226124786	4.09838586843513	4.59581393546662
Abi1 (abl interactor 1)	-0.0927215725709806	0.263845807294875	0.263845807294875	1	FALSE	3.95762677361559	4.08599393934652	3.96120657184079	3.46630082917934	3.73945930015268	3.74780628973934	4.10201137688145	3.86392854177016	4.18783899339568	3.87733199246916	3.77973248541395	3.93334601914792	3.59963915036448	3.47858358373422	3.54094478549309	3.76336907914486	3.96893860473764	3.74387037399595	3.78002657215952	3.57832287081572	3.77886037587529	3.85791134609957	3.68984705692652	3.55890433684921	3.66548373255265	3.54686977184682	3.9721595853908	3.71375079455187	3.52625665035555	3.78635589267767
Abracl (ABRA C-terminal like)	0.0507106147542776	0.498782143410316	0.498782143410316	1	FALSE	5.31869283314834	5.49595413383482	5.66422681892347	5.95131735739457	5.68317429508211	5.74868663649498	6.45882490339262	6.09026912224797	6.39160448660208	6.09010183103798	6.13403401812931	5.5685641981036	5.74594989696712	5.62116395931019	5.73607986824991	5.73143579973333	6.12216743863218	5.92481725321127	6.28545400698547	6.62977188160963	6.48766802538627	5.59306687683096	5.35942980434509	5.79858714728987	5.94313602052783	5.54962296924885	5.9516297546989	5.62981412959238	5.67280718129993	5.77989529084127
Abraxas2 (BRISC complex subunit)	0.46843474474213	0.0388403133913233	0.0388403133913233	1	TRUE	3.2226453860379	2.85947863044295	3.46988597627446	NA	2.76303757264264	2.86657965103011	3.3209236295444	3.92891034421888	2.1396528490753	3.15580265284729	2.8631653709873	NA	3.59239723519794	3.31110198816225	3.25771368524341	3.83275839387649	NA	3.89211897695751	3.53365055512354	3.75835648293992	3.89110806002993	3.00620644980921	3.64242432597224	NA	3.66203455409493	NA	NA	3.50611950766648	3.30672011918556	NA
Acaa1a (acetyl-Coenzyme A acyltransferase 1A)	0.0951301692197296	0.389741873044499	0.389741873044499	1	FALSE	6.36513959409083	6.57246225217037	6.5051541543719	6.73901096716184	6.78463484555752	6.85310990378937	7.43924080595633	7.50666858164725	7.56134141268648	6.96783722105626	7.09203825662039	7.00841741662869	6.97618030832405	7.12893260559765	7.08982649947233	6.71392946413575	6.90717910576664	6.82583649733807	7.4606606646076	7.36521134867485	7.62381566212197	6.9006857051865	6.94567792611409	6.64796202260466	7.06091204958787	7.206105941952	7.17348726264374	6.96193581663469	7.21487277628332	7.00867511977545
Acaa1b (acetyl-Coenzyme A acyltransferase 1B)	0.196306474760186	0.428136194138432	0.428136194138432	1	FALSE	7.49415156152167	7.88376131582083	7.76914359652663	8.26115467261557	8.36440171495469	8.316290583922	10.100149815313	10.2062329539458	10.2101964546089	8.74793448339052	8.85581532790946	8.87996301742701	8.95974118048604	9.06268569420851	9.05597378718376	8.83080355871578	8.99507743149985	8.98248312390309	9.98142457503897	10.1288707594651	10.1605521685196	8.07776639373849	8.17693108185898	8.1956871665645	9.3600503649132	9.46907398771367	9.43660328390218	8.36985903592947	8.40922119732453	8.53778915214972
Acaa2 (acetyl-Coenzyme A acyltransferase 2 (mitochondrial 3-oxoacyl-Coenzyme A thiolase))	0.0777740151166633	0.181745208531521	0.181745208531521	1	FALSE	11.857615611217	11.9647054668606	11.9940917478495	11.7857344404818	11.9166781657831	11.9502314546603	11.6627707222448	11.7575233545654	11.8310221606344	11.648182290655	11.7426462782618	11.7785371411678	11.7626477957013	11.8005602119974	11.8957191660495	11.7961085774166	11.9390392044771	11.9814745240471	11.6329770270658	11.7182802752996	11.7543697756414	11.8382033197166	11.9950852068139	12.0463396255816	11.9166333856945	12.023040451483	12.0632872122062	11.8814313798585	11.9528431493927	11.9761631201851
Acaca (acetyl-Coenzyme A carboxylase alpha)	-0.0603946963115289	0.531369772142606	0.531369772142606	1	FALSE	5.88935428649397	5.88533519685867	5.88965362480189	5.99511588355349	6.1303584543122	6.09716620614696	7.36327622598711	7.30113947826079	7.31973533624611	5.88177227911226	5.87663972389718	5.96189184088562	5.96520940043325	6.003867545848	5.91526752251509	5.81747488762637	5.90336611809544	5.86979492749834	7.41896574460335	7.36760695216575	7.33889679688764	5.94027718056726	5.88163770311701	5.82921532453273	5.76235944710857	5.78856043498289	5.82960097282795	5.92049339595012	5.97708755133604	5.92452512338022
Acacb (acetyl-Coenzyme A carboxylase beta)	-0.146041619221202	0.50159343317083	0.50159343317083	1	FALSE	4.31689152133402	4.21270161873933	4.45850012391435	4.97822766887312	5.14462969452035	4.94128006258111	6.9553244290348	6.84361960799479	6.91231453823801	4.81252389583544	4.53420481866327	4.13163063775306	4.89614588605183	4.68985823631925	4.44168265973541	4.6548536693279	4.64906356577061	4.47222780298904	6.94470620534397	6.91704978688353	6.93833284574948	4.63974153224078	4.42348404987543	4.01789519117505	4.83887615202277	4.09569660805908	4.19772388206679	4.31155397509397	4.58989528865069	4.387810556021
Acad10 (acyl-Coenzyme A dehydrogenase family, member 10)	0.0952992578051874	0.174602031569474	0.174602031569474	1	FALSE	7.45469410409427	7.38393752371697	7.36098750697687	7.41014603178367	7.36197008404319	7.37240367209086	7.49345520092618	7.49595093694278	7.44768663431925	7.61657824872856	7.64158215381155	7.59213557199078	7.41228191414837	7.28211542163439	7.2671518522749	7.84012958780005	7.81874832548166	7.84512619501117	7.40705527510069	7.46727948045998	7.52071295843146	7.48595003126931	7.37275190312277	7.41262065248579	7.46528885827569	7.40696176996159	7.35717368741727	7.63156269312254	7.51605455574865	7.47514975087177
Acad11 (acyl-Coenzyme A dehydrogenase family, member 11)	0.0483836267233146	0.321803733817989	0.321803733817989	1	FALSE	7.38658680100717	7.36677681014432	7.3991881872617	7.46074256378964	7.46611317851224	7.47855931643403	7.75674311025205	7.6933615003019	7.65521585392229	7.48785610833006	7.54195616675448	7.50722379077629	7.39664759048858	7.34417160883472	7.37884971528533	7.45631334135518	7.43888331737595	7.43567859416904	7.63578340737858	7.68944593890174	7.62126801079173	7.55295338224087	7.44210582627668	7.49241403533673	7.67391677008459	7.6478613174368	7.63928281878696	7.47339729239044	7.40807493768639	7.43836771273284
Acad8 (acyl-Coenzyme A dehydrogenase family, member 8)	-0.0497706836957349	0.242393364265469	0.242393364265469	1	FALSE	7.13644775693293	7.19590858106211	7.2034752579985	7.15053936822523	7.21239424387627	7.23246889628851	7.31349982503721	7.31132145931007	7.32079152495949	7.0735203545833	7.11063468371511	7.17703078021575	7.20220220241664	7.10051517134936	7.25160549009865	7.0612793757346	7.10950682755829	7.10552094496491	7.23875820407794	7.27797545155435	7.36371426379809	7.05487017802135	7.09050414421428	7.16478627814334	7.02998286621571	7.13690910932114	7.08976295395591	7.19029879162659	7.12698317769979	7.20494277374681
Acad9 (acyl-Coenzyme A dehydrogenase family, member 9)	0.000806694340964735	0.580649782073378	0.580649782073378	1	FALSE	6.5953425298715	6.49850778480698	6.45731849091101	6.6223784027878	6.52360429539889	6.43666490881656	6.63799706522124	6.59532164124977	6.51226481840024	6.45654826743887	6.40714707425067	6.42976993271837	6.6507214843783	6.54651637796028	6.60803299402797	6.53426552560579	6.54788471911694	6.4784622431511	6.63544678472494	6.71673030807964	6.74146698640115	6.41641754324987	6.34104284995709	6.4395533280436	6.46936831005509	6.51116122521945	6.47779225941885	6.61925306096727	6.57543486983965	6.48595646952249
Acadl (acyl-Coenzyme A dehydrogenase, long-chain)	0.135001278236551	0.0495639944711289	0.0495639944711289	1	TRUE	9.40928697348459	9.45896225655031	9.40610293937379	9.49551329548664	9.56981194716247	9.55093720856099	9.52051457491162	9.54750959573102	9.51444185906303	9.45800871496242	9.50068654999012	9.53471530003317	9.34282582976878	9.18551226865841	9.30077809832111	9.7427557350382	9.76228402846428	9.72622497251583	9.37519585967769	9.36290378924866	9.39606313375154	9.55298027113939	9.53868365184026	9.57178297580052	9.76620091079047	9.74918058973226	9.73834563813724	9.47452324805978	9.56248666937185	9.50101511203877
Acadm (acyl-Coenzyme A dehydrogenase, medium chain)	0.234192016353159	0.0189875308899657	0.0189875308899657	1	TRUE	9.70952499948155	9.73578615983732	9.72620282955138	9.90502891947728	9.96387578001832	9.96610164266298	9.80959772792406	9.80943695401323	9.85711947387995	9.92102565842521	9.99508874103378	9.95007613394104	10.0044171202036	9.96846520495446	10.0213409146364	10.3249118368897	10.3428524910461	10.3311632801376	9.70230084225785	9.79058960462833	9.80455698904216	9.99271179118974	10.0229641886589	10.0441891765297	10.401530209584	10.4120828682798	10.4624818231959	10.0393029254736	10.0828143376723	10.1015161407524
Acads (acyl-Coenzyme A dehydrogenase, short chain)	-0.03424552101402	0.368112220211797	0.368112220211797	1	FALSE	9.78952875447041	9.89873590167617	9.86801534556508	9.72192627906625	9.84439349971961	9.83978012098239	9.80901081647989	9.86478507930556	9.92735427484216	9.64013465080725	9.70917516310758	9.73956123595458	9.8788755122353	9.99906983817053	9.93441329660623	9.69452852784038	9.75838646659141	9.76458468147109	9.62979919725708	9.6740810156462	9.72599671334675	9.75008723947337	9.8581628751707	9.85209249934909	9.81431809445369	9.88889998889536	9.94745869018643	9.81226717025983	9.88273015861475	9.89768363522255
Acadsb (acyl-Coenzyme A dehydrogenase, short/branched chain)	-0.241803535773046	0.00110829900287882	0.00110829900287882	1	TRUE	6.64643630538274	6.58631139091845	6.73032747399954	6.56989661065997	6.5752155022676	6.5734533004862	6.73194349794439	6.74335339094491	6.66855883451879	6.42146064259564	6.5689274291108	6.521237659362	6.69552062950698	6.70179854066182	6.72696741670603	6.28689408172773	6.32849183030485	6.28320135585027	6.60575358556578	6.68260138693084	6.62373959059526	6.35311505938599	6.4233882417287	6.48208188975569	6.28433274854335	6.32631802226499	6.2797591373339	6.21671482173286	6.30474465771863	6.35321917903134
Acadvl (acyl-Coenzyme A dehydrogenase, very long chain)	0.0137696910706198	0.542451212145921	0.542451212145921	1	FALSE	9.24722972573786	9.27537028370716	9.27244550011358	9.24385231916832	9.28177010490687	9.28865155679714	8.85391458060279	8.82278431171507	8.84322072683504	9.07333557684447	9.00229746491498	9.03014568568714	9.22443827669287	9.16608523277152	9.22252927765584	9.08859745651075	9.120787370794	9.11578757155049	8.83327278377748	8.84151088447142	8.87686990323632	9.23056089463381	9.22916729967552	9.21463239934376	9.34906002442559	9.31350662727732	9.33632356136254	9.20144028006426	9.14616642149108	9.15693251159562
Acat1 (acetyl-Coenzyme A acetyltransferase 1)	0.119422827232679	0.175259962009875	0.175259962009875	1	FALSE	10.2075268618779	10.2709843846244	10.2682027779645	10.222094512698	10.3692701674495	10.3404621278461	10.0935892249807	10.1439061121146	10.1827667739309	10.268027286833	10.3868648224022	10.4082448114072	10.2588839806163	10.3081683542269	10.3245743643639	10.6475843419735	10.716982323235	10.7242495053435	9.95944415599423	9.99452315570393	9.98326441098791	10.3029130440698	10.3790750659638	10.4343258971444	10.3736482113347	10.4721628035504	10.5101608588041	10.4125380923463	10.4727111444488	10.461325960926
Acat2 (acetyl-Coenzyme A acetyltransferase 2)	0.140640342705889	0.0618922986460015	0.0618922986460015	1	FALSE	8.80985814364289	8.91114327754197	8.96824342535076	8.94522434274853	9.04839968298879	9.04348668488215	9.06084991900735	9.08967027839363	9.12402306043429	8.76741975856215	8.76744293318947	8.79652313085612	8.60068975477338	8.48776367746882	8.58503763913116	8.91669159953861	8.89208739652348	9.03258577527193	9.02520048093647	9.01803322276456	9.00167278151208	8.95454821524689	9.01449477948878	9.10834149471899	8.98055090134607	8.99817575398553	9.03432302852077	9.01084696010004	9.06909257395215	9.05873588565344
Acbd3 (acyl-Coenzyme A binding domain containing 3)	0.0997035567460753	0.319703567697769	0.319703567697769	1	FALSE	3.91198871769174	3.78250292416252	4.3368831957518	4.19422891856057	3.98570989733221	4.16865005763974	3.95108418099254	4.23356599408501	3.79559033979785	3.71413559385633	4.44039414175289	4.02012878939612	4.22537519924397	4.19517433851438	3.34037711365556	4.28968694280498	4.22567596556077	3.98364121648618	4.07103324445682	4.20385108421244	4.04889878022756	4.22326807752825	3.91266902406668	3.82358633470881	4.43251183522898	4.2249586500329	3.75516532778899	3.95927866509325	4.15475331287238	4.48236429255538
Acbd5 (acyl-Coenzyme A binding domain containing 5)	0.0372529454072806	0.436051751140471	0.436051751140471	1	FALSE	6.25812126195141	6.15925780872901	6.13030902649392	6.37310875271919	6.40617778851287	6.22696122765242	6.50225580421262	6.62294059729743	6.45308292738104	6.28833456629869	6.31214962579803	6.32078430578114	6.1364210965083	6.02420663173684	6.1129106841461	6.22044024253268	6.08528017555168	6.2644163265167	6.5283493968033	6.47660688855513	6.5457908004622	6.24676719608246	6.26901818066142	6.23559878905134	6.32896388613501	6.43815143657833	6.45233844658626	6.24817996298705	6.3060525728432	6.23986198498146
Acin1 (apoptotic chromatin condensation inducer 1)	-0.14867067573147	0.133337297758882	0.133337297758882	1	FALSE	5.25275246454227	5.18278762663801	5.28649677208971	5.27786203863721	5.15362296141511	5.5625813032528	4.6705627806942	5.19288851219136	5.06727730954242	5.42171477553841	5.28163149145727	5.12608493588511	5.45839184783859	5.45748594777292	5.3572036044826	5.2040976669695	5.30216914327058	5.44444510687775	4.98299357469431	4.93767395193714	5.04463017741547	5.19050819480395	4.63663042031105	5.04491864037528	5.21984226630321	5.307381163214	5.1300907000377	5.04340137856062	5.08923118009952	4.94127067113583
Acly (ATP citrate lyase)	-0.269264758177584	0.368112220211797	0.368112220211797	1	FALSE	8.29223419408927	8.33053151058338	8.31734929660563	8.69142947639953	8.70684132563605	8.68817336334576	10.2289509314803	10.3073602141507	10.312644754836	8.21337158569047	8.30949454373483	8.27246183010258	8.25634551983454	8.28201809239854	8.30543707012309	7.9337024560904	7.95444643340812	7.9517334836193	10.0955288901699	10.1279040691339	10.1760858615466	8.03725591476155	8.04824163586258	8.00866391624795	8.01884556047339	8.05933364395133	8.08870874919702	8.34441575760245	8.32768736417605	8.30311860010642
Acnat1 (acyl-coenzyme A amino acid N-acyltransferase 1)	0.00345105666222102	0.571892594885743	0.571892594885743	1	FALSE	4.7159866925509	4.90320702470276	4.69414473222035	4.81145561703894	4.6834325910073	4.95291593227631	4.59946657883123	4.51325701511245	4.78854999485595	4.81437610009668	4.68739668066549	4.83466065790173	4.62416524698624	4.53279071396292	4.82502745380479	4.77411759920221	4.72289767545165	4.81439660982118	4.62684210048767	4.67046080823366	4.72777890018093	4.81896812266555	4.72490124828209	5.01799315043775	4.55463182493245	4.51288423140841	5.09291355651803	4.42665389436642	4.83216088929702	4.71499827066233
Acnat2 (acyl-coenzyme A amino acid N-acyltransferase 2)	1.61834281795805	0.0241286778270058	0.0241286778270058	1	TRUE	NA	NA	NA	NA	NA	NA	NA	NA	NA	1.66792844754349	NA	NA	NA	NA	NA	3.06404988924677	3.02802804009158	3.23323465108195	2.48839932136008	3.16780749549812	2.99991163222245	2.99835980574786	3.6302773194289	3.76268898365322	3.65609588415169	3.80838505065609	4.10056563052257	2.78372274785882	NA	NA
Aco1 (aconitase 1)	0.0226813214654227	0.364945615612509	0.364945615612509	1	FALSE	8.41838393622409	8.52303260941679	8.53868947106352	8.44551152766386	8.53789395953743	8.54293512163655	8.44298909755747	8.50783823746701	8.50868217947055	8.37653783905331	8.46222822653469	8.44423222513076	8.45471055218622	8.47270302240069	8.5256734878723	8.44049547158	8.46043132216069	8.44953661418839	8.44283570426146	8.51046353392859	8.52826655798665	8.54956521532107	8.56824496565432	8.57942531423425	8.44105597933365	8.52206752249907	8.49837454460001	8.46623556215041	8.55699644931138	8.52826655798665
Aco2 (aconitase 2, mitochondrial)	0.069168855681414	0.077692732019524	0.077692732019524	1	FALSE	8.7504557696284	8.84141653271012	8.84877314814526	8.73149893236596	8.82362199813287	8.81522316539094	8.91066971048824	8.93932062257951	8.96201392814698	8.70115395280052	8.75656299393082	8.77882950089147	8.75070698622495	8.81350865641355	8.83356374727158	8.86807864214606	8.94212445578659	8.95401305320885	8.79233480570669	8.84277460309659	8.86404062944701	8.83003660601573	8.87877744330886	8.93435431901709	8.87329645173524	8.94068064842409	8.94945322467342	8.80972954916285	8.90215198451936	8.91300606409393
Acot12 (acyl-CoA thioesterase 12)	0.0598043764776734	0.151576198772227	0.151576198772227	1	FALSE	6.7110405513676	6.8158571777241	6.75790332077891	6.8944055058281	6.91358357839563	6.87220082898475	6.73984810269933	6.8360250997816	6.87335797889698	6.76402230648433	6.7412107841603	6.72949838966877	6.94004926238952	6.91998357351307	6.96919654799175	6.79722054492389	6.86307118557015	6.8760257327227	6.77507688702496	7.00301748491353	6.89565404153492	6.91274565820031	6.95627740876425	6.98618336288137	6.9182550310148	6.92090064797194	6.84628018051626	6.88293644902544	6.90180817621356	6.83979586455176
Acot13 (acyl-CoA thioesterase 13)	0.0683933735611378	0.396755910175754	0.396755910175754	1	FALSE	7.33397823461872	7.30249270500418	7.3498783113172	7.4064261237481	7.33354001770148	7.30095651238958	7.79642903524231	7.67525138605026	7.79748644661906	7.29903396848706	7.37583877578857	7.38793115172674	7.49373538640533	7.46147126175916	7.43047764179589	7.85559110771045	7.81269715977687	7.90164529104616	7.72571389443532	7.72001847210182	7.76423467442272	6.97930514438977	7.1462478997641	7.15794309243458	7.51677160688688	7.51262986181903	7.46755664433744	7.42083605955891	7.36071542539293	7.42892122799373
Acot2 (acyl-CoA thioesterase 2)	0.50964605506013	0.0228549279736286	0.0228549279736286	1	TRUE	3.83073195146519	3.67572561879684	3.9159510637649	4.16073467767486	3.87643836358858	4.260394565247	4.82505799198822	4.87375415096899	4.84992922402635	4.38138028734148	4.41021218987328	4.29375303314546	4.63310566628687	4.34695688937888	4.1865243276877	5.43654831891979	5.30876858893339	5.35401130108789	4.92491224203744	4.71650808676875	4.60578469264092	4.23932929651825	4.14437273429198	4.21588823027918	5.2174595126134	5.30618566926724	5.31211694402658	4.79211612009056	4.12327716588044	4.46806192378074
Acot3 (acyl-CoA thioesterase 3)	NA	1	NA	1	FALSE	NA	NA	NA	NA	NA	NA	NA	NA	NA	NA	NA	NA	NA	NA	NA	4.73699985776655	4.70414158119424	4.67749132897636	4.41463619391148	4.57670956726323	NA	NA	NA	NA	4.5086314776469	NA	NA	NA	3.80782887256915	NA
Acot4 (acyl-CoA thioesterase 4)	0.367055691327613	0.0198870186068733	0.0198870186068733	1	TRUE	4.62119620141674	4.60688041869317	4.75618000523893	5.01086038399467	5.2460735986224	4.86666569578166	5.46780115648841	5.55295491876285	5.54710120564576	5.20344001927094	5.24374523473398	5.04770850786513	4.98458935036246	4.95928330257492	5.17959066700622	5.66293463987554	5.72070256399147	5.59399011372717	5.80153118347008	5.64145354567194	5.59667579166274	5.05303311593328	5.07090448413358	4.99546642854414	5.73181591145901	5.60937083839199	5.81858473374888	5.10854954690853	5.14184556108804	5.25304757776603
Acot7 (acyl-CoA thioesterase 7)	-0.115911148168384	0.0850441441380345	0.0850441441380345	1	FALSE	6.26459085005094	6.09457389798005	6.00037189687746	6.37784214067451	6.35403775645678	6.23123654377125	6.20868307280798	6.1800424087758	6.16716722052614	6.27056818614212	6.14573858504632	6.07983674781336	6.32564545475799	6.2106518642274	5.95118445146402	6.18447867118709	6.11960933203534	6.21975129026935	6.24470062287673	5.98117223475728	6.14785411884612	6.02688635293863	5.83127937148811	6.1148687989771	5.89608047797537	5.95459416012462	5.86855343233293	6.2286474805257	6.14759366233913	6.15743384817286
Acot8 (acyl-CoA thioesterase 8)	0.0542645020016181	0.467817081275492	0.467817081275492	1	FALSE	3.92690082129776	NA	NA	3.8938863788697	3.9664950696552	4.13110378523902	4.54420715716	4.64444468930567	3.76467523818761	4.08798890469481	4.5018849422925	3.94433373402111	4.05003146069784	4.36100330368628	4.31221498711999	3.94273030699311	4.200323864033	NA	4.36870550040597	4.6963110375573	4.2441563956281	4.09840271319868	4.45744326453625	3.5823512654848	4.39295618915189	4.24995345647424	4.36203498075137	3.99510457423233	4.22176110414535	4.24042119167522
Acox1 (acyl-Coenzyme A oxidase 1, palmitoyl)	0.020308144252548	0.551426274477276	0.551426274477276	1	FALSE	9.16433878506688	9.28704512308095	9.28334769061968	9.33058977041938	9.38095883346007	9.35654440538667	10.1194210263014	10.1427707996578	10.1939811357797	9.82532771787134	9.87660903054368	9.88078958555981	9.41533615132244	9.39533276530869	9.48363845189264	9.42858838942704	9.45065865996914	9.50615482290238	10.0248072334006	10.0662775898216	10.1086812629346	9.23369636283004	9.30315742406946	9.32189878984671	9.59079660907139	9.64978608645913	9.67245362983222	9.64546389861411	9.7138092081965	9.72442346868451
Acox2 (acyl-Coenzyme A oxidase 2, branched chain)	0.00660808778047273	0.567120924943586	0.567120924943586	1	FALSE	7.79357729989492	7.83085108368976	7.79842643771449	7.93075507550762	7.91299708536277	7.91261394076864	8.23597591092678	8.19879861188616	8.16091514745002	8.31340005516401	8.3640602196563	8.39459988345526	7.99968437593717	8.0229891478451	7.99070531608908	8.43687391425957	8.39748211817134	8.40497547982268	8.1817684704144	8.21673615937251	8.2577131196083	7.87688524721991	7.91596898444065	7.96465854343402	7.86764940601776	7.99096053135692	7.97055459535639	7.75580892968158	7.84087231712905	7.88056309177008
Acox3 (acyl-Coenzyme A oxidase 3, pristanoyl)	0.143019108815539	0.429751404266793	0.429751404266793	1	FALSE	NA	NA	2.50398979051726	NA	NA	NA	NA	2.9522664627142	3.01429101305316	NA	2.15020870806753	2.34741621005431	2.35157462276268	2.6614668695406	2.07833657112118	NA	2.4474205045905	3.01452847740738	NA	2.80333451114527	2.94220294340446	NA	2.99403838575604	NA	2.70711613139968	NA	NA	NA	1.64459927485751	NA
Acp1 (acid phosphatase 1, soluble)	0.0494548028864797	0.348909150551182	0.348909150551182	1	FALSE	6.02127316915308	6.14838099252076	6.20508553225971	5.97527478760954	5.64803682760761	6.10915575907187	6.10635878956005	6.06014036012046	5.92142442890398	5.83262929308272	6.03876319175798	6.17703875578667	6.02838791992957	5.99330299885076	6.00159509926229	6.00157933713593	6.16995505727592	6.19778481137801	6.00243699685956	6.10802674569012	6.14556741493669	5.91671786963241	6.06355902684858	6.30497823580396	5.90999385894753	6.13501970545726	6.14503543533192	5.84466183175701	6.04359167035383	6.0197619513655
Acp2 (acid phosphatase 2, lysosomal)	-0.0153080671771432	0.570056214431259	0.570056214431259	1	FALSE	NA	2.25580887802659	2.51366001861299	NA	NA	NA	NA	1.83415700446043	1.66583388083455	NA	2.42360237255954	2.48798019749606	NA	NA	NA	NA	NA	NA	NA	NA	NA	NA	1.95445318031222	NA	NA	2.45571254515872	2.13443124899272	NA	NA	NA
Acp5 (acid phosphatase 5, tartrate resistant)	-0.21971111321054	0.0286222486616417	0.0286222486616417	1	TRUE	5.40489971698854	5.34954928308402	5.62240329624248	5.0728861200249	5.37728689357872	5.49556725845794	5.14510270795514	4.76611807126662	5.15210633261493	5.31405115590888	5.31916268515832	5.21295836272829	5.43427126239325	5.2942090166555	5.46526273349961	5.09621546069226	5.06356334095384	5.37107788409746	5.2443429022129	4.93790459900309	5.34091827027212	4.95795173316255	5.09832269882012	4.87296169800404	4.80712819502216	5.04089681306746	4.86401771720462	4.95835550946531	5.20883326343123	5.26767811298985
Acp6 (acid phosphatase 6, lysophosphatidic)	-0.0318861588288251	0.416368106852568	0.416368106852568	1	FALSE	5.56859459751025	5.40419808331647	5.27329208304021	5.51121500147097	5.4029813366776	5.2987242909633	5.56223326422348	5.47697134803892	5.31517492809996	5.37008753940128	5.57745299864024	5.30421166613136	5.38478892954269	5.60532246132381	5.57521247627476	5.35843494524617	5.48257081503397	5.4226602281611	5.51481029633905	5.3346612298262	5.4239545940149	5.3383566642907	5.48070458586167	5.33867399441239	5.62497233276877	5.50641787436694	5.3591521565116	5.18433584266398	5.41593101718833	5.36653204553713
Acsf2 (acyl-CoA synthetase family member 2)	-0.0464253013948549	0.32005158983029	0.32005158983029	1	FALSE	9.73017120765638	9.83594775274705	9.8724917425567	9.80705379244907	9.84794681210744	9.89306637212593	9.7531682684615	9.85006804096382	9.83366968136266	9.61062993926325	9.57755156519381	9.58088224985974	9.86677355354143	9.85118528094511	9.89998220703041	9.5465549622885	9.5739368334042	9.55351794389432	9.71503706525995	9.76527283631245	9.77148121607287	9.73569140243143	9.79937876943219	9.73377122466668	9.79549423519391	9.84323800350078	9.87348717739623	9.77553456403007	9.87118756090187	9.76062515055603
Acsf3 (acyl-CoA synthetase family member 3)	0.0139813014252049	0.542451212145921	0.542451212145921	1	FALSE	5.02735313393009	4.71371780697819	4.71563533123624	4.89391064129973	4.63648541913088	4.75543775865533	5.19926794098063	5.12439844812731	5.11608191282709	4.98467592769442	5.23794223844363	4.73186749033307	4.99965731923284	5.02777775131082	4.62348062475385	5.05471392334977	4.92964425946155	5.04567012142845	4.9896976255585	5.0525550094341	5.12705955407582	4.91323889300897	4.87114381111766	4.68001485318214	4.8539008611935	4.79860010695945	4.99653337028022	4.84210893110524	5.0386293241	4.80389862205684
Acsl1 (acyl-CoA synthetase long-chain family member 1)	-0.0850295040758953	0.191059925801431	0.191059925801431	1	FALSE	11.0164113526938	11.0681266344749	11.0713550949971	10.932236901671	11.0023720149111	11.002730645009	10.7812859374601	10.796380362689	10.8087068150576	10.8521393281872	10.8965443267552	10.8994777718963	11.111305235636	11.1352603778134	11.1706136237656	10.8255471510209	10.8778822562665	10.9025107847563	10.6064514818417	10.6914120275743	10.6786353478227	10.9723552007928	10.9897279913852	11.037203741152	10.9954138522252	11.0494333746348	11.0381576708207	10.8388730013147	10.8937868986404	10.8721130816308
Acsl4 (acyl-CoA synthetase long-chain family member 4)	0.140937019257215	0.323189790169413	0.323189790169413	1	FALSE	3.84655348968528	4.28364031563716	4.12394755744745	3.50182126542091	3.65444699803498	3.72140547248594	3.83727722893426	NA	4.22493550488325	3.84348142543246	4.22096447730359	NA	3.90021956277857	3.60360854298382	4.39701569809833	4.64334827172151	4.31233843931605	3.70586734610249	4.2368216836976	4.32220939299466	4.66177809777199	NA	3.66978647557006	3.92660674125132	3.51796852444028	NA	4.07293755483688	3.82061808769691	4.02494903641853	NA
Acsl5 (acyl-CoA synthetase long-chain family member 5)	-0.0313179195944607	0.548708936496909	0.548708936496909	1	FALSE	8.2103352845373	8.23017899131006	8.28844162182521	8.55013880178181	8.58122318271463	8.57907829764945	9.46923275826125	9.50064472763382	9.53272020606377	8.57560731471954	8.63974225564838	8.64510358156589	8.34979429242441	8.36897782493334	8.4170339118159	8.48842663732393	8.4780091481141	8.53412776386505	9.49636247854618	9.49910442233256	9.51927848301237	8.32884992482161	8.37553472955258	8.38107134859628	8.4306532604918	8.44241275178282	8.42885006142103	8.37609933585735	8.32518400721541	8.36451990603478
Acsl6 (acyl-CoA synthetase long-chain family member 6)	-0.112134979425374	0.35827092100785	0.35827092100785	1	FALSE	4.56677254213567	5.19258083149836	4.55780217348035	4.69252205038496	4.81515014001759	4.63017245928108	4.65563232537865	4.76847018831508	4.76772364767939	4.49830831884127	4.71968177979685	4.54436173549328	3.97241695345097	5.00993384211173	4.85975591020419	4.25398926623079	4.64890830773517	4.91303299995214	3.98877556233775	4.82573984304519	4.02011989745608	4.64397160076162	4.5985319537001	5.37475434054581	4.23062573610162	4.63948687022524	4.89293496997275	4.27788806861961	4.79870378012532	4.46179700987962
Acsm1 (acyl-CoA synthetase medium-chain family member 1)	-0.00391275095900715	0.566720646446504	0.566720646446504	1	FALSE	8.98132181735546	9.09274392936631	9.11547288239227	9.02204872018573	9.09621704227476	9.10174986297196	8.86526930717486	8.90606381471378	8.9444133900604	8.9676758599535	9.09528624488016	9.07272751780997	9.02130204466611	8.91616311082761	9.07437966174894	9.09150943659758	9.22622913472625	9.18271215826936	8.79333018735283	8.81282228190582	8.88281115021897	9.08825557528406	9.11672343110393	9.14384490456742	8.96564000794404	9.03068092867662	9.01736242123941	8.95728200436672	8.99517921411369	8.90976110563
Acsm3 (acyl-CoA synthetase medium-chain family member 3)	0.114557627123449	0.125602977684433	0.125602977684433	1	FALSE	6.82652306512788	6.84943637854997	6.82868235131275	6.84873559768241	6.83438255776068	6.76326549154549	6.62457761896058	6.68217998574558	6.62288497323184	6.95852951612825	7.01915702073309	6.95861071205585	6.74382460692961	6.78971621177381	6.78054632888986	7.06922955333312	7.00195983179963	7.05521735004628	6.6318318506101	6.60351211165335	6.54690988969861	6.89773656925193	6.95525467408897	7.07148381511149	6.96228294654467	7.00506308001345	6.98004815644299	7.00128432842815	7.02041330254419	7.04718936371245
Acsm5 (acyl-CoA synthetase medium-chain family member 5)	0.00311592665817327	0.565655473982678	0.565655473982678	1	FALSE	7.75322343604661	7.82223302072604	7.73596212136656	7.87075308520139	7.83722423742722	7.87973026836771	7.82461512504806	7.83495134165141	7.82656119820444	7.67150568442538	7.63469490400902	7.67998671319285	7.87823487911234	7.85793746487911	7.84390849240921	7.82118084065891	7.87295800543419	7.91799855348631	7.84698842090332	7.84221203922091	7.85983292290335	7.76256143004889	7.70538356580267	7.76868057945391	7.81197187936003	7.75490086038904	7.73422864171134	7.76652890859886	7.70561856506726	7.82721565890097
Acss2 (acyl-CoA synthetase short-chain family member 2)	-0.207780989220604	0.436340179620852	0.436340179620852	1	FALSE	6.55625159677295	6.45235656904343	6.51172261377707	6.88274085587968	7.00137441382076	6.9933573506123	8.50272044081312	8.49327905648374	8.47298726688176	6.39578259606281	6.33773606437825	6.36101734506055	6.37151530232147	6.25887314802904	6.38874232654373	6.10619125956274	6.17283150669936	6.09676363876744	8.43034800475865	8.45003586731309	8.50250564454532	6.39930441729572	6.42563050050642	6.28491013895042	6.03165323844892	6.29319572858212	6.2655100341528	6.51752452089478	6.48646500075344	6.40087260694038
Acss3 (acyl-CoA synthetase short-chain family member 3)	0.453304924285547	0.0503904790815081	0.0503904790815081	1	FALSE	4.31507346204928	4.25942315228141	3.91577901395063	4.67773937066906	4.57765239067747	4.42991719157742	5.60958655125924	5.49687454405993	5.55879415839507	4.01546188694375	3.93249588029309	4.32771610283484	4.28192817288834	4.02130204466611	4.33654047892369	4.80950190883024	4.60854314733057	4.64999476327141	5.40304270981968	5.29865831556452	5.34910338315884	4.50017742972342	4.68298896733969	4.59192471167809	5.11157806366308	4.9720998326671	5.02890945371961	5.31796245166127	5.24375665745235	4.98761646987269
Actbl2 (actin, beta-like 2)	-0.0347815937464875	0.502307010668826	0.502307010668826	1	FALSE	8.49935161959314	8.58087659836012	8.65160425956512	8.06402595387329	8.46378182844959	8.49834262895121	7.91557467814332	8.12381619351836	8.0064775640712	8.23016457788425	8.56525443414797	8.52312672968251	8.75522475949749	8.73157699577974	8.64980943390157	8.55759006351264	8.5708044377245	8.39816649847545	8.51508873146585	8.5288525794803	8.57113448404163	8.40866940822024	8.36196569902518	8.03828801509701	8.12434364554498	8.19465837358389	7.99566540973611	8.4983506079296	8.52141984618463	8.45228654919956
Actn1 (actinin, alpha 1)	-0.00252865885586425	0.578609256732305	0.578609256732305	1	FALSE	5.61222273293768	5.85469387827422	5.73823550840951	5.63538293363588	5.61333421177788	5.68741907737189	5.42883917681215	5.48370293636778	5.46702183334065	6.00816190893693	5.98214025053203	5.99320787834066	5.90360713526661	5.78416106654301	5.88147619535049	6.09889112580627	6.04981806198794	5.95086496080606	5.6609999012692	5.78258941470687	5.72520672603261	5.6286890370321	5.71850958727288	5.59155376201182	5.77985852993129	5.71929845714162	5.8218377460881	5.44260185174625	5.51032585429394	5.55463182493245
Actn3 (actinin alpha 3)	0.0128805968272718	0.550037952621546	0.550037952621546	1	FALSE	6.12697904913184	6.02672925048749	6.21418504594087	6.03241606757583	6.04641247989276	6.1674321963585	5.87060884731856	6.03644618746542	6.17117079162349	6.34441486986359	6.12529567356358	5.9756164305417	6.1513250929073	6.03529398747272	6.1460177117797	6.49949194499673	6.33720977196749	6.3019954502621	6.19826625897271	5.748649071692	5.91072546759454	6.16859991890225	6.43078705086501	6.30077352331127	6.0797983559145	5.97435263576578	5.77048286338372	6.07006726180213	6.13142280095137	5.74093025795081
Actn4 (actinin alpha 4)	-0.0448407960395231	0.248661681328421	0.248661681328421	1	FALSE	7.49702149965688	7.57079684956494	7.60298830276843	7.59727044059448	7.65776146312837	7.59668175427197	7.46826561543726	7.49825884701373	7.46376956972095	7.61366424747166	7.67498314970876	7.69923234317288	7.63898609676333	7.61377473362478	7.60689373997018	7.60613867353512	7.67113765719607	7.68124544072556	7.52964137915311	7.56026404181543	7.55256151571052	7.53831311296551	7.63797968232357	7.47847033284083	7.45699501429217	7.44539565053849	7.43102951429705	7.49450361595109	7.5260453301119	7.51801575081935
Actr2 (ARP2 actin-related protein 2)	-0.117884980849984	0.0366623551023823	0.0366623551023823	1	TRUE	7.16622335063179	7.06400978109883	7.12394548881685	7.05176361238597	7.16807034745054	7.11606319326201	7.15362296141511	7.18217582194287	7.08772801817249	7.18298025168049	7.27848662862836	7.25800062219418	7.00031555502762	6.96978365753082	6.99245122048114	6.91873207721806	7.08889421793101	7.01813339871226	6.8977970629074	7.03333489533321	7.02601432894598	7.13825131810966	7.18186783505167	7.16249203693753	6.82382577221692	6.98415638575181	7.02898899315083	6.83941797146097	6.94270216078187	6.94273734346013
Actr3 (ARP3 actin-related protein 3)	-0.136476573588926	0.0180600038255603	0.0180600038255603	1	TRUE	7.00700483414361	6.97797820208496	6.94513946292512	6.90548328176661	6.96453725735335	6.89573885427748	6.87451420143174	6.9093530968486	6.86461950725484	7.07692245939234	7.10390672296285	7.04693844979147	6.97237099823601	6.93281710274185	7.13452899948796	6.83945576522463	6.92783720912208	6.92590450128648	6.96001351993352	7.04442690750952	6.96817141165372	6.68000078325611	6.89294953708304	6.82795871543741	6.65562373955208	6.76050040828943	6.67701485655572	6.77631458511622	6.82738716745774	6.8011457193872
Acy1 (aminoacylase 1)	0.163802463392278	0.0057781479853847	0.0057781479853847	1	TRUE	6.6360387239048	6.54916549477198	6.58297141047212	6.67932526538786	6.74584236256046	6.74395921180383	6.83536830736488	6.68756464748911	6.86313315035233	6.64467829167124	6.6070373059272	6.50508903328051	6.52787730816789	6.50858077404133	6.44454283972645	6.76185702478967	6.91960228011892	6.95368429549338	6.72857360255936	6.75314987879766	6.68455227432173	6.74789757015612	6.83751440516047	6.81658690755123	6.73514304094813	6.87211462110404	6.84787166717461	6.79853012336066	6.75343071357276	6.80770267269742
Acy3 (aspartoacylase (aminoacylase) 3)	0.00133666725750009	0.580490917631076	0.580490917631076	1	FALSE	7.92050768744102	7.99339131942347	7.95560341509616	7.88648308336937	7.80431820436939	7.70823552741449	7.59411555663958	7.53338424606826	7.539453525152	7.80417620555532	7.6911223462435	7.72459570583569	8.01327241902191	7.85710391822692	7.99658647070489	7.78611276892448	7.78534129870518	7.72726701073491	7.67018176340613	7.56216608913066	7.69080816821231	7.94256142148828	7.94792909976751	7.98724695547862	7.98170997465234	7.80921505658947	7.90297196826585	7.76771437967665	7.74942700010976	7.73174668428231
Acyp1 (acylphosphatase 1, erythrocyte (common) type)	0.120475376127422	0.17575747027558	0.17575747027558	1	FALSE	4.69457379645384	4.82326022823344	4.85367135354709	4.56143001164564	4.74632889183878	4.67387862005239	4.44896700709811	4.51820778883579	4.49323101335763	4.51356022572521	4.37797744976769	4.40658428760722	4.53660624177691	4.46982738187444	4.80133458378624	4.60728888191249	4.63670001570131	4.94755862853117	4.60770906395737	4.28200233371416	4.75843110776239	4.93033521897499	4.77003613859792	4.81666114007605	4.85056942152423	4.91532011411069	4.83097527489728	4.25232482161282	4.74063078997939	4.78002657215952
Ada (adenosine deaminase)	0.158159457475856	0.512728880836946	0.512728880836946	1	FALSE	4.20075543159559	3.27276376162212	NA	NA	NA	NA	2.80870835935364	NA	NA	NA	NA	NA	NA	NA	NA	NA	NA	NA	NA	NA	3.58398835275662	NA	NA	NA	NA	NA	NA	3.587148930576	NA	NA
Adck5 (aarF domain containing kinase 5)	-0.370470502817997	0.253382676946682	0.253382676946682	1	FALSE	NA	3.07393502749854	2.46307310289175	2.19553028612689	NA	NA	NA	NA	NA	NA	NA	2.09211608256375	NA	2.85117734612322	2.62658398301695	NA	NA	2.24204757513261	2.85795512588111	2.38528468941276	NA	NA	2.05377864583568	NA	NA	NA	NA	NA	1.3605946398321	NA
Adh1 (alcohol dehydrogenase 1 (class I))	0.0447642549512915	0.401723767138588	0.401723767138588	1	FALSE	12.628226795311	12.6997546221575	12.7526168946572	12.6432992921866	12.7538518632609	12.7947001532396	12.7933330326394	12.8546892037432	12.9903362375016	12.5064142046726	12.6235134552707	12.6376867671067	12.6848231197608	12.7359515473615	12.8227819221798	12.6841415265353	12.7544783465976	12.7838638118512	12.8772477013702	12.9812747176377	12.9791268360129	12.7033174676611	12.7709343212766	12.9303603546706	12.8173594427429	12.8781869734589	12.9832715375722	12.4025377954991	12.5298916938406	12.5174504085917
Adh4 (alcohol dehydrogenase 7 (class IV), mu or sigma polypeptide)	0.530168706937162	0.00144115261012867	0.00144115261012867	1	TRUE	6.24948326632449	6.1488466781362	6.15797743974286	5.97339315586666	5.96007841026	6.0735203545833	5.64919580943816	5.71841094820263	5.59202341608665	6.39808011336637	6.34335807333521	6.33755768168036	6.24512292352474	6.1629511771443	6.15815522450277	6.6394608227124	6.530109768896	6.50706993993325	6.19730123698614	6.03021025645647	6.15594145510069	6.59696942089109	6.62567085768231	6.73167202380007	7.16980477184594	7.05358925865904	7.12737533778943	6.63592702848427	6.54471411217539	6.57486898483962
Adh5 (alcohol dehydrogenase 5 (class III), chi polypeptide)	-0.0749292527006181	0.246831392158384	0.246831392158384	1	FALSE	9.51118929983613	9.69575724070813	9.73962873914405	9.38377988080286	9.49362331874336	9.48483497539823	9.38908491519698	9.56770895233408	9.57767806795203	9.32008297088733	9.54467856930778	9.58664654018329	9.56341175452364	9.68546365532031	9.77678502683114	9.28560566151022	9.45025861874804	9.53896682681706	9.31576999153179	9.48451479110515	9.53512565521579	9.58589581781885	9.76603025617772	9.76111071106442	9.25954555620736	9.44349269329383	9.47900213042276	9.37065689631757	9.48688327815107	9.43355623227843
Adhfe1 (alcohol dehydrogenase, iron containing, 1)	0.0183683232034808	0.505105825095237	0.505105825095237	1	FALSE	6.26028352594715	6.18186386059758	5.99022425435821	6.23573854621782	6.23317289935534	6.20864991173204	6.50867742625027	6.32925278707782	6.48535114810172	6.36423798242449	6.35262082977905	6.39998451711711	6.34035040659306	6.316726831462	6.30745402715192	6.5056242096903	6.36818514780181	6.42320837416402	6.43285420692723	6.34748849721179	6.33012093611024	6.1921803538588	6.16656281325259	6.19971356410583	6.14111393709615	6.19712624533874	6.22158325474025	6.38239922961013	6.44554463370454	6.43640839860536
Adi1 (acireductone dioxygenase 1)	0.0210800808437341	0.481917936876323	0.481917936876323	1	FALSE	6.71836162613835	6.56291247296037	6.60526911740995	6.79247797476148	6.79098050474205	6.74640682879572	6.61702072085006	6.59932225747548	6.652787622494	6.64881054410321	6.71313215199544	6.6462202716241	6.4790542886022	6.25510790405862	6.35924705481956	6.6504773698971	6.65651067158334	6.60364117982037	6.67048630202452	6.73146838466289	6.6707553756789	6.65931094012225	6.6023752196957	6.51288897078881	6.59201593871636	6.72287582280956	6.62216020059645	6.61582676423719	6.66013854990472	6.53238086294843
Adk (adenosine kinase)	0.125973994964137	0.0117462890467024	0.0117462890467024	1	TRUE	10.4044710287123	10.4421556024164	10.4906002130196	10.4215809826486	10.4991781872392	10.5796553553068	10.361231020361	10.439862043365	10.5447906036378	10.4645457503339	10.5371892745035	10.5325507392843	10.2627526019378	10.2061474663341	10.3132912074328	10.5464121951194	10.5255403842003	10.5436795338676	10.5348086612317	10.5152366036289	10.5766166113989	10.5084979807299	10.6095204372158	10.6742010973417	10.5774193862834	10.5368008711707	10.5867928855401	10.523424736688	10.5410094700641	10.5896511465148
Ado (2-aminoethanethiol (cysteamine) dioxygenase)	0.012354188388	0.566991012695963	0.566991012695963	1	FALSE	3.80507572547495	3.40119355106326	3.59519331879485	2.46755599224963	3.16229705952991	2.80046922675691	3.62394877764264	NA	3.62514188035678	3.3159342473983	3.89579700870513	3.78886316580425	3.72215996578838	3.64822382314742	3.53358826501214	3.5351820456209	3.5940110216367	3.20575220346748	3.78190521141611	3.7244647392613	NA	3.71228762045055	NA	NA	3.1674446409965	3.59549172551756	2.92582096892313	NA	3.82733127061226	3.0833376304348
Adpgk (ADP-dependent glucokinase)	0.00497264450829528	0.577423595078	0.577423595078	1	FALSE	4.21320728296932	NA	4.71727062943944	4.30733379968086	5.49224417397485	4.87781785496118	4.22237954007322	5.00834794094632	4.55228483994351	4.66402765972015	4.98312130172354	4.93497876929079	4.79497204154259	4.89762767427955	4.62833033866277	4.85410539158762	5.19757056467424	4.97274778779309	4.65147654178321	4.870029284821	5.3951759341888	3.95383326402368	4.54522088911218	4.79709081899373	4.65327216254144	4.80656122149745	4.71538273742491	4.34907506739904	4.71907389228014	4.62319966008399
Adprs (ADP-ribosylserine hydrolase)	0.214370096108018	0.0850441441380345	0.0850441441380345	1	FALSE	4.50976550506906	4.0871657852204	4.15908823522411	4.83464549018533	4.41980178861779	4.62542831204705	4.1653250968233	4.72185384216346	4.25778005155622	3.98786654898722	4.66684746745038	4.29326747292538	4.08250674278736	4.63793477553514	4.69971263861007	4.37756107354023	4.87727799764607	4.72888918478938	4.65320336203398	4.33942247434663	4.548615409157	4.41178551883185	4.84720019872299	4.34210667813491	4.64996603159514	4.74262606994879	NA	4.99582819211902	4.71446534016249	4.51129091747255
Adrm1 (adhesion regulating molecule 1 26S proteasome ubiquitin receptor)	-0.126618243205696	0.246938908158206	0.246938908158206	1	FALSE	4.67671874411843	4.89709518050789	4.83808447784863	4.22836465101706	4.71200141293191	4.49039042414244	4.56857331799285	4.28953940534605	4.51498067662161	4.18510536254259	4.55278896493203	4.35452973791031	3.91236244681858	4.5570914439987	5.11865873355048	4.06465870611981	4.55826151054936	4.45372827237068	4.40184887473608	4.57039613804282	4.58348297992023	4.2951866889216	4.51469669830428	4.54381136113888	4.26594691020946	4.54698703627822	4.39294932220024	4.23486148951304	4.4335937864339	4.13660155745554
Adsl (adenylosuccinate lyase)	-0.0235381859858081	0.52122970135758	0.52122970135758	1	FALSE	5.3764466760959	5.29549528993586	5.36635369088515	5.47310500890507	5.07645220587083	5.13557180674672	4.92290665037417	4.90202532783359	4.79996799323693	5.3641801900358	5.12489467862291	5.0978003907008	5.18364133583427	5.10357317149786	5.04193507147442	5.40053451410847	5.29604987106369	5.13897415893605	5.14610530976637	5.05608925129286	5.03245353722596	5.417120013583	5.23201216564142	5.23208126023152	4.95675366267198	4.97863953796375	4.86002419472549	5.31052917108322	4.75168865607871	5.10222139389067
Adss1 (adenylosuccinate synthetase like 1)	-0.00827884612613001	0.56585196275691	0.56585196275691	1	FALSE	4.71494333847429	4.6517520536718	4.38803795664837	4.06293334499368	4.26045478637753	4.7925066068676	4.38477511763647	4.56711340190196	4.53021435516838	4.70834176279121	4.27763518605264	4.70950570037526	4.8297988312791	4.88604770152762	4.66413577812763	4.9275693931446	4.70131062107347	4.88088629369636	4.75871891021045	4.57018359433904	4.27111935475653	4.58378983454026	4.10364869933814	4.41113469424467	4.793583802285	4.54888046258322	4.57092432534867	4.47092725747513	4.41126352658338	4.30007246038266
Adss2 (adenylosuccinate synthetase, non muscle)	-0.0547025632902529	0.303234798596115	0.303234798596115	1	FALSE	5.10677124926078	5.08012465449412	4.9483952674912	5.05241589415114	5.04200951699349	4.80138114929053	4.9957920198434	5.19671325955133	5.04945651867059	4.84720019872299	4.94506453037912	5.04084860570907	5.28780101600988	5.29451782684813	5.12206387575834	5.01913255128943	4.85080442275309	4.95343753252403	5.12655580823502	5.09388971388992	4.96480060844727	4.9105024262388	5.1579289491876	4.96285899785555	4.97457519900099	5.13765106456182	5.0731304190516	4.94062251372586	4.84341609815917	4.98071082890019
Afdn (afadin, adherens junction formation factor)	-0.0596837936295878	0.397544684740334	0.397544684740334	1	FALSE	4.28378845757154	4.01484622569591	4.03011533090807	4.28691071090823	4.06398606070167	4.01086038399467	4.1220183057386	3.60999129521268	3.55785117640284	3.96363133217649	4.07372599241412	4.19233621797636	3.97014501401501	3.96002047260811	3.81613887157268	3.66094002260952	3.60638300298162	3.9442681316274	3.96494381430154	4.04525073841195	3.96524865684423	4.21682732573267	4.16466561952065	4.06812905348992	3.6339426312356	3.7809294639448	4.16789578699149	3.94131293215815	3.85624872150634	4.04412304209726
Afg1l (AFG1 like ATPase)	-0.00921919554399757	0.565655473982678	0.565655473982678	1	FALSE	3.95469883919151	4.27120154491397	4.11129845340254	4.12077493174823	3.71536626237919	4.00531015337406	3.91655307658739	4.01181763304537	4.05214632011067	3.77753544210808	4.02722483951389	4.21494075441538	4.00088338020497	3.8177255726805	4.48080150838842	4.05049299075153	4.0817742113706	4.32320431535425	3.83949607748128	4.4039221047398	3.7578020062398	3.92114113464761	3.87244464624385	4.105150043382	4.49656461035923	3.80243106103364	4.40882053452885	4.0023514788815	3.33632623955597	3.93806932433428
Afg3l1 (AFG3-like AAA ATPase 1)	0.128173989295138	0.29615423908329	0.29615423908329	1	FALSE	4.5737380630589	4.38836865722557	4.59744774458941	NA	NA	4.5200010080908	4.60876194042332	4.63253578734596	4.37397526864952	4.83327974228506	4.50580837879634	4.78813754939943	4.05248545346944	3.83975807969664	4.09227510513309	4.56949716798636	4.35194628621029	4.48689453778936	4.86785199667939	4.82002064029021	4.88237404724307	4.61398537044627	4.56770971277772	3.90826530970451	4.89526868657505	4.41918828750351	4.37323058358799	4.61769813112705	4.67373731484875	NA
Afg3l2 (AFG3-like AAA ATPase 2)	0.0073938137841757	0.549263988442324	0.549263988442324	1	FALSE	5.92200988610596	5.7021449742703	5.7922072431258	6.00344707565935	5.85658737530124	5.9731933752518	5.80638077409307	5.74036364446861	5.77641987211067	5.87207521007138	5.84374270494853	5.85841622538865	5.89214812751382	5.71785460717432	5.75446799095116	6.03473734759346	5.86165518487832	6.01328135326604	5.84610463356001	5.75856702162855	5.71141781401564	5.92950224048473	5.68465886552024	5.73025138119893	5.89172781668586	5.979725850516	5.77065464378324	5.80573097649585	5.82532262917047	5.77902853439996
Afm (afamin)	0.149742244664586	0.278884517611864	0.278884517611864	1	FALSE	3.97201249731127	3.37297994889861	3.48800077083407	4.25667103181568	3.97145158639538	3.75078870592785	3.80897189500585	3.45772560711075	3.74617300529287	3.30986738602359	3.62716322291383	3.67025117553814	3.78827852503403	3.7310311422101	3.59057806812807	4.45231867637337	4.46387744295828	4.16362753858991	3.83328480299677	3.29243722785012	3.48791076031423	4.05057134911675	3.58065202752484	3.88398242216022	4.31980577288813	3.94932014689376	3.18696479494663	3.57349571549561	3.79039672155088	3.75943283874942
Afmid (arylformamidase)	0.14595112875759	0.196766347339914	0.196766347339914	1	FALSE	5.86287040139309	5.7478653541979	5.82857827165913	6.12003668966642	6.12747232936779	6.04433947078401	6.11151964211706	6.18148424977028	6.0976761040651	5.98596258337822	5.97086515537118	5.92512594403225	5.5425428455686	5.46359303247785	5.5762832813754	6.53462037662064	6.28789333986578	6.37947540996029	6.21946090284746	6.09698495934444	6.29261796460132	5.95527327573764	6.04672459304883	5.90106961612417	5.95914880955393	5.66921673053332	5.68085317307256	5.99986248657544	5.77561686463518	5.97666378406714
Agfg1 (ArfGAP with FG repeats 1)	0.143762651472583	0.379911599617075	0.379911599617075	1	FALSE	4.89260474268157	3.81829840357254	NA	NA	NA	4.25049171187861	4.43731430867304	4.40287222242251	4.77604080296512	4.29806440116667	3.97119404604657	NA	4.24087908350559	3.58614022083427	3.3469001729799	4.66879423695759	4.79964686372579	4.26458146760223	NA	NA	4.27669764630562	NA	3.66741531008163	NA	4.48087904172188	4.53974817900401	4.22319083512208	4.4368014735705	4.09752652459504	4.14690770423842
Agfg2 (ArfGAP with FG repeats 2)	-0.050528708824404	0.474746418220659	0.474746418220659	1	FALSE	4.21938539254276	4.46963856150655	4.50260429569114	4.545993072576	4.57953619106799	4.72527763126074	4.19199684666977	4.22418694487519	4.258571686888	4.62959559219227	NA	4.03294716409913	3.97173666673624	4.37382218722165	3.81734697030505	4.53220473149871	4.46086049044455	4.26629181758064	4.21576400659555	4.00265751983268	4.22127389919642	4.53861265542646	4.5249976638965	3.52820872429513	4.18706301031437	4.19214681127728	4.61399715341609	4.03418049286105	4.50159837423479	4.28932544922708
Agk (acylglycerol kinase)	0.389312620291026	0.0843076322463186	0.0843076322463186	1	FALSE	3.54442356218942	NA	NA	NA	NA	3.58614022083427	3.05670837157388	3.36558056583337	3.01795574859515	3.19503414034915	3.83721666705303	2.90964447489762	NA	2.97071931551213	2.49400335291765	4.05801337655601	3.54621538477936	3.19200000398004	3.64474461631262	4.15790874430854	4.06379628348295	3.53426085593167	2.95664588043003	3.66597255243888	3.97426314190005	2.66373626872159	3.91673458671578	3.47045877393768	3.48748634934854	3.47359211515514
Agmat (agmatine ureohydrolase (agmatinase))	0.0229122218001573	0.435866809872818	0.435866809872818	1	FALSE	8.20783917895244	8.16971960315259	8.08824762359381	8.21755547995912	8.16722242783806	8.19828787121891	8.27184116054065	8.31383989776032	8.19456481056036	8.14409226911056	8.19600205698157	8.12772612753449	8.28160552892904	8.30581096234321	8.29342106740818	8.19033336500069	8.13867114228248	8.19799804370541	8.2109196851006	8.09792150720535	8.11087476146451	8.24190213729364	8.15457004542145	8.16006301079877	8.40820234485218	8.32668564387333	8.30034798396873	8.32932096644006	8.3255528172876	8.32809593819086
Agmo (alkylglycerol monooxygenase)	0.00656839450222828	0.569790862840242	0.569790862840242	1	FALSE	NA	4.18188174555478	NA	4.33171954593747	3.80671587273956	4.04177740945777	4.14458483174654	3.86716504962523	4.02490472447263	4.20790065841156	4.16925960530645	4.30691839131043	4.33281532629658	3.77117778729513	4.38268108484595	3.91790907385298	NA	NA	4.30645182528439	3.81416073038394	4.35909240252248	3.78663817853233	4.45896594645478	3.80739614132707	4.27850521347318	4.19720489589624	4.56078830998448	4.0796170470319	3.92206461183144	4.16609678495383
Agpat2 (1-acylglycerol-3-phosphate O-acyltransferase 2 (lysophosphatidic acid acyltransferase, beta))	-0.124448970197502	0.0854138585574741	0.0854138585574741	1	FALSE	7.40062331383735	7.34189682097711	7.32275740613173	7.31649876829027	7.21368749987931	7.21799645993054	7.44510591699935	7.21041808901113	7.20773670736488	7.31227489906389	7.35412593751624	7.39028935493516	7.15476748728537	7.18746095173652	7.44238786836335	7.11251248679859	6.93184849425291	6.9968067601039	7.29710885917216	7.30802952292678	7.30284908732908	7.52888382727464	7.14493350113743	7.20324031688829	7.2777523356938	6.93031156144962	6.92081730165144	7.3067817176715	7.26040209302579	7.12901506298373
Agpat3 (1-acylglycerol-3-phosphate O-acyltransferase 3)	0.00664755672411245	0.562877084150232	0.562877084150232	1	FALSE	6.20465330216977	5.99905743196053	6.10417099200626	6.33200610482469	6.31594293958026	6.19673882877117	6.01621994922053	5.97573105769364	5.97624676720151	6.16924958193419	6.20209051164187	6.08782134885221	6.31742165884649	6.18888551341164	6.16427340929008	6.21540680391174	6.20008055996036	6.22257467888452	5.99970241345815	5.91724555837649	5.71595375606257	6.28534118047316	6.32751851299327	6.08461707854059	6.27867432455979	6.24189546548143	6.16636798352615	6.21424139776223	6.37881851010915	6.10178452416693
Agt (angiotensinogen (serpin peptidase inhibitor, clade A, member 8))	0.317210259006157	0.0267626603146139	0.0267626603146139	1	TRUE	4.60798122926484	4.75837247429826	4.86903238606631	4.57085148342292	4.73878404676576	4.45710832146254	4.33930131822365	4.36850995365485	4.24519139306431	4.80707150769546	4.67275344706045	4.56966121106049	4.627886945895	4.22525178979347	4.41431146067699	5.2228625087504	5.07031633254568	4.91976434212479	4.18008419271733	4.15920936118998	4.54720919538121	5.30668512715828	4.79036544078389	4.95713919701245	5.15731055170163	5.0699641854669	4.90783765443507	4.96992406793561	4.87343426893354	4.89811642736091
Agxt (alanine-glyoxylate aminotransferase)	-0.0232431461091744	0.548708936496909	0.548708936496909	1	FALSE	7.84525794655064	7.92858943493623	7.89962277730293	7.74440331880537	7.70295530397619	7.76096605773007	7.83230142640161	7.95001341755007	7.92994482018992	8.15655841719683	8.27912302328091	8.26686148394527	7.1450048558298	7.03512899804635	7.13996056954546	7.96348568398499	8.08778635055486	8.02771804704268	7.99403091603722	8.04616907207669	8.03169844621502	7.65868278136908	7.74149395241158	7.71699775130424	7.28321802764913	7.40269659933822	7.3688207209026	7.61895072240412	7.70282374292348	7.62347184543612
Agxt2 (alanine-glyoxylate aminotransferase 2)	0.107591902689743	0.161582566446207	0.161582566446207	1	FALSE	8.52242460143759	8.46170453108078	8.48767124068533	8.46361019676897	8.4503534839162	8.4494293141032	8.47882219044653	8.46962960820303	8.44933026078701	8.54749995612638	8.61929561810502	8.58556349845569	8.09345453916462	7.99400828028949	8.11635955785631	8.61983481103874	8.58000223313426	8.62474428907432	8.2867795199423	8.30222307526582	8.40558399196799	8.56482779739035	8.55140065893497	8.56035194262948	8.48378756786755	8.46076713263768	8.41287042106167	8.6531316913496	8.6416110529395	8.65511923253807
Ahcy (S-adenosylhomocysteine hydrolase)	0.122626590328016	0.121927145851625	0.121927145851625	1	FALSE	11.8675104173122	11.8930549925052	11.8955601358965	11.6562997170163	11.7424020755232	11.7566814062669	11.7834730247176	11.8334317140454	11.9332849321243	11.568739935821	11.6385988189128	11.6564650865565	11.496539245569	11.4822936970377	11.5307086958541	11.6911546328864	11.7336805711083	11.7742599514328	11.7372135360695	11.7946757879869	11.802843478925	12.0525748431377	12.1117160230135	12.213884911124	11.664185033334	11.6840735687226	11.7580899342018	11.7830882722014	11.8521432305218	11.9208589754136
Ahcyl1 (S-adenosylhomocysteine hydrolase-like 1)	0.136491929234685	0.21983330342358	0.21983330342358	1	FALSE	5.24954394463271	5.09551517652423	5.54681730835732	5.25498701204716	5.18906941675625	4.63257068436327	5.50961667519586	4.91701158447013	5.2293956531274	5.50003398312453	5.45781423815107	5.31562056945633	5.21983065266087	5.03425093695486	5.23419089007135	5.00503163127743	5.48142165841712	5.10326262660608	5.63053361215324	5.52703591966703	5.22283546677765	5.72756381982566	5.51376864606178	5.39482621653241	5.39409908106699	5.24976767384042	5.05413215995954	5.5194003706113	5.63877473557039	4.97119404604657
Ahsa1 (AHA1, activator of heat shock protein ATPase 1)	-0.00962307727790298	0.551359013010016	0.551359013010016	1	FALSE	6.53542935957178	6.85606442059989	6.96442173731991	6.58108757266546	6.80879689623151	6.70583970588368	6.61544131113677	6.60355661922219	6.56334882938936	6.69823237159974	6.65442121923047	6.71812869360583	6.68777457852222	6.61263558365923	6.66276093287184	6.6467530963901	6.6673528583315	6.60734067152298	6.52033895327099	6.37174877011163	6.35554491113617	6.76121877592938	6.84082826758176	7.00592765171811	6.70337760312719	6.73019159118279	6.66105122385666	6.78646567707339	6.72329915883986	6.74215446226884
Ahsg (alpha-2-HS-glycoprotein)	0.0275477964721044	0.51854303195133	0.51854303195133	1	FALSE	5.44301314151444	5.48776287369623	5.5010760371397	5.29103989518265	5.31164115885256	5.13861790305405	5.15619029451258	5.12764978643969	4.98766194202704	5.64532987118352	5.26378936894849	5.49735369192445	5.41286957446157	5.15342029585682	5.35266672965982	5.61468923403884	5.45013899725293	5.39154434334208	4.74105164617866	5.06093798156046	4.96255827687055	5.58201398738004	5.57331695808094	5.52584024161331	5.33182701219042	5.44478300249948	5.34330476897152	5.56243782364959	5.26555316514259	5.33330207276374
Aifm1 (apoptosis-inducing factor, mitochondrion-associated 1)	0.0775726056552909	0.156332564624252	0.156332564624252	1	FALSE	7.7619234928106	7.85086816648633	7.84783409324038	7.87367172661245	8.01781058464053	7.94508092220612	7.91143992706909	8.01979085714107	7.97678749116138	7.81786624419111	7.85495562783849	7.84774641692139	7.61969911478705	7.71849862770922	7.67196558647882	7.84805326072932	7.90968311287187	7.8933804142372	7.714698864871	7.81184989373958	7.8066076186108	7.94010213321552	7.95551042573667	7.98415638575181	8.01477371206011	8.02776780077104	8.01781615101238	7.96913897537062	7.97686766602008	8.0291215491254
Aifm2 (apoptosis-inducing factor, mitochondrion-associated 2)	0.0270065437168165	0.552801232965195	0.552801232965195	1	FALSE	3.4575286297468	NA	3.3540853748983	3.40283130244914	3.98570079070253	4.00389901996943	3.87859783730389	4.4490396651533	2.9905483079125	3.59593325422518	NA	4.23156297012779	4.07884889787317	4.21561647707721	4.00557065763328	3.37534531979267	NA	3.99963928114804	3.93513911327994	NA	NA	3.94741368644894	NA	3.74437640712083	NA	3.98304831623437	4.06532242041044	3.71946822688241	NA	NA
Aimp1 (aminoacyl tRNA synthetase complex-interacting multifunctional protein 1)	-0.0849332702639446	0.17575747027558	0.17575747027558	1	FALSE	5.56718034703674	5.3621963328868	5.31724255567492	5.42159697113096	5.35918730476091	5.33708664535482	5.12502284376372	5.2570332544569	5.31185909520164	5.22038800206374	5.37506376575684	5.24703504446852	5.55450904080825	5.49163507260573	5.49062788843312	5.39131749477107	5.41155505203349	5.16858989094565	5.29475674175961	5.32882928519575	5.40820913958499	5.17451428104077	4.96788332091378	5.19850201143381	5.22298612274275	5.20063774415388	5.32445780551178	5.38379067881226	5.233884226477	5.45375131506786
Aimp2 (aminoacyl tRNA synthetase complex-interacting multifunctional protein 2)	-0.111950457472086	0.19642198043816	0.19642198043816	1	FALSE	6.01573171358659	5.76515280594604	5.96942681550391	5.71012865545914	5.83235080105337	5.80968968254651	5.80329937606315	5.59989499430303	5.96215336114849	5.649422895281	5.77380912117516	5.86130779206758	5.90600065924138	5.86739489206491	6.07630682376593	5.64594370120014	5.70605252190999	5.31399313100111	5.769250730735	5.8646690261215	6.11612767074141	5.87674775930701	5.90338299060809	5.85481852684661	5.64361379664626	5.50903387432046	5.73244016338843	5.29296943458808	5.84391351597426	5.84985668373655
Aip (aryl-hydrocarbon receptor-interacting protein)	0.0538351296280776	0.444836639213558	0.444836639213558	1	FALSE	4.13298804262744	4.20140646196552	4.17602750063144	4.63902952331062	4.61227582036368	4.21410925898632	3.99469737961588	3.92149345857071	4.1658556767507	4.47374146145972	4.35217234641665	4.32297366981688	4.63285564507995	4.75747668514778	4.73535970249025	4.44328837481714	4.18717389059732	4.3307161413617	4.19166529063278	4.38073637386635	4.04236417524801	4.4314959327784	4.24900533544344	4.60316935737447	4.7035880142654	4.40601277502725	4.41986245037752	4.42331596119689	4.79183490415279	4.53576060051522
Ak1 (adenylate kinase 1)	0.0425792294066595	0.555662660949779	0.555662660949779	1	FALSE	NA	4.51365496597445	NA	NA	3.94833919513333	3.69189144452501	NA	3.67400860861722	NA	5.20034348354135	4.71907389228014	5.13640058815409	NA	3.34949266850981	3.03266511228183	4.1158073348596	3.65577541496612	3.25634948303074	3.99941378605687	4.11070566738347	4.14730669878029	4.07666170137189	4.57105785932791	NA	NA	NA	NA	4.60885654337686	4.55056210859844	4.92304932007546
Ak2 (adenylate kinase 2)	-0.122682428760595	0.114623866385105	0.114623866385105	1	FALSE	9.4631769402826	9.44736016400513	9.43725271149221	9.60788878756787	9.47949735491144	9.57431158298793	9.85129149089476	9.76935025260906	9.71114210530587	9.3169263571672	9.3230412455707	9.32444610410301	9.28643300756374	9.14749496145569	9.31923856997543	9.32202276864297	9.21832589545335	9.30305922025964	9.45685336781388	9.32002879956986	9.3599361982927	9.25292556711832	9.19623080144874	9.22602918951398	9.47909916738681	9.41998966328464	9.38099778200026	9.42912214995717	9.45273749982985	9.40125713391156
Ak3 (adenylate kinase 4)	0.0213422043768957	0.436051751140471	0.436051751140471	1	FALSE	8.55576248237275	8.61189531730382	8.61623270271382	8.57294270770446	8.66624531014182	8.65936089555446	8.73804495736829	8.76663491214714	8.76003793618021	8.4394444517029	8.4761710361207	8.50900694576391	8.51155501077222	8.53639099227181	8.60024373170934	8.58643074751133	8.59486947767049	8.66972837754809	8.62790955638922	8.64813104762064	8.68756814659	8.6130895830383	8.57906698048585	8.6045013393069	8.60742279123696	8.645262132154	8.60782592383039	8.57336316445059	8.67738491165524	8.61754827599309
Ak4 (adenylate kinase 4)	-0.0287649108818009	0.484620416368033	0.484620416368033	1	FALSE	6.8063369477456	6.59991581681301	6.60084062802976	6.72650428534528	6.77489245812846	6.6585685412961	6.57243041823415	6.42704963567145	6.39808524529954	6.84091636533143	6.84159579578108	6.79299846977155	6.70626806977827	6.53772936971112	6.64869551958324	6.9102169789358	6.76148474727011	6.88112619981759	6.49399951145551	6.46820858467227	6.40796790697122	6.51839665375416	6.35339563584688	6.59415139546841	6.86199257209974	6.82019172957145	6.80271021929134	6.61058048213582	6.57099109388326	6.44594019211947
Akap1 (A kinase (PRKA) anchor protein 1)	0.0521245260828972	0.351933956485052	0.351933956485052	1	FALSE	4.21033431033873	4.40013484767614	4.19923259933547	4.10700150541354	4.21819219245811	4.14404636961671	4.26077843189343	4.02569327368077	3.98930252776546	4.29666296759196	4.21509612097621	3.86011857926717	4.22183842313572	4.36911047723746	4.24455982851973	4.38507894903228	4.07731991782604	4.19966449341342	4.29668499016426	4.49371137263917	4.27035700474723	4.13245345982509	4.26651671275451	3.91108753658111	4.2535430808505	4.13746253751317	4.1532216559844	4.34852988067506	4.30367847756204	4.31466027658178
Akr1a1 (aldo-keto reductase family 1, member A1 (aldehyde reductase))	0.131091232731839	0.0305352601397501	0.0305352601397501	1	TRUE	9.36683143943261	9.35845340735962	9.36400329591354	9.40031377187202	9.48857927583716	9.45568887629145	9.46844687682707	9.40542656938117	9.48610695550613	9.46899256014175	9.51014503090669	9.46127274850932	9.47125453634168	9.44817620131168	9.47389647306532	9.5992861748806	9.54106756750594	9.56195232938753	9.43993890030067	9.4407342329877	9.36774671857108	9.41729768775111	9.44314454709615	9.48817756086442	9.78499138598565	9.82968151463888	9.80587926957825	9.55124875591966	9.65499755195963	9.66781231224753
Akr1b1 (aldo-keto reductase family 1, member B3 (aldose reductase))	-0.194637473411986	0.0258292729292009	0.0258292729292009	1	TRUE	6.21647232638305	6.18897450182824	6.20786162413798	6.07084439204974	6.03212509364391	6.07811023553674	6.13916453549304	5.68892445851728	5.86743937346925	6.5533743280725	6.40127889652464	6.35981455699092	6.15493554471075	6.05244632676557	6.27802378877647	6.02629547039308	6.04237074217131	6.10046471041125	5.94634721317671	5.92110780225401	6.0838005405307	6.07464671902396	5.98176818924051	5.98808476443196	5.86580254329135	5.86645799279663	5.74959594290473	5.99139939603498	5.90054805185677	5.83153780320235
Akr1b8 (aldo-keto reductase family 1, member B8)	-0.106185758611182	0.470560400459625	0.470560400459625	1	FALSE	3.74114335495532	NA	3.71909580258595	NA	3.30761358632261	3.47683529393503	NA	2.77220238744118	NA	4.19492228709855	NA	3.38298535751848	4.02043997277538	3.69263921225811	3.50975917219572	4.08948967633676	3.67633511764573	2.3223493003463	NA	3.29837238730039	NA	NA	2.68906204698287	3.83961700749316	3.65753711520482	4.13475486815503	3.98232738619953	3.70530338082441	3.16724390793034	3.14454241475007
Akr1c13 (aldo-keto reductase family 1, member C13)	-0.0940898942607413	0.0133105377414118	0.0133105377414118	1	TRUE	7.89279171888665	8.02073553482783	7.9869114681441	7.92889139952805	8.06035548033094	7.9841449901914	7.96472784518812	8.00758236634348	8.01508047561318	7.95028759935001	8.07199321955751	8.05924710604677	8.07003505123847	7.97087090585214	8.1056990276588	7.80787007829978	7.94098302851502	7.95900502728608	7.87482769782767	7.90551336693295	7.92407612564534	7.87814289885277	7.91670354054964	7.92741057611937	7.96705329801405	7.98261146651673	7.97528625344946	7.82552489120804	7.87558964030842	7.91740788532101
Akr1c18 (aldo-keto reductase family 1, member C18)	0.128282714615677	0.313237461319931	0.313237461319931	1	FALSE	NA	3.91527230364846	4.02581727590683	3.46795762251978	4.18142064028014	4.18624698614531	3.90635188889508	4.28398842505625	4.42778716870527	4.2504992915067	3.93366705238631	4.51393914939894	3.35106289894039	3.42340336975382	3.74253445537946	4.33720441885501	3.80887925124015	4.41177196298045	4.27271748697274	4.24743387543407	4.14808808264534	3.69540370141088	4.32639353165766	4.409343411283	4.08031656036671	4.01283680751384	4.04996178295712	3.76624531081727	3.85776208685894	4.08197015737348
Akr1c6 (aldo-keto reductase family 1, member C6)	0.104258252336816	0.223428338063899	0.223428338063899	1	FALSE	11.7757460671141	12.0232588181802	12.0277712558274	11.8655013076644	12.0091217895463	12.0611956552097	11.8115593338139	11.8520144479075	11.9586650817743	11.8566939663197	11.986965492561	11.9936885124094	11.4265425725627	11.3612529564856	11.5229639761851	11.9187924421343	11.9671794173275	12.0133401224617	11.6795900568273	11.7172265816258	11.7535426979092	11.9908733378846	12.0836621457647	12.1372473406647	11.9672370681989	11.9932745482841	12.0878208185813	11.832458881332	11.9526793744781	12.0018901851393
Akr1d1 (aldo-keto reductase family 1, member D1)	0.435142663343034	0.00153326571524775	0.00153326571524775	1	TRUE	8.13905502086537	8.07608872313551	8.11276267597636	8.16805028410426	8.2472012374369	8.31933342038413	8.35120869510719	8.43419869089843	8.52268352648295	8.15411430719635	8.22153878896306	8.14370462747674	7.58768002097144	7.5635318767047	7.53246502436725	8.75487414381421	8.78598857700501	8.8327792767429	8.38073810520185	8.50593458456422	8.5365580659769	8.55944974928222	8.6152581112524	8.68039117278354	8.32423456227053	8.41905426009565	8.44766184169776	8.36812664005076	8.4385007896376	8.45120698984061
Akr1e2 (aldo-keto reductase family 1, member E1)	0.19120469718498	0.126319201866738	0.126319201866738	1	FALSE	5.3912178076029	5.23790400859629	5.07621274518481	4.82994593920539	5.0905231983715	4.78705105279857	4.99037403605584	5.03064065441232	4.94287102981318	4.81340155217602	4.82537860389293	4.77753018200981	4.43396093112118	4.33378150063115	4.37137067272441	4.86725896816463	4.94868026828553	4.70278496474505	5.44678225441959	5.2567615960024	5.3983401083474	4.91743652935653	4.94780639901126	5.05312871822282	5.10059506422529	5.15955653260776	4.83603015087226	5.05832515519893	5.10649070574198	5.00025695716959
Akr7a2 (aldo-keto reductase family 7, member A5 (aflatoxin aldehyde reductase))	0.0770184191611074	0.130012544968362	0.130012544968362	1	FALSE	7.71480187846207	7.86916814299406	7.78994438779427	7.73839630850096	7.81684286565335	7.67236169225682	7.81044953066194	7.75502107885361	7.76592586525051	7.67886066330671	7.61344324977804	7.65746851779265	7.45553271778242	7.44780232758642	7.58786750619465	7.73846386621771	7.72022373373079	7.68692766975744	7.70588116601332	7.78439274036213	7.81863969241575	7.66318804372844	7.81118842369511	7.81611966692104	7.78967057223881	7.75184528646478	7.84430404461532	7.80260037179309	7.79677942916051	7.79893831317086
Akt2 (thymoma viral proto-oncogene 2)	0.141189160067075	0.384573498180609	0.384573498180609	1	FALSE	4.04548665635946	3.88448070336105	3.78413750440942	3.60098331137083	4.10851609330441	3.77377484176692	3.78394899348595	4.02671154773039	4.16224226774695	3.65164874287925	3.88574029404206	4.31749944420757	3.6942450443792	2.07456708868051	3.86770870379034	3.95706024053702	3.92149345857071	NA	4.47691951941701	4.5268450532579	4.25174938509719	3.71538822906501	3.9395839155536	3.85277792181896	4.26524934550597	3.45030069015761	3.7746605712035	3.76437800511092	3.86976285458749	3.09472420606955
Alad (aminolevulinate, delta-, dehydratase)	0.00642707925132531	0.551949337476921	0.551949337476921	1	FALSE	7.89956236015469	7.93548332106108	7.86867442019264	7.91923280602002	7.9140083377218	7.8808752766409	7.74762236900575	7.65867564162953	7.60792946264428	7.82353283791967	7.8640375332193	7.86951364844954	7.86286668290404	7.74545920608353	7.81116915303121	7.82909478829631	7.91795083170584	7.93008679560799	7.66693407789609	7.65393419971205	7.79412989845236	7.90869884195469	7.90412277677229	7.87434820516843	7.80412456615751	7.83031237562402	7.87068528286456	7.8044795496948	7.92169219795988	7.79445485758106
Alb (albumin)	0.0228664479125383	0.477550569277547	0.477550569277547	1	FALSE	11.662481462757	11.7911954546669	11.8076286217152	11.5348572844633	11.6583721700326	11.6405658007513	11.773320562697	11.8918368541618	11.9530724030435	11.5349350782253	11.6637226438985	11.700270642409	11.5694236843104	11.7065089685869	11.772211461672	11.6106557744019	11.7441947401184	11.7538518632609	11.5560461582572	11.700522081192	11.7005957704625	11.7975845260299	11.8875176551438	11.9770151188593	11.7147392127371	11.8438739549259	11.85733568009	11.557358391547	11.6566125623178	11.6454963227349
Alcam (activated leukocyte cell adhesion molecule)	-0.149614501165446	0.106806717291034	0.106806717291034	1	FALSE	6.05083033676454	6.03595595528361	6.15831884793158	6.11939560573819	6.17231748957746	6.16144634362967	5.76452397543481	5.88949787928672	5.61701043234184	6.20211598573764	6.36187711880757	6.30557478316413	5.88183099924906	6.05217458426895	5.99269593170909	6.27792711271264	5.9987867244549	5.94409005294873	6.01800873425266	5.77134420227467	5.63289634915943	5.79990843429147	5.72733781477942	5.80648904524404	5.9659504735585	5.99583497431973	5.85278790735342	6.06134850902179	6.02703458885998	5.64160382821178
Aldh16a1 (aldehyde dehydrogenase 16 family, member A1)	0.128047932720517	0.0599776620958407	0.0599776620958407	1	FALSE	6.11878330176162	6.12823771494241	6.08308781852747	6.30221667665993	6.25116046079419	6.2196583726535	5.83441037018726	5.89336221076387	5.81429662216014	6.09849114498068	6.16912929603499	6.03808055634656	5.99298590609143	6.04017791810363	5.9898769733302	6.2285955364052	6.27716835253365	6.25550262149144	5.9475048613932	6.01176844413667	6.01246364076572	6.12355446436769	6.27919454206582	6.24830522230246	6.29894418717164	6.29412628841426	6.25927060362247	6.18360759413002	6.27285182862857	6.2018161467168
Aldh1a1 (aldehyde dehydrogenase family 1, subfamily A1)	0.410384654142165	0.000109521913722418	0.000109521913722418	1	TRUE	10.1945598860226	10.2734342975448	10.2613545105972	10.3974500298775	10.5008617923945	10.5629006467797	10.4550600298156	10.47839550148	10.5627289654974	10.425467697187	10.4685120438958	10.5635871676806	10.1493660757799	10.199034277378	10.2840374869175	10.7859101344946	10.8420202773824	10.8651146194525	10.4486945067962	10.5465375994685	10.5827065267808	10.7341591914246	10.850444717827	10.9281260036033	10.9475638882523	11.0261775968892	11.0721460058239	10.704647217327	10.7754621356137	10.8228097998447
Aldh1a3 (aldehyde dehydrogenase family 1, subfamily A3)	0.420347760372296	0.160493920770173	0.160493920770173	1	FALSE	NA	NA	4.10089357213746	4.37099421928898	NA	NA	NA	NA	NA	NA	NA	NA	NA	4.26461149122333	NA	NA	NA	4.66584752125555	NA	NA	NA	NA	NA	NA	NA	NA	NA	NA	NA	NA
Aldh1a7 (aldehyde dehydrogenase family 1, subfamily A2)	0.0329276522912441	0.499436309503437	0.499436309503437	1	FALSE	8.22886197069791	8.25338423580008	8.20688737695808	8.49855405697006	8.52094077119788	8.49613874233408	8.83708228630036	8.81925943011764	8.82280979984466	8.59368243373658	8.54996944427188	8.52088185755173	8.31024922214374	8.24938845135848	8.28230542645839	8.47228873730325	8.51471010964905	8.49524345034931	8.8626993409766	8.85893832844561	8.88829880602492	8.23464022615509	8.26135215972308	8.28470382243802	8.30521360046276	8.34079367982851	8.4102817374144	8.57588333489046	8.61112441731055	8.56813853913859
Aldh1b1 (aldehyde dehydrogenase 1 family, member B1)	0.312503404596846	0.211963405348388	0.211963405348388	1	FALSE	7.91313475310039	7.84056394205016	7.82346277960065	7.92256061774619	7.88255134972893	7.88764102287903	8.33469340487088	8.28218030414394	8.36137798602713	8.89088439617963	8.87926465757107	8.89909101954362	7.27581721814445	7.17377705977215	7.14454608550098	9.18305471323193	9.22358183228317	9.24785869904555	8.53148283552497	8.55593882799576	8.52302084395182	7.87263179113525	7.82292130511737	7.8530599865684	8.28454189419638	8.28847853568211	8.20179066732609	7.95229279195109	7.83233940705294	7.82610353474906
Aldh1l1 (aldehyde dehydrogenase 1 family, member L1)	0.154182612459586	0.134293319799526	0.134293319799526	1	FALSE	10.9601540153965	11.063509683352	11.0570846781352	10.8895039634115	10.994240279869	10.9940280865882	11.3038492289113	11.3840336126597	11.4100007702065	10.8581753105755	10.9330709595918	10.9684148034927	10.6360717231696	10.6706385472302	10.7145718046443	11.0208271912086	11.1262527534162	11.1588305563743	11.3749796799385	11.4770397751644	11.4831557343646	11.071207589079	11.1422474898077	11.2019707283731	10.8583618287859	10.9144299820813	10.951699976497	11.0697518357411	11.1398007329122	11.1595308003839
Aldh1l2 (aldehyde dehydrogenase 1 family, member L2)	0.484710886425029	0.0189875308899657	0.0189875308899657	1	TRUE	NA	NA	7.37873702674468	6.80071874298131	7.15452447807681	NA	NA	NA	NA	7.3005081479141	7.20965805783599	NA	NA	6.45761891437705	NA	NA	NA	7.57102447699181	NA	7.82737446381939	7.70378593883746	NA	7.72572752553403	7.69962103390185	7.47415208409865	7.28607716824849	7.40178403826703	NA	7.33680109392751	7.32370332050731
Aldh2 (aldehyde dehydrogenase 2, mitochondrial)	0.0481531008168833	0.408300598182202	0.408300598182202	1	FALSE	11.6513656764519	11.7765235064918	11.7689741164472	11.8177751289821	11.9108150941257	11.9213835153659	12.102146316321	12.1666934800484	12.2327686671109	11.7011808163788	11.8302339292899	11.8484116843657	11.7994111506153	11.902412801952	11.8833306108866	11.8706960698131	11.9934160878441	12.0108847144853	12.1660846049329	12.2328226192446	12.2755920223942	11.6673422128771	11.7769017910447	11.8158235628531	11.8508041102769	11.9593680789095	11.9144785679277	11.7868372809932	11.8614514119169	11.8532198715731
Aldh3a2 (aldehyde dehydrogenase family 3, subfamily A2)	0.286900797752116	0.00996369269110739	0.00996369269110739	1	TRUE	8.68303319544102	8.68037007334747	8.66944493901538	8.91354169394216	8.86692033839729	8.91052581122485	9.32290609089766	9.36407554489561	9.40139581161089	8.94461836699898	8.90770188341571	8.90619913855994	9.17195236618659	9.15962666320152	9.18232979073605	9.1174612921788	9.16634136814463	9.12905628990952	9.1738445042013	9.17985934105233	9.19802015124491	9.22782769962198	9.21482421851357	9.2135246912056	9.52056564654393	9.54018617152936	9.55847428715608	9.33781142444065	9.38986576487902	9.42049082353117
Aldh4a1 (aldehyde dehydrogenase 4 family, member A1)	0.0846428980431917	0.21983330342358	0.21983330342358	1	FALSE	9.61260867823797	9.5989085554462	9.60812727507432	9.56738762903136	9.74500365524255	9.71875204632286	9.76515346912467	9.89030684273789	9.91751380574054	9.61420738960604	9.72962923996525	9.68995779896433	9.37100990681015	9.32088401748579	9.34162556205104	9.72595242007048	9.81806284161659	9.82182499349005	9.74665371334302	9.8336475465238	9.83932663244446	9.56941134172381	9.67980906684126	9.64309857598723	9.56760628876303	9.59320808967482	9.58919420512638	9.71938026400662	9.81428764856964	9.79925571430765
Aldh5a1 (aldehyde dehydrogenase 4 family, member A1)	0.0473469792008762	0.259082451589644	0.259082451589644	1	FALSE	7.15982089201393	7.18324829528156	7.21109982753666	7.16444438583326	7.30729189987457	7.20419941899743	7.27257380219095	7.27514676455664	7.28632672709055	7.21908137517675	7.30635338973963	7.30187110979241	7.23622471909847	7.2252845714584	7.29549345322034	7.41422011628356	7.41390713330351	7.49371937727231	7.26500549334373	7.26878993306749	7.24628456354744	7.09964236892619	7.14458687099379	7.26311893626989	7.33314640333688	7.35580916197017	7.39919673390669	7.19325921970453	7.22233123431177	7.24564777363675
Aldh6a1 (aldehyde dehydrogenase family 6, subfamily A1)	0.0847142415871757	0.074651832516485	0.074651832516485	1	FALSE	10.3930900881766	10.4165442158225	10.4610598792135	10.3923603594922	10.4463079310503	10.4408899256636	10.3714281777945	10.3994488371589	10.4128767705466	10.488382449477	10.4951654856899	10.5344293437732	10.4161641647331	10.4637695697209	10.4412116372931	10.5334757466818	10.6288100411601	10.6258092803623	10.2941841986812	10.3304687665903	10.3262047507653	10.5036369432343	10.5329695003147	10.5551163365334	10.5515256304361	10.5901098150431	10.6039600918645	10.5798627379471	10.6105819584925	10.5771266613071
Aldh7a1 (aldehyde dehydrogenase family 7, member A1)	0.102046541449543	0.0504285827135788	0.0504285827135788	1	FALSE	9.2834495604933	9.33668060996551	9.35877645610631	9.2214227848321	9.2986193703366	9.28721600707442	9.35310711774868	9.4071615235848	9.4044688998529	9.079506117422	9.14927461030863	9.13437241068016	9.19748701949338	9.27731995049735	9.27492786849444	9.14129994372953	9.29238375708822	9.26381142971502	9.38203818426318	9.43690721910292	9.45443296551354	9.35604694634462	9.46339971576466	9.42717873117302	9.32219857485082	9.36753487982178	9.34975891458459	9.40392167880613	9.48076799008446	9.4528074977912
Aldh8a1 (aldehyde dehydrogenase 8 family, member A1)	0.0234076970573168	0.340268684525058	0.340268684525058	1	FALSE	9.22648203776949	9.17000264439858	9.16810044194681	9.13664256815927	9.1740867785504	9.14719220270764	9.11497340000032	9.14044125141957	9.13717560124804	9.1831887343405	9.17352224124824	9.21734221052098	9.20975552010893	9.20678483774132	9.20551958780509	9.15558987098942	9.17994142592071	9.20231976231248	9.17249751641159	9.20939975096566	9.23123558358479	9.19425699464068	9.27959897444875	9.29061331760211	9.1958495405186	9.14343678787724	9.2487150858588	9.08880943518255	9.17343229455174	9.1966291729598
Aldh9a1 (aldehyde dehydrogenase 9, subfamily A1)	0.0543885501124397	0.154704642574828	0.154704642574828	1	FALSE	9.07003236699237	9.09296850932414	9.05141560815311	9.06421731793952	9.0821942912267	9.11189725390651	9.1623032033317	9.20812215791287	9.17332984842782	8.94381293286883	8.94760771851587	8.96535141121556	8.93912370915207	8.9953714505722	8.99383567103358	9.08843315161444	9.1502931067298	9.10786829951505	9.11799107226644	9.09632774874131	9.11028232337334	9.1403977920911	9.1504403609242	9.18856164811517	9.10168684048389	9.08102532467074	9.06786992705201	9.06497174579048	9.07457500909968	9.07668735179177
Aldoa (aldolase A, fructose-bisphosphate)	-0.0941025537498953	0.236284860650592	0.236284860650592	1	FALSE	6.51731979238399	6.45866744368555	6.6180917939838	6.53564397505491	6.53969235447391	6.4580407149639	6.70893212337706	6.66973546279798	6.60948017634194	7.12732374386753	7.11806896469716	7.12264166162187	6.54630954837029	6.57758441921524	6.61499393873629	6.6437609687597	6.6361852203729	6.63059476618863	6.49668603561818	6.58822441071507	6.61943795527213	6.68872588292304	6.58142356089732	6.62022569159992	6.46329875572596	6.50504138183907	6.57707377562216	6.59665343165866	6.54277342706671	6.62088254306355
Aldob (aldolase B, fructose-bisphosphate)	0.154829080564088	0.0475282685830082	0.0475282685830082	1	TRUE	11.8685486481657	11.9994680490333	11.9951311509964	12.0540073107499	12.2144678758777	12.2190716920423	12.1776935990974	12.2105404604506	12.2996115730529	11.838242721358	11.9448950396779	12.0084811464193	11.8863024524398	12.0075634460147	12.0449780467485	12.0422749715791	12.169054362874	12.1866528277023	11.9471145512588	12.0056070065892	12.0305809305739	12.1721993347578	12.3523910877567	12.3940928628214	12.1270173669491	12.2400280519162	12.2933049533269	12.2922813656321	12.4290457610493	12.4097939857992
Aldoc (aldolase C, fructose-bisphosphate)	-0.163465649326173	0.289906319237821	0.289906319237821	1	FALSE	4.87834770022256	4.67265162932839	4.7794803633379	4.75358849198436	4.94058023247389	5.20269197213031	5.21225804420274	5.2829846049312	5.02211920415603	4.69207563225451	4.23803780863012	4.26788781465684	4.90402640918607	4.69417817038162	4.63738419161025	3.82252621903883	4.21173647514061	NA	4.99410447976469	5.1037158318769	5.09047662109846	4.83030603668472	4.88140522409868	4.4947803984246	4.58262825638207	4.09990952357304	5.09860062443933	4.5194098066411	4.31739090533761	5.03089662512059
Alg2 (programmed cell death 6)	0.425777138307794	0.266708497962659	0.266708497962659	1	FALSE	NA	NA	NA	NA	1.96191220876763	NA	NA	NA	NA	NA	NA	NA	2.55055595229846	NA	2.29157114417491	NA	NA	NA	NA	NA	NA	NA	NA	NA	NA	NA	NA	2.6937902400548	NA	NA
Alg5 (asparagine-linked glycosylation 5 (dolichyl-phosphate beta-glucosyltransferase))	0.0266971449294849	0.498248412000143	0.498248412000143	1	FALSE	5.38946011996881	5.36211215141543	5.73786519466421	5.38764170509566	5.50378758357279	5.8098131368787	5.58992823718578	5.63328007403061	5.67671310329164	5.59418424694609	5.67632383296977	5.59673839783059	5.36292219426332	5.49609159349172	4.96143811806256	5.46939761687655	5.38592450635575	5.51845960323301	5.62367083018708	5.84006284932583	5.54942582631871	5.44408724876321	5.57301999002748	5.36804542386654	5.39879498684996	5.65281916555552	5.68266037327555	5.43559525967806	5.62956645137092	5.60722673192574
Alox15 (arachidonate 15-lipoxygenase)	0.450294178335764	0.473638270108127	0.473638270108127	1	FALSE	NA	NA	NA	NA	NA	NA	NA	NA	NA	NA	NA	NA	NA	NA	2.84796885387864	NA	NA	4.16883455319018	NA	NA	NA	NA	NA	NA	NA	NA	2.17075190957474	3.5552026338783	NA	NA
Alox5ap (arachidonate 5-lipoxygenase activating protein)	0.2464463236919	0.235526443207796	0.235526443207796	1	FALSE	NA	5.77166113009337	5.65850856163631	5.509816167055	5.56022276480265	NA	NA	NA	NA	5.63609964503497	5.62502495311811	5.61860280789305	NA	4.82245993593742	4.72424643521378	6.32153310305294	6.07459320449256	5.94519800126878	6.03239843446256	6.14246653722365	5.93942171395771	5.69007901157657	NA	5.22605376258779	5.63719578570345	5.35791087435607	5.45551134740847	5.52712977913052	5.33039705582814	4.87847032185797
Alyref (Aly/REF export factor)	0.0757834244833782	0.436051751140471	0.436051751140471	1	FALSE	3.15933370660261	4.12530394032789	3.77815599909015	NA	4.06196624070328	4.01438207543344	NA	3.44442854133194	NA	NA	3.87071980081603	NA	3.81917766554277	3.78466101665875	3.98007101228515	3.90566859642121	4.11235818184215	3.65617599032642	NA	3.86127056644741	3.61370844294828	3.80899248170145	NA	3.60098331137083	NA	3.86082378406813	3.79183490415279	3.92454650073961	3.92647391125607	4.49240442107662
Amacr (alpha-methylacyl-CoA racemase)	0.0365199176226749	0.318460932941484	0.318460932941484	1	FALSE	7.93383816224145	7.95950356578495	8.03108636719571	7.80265852739285	7.82468512743205	7.78957276837319	7.72090772832022	7.75019780840485	7.85054316901004	7.917563033711	8.00180224263399	7.98040809390445	7.88396898572546	7.79035501371084	7.92131730736439	7.85744610385489	7.86630219593184	7.89011224635119	7.9278846050021	7.8557530480163	7.9464150606141	7.93673804089987	7.9256078445627	8.09269900917928	7.86656802965019	7.89382936055295	7.88930317374587	7.88294256088398	7.91526991308375	7.95933547321653
Ambp (alpha 1 microglobulin/bikunin precursor)	0.113917614248055	0.312573794447747	0.312573794447747	1	FALSE	6.05431887078941	6.28457705730224	6.07144090968276	5.59819545950301	5.4822222912001	5.90316122183728	5.72471301996357	6.03937970045046	6.28662983680557	6.52322633360946	6.47992088963296	6.54742360818244	6.44484096683471	6.39316046601462	6.51658410484853	6.3379340433474	6.55131913322916	6.45996105613648	6.56702819451011	6.18440329122863	6.21853901953649	6.25818346288458	6.20150056253513	6.07323541206297	6.27422065383846	6.37892252473832	6.28076520345089	6.14774220970217	6.17760092243953	5.94720326073759
Amdhd1 (amidohydrolase domain containing 1)	0.0541804868142904	0.378381938568324	0.378381938568324	1	FALSE	8.15059013856461	8.09144596516688	8.09694702108532	8.08836424399187	8.04366712394295	8.10558380019049	7.90713703496191	7.90828452718961	7.90797221133397	8.30576081169688	8.25735955427726	8.24559073395986	8.2499288132154	8.2174924718155	8.18208144585024	8.4165146598837	8.42229187812717	8.41826164230468	7.90495969941646	7.94694135476037	7.90607885132353	8.1335429767251	8.09757919519151	8.07499237507392	8.41699170319038	8.34311019132885	8.32839668248066	8.03735476484775	8.04795819765113	8.07593902715188
Amdhd2 (amidohydrolase domain containing 2)	0.142528299147247	0.335806783357744	0.335806783357744	1	FALSE	NA	2.75626755447545	3.29861579648655	NA	2.95609569388911	3.38323426016389	NA	3.36676981744608	3.11266677525295	3.54807898929336	3.08379373410526	2.54198558377447	3.07894792672796	NA	2.66923090602468	3.73414597855249	3.60975496217244	3.30572689063501	3.83483254754365	3.10913318746071	3.27211727480008	2.43223787935865	2.95033776314661	3.12335498038791	2.61831149340863	3.43895814789755	3.21247751391415	3.08354357569327	3.2636429144559	3.23437715638134
Amfr (autocrine motility factor receptor)	0.224312077338829	0.0196795277067357	0.312528210937425	0.0196795277067357	FALSE	3.95085096689716	NA	3.79285535236249	NA	3.76138102427971	NA	NA	NA	3.80029940680547	NA	3.74795663087782	NA	3.92863562185033	NA	NA	NA	3.91895861891761	NA	4.6261529056451	NA	NA	NA	NA	NA	3.61881420899027	NA	NA	NA	NA	NA
Amt (aminomethyltransferase)	0.296096165941902	0.000595517335463507	0.000595517335463507	1	TRUE	7.38133529197648	7.0871657852204	7.31672502157875	7.59547382285467	7.40955216951469	7.37122777141313	7.47384372229422	7.40995093257307	7.33217085041511	7.47064260679431	7.35809731064926	7.31410736531287	7.18020754777021	7.22412712048668	7.02693281658267	7.75946879222284	7.81719473391218	7.61913418782863	7.45414298462067	7.4678908005616	7.45937423757979	7.54544332032789	7.45548340105719	7.61823865559545	7.8063369477456	7.66440461641119	7.81288965086539	7.72714445706092	7.57295786142742	7.61289797734828
Amy2 (amylase 2a5)	0.937091947762553	0.00847211633078337	0.00847211633078337	1	TRUE	NA	NA	NA	NA	NA	3.2440361051226	NA	NA	3.00792025564353	4.3928737835747	3.80671587273956	4.29340727216495	4.36343043046531	3.84817723216495	3.88704754262004	NA	NA	NA	5.43131540157627	5.39515536490846	5.27348978071383	3.99116353703987	4.25682196896863	3.9010406452777	5.26700011869622	4.86521609646977	4.90216525267158	4.77785627184115	4.73186749033307	4.71742418639754
Ank1 (ankyrin 1, erythroid)	0.225377980613762	0.354923971217286	0.354923971217286	1	FALSE	NA	1.91310195345761	0.375167356223363	1.90053645939782	1.36179081364194	1.45304867651923	0.673185526808988	1.8410069745476	2.39161101629086	1.83945576522463	1.12215583995999	1.05221415316031	0.358238704753121	1.102537201915	-0.0642189347310037	0.258989193775845	1.47715921118664	1.71301389232965	1.33379580946216	1.74623966229108	1.84138948406718	1.04468088114393	1.08695356488773	1.90761368548296	1.51485951937642	1.04419824928142	1.10187190869558	2.31414834240136	2.09020983138016	NA
Ank3 (ankyrin 3, epithelial)	0.344026952991803	0.180975700194314	0.180975700194314	1	FALSE	NA	NA	NA	NA	3.32173187501855	NA	NA	NA	NA	3.06026878750177	NA	2.58693523906122	NA	3.30316847728905	NA	NA	NA	3.52960858617543	3.47820820381648	NA	NA	3.18130613612985	NA	3.54454720763352	NA	NA	2.96917259806044	NA	3.76947555444099	NA
Ankfy1 (ankyrin repeat and FYVE domain containing 1)	0.199916394071502	0.104434844511896	0.104434844511896	1	FALSE	3.30100079225869	4.30521907360263	4.06217353191969	3.87761665903142	4.17219145742576	3.79224108735877	3.92064583122128	3.80679834662395	3.65238323670715	3.87594712298479	4.11425040516608	3.79191823310844	3.81915722367497	3.95998339128978	4.26859159026237	4.07501912518547	4.29996992654482	4.25228697099979	3.85739384802808	4.31432674235497	4.43139564045509	4.20169658567743	3.95785889504639	3.91314792063042	4.44204111472747	4.18577934682207	4.35827668886734	3.88036227834923	3.96139181179108	3.58791699822866
Anp32a (acidic (leucine-rich) nuclear phosphoprotein 32 family, member A)	-0.0860784645577125	0.17575747027558	0.17575747027558	1	FALSE	6.17424460964116	6.16555825446117	6.0690318691264	6.12927683395297	6.09438176793025	6.26644362566834	5.82413392584105	5.95117512427229	6.08230022361369	6.16945604934518	6.20032974991352	6.21443764037342	6.20664908413874	6.16982080303771	6.29433769560231	6.16031920892922	6.19532791075556	6.19597352286943	5.95683031324617	5.91020978205541	5.82562537563898	6.18548005737558	6.18011801692651	6.18385170748523	6.06159692943074	6.08274941826053	6.08022061062131	5.88878951179494	5.97270873491032	5.84059918825261
Anp32b (acidic (leucine-rich) nuclear phosphoprotein 32 family, member B)	-0.0384157351436095	0.498161610097843	0.498161610097843	1	FALSE	5.59361073188445	5.93086741076008	5.69413637255894	5.64907219072714	5.77939105953591	5.24725156638763	5.39859321634158	5.55726609532717	5.31676121881235	6.04381911267034	5.99144474911373	6.27859999245788	6.0788915835579	5.98056917967813	5.88750090068709	6.08296651435123	5.9406600960207	5.7325731212952	5.73873811805693	5.87466173763335	5.3642257236264	5.65375653990708	5.78735148826866	5.652420525247	5.67246211608228	5.86278611328787	5.69955718475625	5.39222123990324	5.52552707315763	5.87163176175237
Anp32e (acidic (leucine-rich) nuclear phosphoprotein 32 family, member E)	0.0398345713597786	0.513394153586934	0.513394153586934	1	FALSE	3.75718329994854	4.39724849907552	3.71040421348091	4.12419577158719	NA	4.20920379679368	4.19439441178246	NA	4.26497172594935	4.24209941836663	4.45248341986987	4.64244743182906	3.86747149807502	3.7249885342398	4.16657084690328	4.37928824997193	4.5407898405953	4.30332047330619	3.95228696694008	4.44587234252443	NA	NA	3.89811158903299	3.56480493828889	4.32608427766526	4.19763739733572	4.33496865092536	4.08650355451312	4.36464946735295	3.87719454712624
Anpep (alanyl (membrane) aminopeptidase)	0.00361637183268909	0.572582353448365	0.572582353448365	1	FALSE	6.39663902872885	6.53429043027916	6.46150727773057	6.44187351491439	6.43390586537408	6.48906921667609	6.18967237617141	6.14051691865565	6.00509003552729	6.54032490603074	6.59421411127667	6.54498451836351	6.47999685408435	6.50416113553907	6.51209885903422	6.55259532799902	6.60673683712231	6.53733023904929	6.09961081196091	6.160182037636	6.06887928996779	6.4954361449183	6.43347527888516	6.36488754970827	6.58666567849676	6.60916248233163	6.59539773405881	6.42760952476462	6.43295272811694	6.35166896086057
Anxa1 (annexin A1)	-0.0862589669083315	0.40147788876098	0.40147788876098	1	FALSE	4.22389358864797	4.01163875624689	4.05623668498427	4.0199420471454	4.07183988093139	3.81244688295946	3.88520339373342	3.77657778819667	3.62420619699237	4.26400339108235	4.34372049078718	4.26472407423801	4.26052253214478	3.97804915574469	4.04598457870533	4.09545188108566	4.39602244846124	4.12686550888312	4.46706423413086	4.53330169585448	4.46016589467643	3.86321493978983	3.70426333741901	3.56737507885851	3.52198039752184	3.86945689251888	3.35198161045256	3.72270645360937	3.82900723461057	3.83624733104284
Anxa11 (annexin A11)	0.145901534691254	0.0240628374818788	0.0240628374818788	1	TRUE	4.89042237192466	4.62586661779331	4.78833073473634	4.76167887539117	4.6792774042076	4.78568131947475	4.65377086812176	4.90178887226544	4.77042736072898	4.55750812098692	4.48080150838842	4.68351119363252	4.73945930015268	4.55954075877139	4.64746418283263	4.92659725380008	4.8534617711961	4.79636413813963	4.72451385311995	4.58048922949439	4.76549231353188	4.72918838004563	4.86399790091776	4.98185721877315	4.86310092899774	4.9337378589257	4.92428995151822	4.94652033480381	4.80107068420179	5.02337069231157
Anxa2 (annexin A2)	-0.0823622558713855	0.215041181897583	0.215041181897583	1	FALSE	5.81916744464507	5.90868083074317	5.91738162778884	6.03411224686492	6.04257211330647	6.04776957136796	5.8279663345477	5.78778505003245	5.82641628715103	6.07309827680623	6.12908927060193	6.09787832770483	5.67122542606018	5.61163274117355	5.78648397366049	5.98361613718047	5.98397404598306	6.00502713854489	5.81829073323272	5.83986135595648	6.01980864502279	5.727604660334	5.68630441938362	5.70234171152122	5.74632620428241	5.7308409954549	5.75594242108949	5.75540303993469	5.83208238513511	5.7584017913282
Anxa3 (annexin A3)	-0.0151631220292026	0.538016918121241	0.538016918121241	1	FALSE	5.75386656785408	5.72961258695024	5.60263800148676	5.81288066851921	5.45982502727698	5.6670178437087	5.78445425201842	5.40667951769661	5.44806177732234	5.87294938940112	5.71896433575954	5.85544659178167	5.98896865391035	5.64457158911063	6.05646647804694	5.8921748483397	5.68793690424418	5.85200633031515	5.68322202716021	5.60357293832008	5.65037971253779	5.83946080431831	5.79604739838826	5.34017412757993	5.77244258783624	5.66592140462812	5.77953814520539	5.56050709360537	5.6777788279158	5.77379330001103
Anxa4 (annexin A4)	0.0136607215250044	0.520692667251744	0.520692667251744	1	FALSE	6.4995796414434	6.55807320003936	6.61994849266719	6.69531182268662	6.59765184069611	6.73054485988924	6.67112350042758	6.67204340155456	6.55782361246375	6.77840572423918	6.75888943272096	6.79553319729144	6.66358656647739	6.74664867530516	6.78578592512969	6.87269334664894	6.92580957777157	6.85978323776156	6.57021244139248	6.66415569379264	6.65961064677211	6.60192674700911	6.58822441071507	6.61682522664628	6.69784330650695	6.73878134511748	6.71548158374849	6.63106207214772	6.58204259885135	6.61140848102496
Anxa5 (annexin A5)	-0.0999356248123963	0.211451071204245	0.211451071204245	1	FALSE	8.50964438404815	8.43267134044608	8.51076021261421	8.63260630753111	8.52200473025222	8.5544622266093	8.74705166274936	8.71608206689039	8.7488503002935	8.61276162703351	8.60880924267552	8.59417528752636	8.53678339056185	8.50213564265757	8.55176208534836	8.6322609438328	8.62337307443008	8.59035500248002	8.82575383288311	8.84017365868484	8.83910928532667	8.21130428629047	8.27535631477477	8.21283680403481	8.39172906109389	8.32990843138271	8.34701892038736	8.36657138550689	8.41570374654348	8.38007138739965
Anxa6 (annexin A6)	-0.0161341906094779	0.495103045469295	0.495103045469295	1	FALSE	9.05145639424166	9.10529831068079	9.03869132173176	9.14027763301656	9.12368947288263	9.11648432473739	9.2318235781482	9.22968164488723	9.29235384572881	9.07026856153329	9.05332316242376	9.05201912454553	9.03983752351386	9.02700472165334	9.08017263335549	9.14873332091697	9.18014040015833	9.18934522782587	9.25274820765989	9.23679872808771	9.22620504640978	8.97913934333115	8.96730120208636	9.04468645407436	9.04645559044911	9.06161150929967	9.10369695116612	8.97204639784693	8.95353007358375	9.04793094104211
Anxa7 (annexin A7)	0.0507995462847308	0.255372497752499	0.255372497752499	1	FALSE	7.31412549691151	7.32830691462961	7.33073765020695	7.33625660491086	7.33470234225595	7.37654218000284	7.47316184644281	7.46670052531653	7.42229187812717	7.2288667795291	7.35126612591562	7.35282913289779	7.50876931906698	7.56600835844927	7.4945596166902	7.40255165156369	7.44735603099597	7.38729360307271	7.5868172749897	7.57709644115307	7.57096377985624	7.29805340044579	7.37645535853051	7.30670881976953	7.46381860401055	7.49085889726027	7.48934222625775	7.49195728720911	7.40877129286368	7.3490732976456
Aoah (acyloxyacyl hydrolase)	-0.00904001385352646	0.566991012695963	0.566991012695963	1	FALSE	7.94080689247915	7.99227559193308	7.96520131809839	8.37709771373382	8.50599014335195	8.51539628854299	8.14322503185672	8.31016740862517	8.11122436846895	7.66244763786035	7.84426009972542	7.84777773050413	8.24205462744671	8.39283687121686	8.32679797897847	7.54384383286988	7.98298216994535	7.89508445538674	7.73341535556121	7.82616075062135	7.78314885706351	8.2425691627502	8.450060619171	8.1450099524585	8.2869550544525	8.44566463673404	8.32731460783128	8.392699514613	8.57881420736451	8.40823631819621
Aoc1 (amine oxidase, copper-containing 1)	NA	1	NA	1	FALSE	NA	NA	NA	NA	NA	NA	NA	NA	NA	NA	NA	NA	NA	NA	NA	NA	NA	NA	NA	NA	NA	NA	NA	NA	3.93876566931973	4.56683950308881	4.41981526922927	4.79964686372579	5.22311745100543	5.21366611710159
Aox1 (aldehyde oxidase 1)	0.12487094472695	0.0508940685802407	0.0508940685802407	1	FALSE	6.1316285801097	5.97854802166011	5.89679496102384	6.26958864171119	6.17534295538737	6.22420045326476	6.24791992029181	6.13309287986564	6.05005105695611	6.36557006807241	6.21811855363305	6.26044349510703	6.35830482460349	6.24470252540908	6.24065587939296	6.42241803598829	6.37623654524388	6.3713811283622	6.27690232005812	6.20001187799773	6.24341012808616	6.24175630350762	6.16606062129206	6.17212143480599	6.49027167733821	6.47991119175551	6.40848260101768	6.35494223819058	6.19768850257617	6.2664323811726
Aox3 (aldehyde oxidase 3)	0.135733413381247	0.412206670427269	0.412206670427269	1	FALSE	8.90263438434025	8.92618923436347	8.94413516048225	8.5470526076275	8.52651097626882	8.53781632516654	7.46021832866727	7.45238128111815	7.43537856747091	8.53410830493179	8.55927383231567	8.51064945970822	8.61034203070004	8.6203518068184	8.62868247627728	8.44926009390639	8.43035636879001	8.46834301072678	7.68388590084655	7.78194978626201	7.80155963646816	9.08742306050775	9.13364058194445	9.11023011452125	8.55296490611589	8.51495070377118	8.51998607380298	8.88812220852061	8.91661696598039	8.89243656481086
Ap1b1 (adaptor protein complex AP-1, beta 1 subunit)	-0.0563744367537219	0.191187646640137	0.191187646640137	1	FALSE	6.3944644095514	6.31468383858381	6.39616462784288	6.37668802831503	6.29281855220334	6.39720057253339	6.31679379554611	6.22481398675525	6.28032536786586	6.43557859220221	6.41346715053032	6.39721255431819	6.55258303271307	6.51994755834726	6.54421488647004	6.28384771008625	6.34582923251451	6.24514384511771	6.33130930947445	6.31666167423454	6.38148757831828	6.33391921723931	6.40257893696331	6.35356501408736	6.35142161939889	6.37319229499497	6.47690332259081	6.23982380597216	6.3068145205257	6.26884232095409
Ap1g1 (adaptor protein complex AP-1, gamma 1 subunit)	-0.0489688308562609	0.332632592209138	0.332632592209138	1	FALSE	5.75007048586569	5.76590863173611	5.77220766700058	5.71227111002159	5.47433220181549	5.6396026312595	5.70012062529837	5.55805942025646	5.46246137350469	5.84109254469343	5.70123298228593	5.62360352959282	5.62935662007961	5.71610196433896	5.58007913822624	5.81996445729506	5.54484391347089	5.66602938121304	5.84456643052814	5.70572637544977	5.81306287088879	5.60558322540252	5.5438051759644	5.60472371090531	5.60577580497361	5.49824129208648	5.52171349547664	5.49334951684147	5.53361941040402	5.39096340223142
Ap1m1 (adaptor-related protein complex AP-1, mu subunit 1)	0.0650249196399452	0.220211955870938	0.220211955870938	1	FALSE	5.21028754803391	5.40039788846733	5.39412995747549	5.40236063931576	5.40471582659663	5.4483988270383	5.36143852275389	5.14263399160366	5.31844700343671	5.35190742854478	5.38586585102906	5.30637891071096	5.10836136029401	5.37810580820306	5.23900080273338	5.4585591801671	5.46125023497295	5.55653057836326	5.13822878750497	5.27895117794068	5.47818231194568	5.46386436784394	5.37732160278355	5.26913042033106	5.36690966497153	5.51225533552217	5.27680929013385	5.48770821610945	5.39398243089311	5.30812056135283
Ap1s1 (adaptor protein complex AP-1, sigma 1)	0.0819953426618746	0.261638307402508	0.261638307402508	1	FALSE	4.98383727603122	5.0782639767829	4.95004375512149	5.05771885706877	4.87859293307207	4.64392543747476	4.95104686927059	4.72769178288792	4.84407928380846	4.96740381037654	4.83546937181612	4.88276041638759	4.74796199991445	4.5724107111597	4.59206229778748	4.91540138826041	5.02016435660822	4.86301665436021	5.02429308059032	4.92476975645276	4.87020687764554	5.2131839485211	4.98796656849654	4.97600154166814	4.96073410228465	4.65227997110509	4.99540311059093	5.10900945531847	4.91277439495097	4.51799371203484
Ap2a1 (adaptor-related protein complex 2, alpha 1 subunit)	-0.0929970371141685	0.0641669622681206	0.0641669622681206	1	FALSE	4.78841426633025	4.8608833630469	4.76074256475526	4.84858288239703	4.73086272778109	4.86274892579353	4.67815643554874	4.71383875772764	4.72808921279175	4.76008252627996	4.8507444260783	4.77526129234775	4.86163285499908	4.95951052091755	4.97753180064541	4.60403573042451	4.62157132932626	4.62509511059851	4.82143470947918	4.77379066313347	4.71349237170197	4.6300734176983	4.76975587374754	4.85149920246126	4.82145001672371	4.69246625567242	4.69692302796606	4.61021577574722	4.65143635856979	4.87888715747751
Ap2a2 (adaptor-related protein complex 2, alpha 2 subunit)	-0.0840400989456584	0.0943910018859963	0.0943910018859963	1	FALSE	6.99995491507552	7.06358922531452	6.97501104813776	7.03616262054939	6.93186031046937	6.801766550484	6.89060476759615	6.69643902065575	6.73682131744816	7.08734614796158	7.0359537565578	6.93902671206171	7.04954364582833	7.01563806047012	6.95228696694008	6.81567788936053	6.79587082473394	6.81767441600298	6.9126498648972	6.86352966194803	6.76911052880619	6.92525177595464	6.93087923501469	6.91813574481278	6.87170814312389	6.86064006672663	6.82597638024158	6.9005287310401	6.919995487308	6.82377483139417
Ap2b1 (adaptor-related protein complex 2, beta 1 subunit)	-0.047165636556212	0.276666554404619	0.276666554404619	1	FALSE	7.03666816607746	6.86969870662664	6.79051141189419	6.9536028218217	6.84492540762139	6.82840309626467	6.72808376928604	6.69005386167014	6.74812574593397	6.95513840835056	6.99454578337483	6.88798822357875	6.96889714526993	6.89305878572208	6.87276720979871	6.93267539577202	6.7431513941125	6.8251496026602	6.91260196586033	6.76715156793737	6.78357451678757	6.94522141594119	6.93408004155149	6.82260269575654	6.7327033538956	6.77451035182598	6.72380426831765	6.91421768011184	6.81329379857228	6.73024594584531
Ap2m1 (adaptor-related protein complex 2, mu 1 subunit)	-0.0738583378537463	0.161151971922803	0.161151971922803	1	FALSE	8.4897837500517	8.36621728715454	8.21270064613736	8.52904786709202	8.32340159614338	8.34612364306322	8.40615397329893	8.16170632662988	8.25818440530234	8.48170257616013	8.29172326198192	8.31840723292932	8.31269239807207	8.32351869070255	8.32128775687746	8.38380363631686	8.22061533105007	8.1507881258183	8.22404992406152	8.21978806850577	8.14969631948915	8.48410589904892	8.3306928397508	8.33899481907719	8.31519938759825	8.22821744229343	8.10936578352224	8.40700427304882	8.22641700979257	8.2460374844167
Ap2s1 (adaptor-related protein complex 2, sigma 1 subunit)	0.028798939511682	0.474355237436136	0.474355237436136	1	FALSE	7.87968738944513	7.81240195688323	7.72711722149729	7.64290369669043	7.62055708708394	7.64363255471122	7.65714692393755	7.58867716249713	7.57739861421066	7.79762910537621	7.64631389022468	7.75135659697461	7.3759343199446	7.17343729173756	7.51236122412265	7.61255154862486	7.77663042305105	7.62383029080188	7.75366470079952	7.85976460539223	7.87334567367455	7.48390443177741	7.64015815496328	7.52109786249367	7.65863994240179	7.77811656485171	7.55003872929254	7.47897180503294	7.59444404591777	7.63338034893691
Ap3b1 (adaptor-related protein complex 3, beta 1 subunit)	-0.0238042671618807	0.469838468057758	0.469838468057758	1	FALSE	5.39940354727853	5.28276967443087	5.25478298380386	5.25226047497979	5.01298425998062	5.17460615756022	5.26092517744665	5.15937892045925	5.03311460627919	5.45332331920132	5.3110671022556	5.33074123498332	5.30473735779407	5.31984550486144	5.32710168930703	5.45846403279201	5.17014940321788	5.42965613148593	5.26294799182413	5.23448599222918	5.19311725786883	5.43522853072072	5.15138395426987	5.15604868384972	5.15212256168146	5.224287289892	5.04525947680171	5.20919599707189	5.25762921461143	5.14000148487681
Ap3d1 (adaptor-related protein complex 3, delta 1 subunit)	0.0304888217526978	0.474289582409982	0.474289582409982	1	FALSE	3.77958541955752	3.7598695462105	4.16320082364442	3.85318727206878	3.91342560781579	3.907640602045	3.90385775041946	3.83724694831143	4.10090197991669	4.14656562106786	4.03068920407114	3.92754569022093	4.12565110166152	4.24700845181685	3.79060524266661	4.22648540951059	3.95617749165266	4.16533313736915	4.02729562405091	3.83898201181397	3.8398789877498	3.67411033062932	4.09476811334246	3.94680570619054	4.37050607784824	3.94260833611166	3.90971551037565	3.98997458363375	4.02184390863752	3.93982835886875
Ap3m1 (adaptor-related protein complex 3, mu 1 subunit)	0.104909512103313	0.172340950016775	0.172340950016775	1	FALSE	6.74245091937791	6.83632813392398	7.08090278130595	6.95814667376272	6.82127652510815	6.81727789023529	6.7679592997452	6.90616906769106	6.41854248118398	6.91504279137198	7.0446564037044	6.61676348613055	6.7124582171534	6.60471778144082	6.78496195020486	7.2727883910722	6.82630695865336	6.81985974678364	7.02840339186559	6.83665634909854	6.85631347028994	6.91080460301348	6.81890167588564	6.66391384211598	7.05093696522523	7.04858495757305	6.8698837410689	6.8976760730598	6.85324716724215	6.84701975094245
Ap3s1 (adaptor-related protein complex 3, sigma 1 subunit)	0.751937296465466	0.0632051341674963	0.0632051341674963	1	FALSE	2.0328978090115	5.33145442828201	4.97810408521378	2.79406229775694	5.25138204573507	5.2687824489284	2.72601374886015	4.33175536891126	4.32654453858775	4.73037910611436	5.49891141954452	4.6932416087858	4.96511933757167	5.19872201231186	5.35226417325832	5.62947028248407	6.08037412715106	5.96007377533347	5.05711663745843	5.45662875778722	5.42278803541793	5.1695402314598	5.42795473727918	5.03791808104574	4.83030096551324	5.01555555149691	5.16472997204187	4.88934211695629	4.99847986119641	4.61842074323376
Apcs (amyloid P component, serum)	-0.310003975180822	0.26716846563209	0.26716846563209	1	FALSE	NA	NA	NA	NA	3.64427162612654	NA	NA	NA	NA	4.13353886688678	4.44555456536861	4.39132780684361	NA	NA	NA	3.63301264020173	4.37178883914258	4.28193558914247	NA	NA	NA	NA	3.16469457851043	NA	NA	3.934459887197	3.40614206554453	3.62845866377211	4.24120714994305	3.93132375667616
Apeh (acylpeptide hydrolase)	0.0136597811394746	0.507078526738133	0.507078526738133	1	FALSE	7.13789283493583	7.12159567880332	7.04483123344781	7.16957430377642	7.16950415401215	7.08256422224653	6.9676989126446	6.9382740281779	6.95170434703534	7.06188417970125	7.02503987165293	6.98005958440933	7.16674556773882	7.14111598125541	7.16953421861451	7.20264300264033	7.07881261404812	7.08577517428575	7.08765377354727	7.03471094036625	6.97901926859952	7.14672649170961	6.9628497458368	6.96153072614686	7.14454608550098	7.2677604994228	7.14056395304546	7.13821035311215	7.11651031647954	6.98560289080284
Apex1 (apurinic/apyrimidinic endonuclease 1)	-0.308069086595135	0.00487158916541178	0.00487158916541178	1	TRUE	5.46995758842061	5.74800763591908	5.31046373333897	5.46615723781797	5.53635446660553	5.61756002989949	5.69363191667469	5.50833039886486	5.62659683158502	5.65774003012069	5.67408490079869	5.84138445170557	5.51550431226442	5.73327569531955	5.79390888442829	5.53459703384113	5.45431410096272	5.53725878766757	5.7691978259474	5.6003827570226	5.45967423331124	5.1762709049063	5.25615772734461	5.19282145917079	4.94537360204972	5.21244482905174	4.98859380548196	5.22002033044637	4.99304026980014	5.23177414783211
Api5 (apoptosis inhibitor 5)	-0.113220905606325	0.19642198043816	0.19642198043816	1	FALSE	7.82997003303956	7.414152450041	7.60698254534034	7.73416088537381	7.41089225483521	7.39114045936473	7.28551319113575	7.15642695559227	7.22121975515555	7.76136506623467	7.56387502783542	7.59953352713536	7.63364916755724	7.57366233381844	7.59117074615665	7.63300973303991	7.65386256532618	7.56585608226318	7.32954521792898	7.44407067910781	7.19500302711133	7.48598222224792	7.44720723478021	7.34578666216245	7.06148460550039	7.27422438183377	7.38637124367539	7.63402688205433	7.30853926413547	7.31043101335377
Apip (APAF1 interacting protein)	0.0377835880834953	0.35827092100785	0.35827092100785	1	FALSE	6.47819525793917	6.50082116991426	6.36675583194792	6.3734898750429	6.41369731210257	6.3149882975341	6.44461903362567	6.43951177315793	6.17353123560946	6.53717335202243	6.51695435853088	6.5289666306566	6.3917282019963	6.32064893949788	6.36648658468046	6.58707540265745	6.41161436686021	6.53502336906304	6.36825325831411	6.22166058326251	6.36038359195147	6.43732596189789	6.37816998313842	6.52889788856129	6.59904101253169	6.49246210567623	6.4576730824433	6.56203936396259	6.4002475853164	6.39445411987434
Apmap (adipocyte plasma membrane associated protein)	0.0166098878053387	0.535734304849939	0.535734304849939	1	FALSE	4.87713563797055	4.96965244201385	4.94847002724512	5.06227284840681	5.22916104949392	5.16454092834161	5.35945440347497	5.22096834548687	5.16464953094182	5.16422714156555	5.48126987549687	5.3073702333059	5.00566945728997	4.70274618552426	4.85576052174543	5.32682134358148	5.1926597302395	5.19898518357503	5.16540148019966	5.11236652307256	5.07066410077879	5.11599455277856	4.83612611823494	4.97751348379026	4.98852109632758	5.31051099422977	5.22013644739608	5.07914767114748	5.10967815139454	5.05797006863733
Apoa1 (apolipoprotein A-I)	0.0455400123881721	0.486881834515305	0.486881834515305	1	FALSE	8.78162855436834	8.83778874922901	8.81927539922025	8.87710925079786	8.90391497613959	8.91907783710423	8.22924662655064	8.2269467820431	8.23966535228573	8.68914188142813	8.68591562690579	8.71760103085684	8.72828788669509	8.73940934222919	8.78244132925011	8.84637734911122	8.92273899544481	8.90179309502616	8.14060996346482	8.1195533097573	8.14525966521128	8.82071189510255	8.82722201143335	8.89338951588773	8.88615076596227	8.8525014198817	8.87160342569908	8.85721280427609	8.88376742418589	8.89165917048224
Apoa2 (apolipoprotein A-II)	0.324215442367631	0.14677629378571	0.14677629378571	1	FALSE	6.96306946525462	6.83396530700866	6.86956299961785	6.99155585813153	7.08573269178688	7.15889239340014	6.59392888167757	6.56852011782613	6.515318222571	6.20897758773967	6.5670251512959	6.52183439252055	6.79109775412575	6.64202858073218	6.64596098840503	7.04615269787946	6.94006101162941	7.16657486371185	6.08994722824296	5.89952852544648	5.9035227838367	7.08656087495595	7.27712928790039	7.37181148636346	7.36073298059205	7.33957390519377	7.1652587606101	7.792451945081	7.63369275504645	7.7477029211179
Apoa4 (apolipoprotein A-IV)	0.0338069481289658	0.551949337476921	0.551949337476921	1	FALSE	6.95936445609114	6.89812368482238	6.8409289502851	6.76395593509211	6.69396080847869	6.69051487364117	5.80517377408856	5.6289397812993	5.71411910456246	7.07748869769198	6.98213796823992	7.01086933318836	7.05262238857712	7.01014203015976	6.98810522043779	7.07987940428055	7.04749476524943	7.03538197411894	5.63285273760176	5.67133017545707	5.57749831743223	6.87229934596965	6.7457751494858	6.76970563184041	7.07400227210104	6.94414394749998	7.0484214812337	7.05004452489959	7.05273105798368	7.02199044343651
Apoa5 (apolipoprotein A-V)	0.373259948056666	0.0276973044831896	0.0276973044831896	1	TRUE	4.22804904788446	4.155822077873	3.65249796759653	4.16148463864166	3.64649678903857	3.68565987743181	3.91858659484399	3.20811610859846	3.89336221076387	3.77198062849815	3.95631690896951	NA	3.40149394469764	3.06325959642442	3.28079303663464	3.8068498904076	3.79393748815056	3.85895572862719	4.21874242679558	4.38499609226993	4.26566192452189	4.25798365641923	4.11986244261676	NA	4.03343181186194	4.04650852190197	4.10330459603846	4.49811042135158	3.77195950682092	NA
Apob (apolipoprotein B)	-0.0400057124399735	0.39222963850307	0.39222963850307	1	FALSE	6.32632880956306	6.29802773177084	6.31800223443159	6.30867941139903	6.28492124034775	6.19553067982562	5.96327296496979	5.90386738859444	5.93405172606956	6.27245063241575	6.28322914207467	6.18301400806002	6.38341054022646	6.25003496579315	6.27924841101737	6.18498639144845	6.24888772500163	6.23075637080115	6.08758164653826	6.01728947712788	5.95352134354868	6.09698285168955	6.17316142118409	6.13189810640467	6.28523759426664	6.23087931030194	6.20785967239658	6.22589186169034	6.2254619651935	6.28358846236613
Apoc1 (apolipoprotein C-I)	0.153769955419467	0.0734067023420843	0.0734067023420843	1	FALSE	7.96885107779727	7.89559345795175	7.88860323372467	7.97298552812468	8.01675258409996	8.04687844217047	7.93800343645877	7.99832527667315	7.86019929798969	7.6388268549053	7.79535136516656	7.61558550030701	7.74209381580931	7.63654487137745	7.62851844770951	8.08437259089119	8.08584951564877	8.03474945074439	7.66189208398817	7.74294936899383	7.84509482382351	7.78413750440942	7.92299463169086	7.86938409360008	8.16760380246457	8.17619309980848	7.98202384903081	8.13130652274899	8.19601189619972	8.26509928751474
Apoc4 (apolipoprotein C-IV)	0.123698505342538	0.260689783988707	0.260689783988707	1	FALSE	4.82270975635107	4.59472171033431	4.43101446602872	5.02821108601849	4.99505028825669	5.13703211171195	5.48263212070407	5.18800126361445	5.06620976888485	4.63729144100789	4.69570992157226	4.40672713038417	4.89643655274114	4.53648191385049	4.70749718241742	5.23032600002869	4.81548833171759	5.12761264606801	4.90565897027205	4.72379334890195	4.66537571512013	5.16653067820248	5.14405044963085	5.09135286868371	5.13120670124106	4.92605636592073	4.96589507938676	4.99729692452061	4.70501025298183	4.88554996133958
Apoe (apolipoprotein E)	-0.0636242497300247	0.36342914547203	0.36342914547203	1	FALSE	7.98196678604095	8.22920335788674	8.10945981441171	8.1050704023587	8.16466561952065	8.2553166078306	7.86791499163534	7.86175070323817	7.92974366442766	7.98421336220371	8.0871233436512	8.09960555239959	8.06710087545931	8.14327606024628	8.08329848049	8.06253729918781	8.14928985495654	8.07413610951422	7.59957071929528	7.63311874759903	7.64244887593282	7.86220339905322	7.85824214903986	7.90540505739788	8.17133194471693	8.26111705295845	8.22436833269535	8.13429796085958	8.23202272197352	8.20525565066976
Apoh (apolipoprotein H)	0.1557457697436	0.0463412886614864	0.0463412886614864	1	TRUE	6.11986659160062	6.16018002031378	6.2713210858759	6.0297333580172	6.12728659510124	6.07215940735607	5.75944881818155	6.14147775182619	6.05354581772798	6.10646976747082	6.01453383329546	5.89984992314122	6.16359533809126	6.18431600425072	6.20996796504477	6.41815452118262	6.4032353363357	6.55621787006854	5.96109541645296	5.98979751820742	6.06197919727693	6.21599109492114	6.35838922851985	6.28739472084009	6.28592741221953	6.3969164039009	6.20790846513954	6.16180708263717	6.14438089246299	6.20074366328342
Apoo (apolipoprotein O)	-0.0318052057241823	0.450356906679736	0.450356906679736	1	FALSE	5.12020676767952	5.27074570410724	5.18596562810667	5.26916409052926	5.40681895041582	5.21244872014562	5.11037577250102	5.33077349756979	5.47995806422595	5.27297869537357	5.29081142006995	5.2768502240396	5.30684550031428	5.51633984295646	5.44078613241324	5.39339903850421	5.36094713682254	5.50608458838101	5.17163118128327	5.07278324489938	5.15451030127605	5.19757449609297	5.15139207289003	5.40439566517559	5.08487640276286	5.40242203886781	5.36262768584907	4.98755280644868	5.50354273534524	5.26025152998653
Apool (apolipoprotein O-like)	0.0404425571312853	0.335187677279277	0.335187677279277	1	FALSE	5.25026051409043	5.27757567782971	5.25058266478754	5.43444808799261	5.45363280584715	5.3080003894171	5.50290657171377	5.36782533122412	5.52348981950154	5.35052553494486	5.42516386041597	5.3459392001103	5.30431389895776	5.36684673526264	5.37530013580944	5.28501744887973	5.34128841840282	5.38022034329895	5.33824968335002	5.3543886851151	5.31561694691085	5.19715770607627	5.51623582211169	5.42284857174586	5.53824015797428	5.38267416881207	5.51949787327657	5.54501696370048	5.56796215791138	5.43903463730815
Appl1 (adaptor protein, phosphotyrosine interaction, PH domain and leucine zipper containing 1)	-0.0592609409277739	0.527383505787721	0.527383505787721	1	FALSE	3.05353539170989	3.55829212782134	NA	NA	3.08167026399189	NA	3.11147206853914	NA	3.09854083284156	3.65839430776633	3.43168981150269	NA	3.15019245745741	NA	NA	4.21619098070386	NA	3.0178453184498	3.52984592804472	NA	NA	3.21036548436657	NA	NA	2.99161889168826	2.69287573866401	NA	NA	NA	2.80224492551483
Aprt (adenine phosphoribosyl transferase)	0.0829962322817001	0.106802347675826	0.106802347675826	1	FALSE	5.6038547845203	5.70881903561633	5.54229829606291	5.73053127423073	5.63182894106791	5.66352964139562	5.70753307334124	5.52675430463291	5.68280642432165	5.49007588423751	5.67388709792451	5.47883917450459	5.71654101060438	5.62106429733406	5.58094742888856	5.81893745530126	5.77856867944942	5.69922123618458	5.85246833596492	5.81598778807466	5.81660482609659	5.78945278657563	5.62065678410331	5.51723789284431	5.71569572755245	5.66567700672279	5.56487808613867	5.70700290119454	5.54825781807666	5.69360682862892
Araf (Araf proto-oncogene, serine/threonine kinase)	-0.0345412930253289	0.536470951747224	0.536470951747224	1	FALSE	3.51691024818458	3.72643889011651	2.87619669411468	3.73986969976882	3.47166871208988	3.9249359882668	3.78387567702972	3.27254282411608	3.26657368063335	3.30317286201385	3.3319201431348	3.10172066289477	3.36886610826878	3.36978751213887	1.99310187952699	3.4261573873551	3.28800264367288	3.06431379892788	3.16966208639076	3.32423456227053	2.94637528836537	3.12480454276921	3.41612362004048	3.47097930181203	2.84123850558236	3.24042271822275	3.29676426864115	3.37002474816031	3.97890032758449	3.57145838712323
Arcn1 (archain 1)	0.0211440405839879	0.436051751140471	0.436051751140471	1	FALSE	6.90016641781062	6.96930017292041	7.03305952875957	6.65659647478551	6.89284028017048	6.82352010029653	6.86331902873188	6.88102828377025	6.90686655049079	6.87895825270699	6.92653321187227	6.85871459312848	6.79981261691531	6.84128128442388	6.9257383810365	6.82031939492035	6.83674470196608	6.76353108586152	6.87169582382136	6.88890151055944	6.93747387104487	6.86908175369993	6.85740877845745	6.89288883981979	6.98081363010975	6.93470520017256	7.00073243262197	6.97040504261395	6.94498725211457	6.90520646879571
Arf4 (ADP-ribosylation factor 4)	-0.0155837603963787	0.52403339567666	0.52403339567666	1	FALSE	6.58745350632356	6.58048169210358	6.5900615213078	6.49534339887786	6.46251699598676	6.37073970900262	6.43327830114135	6.13528244171327	6.17021351160044	6.37639979004606	6.54692840525395	6.5396597891671	6.56886056499839	6.67622508828972	6.70422183076951	6.33887540934301	6.54545567661217	6.41683805336427	6.36982414671849	6.39534219177272	6.54456729901731	6.49371457449776	6.440907362197	6.53973887506567	6.46373197563691	6.43546858203194	6.35265260677512	6.48669989452878	6.6385213508658	6.54157214220932
Arf5 (ADP-ribosylation factor 5)	-0.289994048877433	0.0200658853674463	0.0200658853674463	1	TRUE	4.4732089387064	4.21166639925694	4.09984221367837	4.20168090480615	4.26549690707387	4.26651671275451	4.62678370691187	4.58072437630872	4.50392747819076	4.20535341079454	4.12481612016655	4.07376882993979	5.07472377646202	4.72144922200388	4.50996814233937	3.75251311751112	3.92371967874939	3.85645789941323	4.08308569047193	4.40137106395249	4.17700884716839	3.93000871085706	4.3258397043131	4.06621838124402	3.95489421979703	4.23715832401838	4.18922364019726	4.09506360830302	4.22148272146442	4.37597079877139
Arf6 (ADP-ribosylation factor 6)	-0.0348703588374753	0.449122259076089	0.449122259076089	1	FALSE	7.10417938070697	7.00444521142764	7.06246714350071	6.91577184476308	7.02382087372736	6.95857591436072	6.59369587743713	6.64783254324051	6.55710676513668	6.91378699987453	7.02835918589388	7.04220656012069	6.6943927134768	6.79816719099264	6.85611423397746	6.87899502472684	6.94802842130835	6.98735497716787	6.69274799690711	6.74923926268725	6.68090098200634	7.01717587742691	6.95316045587332	6.91207497146824	6.90130136195475	6.68059160203733	6.63794781313385	6.89857115775164	6.96105604686598	6.77872110475891
Arfgap2 (ADP-ribosylation factor GTPase activating protein 2)	0.231691954701854	0.0118079230875243	0.0118079230875243	1	TRUE	5.05785313076273	5.18072472832758	5.27921497535319	5.05748059878793	5.29557977632209	5.4075363057497	5.53078866402487	5.62884940176104	5.37697794486178	5.32012359804061	5.17162717852808	5.04223720885518	4.85292769757938	4.97361586715774	5.11137775136951	5.49180500569346	5.37482388008237	5.31097261535533	5.54548038886327	5.60386961700569	5.43249513209199	5.38211731929828	5.33581550742339	5.44656392789726	5.54958292677138	5.48162831586866	5.24352818589952	5.58900539364496	5.42344371037861	5.55116222173506
Arfgef1 (ADP-ribosylation factor guanine nucleotide-exchange factor 1(brefeldin A-inhibited))	0.24423120550947	0.10971221413693	0.10971221413693	1	FALSE	4.52517311097282	4.46545212740898	3.94578559463933	4.60794573235376	4.52691389323479	3.82795109628689	4.60806405199435	3.67094228152084	4.223322144752	4.449607592936	4.40616247877761	4.4578831696404	4.03813763791944	4.02059998380958	3.7167824291103	4.65512853710108	4.32790289016418	4.29797639305081	4.83687848315154	4.50258520244744	4.74409649583872	4.77142079954402	3.92457500339273	4.35282207226757	4.60948313130667	4.11695522248859	4.72694562562231	4.89423571850141	4.24583028544954	4.1473555476725
Arfip1 (ADP-ribosylation factor interacting protein 1)	0.0470011459865521	0.535841847260856	0.535841847260856	1	FALSE	4.12761677282319	4.9177849862439	5.08643986246103	4.09884060803117	4.81840067087351	5.030150652772	4.52262703770905	5.30607627584475	5.07359318800062	4.41080238932033	5.09089152928892	5.35922948152977	4.95308361006574	4.87624679964918	5.21626471798039	4.89521051084663	5.29696758333955	5.22982630147999	5.07915193888887	5.43133211837738	5.26980367503678	4.14187416454516	5.12476236717894	5.01992426090841	3.02093417183704	5.32731370950689	4.93729730603456	4.83977823174252	5.12102783793397	4.85786159473514
Arg1 (arginase, liver)	-0.00496010420536675	0.562727826819387	0.562727826819387	1	FALSE	12.0620967458731	12.1022053811704	12.1728400054434	12.0474852224299	12.1674275546818	12.1842492955852	12.2079843345768	12.2985351763244	12.2977072932691	12.2274655295017	12.2931986030235	12.3189325219711	12.0712310569384	12.0547365759005	12.1273979095501	12.2054756016356	12.2754581684711	12.3033155638293	12.2051823262286	12.3175454577013	12.3546020221232	12.0468648037267	12.1363022721824	12.1484988262035	11.9601105646528	12.0712914011099	12.0645777411738	12.0854093855389	12.1515239940649	12.2329335145168
Arhgap1 (Rho GTPase activating protein 1)	-0.264349888792995	0.259698349356573	0.259698349356573	1	FALSE	4.79015167072199	4.10027967186977	NA	4.57786383697149	NA	NA	4.51347811247641	NA	4.55698725594517	4.49560563089844	4.90248847541054	4.57006212673373	4.43456818358785	4.65365050669547	4.62692384752331	4.84577605256717	NA	4.61107202542568	NA	NA	4.35190389597784	4.05308526342202	4.52174175803062	4.63544678472494	NA	4.58633841591747	2.65828004484732	NA	4.09861325614997	4.65066117758354
Arhgap35 (Rho GTPase activating protein 35)	-0.015715437003716	0.570056214431259	0.570056214431259	1	FALSE	2.63636708736889	NA	NA	3.02026038370127	NA	NA	NA	NA	NA	NA	NA	NA	3.21414346077155	NA	NA	3.2192583714224	NA	NA	NA	NA	NA	3.02405189752221	NA	NA	2.58031435188595	NA	NA	NA	NA	NA
Arhgdia (Rho GDP dissociation inhibitor (GDI) alpha)	-0.0245369190491806	0.496221944213202	0.496221944213202	1	FALSE	7.52123137664741	7.75567542592067	7.5830677197578	7.19437274113122	7.41049375191078	7.48334823608103	7.26967839864844	7.371497877837	7.25472630417076	7.58096701969739	7.78383639882404	7.5303126905683	7.58766502110098	7.68043688716979	7.73279152554457	7.565810396273	7.64477921926295	7.54680187755614	7.38605215970631	7.52671831652851	7.42386385816067	7.35302328668856	7.6322464003894	7.48050748997454	7.51178427413408	7.6255919617697	7.62471505009616	7.3095218281454	7.37430051276141	7.36633095782563
Arhgdib (Rho, GDP dissociation inhibitor (GDI) beta)	0.145243263561066	0.504717730114489	0.504717730114489	1	FALSE	NA	NA	NA	NA	NA	1.65577770428417	NA	NA	NA	NA	NA	NA	2.18521322118851	NA	NA	NA	NA	NA	1.59763128341785	NA	NA	NA	NA	NA	NA	2.64507215765316	1.9545127378212	NA	NA	NA
Arhgef12 (Rho guanine nucleotide exchange factor (GEF) 12)	0.154195041415238	0.101040299026524	0.101040299026524	1	FALSE	4.88554508068368	4.92919921993398	5.22800285626856	5.03936215224453	5.14160445227024	5.2930135923011	5.18713033150248	4.85774218446007	5.02844980667811	5.26931746704466	4.99879123666293	5.23618644371103	5.1482792944424	5.48304505944582	5.2433263392606	5.27181782188978	5.52960233980945	5.48079504708921	5.20902439252304	5.41842273074986	5.65545773686103	NA	4.93283599595288	5.12870582348222	5.15717309403346	5.38706263756095	5.18940156983784	5.31060187620698	5.0416109697459	5.28394769318689
Arid5b (AT rich interactive domain 5B (MRF1-like))	-0.0258684765675277	0.486898417911082	0.486898417911082	1	FALSE	7.38684542729919	7.24123003551545	7.37613407364456	7.61024974015422	7.57488109165506	7.46349985133404	7.37891905770483	7.34929450000248	7.13167179000411	7.34685054430168	7.19975085671584	7.1736171789	7.49591896763269	7.11348172827596	7.20540228837288	7.20133000073304	7.28798935040895	7.30802041876821	7.26600877466513	6.96811379810784	7.1865401741656	7.61961108877181	7.45961194424729	7.40409417165405	7.46294390893255	7.30987647853433	7.27049156637738	7.36859376265085	7.27790108343469	7.26859346154833
Arih1 (ariadne RBR E3 ubiquitin protein ligase 1)	-0.178188971018963	0.272134186010102	0.272134186010102	1	FALSE	3.21243082102688	3.71311290108252	3.62196979588382	2.84803096978573	3.52945866592719	3.27383214391819	3.19566256285592	3.80650966739919	3.60976677974397	3.34775068493714	3.56482932131757	3.99422670043382	3.57105785932791	3.89433274227769	3.73029214569837	3.14274833952413	3.77544040637972	3.94248635491746	3.40959459635603	3.64520592075739	2.88644089244745	3.35017189681345	4.0509021486352	2.61405017558936	3.14376563693478	2.76829444188389	2.97844643176434	3.08621819219806	3.86030732982796	3.58635643230224
Arih2 (ariadne RBR E3 ubiquitin protein ligase 2)	-0.217348977798727	0.40147788876098	0.40147788876098	1	FALSE	NA	3.69669495279713	NA	NA	NA	3.80916745675433	NA	NA	NA	NA	NA	NA	3.41908039220265	NA	4.2293264297934	NA	4.21796738847836	NA	3.07232707680422	3.95632620297828	NA	NA	NA	NA	NA	NA	3.68518889952008	3.61278889812741	NA	2.88271151462055
Arl1 (ADP-ribosylation factor-like 1)	0.0617329118631146	0.395306276913752	0.395306276913752	1	FALSE	6.20958593151491	6.24569910741786	6.17267752078386	6.21978226147815	6.10068546398627	6.22262297649554	6.1512357814261	6.16949012364997	6.23761342864533	6.42360338094981	6.33157624514661	6.31775628700638	5.76168685270037	5.53191165098879	5.78208874605989	6.27483377955575	6.18108266782956	6.18173071005776	6.40346713591959	6.40233676100648	6.51548696593458	6.16414063705663	6.24276254246097	6.02720271863382	6.05429716146927	5.97657214234315	5.94700683571227	6.12292115237655	6.20948065960127	6.1006875662389
Arl3 (ADP-ribosylation factor-like 3)	-0.018583941278101	0.555662660949779	0.555662660949779	1	FALSE	NA	5.52888382727464	5.89463589952962	NA	5.36958513293563	5.24114993442374	4.52378147990424	5.23748341340072	5.07983461495689	5.40853524913176	5.65984466010386	5.75012141622976	NA	5.09599613112765	NA	4.7339128700379	5.48474396168337	5.24008531194441	5.14299334026755	5.5197557517884	5.48293215824891	5.12130142420948	5.39404418804242	5.38937063044444	5.19381510243213	5.09070525873902	5.63251252219879	5.55184512373221	5.51159770395184	5.39960520449648
Arl6ip1 (ADP-ribosylation factor-like 6 interacting protein 1)	0.101495119270585	0.152004204464823	0.152004204464823	1	FALSE	6.09555948167899	6.23718509885327	6.10483145290689	5.95522677116627	5.92519954516823	5.96168120160628	6.05276800371736	5.6609571310516	5.94078458038008	5.99560210051551	5.96235236250495	5.92812156104906	5.78925714267988	5.76750649597078	5.94534550736104	5.99277975841793	5.90680162667109	5.89590361906784	6.19757253038494	6.28236752017062	6.26251208574494	5.99109776179048	6.12080395602153	6.07869308440523	6.11830365512875	6.08844905290611	6.149484972224	5.98812340331059	6.03703732219015	5.73487487723476
Arl6ip5 (ADP-ribosylation factor-like 6 interacting protein 5)	0.0379773449275453	0.448946708783919	0.448946708783919	1	FALSE	5.26321473144379	5.12563043963454	5.57638608524223	5.21609007095462	5.14207028726125	5.45746624797445	5.28638217874904	5.1887688313931	5.47546107630867	5.47952160643832	5.69044223910764	5.49880294383428	5.19119940460349	5.19772388206679	5.28932913839451	5.2537586283059	5.70072268057101	5.6343231734405	5.24227856814148	5.48308054085444	5.37195955558521	5.51105999389608	5.16074677691328	5.18815560127671	5.26809748584725	5.42916735354292	5.48146363810783	5.34130621159361	5.16389316528419	5.4181359639595
Arl8b (ADP-ribosylation factor-like 8B)	-0.0776979703160174	0.304173408824604	0.304173408824604	1	FALSE	6.34758948055864	6.33301219207223	6.35239307415572	6.36165783744802	6.1211252571769	6.10492577978678	5.92145299330459	5.96240557914601	5.90198913816665	6.61679876674878	6.52750359206551	6.45005319365821	6.46340175941718	6.34678850605303	6.44062669143564	6.20741460641231	6.37367256922189	6.32119393701806	6.33936724267013	6.11112732188482	6.05455331063347	6.2652305891106	6.3301352812931	6.32924381586923	6.0663367959694	6.11744778543748	6.05583337471256	6.22472139464432	6.08833455969402	6.20164170188226
Armc1 (armadillo repeat containing 1)	-0.254817968003904	0.261263618657943	0.261263618657943	1	FALSE	2.12963911257021	2.82447460091921	NA	3.03563270662488	2.73480281666987	2.2138262858413	2.14664544772971	NA	3.04615575441038	NA	NA	1.81862154350613	1.40984166548961	NA	2.01608263571534	2.59844143554431	1.40788023780327	2.13224121664547	2.33529172994057	1.86718086791266	2.35048310294577	1.62792895736952	1.82668880957008	1.5678179958596	2.79368575592915	2.26139842422266	2.00035702284287	2.35313129548623	2.4893142852973	1.62947319678695
Arpc1a (actin related protein 2/3 complex, subunit 1A)	0.233761450599718	0.0448079823606185	0.0448079823606185	1	TRUE	5.94368695159709	5.99401167567429	5.83824587344286	5.87675266981524	5.61335189417559	5.77018682454781	5.64025939925803	5.89931341481453	5.55695967549502	5.8939251985619	5.75826319648331	5.61859987154858	5.69419767561779	5.0824343579884	5.11643130013133	5.97944920432108	5.99365624870479	6.00160410611432	5.75283688421042	5.85642054843988	5.80055568228475	6.22260172574589	6.18931853873641	5.9288274593598	5.68121591891486	5.7428604689785	5.67113482585348	5.90299487288478	6.05661604065869	6.0229492129399
Arpc1b (actin related protein 2/3 complex, subunit 1B)	-0.174643122590225	0.0770826566223868	0.0770826566223868	1	FALSE	6.29953773957278	6.34093072872472	6.34982878498297	6.29438364958768	6.18645895912647	6.28596439046212	6.06095743023402	6.05815844861182	6.16894884837983	6.49786301130927	6.58664016068905	6.4526448502468	6.37032646997098	6.42002757224644	6.46118473905126	6.34304710344586	6.30281802160341	6.30961641010723	6.48448458137134	6.47877770744211	6.50666223516498	5.92297798698841	6.0803826553682	5.95070635522307	6.12060699413231	6.00685003865857	5.96553958283185	5.96118804653754	5.94059667533023	5.83995455013772
Arpc2 (actin related protein 2/3 complex, subunit 2)	-0.072404895922545	0.158178283122773	0.158178283122773	1	FALSE	7.38663852997474	7.30008710747892	7.26563379788222	7.40668972054766	7.24169720326616	7.25565179278319	7.3566720442121	7.18258305848623	7.07853511932888	7.42062555961531	7.43273396856311	7.35866878122801	7.31004922535138	7.14524947370006	7.22524600471646	7.20933638561287	7.15063075354975	7.22491814577733	7.34161222013219	7.27845875091223	7.24431625989121	7.31447901754608	7.26251772330211	7.38508585354768	7.20993093560993	7.20308366822331	7.13170265342207	7.185608898192	7.12319024045716	7.01581644212034
Arpc3 (actin related protein 2/3 complex, subunit 3)	-0.130819813933219	0.0980832379217356	0.0980832379217356	1	FALSE	8.69238883693457	8.57552412020172	8.41937877044512	8.51623188178074	8.20190826075982	8.41569107240526	8.50363893067622	8.47687983686983	8.13474973516892	8.7487999957744	8.49721315837685	8.43630344946336	8.40720402078761	8.30357072032065	8.32083213216466	8.46304612029915	8.22799611986767	8.19154291141509	8.42317895443781	8.33272135815979	8.31265609860634	8.65846500341561	8.34242585147232	8.32243294980722	8.39970089636521	8.05436011759771	8.16725254002688	8.38755641063623	8.15904886709548	8.24563351392895
Arpc4 (actin related protein 2/3 complex, subunit 4)	-0.072718469632288	0.238568048315998	0.238568048315998	1	FALSE	7.99117034120486	7.94205699291193	8.00865831445158	7.93538313206371	7.96621702826606	7.95395196230957	7.82055554603766	7.78460213101334	7.76879304012016	8.1167442210892	8.03952227171161	8.09139835976126	8.1815746896854	8.1132889740512	8.1341541848153	8.06314157615031	8.00997973560688	8.06859020492105	8.0805723951611	8.01269157444407	8.05264955669615	7.91848164762987	7.95573707680068	7.93110387744108	7.78496849154138	7.74652103914397	7.6182533409344	7.8329722707475	7.84985543300991	7.83177592478018
Arpc5 (actin related protein 2/3 complex, subunit 5)	0.109414449274508	0.0486562099732222	0.0486562099732222	1	TRUE	6.95609151092428	6.83949355799824	6.65861138238356	6.7803625979077	6.88949787928672	7.02367674225675	6.89110319814101	6.90191675610923	6.76790634757772	6.89959861074725	6.90407459378381	6.82456421208983	6.90352037372338	6.83311779013673	6.8856963733394	7.11138609827038	7.09175271788311	7.14080932499424	6.92655693143626	7.01674144312454	6.9525665409428	6.81195903925411	6.96668424560898	6.88701341312873	6.96854008387496	7.07560750218782	6.82793331811251	6.76289357734056	7.00164463625261	7.0583597931116
Arpc5l (actin related protein 2/3 complex, subunit 5-like)	-0.0214602542219898	0.520428604180092	0.520428604180092	1	FALSE	6.20472763149516	6.3568692019961	6.49562641554425	6.1340709935603	6.31757722537494	6.2054550742976	6.13724324136553	6.25524200678204	6.11237694954276	6.06492595248981	6.35101518063102	6.37427268725647	6.31069638739051	6.52973038490674	6.29579280698103	5.96793863879841	6.19539484738608	5.76541805307422	6.41187362876134	6.23396473198047	6.36717708561501	6.33071972619151	6.45213908453143	6.43365053308086	6.33069463219577	6.12551472681456	6.08126505332698	6.51057430110811	6.24920638915427	6.36818689426537
Arrb1 (arrestin, beta 1)	0.141618003018591	0.323400959948225	0.323400959948225	1	FALSE	3.46281143222667	NA	3.04220656012069	3.68348312175799	NA	3.62311770174712	3.86134005349479	3.38468533702273	3.00393139263513	3.51151864151157	3.49026204879057	3.11729442310553	2.38617911183606	3.23590164294169	2.57414269275039	3.10434504755222	3.39332009082486	3.47094026873537	3.85554127626679	3.62075061029899	3.25755529875112	3.47450094035495	2.92804621324634	3.51775441213008	3.80387796254485	3.59679205809789	3.38115875814543	3.09929183748428	3.3900485474166	3.12673998489943
Arsb (arylsulfatase B)	-0.0212134527608496	0.539031888536158	0.539031888536158	1	FALSE	6.36832660450068	6.38375266946072	6.35556429117533	6.4695880967061	6.49414355928611	6.33511161516605	5.86726638252577	6.04215182861816	5.80032011762591	6.11523304836736	6.15114849440911	5.99911382296456	6.61900503060072	6.6050245992311	6.70424950200186	5.96888793189308	6.01340196014688	5.84321004661091	6.19490456307629	6.29590298291093	6.38695576040787	6.62850386648979	6.51176688301816	6.46458168963536	6.25971690425837	6.24148556641569	6.42528641001774	6.28755540578947	6.19136129731384	6.27827660324242
As3mt (arsenite methyltransferase)	-0.072274791920513	0.35511153820993	0.35511153820993	1	FALSE	5.88187503778327	5.88383827933069	5.79417149730594	5.80667721148319	5.82889048809698	5.8478516278648	6.17779025550544	6.29877193798612	6.15785014855903	5.98606956323305	5.91317186128621	5.87855124642844	5.96350880372732	5.90526905724459	5.78373950801096	5.93659554081102	5.88535228156739	5.96819676088504	6.30457492491785	6.26254403161096	6.27586190397402	5.74044460287767	5.62424422095733	5.72721254372062	5.67170381405404	5.72040707609185	5.50385117371715	5.7647336160611	5.86030484642827	5.77787730736401
Asah1 (N-acylsphingosine amidohydrolase 1)	-0.131584113447583	0.151256708818636	0.151256708818636	1	FALSE	6.51903860960006	6.42850925046893	6.43414446843342	6.47560860813056	6.35851582513636	6.44172747148032	6.07256032362511	6.15894690874293	6.06310165851619	6.45409197486119	6.44631744386211	6.35102931955389	6.75349757093864	6.52907598633086	6.51051100661833	6.55561525560418	6.33775211773925	6.30480488068692	6.33990521608273	6.40421511730121	6.41691403609277	6.34786050617572	6.18063125172311	6.22412905034439	6.31246551142553	6.43828786069745	6.26790466436063	5.97851370154951	6.15730853036021	5.75660702444152
Asb6 (ankyrin repeat and SOCS box-containing 6)	-0.120312756312399	0.250503700986951	0.250503700986951	1	FALSE	9.64695645395413	9.62682604248994	9.63079495471916	9.44977594716294	9.63070760314003	9.6350415000296	9.59346769098208	9.43243541679571	9.72033832543686	9.38317722376705	9.46357750270515	9.61404722996419	9.75137668336632	9.9931082215554	10.0512497328463	9.56215463851873	9.44976356884482	9.6320191400424	9.3551109943708	9.29599387171942	9.38301733699862	9.72772819583386	9.90894647331364	9.68918382420008	8.96302610223045	9.75632113572422	9.98003958540883	9.28792242065678	9.63217549900332	9.19478639736292
Ascc2 (activating signal cointegrator 1 complex subunit 2)	0.0985585883727536	0.464948860970835	0.464948860970835	1	FALSE	3.17786518467719	3.4350818130318	3.43605520602855	3.60724744888548	2.79182448769491	3.00180224263399	3.29596394330974	2.48809849018328	3.27941334895388	3.25535872266834	NA	2.72152140580812	3.25271386834936	3.74053904861334	4.13036257322062	NA	3.43267885596367	3.12569407772978	3.82344367219591	NA	NA	NA	NA	3.28098748283166	NA	3.44201456555989	NA	3.0353247834093	NA	NA
Ascc3 (activating signal cointegrator 1 complex subunit 3)	-0.15338123159553	0.521453166847788	0.521453166847788	1	FALSE	NA	NA	NA	NA	NA	NA	NA	NA	NA	NA	NA	3.42298645056672	NA	NA	NA	3.6975959177064	NA	2.54388434419527	NA	NA	NA	NA	NA	NA	3.42377983839226	3.41316077559081	NA	NA	NA	NA
Asgr1 (asialoglycoprotein receptor 1)	0.00715171453531974	0.570056214431259	0.570056214431259	1	FALSE	7.23748723754575	7.17484580789979	7.20588120102859	7.20578347666268	7.06284486462681	7.09074759506678	6.70120248019052	6.64223368853215	6.53627208617615	7.10797027182158	7.13322442954369	7.1351859738032	7.09136133224861	7.05458803922239	7.08456393257596	7.24292637099693	7.28605868069094	7.20796115944849	6.45249495121014	6.3657625148873	6.35457734011624	7.29559446910162	7.19151330198019	7.24989089968753	7.05119806287156	7.09884271297378	7.01803322276456	7.26179405674416	7.31849761886055	7.17632277264046
Asgr2 (asialoglycoprotein receptor 2)	0.139370374016984	0.270563040750701	0.270563040750701	1	FALSE	6.08066618988646	6.02480058604211	5.98928435974767	6.0724359871821	6.04265965720775	5.9478835264191	5.40092382621591	5.34194662035325	5.28320320828188	6.07700153242941	6.13528038927171	6.11838049237201	5.39534733345442	5.41006290578068	5.63723636751628	6.11834311260267	6.22916297262961	6.18126160428363	5.6482180697999	5.35774904219214	5.63711461865302	5.84915860971469	5.98749596173174	5.98005501323366	6.0493563159339	5.79849642634302	5.85920179443984	6.11527258991016	6.21598915414672	6.0207933068008
Asl (adenylosuccinate lyase)	0.109825124682306	0.126041692053311	0.126041692053311	1	FALSE	10.5216495101491	10.5740257979248	10.5477524925078	10.5340888457361	10.5893889847268	10.5423934895638	10.5471355318309	10.5636824919734	10.5898290148864	10.2538120374993	10.3129963702477	10.2987041321338	10.1928352644592	10.2093680686372	10.189305688258	10.4933851460533	10.5440950775108	10.5451672069979	10.5574732748576	10.5839195512406	10.6154825095131	10.6178347501844	10.6184956274478	10.6539109189268	10.3244281017503	10.3557585176429	10.3007186220615	10.6340940612935	10.6415640915626	10.6280171337255
Asns (asparagine synthetase)	-0.162500565165354	0.46675065275344	0.46675065275344	1	FALSE	5.40136423693754	4.73573336719328	4.81011915519107	5.440267884797	NA	NA	NA	4.01486407464728	NA	6.47798648962645	6.53921465628681	6.50641311368063	NA	5.05717297081289	4.73036280143562	5.78446995670188	5.60710834359133	5.64441873115223	NA	5.11222471559639	NA	4.81321169518629	5.21101219348551	NA	NA	4.63818971164694	4.83211024193959	NA	5.23689819975936	NA
Aspa (aspartoacylase)	0.252244666943905	0.116890853382398	0.116890853382398	1	FALSE	NA	5.85447945753419	5.38201699436401	4.90714064107896	5.87632539306042	5.40740714012577	NA	5.99011304273578	5.57191339741107	4.97386838476023	5.2108992350781	5.08744586826766	5.06343822666326	5.04420174719457	5.14064370350644	5.35973902004608	5.28248799288489	5.41240556285875	5.93033285323991	5.67437872928569	6.1115467667005	5.93012701943643	5.60056711217628	5.41874316736956	5.48045578823476	5.85999935566188	5.58686980471153	5.73200321540132	5.42277794578298	5.18495863011475
Aspdh (aspartate dehydrogenase domain containing)	-0.0863576773237654	0.117570109292852	0.117570109292852	1	FALSE	8.67433706013709	8.6444836256601	8.67733910045775	8.74397267160055	8.64718857047492	8.69713090654165	8.35411271070092	8.40638785569317	8.37015556016182	8.43687807740704	8.46646806246497	8.47669760707751	8.59424994765735	8.47513758835837	8.56388265248913	8.49139216178843	8.46861589782775	8.50400854727221	8.38378204041121	8.3352295500004	8.38954530195542	8.56884916739736	8.54565954002547	8.60377468646397	8.39098575044649	8.46007904668693	8.41494732802091	8.46265358915915	8.45704427937274	8.45648995019741
Aspg (asparaginase)	-0.200076739855376	0.0180600038255603	0.0180600038255603	1	TRUE	6.5299021348742	6.62286887112837	6.68860001099912	6.7007864781574	6.78630883966482	6.72655877910497	7.04028972102572	6.89190518821193	6.97976242786021	6.89515718103469	6.87313646883346	6.84650585236335	6.71726514496006	6.56222715752611	6.56922220211315	6.79750590091662	6.53783651050487	6.66722510769442	6.7343302702514	6.66597539393075	6.7816219978706	6.30341546268562	6.34277339448592	6.39375939695267	6.45335624646851	6.40882902430125	6.49802582785252	6.66665719018012	6.59662212707072	6.58141150886093
Asph (aspartate-beta-hydroxylase)	-0.0595027821975466	0.315531005759104	0.315531005759104	1	FALSE	5.15437662744809	5.30139010383953	5.27147049815062	5.32941425929369	5.41314046114018	5.06313186655718	5.27072701903423	5.16614901975385	5.27790666117665	5.41441971321019	5.47778416592603	5.56734769628426	5.34909276481404	5.27770956787969	5.2363471935148	5.39918134990925	5.21415589758334	5.27235544856845	5.41074473679729	5.34435272678623	5.35820986429477	5.3804420166266	5.27498096548393	5.02084441084852	5.31333293336707	5.3806221011289	5.05569457521	5.16675560852319	4.91772771143978	5.16846553849252
Aspscr1 (alveolar soft part sarcoma chromosome region, candidate 1 (human))	0.153773407817923	0.0724007338660443	0.0724007338660443	1	FALSE	4.5171055837658	4.31044192009796	4.41255799188896	4.41940405390063	4.00866615696041	3.98279283794139	4.12037682564463	3.93484670791728	4.16962040033577	4.15224021695434	4.46930643814354	4.10695964339181	3.99230618683089	4.22193120045468	4.05569891289659	4.31888802102481	4.53086979793141	4.414744422082	4.44119794006653	4.14515570841869	4.44971322925691	4.63849094171046	4.1476811646919	4.36497857081482	4.44481943749634	4.31781054371937	4.26438629883375	4.15497198831638	4.24850447607511	4.29864365395505
Asrgl1 (asparaginase like 1)	-0.0467927695180426	0.52386039508464	0.52386039508464	1	FALSE	2.72085411485831	2.60345187589026	2.99288260940083	2.94950878685054	3.02969493433656	NA	2.44684377683597	3.7248248687368	2.77201442253851	2.84300698166083	3.13341063404968	3.38234907781612	2.98576817840101	3.01832972339442	3.19558855237111	2.30566707090509	3.38831354572664	2.72395822328151	3.40584263827082	2.74827014913192	3.13052073040869	NA	NA	2.85729828962102	2.92322335800711	2.22962483557437	2.57789766550283	NA	3.38559669601225	3.5895837380335
Ass1 (argininosuccinate synthetase 1)	0.131511650606174	0.273785027551358	0.273785027551358	1	FALSE	12.1023267846561	12.2279768728347	12.2786788540485	11.9551340482031	12.067625945466	12.1350647383598	12.6205887013149	12.7066384674507	12.8321324795139	12.2880470459791	12.3911952481285	12.4463389508575	11.8038970080431	11.7878780790643	11.9149419199354	12.4382044688281	12.5490554366516	12.5429399567214	12.6589165883139	12.7614016364933	12.7962809844603	12.122245623677	12.1725931465308	12.3020019641273	12.1243766048947	12.2414201386069	12.2920742595746	12.047952064959	12.2037823368637	12.2778946922455
Atad1 (ATPase family, AAA domain containing 1)	-0.0439039934037793	0.36662477184582	0.36662477184582	1	FALSE	5.29485229664708	5.24323492771877	5.15433206675293	5.21098492847278	4.98710708380149	5.1768014636942	5.38666266952488	5.05501773634009	5.14397292738899	5.10270851564251	4.8289869315477	5.14912520423372	5.33814626089938	5.14436865518917	5.18084007408706	5.18402633234666	5.27942300689727	5.0404935746399	5.20843141970616	5.37294861650068	5.06043654746519	5.07491212176319	5.00299948879242	5.07036356524993	5.20308758464724	5.10025864326101	5.05728563092325	5.10622267291912	5.03220666043839	4.94548597533367
Atad3 (ATPase family, AAA domain containing 3A)	-0.00510650081776903	0.563643330369311	0.563643330369311	1	FALSE	6.28444565394495	6.21853901953649	6.26008589249268	6.12618201425236	6.16275183158226	6.26978684749769	6.31130510913385	6.22298805412735	6.30367482490598	6.10925189346061	6.05409307789041	6.14084817172615	5.93874685360351	5.9620029349306	5.92366263907249	6.18615386667235	6.22650274976889	6.1211604923044	6.30930535762888	6.05212457807364	6.10311152653941	6.06463499638979	6.1635872878543	6.19921885512854	6.02933140451319	5.98738226557808	6.09301500621754	6.26462837923562	6.21046484708497	6.20114569290123
Atg3 (autophagy related 3)	0.0727036456600664	0.111698959607063	0.111698959607063	1	FALSE	5.612912717151	5.41519753938288	5.50645278558652	5.396697247693	5.58308878655704	5.42367564708338	5.48712614513836	5.37019218539685	5.51161351591997	5.56092584151345	5.46638893498501	5.58009723294623	5.58211939525824	5.53141265358538	5.62069490173125	5.74162338224596	5.73150639948389	5.63332657920161	5.60139641896329	5.57580242485951	5.49008551402769	5.65274174044609	5.50159837423479	5.5412608214935	5.52902443397432	5.65545487457816	5.56963994726977	5.51026571423854	5.52881508123368	5.47660850857877
Atg5 (autophagy related 5)	0.100403472300863	0.454795801082839	0.454795801082839	1	FALSE	3.40123451751481	NA	NA	NA	1.88594914308679	3.21121315968233	3.54077124608924	3.3304006414509	NA	2.80729309094518	3.1201495241478	2.68612397666129	2.82872499641686	3.34113182886045	3.51120234841566	3.28404174503809	NA	NA	3.1568479949651	3.14590403018336	NA	3.70014005035833	NA	2.81710543147702	2.95807798341394	3.10279248553043	2.94602711740391	NA	3.33612625410502	NA
Atg7 (autophagy related 7)	0.00973770769237111	0.548708936496909	0.548708936496909	1	FALSE	5.11784462311063	5.23754077451181	5.10521710609709	5.20930128975834	4.94041109507352	5.1907294179727	4.92140776607577	5.07280467782216	4.87152334253942	5.32001886794101	5.3604274896443	5.37839717415569	5.23140936692494	5.10075483670556	5.21522040217917	5.32711247074709	5.21668766428049	5.3694804428966	5.05804802195494	5.09777089992563	5.02032884355927	5.25039317308951	5.25094641909395	5.06520607698987	5.12256505099761	5.16444036308854	5.03676705644165	5.26734102858211	5.10762510569389	5.06436122855652
Atic (5-aminoimidazole-4-carboxamide ribonucleotide formyltransferase/IMP cyclohydrolase)	-0.0195888684135427	0.448946708783919	0.448946708783919	1	FALSE	6.97709671249695	6.89294953708304	6.91088852977532	7.0400266415345	6.90532682878751	6.8979301400214	6.83934238096333	6.85755807425347	6.85238593498744	7.03695383085939	6.962259807149	6.94678933394884	7.03882024632868	6.96310415473555	7.04401153585892	7.10244817792658	7.08725066461331	7.02627997583437	6.92717350325802	6.87854143763135	6.91730046512242	6.89495111550983	6.82793331811251	6.8455025960641	6.93492924769235	6.90125308464316	6.9384504736993	6.84749588378871	6.86092556333493	6.88117515534928
Atl2 (atlastin GTPase 2)	0.013644481278603	0.548708936496909	0.548708936496909	1	FALSE	5.64185233806295	5.27759055511556	5.41630944052559	5.43228131485696	5.28542811315624	4.89273587138942	5.61083586937192	5.47674458407044	5.12469620690626	5.29494049554154	5.36537059609935	5.27767237744553	5.29957803366133	5.17853140487946	5.11551189717237	5.32518130825763	5.11010846056573	5.23542072263744	5.6279715510878	5.73631262691522	5.46534437185416	5.48635719423101	5.40851486944455	5.23534029834268	5.28346622942417	5.17676157883897	5.22829152960702	5.10271691285124	5.03392070053362	5.43903796284271
Atl3 (atlastin GTPase 3)	-0.0402610369362868	0.4234734515745	0.4234734515745	1	FALSE	5.3418754778611	5.25843977782805	5.29717674004114	5.37565114339594	5.2677455204213	5.2601084805435	5.57154636696983	5.39448670359993	5.31113251263859	5.37056884814398	5.32846310709464	5.15522301925428	5.05277235021206	5.152398427884	5.07259462144784	5.18730851948524	5.19101379792501	5.20920769663876	5.40184887473608	5.49066960109676	5.51590794977079	5.13899872506476	5.0782340839348	5.24570100863393	5.40353019259769	5.16444438583326	5.26769309269124	4.89443461022073	5.32022470954399	5.09705029511882
Atox1 (antioxidant 1 copper chaperone)	0.118144775293927	0.0599819564984258	0.0599819564984258	1	FALSE	8.40529466155507	8.46152446685451	8.64319239737195	8.52155725636874	8.52925874802542	8.66543540996415	8.53840624163621	8.66429794054798	8.81089291189221	8.63710302298732	8.73182134090101	8.82731412000958	8.60791836955536	8.72913466546733	8.76053034741709	8.69380055277083	8.84728289641347	8.87448346282392	8.7129980778023	8.84346886272502	8.74248460383148	8.58686230058265	8.62790955638922	8.71637021004571	8.77856342311702	8.88658977455971	8.9783787011927	8.61139003702716	8.73301193109434	8.6722591395873
Atp11c (ATPase, class VI, type 11C)	0.00839145926627006	0.556571671902677	0.556571671902677	1	FALSE	7.37386567791548	7.3258361073368	7.36738854004659	7.19887717132754	7.11261673756214	7.09179502348447	7.03827155120664	6.92694824794977	6.87887244768225	7.31478714435805	7.22895333574968	7.21182017242988	7.15005188203954	7.06536766254031	6.97995672945325	7.07286683149764	6.96531100306625	6.97800109074357	7.10274210418416	7.00697118436404	7.02613608984167	7.37397005023191	7.38880086504109	7.31736738750612	7.10007357828599	7.16063788011434	7.05244850049918	7.25785923463963	7.28154062056431	7.30655389949654
Atp13a1 (ATPase type 13A1)	-0.0853429099224105	0.289934466472071	0.289934466472071	1	FALSE	4.51409700489423	4.72015257967322	4.73935128084724	4.90054805185677	4.81102397242232	4.87915190814843	4.48455708366977	4.34762314010355	4.43237152286745	4.64206035990594	4.39828195564336	4.70404748980028	4.91193600451182	4.82601961403156	5.0046452051332	4.6759965389643	4.88433905268478	4.63554545812265	4.30340084934202	4.32672428813644	4.63346027321843	4.33501154168513	4.62739088460314	4.70518171234615	4.77172186664183	4.79323002968985	4.54552981209559	4.64494068872496	4.60113786906759	4.55211265935013
Atp1a1 (ATPase, Na+/K+ transporting, alpha 1 polypeptide)	-0.0815539844021059	0.0330975503333418	0.0330975503333418	1	TRUE	8.39728101975096	8.40665145948419	8.40132327416936	8.45643245201771	8.44291862158187	8.42283848253427	8.33480511820495	8.25592082858458	8.34900250572773	8.36972383553678	8.47728470957327	8.47594819823038	8.37642062847855	8.46259224651986	8.51345916260142	8.34631426845012	8.3391596595599	8.43092918954321	8.34948028377554	8.33308824665513	8.38247704790804	8.29849336386654	8.36415216865035	8.35169899229389	8.2601103628651	8.23621036594718	8.35451827788542	8.32163501769052	8.26260698168835	8.288418550185
Atp1a4 (ATPase, Na+/K+ transporting, alpha 4 polypeptide)	-0.0939670924194146	0.457323325813304	0.457323325813304	1	FALSE	6.11062215682284	6.7022696700075	6.81347338344098	6.12790974227318	6.84192281487582	6.71425925755346	6.31173196966564	7.03213391189807	7.23770710883799	6.09160886955834	6.7561693281393	6.81704759944399	NA	7.09156232732347	7.14366891840301	6.08826458714669	6.96792941929827	6.85683633473876	7.03062299958585	7.31911209306266	7.43004268442364	5.95543835486033	6.61280658720998	6.8296973687964	5.74802374239959	6.06184314744979	6.6046881337528	6.05289187368504	6.69251089161507	6.83130724380205
Atp1b1 (ATPase, Na+/K+ transporting, beta 1 polypeptide)	-0.0406404402465434	0.429751404266793	0.429751404266793	1	FALSE	6.68505711031355	6.76921634284375	6.76993038467316	6.72349030214343	6.88182365936266	6.72062049008993	6.60752709872862	6.57069364663241	6.51472667643223	6.84274003845752	6.87460026604958	7.01842275682746	6.29653816666528	6.52154390852477	6.44729982089591	6.80219321694183	6.77328429332529	6.86808172971312	6.6750537430551	6.65270159245715	6.52143555086808	6.51528352522747	6.64768866364999	6.71777237108988	6.57558916359755	6.60689225983437	6.66380001553176	6.42339328442136	6.62820346057185	6.56325119465732
Atp1b3 (ATPase, Na+/K+ transporting, beta 3 polypeptide)	-0.101775294617486	0.149603452847486	0.149603452847486	1	FALSE	5.48004210760102	5.62751053852344	5.59104803988538	5.75030099842931	5.59581393546662	5.71135173133569	5.4007223532411	5.37584225023238	5.53490201638903	5.54005827595321	5.57797558892301	5.59506200028067	5.18873718718513	5.49974067012751	5.57947585099082	5.5119739817818	5.38238020672107	5.61528386364537	5.31616022711061	5.34348954901233	5.52023993567338	5.66244763786035	5.38518251329385	5.57851610453739	5.46893840826197	5.12049709844425	5.4963409054944	5.21468047793584	5.42730110974849	5.47852210578091
Atp2a1 (ATPase, Ca++ transporting, cardiac muscle, fast twitch 1)	-1.40204673211335	0.00502010509854022	0.00502010509854022	1	TRUE	NA	NA	NA	NA	NA	NA	NA	NA	NA	4.63679860342419	4.74649551055663	4.38747283440594	NA	NA	NA	NA	3.27270703765294	3.10371079704485	NA	NA	NA	NA	NA	NA	NA	NA	NA	NA	NA	NA
Atp2a2 (ATPase, Ca++ transporting, cardiac muscle, slow twitch 2)	-0.129228751262033	0.0240628374818788	0.0240628374818788	1	TRUE	6.4547121969851	6.42813904023345	6.39816393265566	6.4364433799562	6.3724019307245	6.22090645330987	6.15204952944435	6.2566634845435	6.11233524320986	6.49741117897581	6.4430429886277	6.3633060167731	6.45243070399774	6.50624330559588	6.43469827586877	6.30245249224059	6.36680652873372	6.33404082617094	6.10403676616069	6.23932929651825	6.11101043991367	6.27918711170775	6.25871677292512	6.29975201794066	6.20503273281206	6.24109653122507	6.17137498255948	6.26762381026844	6.21126729113934	6.1987887916552
Atp2b1 (ATPase, Ca++ transporting, plasma membrane 1)	-0.0794938022222268	0.527383505787721	0.527383505787721	1	FALSE	3.79253263556188	NA	3.16294473408215	3.74450557862861	3.73586872907358	3.70822035029348	NA	3.68200015043715	NA	2.0282544123314	3.56688820001182	NA	3.37250640898617	NA	NA	3.61830914385915	NA	NA	3.71433345068402	NA	3.68088692071969	NA	NA	3.36520259830689	NA	2.23723941199195	3.80107585916746	NA	2.64201760230947	3.67718121687798
Atp5f1a (ATP synthase, H+ transporting, mitochondrial F1 complex, alpha subunit 1)	0.028336044687345	0.36662477184582	0.36662477184582	1	FALSE	11.9538072247357	11.9190010915263	11.953559900805	11.8798780377476	11.9253170617786	11.9456998700796	11.8972555544284	11.8918937994283	11.9124477800371	11.7450229896587	11.8129393735558	11.8236379190197	11.9289883404427	11.9460984606879	12.0203757966974	11.9012515759511	11.9444814749166	11.9804859257128	11.7936033092794	11.8336096002956	11.8753077992108	11.8598181728055	11.9070596515282	11.9345091300466	11.9874629907696	12.0606520287828	12.0741581914941	11.8995835064444	11.9530250997175	11.9759554139838
Atp5f1b (ATP synthase, H+ transporting mitochondrial F1 complex, beta subunit)	0.0429461436312044	0.312528210937425	0.312528210937425	1	FALSE	11.7887305657791	11.8519441979995	11.8502220058395	11.8649521794916	11.883387892892	11.9169318933674	11.8356754266151	11.8526075329861	11.9321556844321	11.6314635650446	11.7082950270876	11.7731062304562	11.701756963038	11.7140222261546	11.866239594239	11.7112668863738	11.7864207514332	11.8266398444918	11.7020774262456	11.7316372374832	11.7805807758442	11.8026577196922	11.8781007392739	11.983161071559	11.9322848915269	11.962834566615	12.0021610143782	11.8579265821118	11.9015683666574	11.9563652662042
Atp5f1c (ATP synthase, H+ transporting, mitochondrial F1 complex, gamma polypeptide 1)	0.044798145125997	0.288137235101085	0.288137235101085	1	FALSE	9.44247495845385	9.40255378325412	9.4979555955188	9.4843375516356	9.48333614248851	9.4883342430094	9.42489480234464	9.48516314089466	9.5385381636298	9.27625470732889	9.33790060286093	9.28072206095487	9.39639499721499	9.34481074719533	9.41067393973869	9.34874585590212	9.3382817784652	9.41433006715921	9.31073091877859	9.35868855884895	9.40671522735959	9.43932600818453	9.50014276476893	9.51458782512686	9.52713877367514	9.60054109573955	9.64015273096126	9.49633051835442	9.54106756750594	9.52953792258276
Atp5f1d (ATP synthase, H+ transporting, mitochondrial F1 complex, delta subunit)	-0.100206413258123	0.156939744634104	0.156939744634104	1	FALSE	9.59313337560633	9.70686031515503	9.73200796554744	9.57365854725207	9.63673517459596	9.74277930925698	9.58647766170755	9.62858588393377	9.57274380033476	9.40112484429867	9.5853174952747	9.52869242391074	9.85229385256942	9.95204375173926	10.0012674367908	9.47278221041943	9.64001350793031	9.69953254655862	9.34157441735869	9.35786206276206	9.52954768295351	9.46308495871983	9.59053091282906	9.61244465488534	9.47579219122506	9.6889076785384	9.69658159715101	9.64526033054065	9.69045900124765	9.68625188598196
Atp5f1e (ATP synthase, H+ transporting, mitochondrial F1 complex, epsilon subunit)	0.196402996319264	0.0407438903010562	0.0407438903010562	1	TRUE	7.06560462194851	6.85725946721011	7.09699971284245	6.88592816195541	6.91773009793535	6.97593965574128	7.07049666727919	6.85293518595925	6.85277292902581	6.7587961807203	6.62294937984859	6.59007799377129	6.60814095455743	6.45789629907449	6.48016654745315	6.93528293610816	6.88929100377704	6.7758670296478	6.86590644571455	6.75666306132989	6.82205452300967	7.17509540134575	7.20902439252304	6.99917697827239	7.10964263470993	7.21072978088223	7.1448723371635	7.07795861354022	7.04631643148948	7.02185723059792
Atp5mc2 (ATP synthase, H+ transporting, mitochondrial F0 complex, subunit C2 (subunit 9))	-0.0973927490080566	0.32005158983029	0.32005158983029	1	FALSE	4.57390768213392	4.69937394977874	4.59402296887754	4.64287482344454	4.78361904008768	4.85173405229881	4.58440936159704	4.28660766020521	4.36476151100264	4.63755228688009	4.71326690119378	4.56345103367067	4.42853772424484	4.05091085286148	4.31498648546852	4.45782408570833	4.20459461841822	4.600876300188	4.33937971452385	4.75741801288074	4.57630444747625	4.66978647557006	4.50816874117413	4.29139727561039	3.6264274549088	4.39342306520131	4.67870294616286	4.55124529465193	4.53259125729057	4.44098540885918
Atp5me (ATP synthase, H+ transporting, mitochondrial F1F0 complex, subunit E)	-0.0990950479354038	0.0982153044045921	0.0982153044045921	1	FALSE	8.26759197668835	8.28446786380357	8.23860536508228	8.28591539408662	8.2225341076417	8.27889079498846	8.01738190949986	8.03267943655475	8.00523154371264	8.02725359615092	8.14714385719302	8.05502207606218	8.25143033537209	8.21008197075796	8.18425549540535	8.08778635055486	8.18675309433025	8.19968706613922	7.90816441370777	7.91290130875324	8.12140918637783	8.09399848706401	8.19027409585211	8.13716535246873	8.04990843366222	8.09022359554879	8.19142447002915	7.79362931819499	8.03912742446865	8.01960740681686
Atp5mf (ATP synthase, H+ transporting, mitochondrial F0 complex, subunit F2)	0.0124271290057797	0.533906386958061	0.533906386958061	1	FALSE	9.66959020821974	9.5798570824523	9.60522392171724	9.69300597898482	9.73998982756727	9.67666938613614	9.49706941672393	9.49690369676802	9.51474560966578	9.71106981340499	9.66288551993397	9.65695929441124	9.60901432434532	9.53083352227755	9.58101976286044	9.57185690810277	9.53677950595334	9.5466263405754	9.4176584551334	9.38827996112462	9.42973311565489	9.83518195122054	9.84204542792821	9.83322217543995	9.70154039353888	9.69514649585143	9.65580975435545	9.68563359923249	9.61472088510644	9.65700933133763
Atp5mg (ATP synthase, H+ transporting, mitochondrial F0 complex, subunit G)	0.0255643399926909	0.448946708783919	0.448946708783919	1	FALSE	6.71848492813757	6.64405815294336	6.62135007427243	6.5687085895806	6.52176844993434	6.42434771678609	6.41852055579151	6.4797075212688	6.34980048345718	6.34939889573394	6.35228183159629	6.47462261455465	6.49366014193541	6.58565362652591	6.62427200706719	6.41699001481968	6.47760933539793	6.39234490242259	6.43150596162727	6.52165068781879	6.54268367489103	6.63735955531308	6.66086588368266	6.74797810690445	6.59847984690277	6.59801526884143	6.58636844310044	6.49968487014328	6.46458985753355	6.43397428007669
Atp5mj (ATP synthase membrane subunit 6.8PL)	-0.0999294492923801	0.345946925141758	0.345946925141758	1	FALSE	6.56445438670391	7.1535216321947	6.74930631457124	6.84844767832581	6.87077157619478	7.01789964401311	6.77577486863729	6.68000078325611	6.93116298805584	6.88786640828726	6.8988250671464	6.60041844050384	6.40018267684189	6.73865976570827	6.61134060595028	6.64149834306672	6.35449271288645	6.84949893172018	6.52861819944704	6.1771185090709	6.26940350039018	7.26880864324537	7.14207641566655	7.01073508945375	6.55187895281468	6.89736145196142	6.19649295211581	6.61526179019382	6.82255171172852	6.90389389324363
Atp5mk (ATP synthase membrane subunit DAPIT)	-0.0702072421745558	0.436349814221491	0.436349814221491	1	FALSE	7.3500551772045	7.46004627250198	7.41105332052377	7.55117760596945	7.71160503183932	7.65872561906435	7.5556014523243	7.29276334738803	7.33718479060596	7.49571914339286	7.553076298829	7.60018053395604	6.86073937630287	6.85623875989708	6.8148451871103	7.52891507439219	7.6471705782814	7.55137758608942	7.01764358349734	7.228087539768	7.04837788441452	6.77207039217664	7.63400509352116	7.73132582016222	7.34456222703313	7.50475544013377	7.24908500158604	7.09270429397976	7.13304971251371	6.97277305674216
Atp5pb (ATP synthase peripheral stalk-membrane subunit b)	0.0119688127289685	0.512974365417454	0.512974365417454	1	FALSE	9.10305433523297	9.10748649302501	9.12443670529995	9.12840682894329	9.06943634070136	9.11524397442833	9.05338018717747	9.08160326934549	9.05589789024768	8.90502891947728	9.00706091536549	8.97233653086411	8.88416746578237	8.89825975546557	8.93477005961183	8.95560922673212	8.93438085923057	8.93718547035035	8.96460078942917	8.99401393925972	9.0121663790242	9.02157133652532	9.1020386808216	9.06220267985844	9.09185847956052	9.07292308898135	9.098311117424	9.14399026825214	9.11794952791708	9.11130001853616
Atp5pd (ATP synthase, H+ transporting, mitochondrial F0 complex, subunit D)	0.00549904741435772	0.556018702738914	0.556018702738914	1	FALSE	8.96111104819687	9.1641124716786	9.23565766101495	9.01629851965759	9.16693884056392	9.17222496704854	8.99288453495504	9.10530093010739	9.14836980608305	8.93715309524475	9.09630666245024	9.09965288776122	9.06749889739501	9.14646939555979	9.23628930651222	9.04306557262308	9.16109912272496	9.11589938670582	8.97945663559404	9.06573116387159	9.10519352971664	8.97551268511782	9.10443626104866	9.18101307543674	8.98491968332629	9.17591376488513	9.24825493009613	9.09935570114756	9.15601226743246	9.23289095571759
Atp5pf (ATP synthase, H+ transporting, mitochondrial F0 complex, subunit F)	-0.0318527210008521	0.438950242670531	0.438950242670531	1	FALSE	8.49986581367268	8.67228743070702	8.60671241203088	8.61806976345255	8.74385152890918	8.74932978199441	8.57777624155245	8.70398314435805	8.63082771019783	8.44923532831019	8.65848285530445	8.63233729450539	8.76025089139413	8.79190521327638	8.87880502586822	8.57970437571216	8.63413945090048	8.61206493377771	8.38617290248086	8.42505641110459	8.40208686784679	8.55820639782232	8.67049338355314	8.67931822707858	8.77286877910545	8.83757432383506	8.83214632836387	8.60765580821725	8.73657443553474	8.76186699518803
Atp5po (ATP synthase, H+ transporting, mitochondrial F1 complex, O subunit)	0.110522088303719	0.140449525933151	0.140449525933151	1	FALSE	10.2512456897991	10.3048304290655	10.2605785140935	10.3281251176219	10.4067045995761	10.2943680253969	10.3292020990165	10.2784378422716	10.2935291255833	10.1150176319823	10.0563125640997	10.0933383295326	10.0645272199785	10.0381508102694	10.0732445182396	10.2935866000386	10.2478919201992	10.2474053911641	10.0863485656158	10.0134622598066	10.0290939343017	10.4324375047848	10.3816294670337	10.5389260995919	10.5206383222883	10.4898780580747	10.517502080918	10.4063963597931	10.3094536161514	10.33079366132
Atp6v0d1 (ATPase, H+ transporting, lysosomal V0 subunit D1)	-0.221269046870735	0.0180600038255603	0.0180600038255603	1	TRUE	6.4850049059927	6.51648010161461	6.55903745792255	6.37317837161828	6.36595318686681	6.37311223374394	6.07230091993789	5.75983493397927	6.09375664040704	6.24574093359275	6.14661449505859	6.22519972326518	6.51188545465054	6.46213086629739	6.4907818984278	5.92923236590682	6.21450175346109	6.02352150764483	6.13128697062642	6.22165671693484	6.01054488944421	6.26641176603611	6.20511290899036	6.16081735378179	6.16216370236828	6.04934106708122	6.04635354185787	6.00396871022342	6.03187595569189	5.90518721026515
Atp6v1a (ATPase, H+ transporting, lysosomal V1 subunit A)	0.0163461257282638	0.503391723330341	0.503391723330341	1	FALSE	6.35055912605908	6.2778192740751	6.22088517726077	6.33294955587569	6.15864603912762	6.21630740626009	6.22738105017137	6.27430825918153	6.22548702994078	6.46354235576018	6.3793003814478	6.39169899237382	6.25509657086287	6.04531409053855	6.14385051536735	6.33770930837961	6.36810830131202	6.39915229079984	6.43887500263395	6.37670886258462	6.31261798318432	6.2961178017767	6.23451856474221	6.26497922988307	6.36196657602985	6.2174323691757	6.14111393709615	6.18900020857117	6.20489583635545	6.06514143770191
Atp6v1b2 (ATPase, H+ transporting, lysosomal V1 subunit B2)	-0.036096736298337	0.438950242670531	0.438950242670531	1	FALSE	4.84222461287724	4.69472421733649	4.91133206157122	4.8218683518635	4.88137585566287	4.86409202585629	5.11666001979839	4.7801315886135	4.88169398187855	5.18572781796463	5.13426201819178	5.12305363278077	4.93661438460554	4.91964041399343	4.96391796186206	5.03157164035829	5.17619509486341	4.86221331956263	4.97907416114545	5.1029855977272	5.09779617776983	4.73599325078744	4.76064144941548	4.9896749217191	4.8491435936594	4.83343155591458	4.8685287396863	4.65428658910037	4.85742868545626	4.71690312321547
Atp6v1c1 (ATPase, H+ transporting, lysosomal V1 subunit C1)	-0.0985071350450415	0.521165372918842	0.521165372918842	1	FALSE	3.94391195228625	NA	NA	3.67284394567909	3.83908282344165	NA	3.34804824570544	3.35501626421955	3.34773651384578	1.87319111114249	3.89482746206553	3.02204638916096	4.39486393526005	4.13166355964781	4.11166569154654	NA	NA	NA	NA	NA	NA	3.25339633889562	2.65987433713128	NA	3.65513426295618	3.52910879141682	NA	3.95005775686236	3.82883464946806	NA
Atp6v1d (ATPase, H+ transporting, lysosomal V1 subunit D)	0.122589519797943	0.452095946114559	0.452095946114559	1	FALSE	3.11444532151894	2.12287478136084	NA	3.57757384558884	2.23290016291072	NA	2.67986289071893	3.38908491519698	2.12842208947552	2.90468832474692	3.67295706096987	3.31139703105035	2.57340118891034	2.22397851369047	2.54514550186379	3.07077914638173	NA	2.83693199215237	3.53115685050742	3.68320237296637	2.57033662896202	NA	2.80233799627612	3.1934784444291	2.71852821834003	3.12684734161407	NA	NA	2.77463105564826	1.90518143265585
Atp6v1e1 (ATPase, H+ transporting, lysosomal V1 subunit E1)	-0.0200614722687307	0.525916709616686	0.525916709616686	1	FALSE	5.27977584895834	5.50564643824374	4.98719351017846	5.31957819595895	5.17447832776645	5.27033083852828	5.46660101948806	5.2630794893494	5.57900511175556	5.33201684967579	5.37412485526207	5.38602800993872	5.61977393267737	5.53665286198718	5.67895077964828	5.3621963328868	5.66311971448802	5.64949762457672	5.26195573842547	5.40178403826703	5.17994888794989	5.44581276463917	5.02778659617745	5.41577894414012	5.32709809547578	5.49806892327373	5.34942543581722	5.14759162733755	5.4226602281611	5.31958903376965
Atp6v1f (ATPase, H+ transporting, lysosomal V1 subunit F)	NA	1	NA	1	FALSE	NA	NA	NA	NA	NA	NA	NA	NA	NA	NA	NA	NA	3.39065392982055	NA	NA	NA	NA	NA	NA	NA	NA	NA	NA	NA	NA	NA	NA	NA	NA	NA
Atp6v1g1 (ATPase, H+ transporting, lysosomal V1 subunit G1)	-0.161942209791232	0.307119934318387	0.307119934318387	0.479566016956863	FALSE	NA	3.68285416857223	3.65863423044338	NA	2.76672659893433	2.79947487466108	3.21950310944967	2.65864108479076	3.08425309576683	NA	2.82140001245694	2.80824087692443	2.92645113917173	3.52832126339897	3.84747583925848	2.73980706737655	3.62667275260599	3.20740250182302	3.09949720117019	3.1346645249316	3.0298539222337	NA	2.91524552909751	2.5804711396903	2.8927174169586	2.71384095673832	3.03884701731102	2.48563033586636	3.06484836993376	3.30561600331948
Atp6v1h (ATPase, H+ transporting, lysosomal V1 subunit H)	0.0277692991722677	0.506001900696372	0.506001900696372	1	FALSE	3.98240040816852	3.94132232332833	4.09617750219213	3.79622395043412	3.9536656733455	3.86365107182978	4.13987055173177	3.78616767141786	4.41789301102044	4.2224259120826	4.00115369461637	4.37477520275873	4.18259696209488	4.24074173121534	4.1300907000377	4.17621105520349	4.41299825197589	4.10504944346395	4.55213725783591	3.94941353609389	4.19773960600636	4.30860842942158	4.0394279569162	3.96450953338891	3.81597498366112	3.89499233096951	4.05776217252905	4.00395297400871	4.0762084687399	3.9907098536436
Atpaf1 (ATP synthase mitochondrial F1 complex assembly factor 1)	-0.0618689818850554	0.43498590230589	0.43498590230589	1	FALSE	5.51155342951909	5.28102681418093	5.33008865892725	5.39618004404224	5.63269863287199	5.42920083676738	6.11846147854992	6.02247656594013	6.13393335798797	5.18706301031437	5.53041726213171	5.36869153365985	5.45163643806794	5.66105122385666	5.47665386850208	5.55226639300566	5.78594804890716	5.38389779068833	5.69774046462951	5.4421705349234	5.81585205550862	5.43502512265567	5.63941162057166	5.46935202823036	5.28042559536515	5.17764277715125	NA	5.48683341298232	5.49515788890806	5.43450146504695
Atxn10 (ataxin 10)	0.125987669137407	0.287983268972654	0.287983268972654	1	FALSE	4.04711954856855	4.21960223202712	3.76315658374129	4.1534324565932	3.78330996766891	3.98778470968526	3.91099163311367	3.86942727984259	3.91895861891761	4.08896415994785	4.09911843390612	3.70542503904273	3.91571210014802	4.19997851700751	4.03965605654247	4.25395902073469	3.42824961070569	3.90726564756451	4.3248465983567	3.99178031759196	4.09171675714654	4.72291952776273	3.50192314706644	4.17397488782462	4.2549114493954	3.77857656391211	3.94945089008132	4.66880558068334	4.1526620742174	4.39141030077055
Atxn2 (ataxin 2)	0.197403758877079	0.21312795528972	0.21312795528972	1	FALSE	4.89940768072484	5.15209010336584	4.70914172602756	4.65204472741492	4.54662286819992	4.68958431625626	4.77449190275382	5.17663393989185	4.64495798795263	4.34462258586571	4.88649649640977	4.5364197458692	4.95901430399386	4.92101732473199	4.49660934716997	5.11466269715725	5.17484181405366	4.24357007505957	5.1673378544822	4.83626248192778	6.19011306903814	4.83028068064903	4.57654632372013	4.86372044431802	NA	4.85622879821904	4.83503474443553	4.81015001057799	4.97628572443052	4.91849595906316
Atxn2l (ataxin 2-like)	0.270316821990405	0.141828034576469	0.141828034576469	1	FALSE	3.23823198774862	3.43773376547874	4.10945250111788	3.48806506062445	3.54243141042848	3.81799155816634	3.98951144352732	3.34404729904339	3.05708456979728	3.64671566107735	3.60948313130667	3.46961251537836	3.12517662690488	3.74849343565894	3.55343423373615	3.53191788736427	3.17487136825322	3.51856031668641	4.08275367536063	3.80487960825467	4.62187018956159	3.84445595806537	3.20210893141769	4.06824946155569	3.34596403034287	3.71284886264062	3.51929027903653	3.84163101678383	4.45100005071979	4.51181589380776
Atxn7l3b (ataxin 7-like 3B)	0.734198515126635	0.0163319025871208	0.0163319025871208	1	TRUE	NA	8.71893352148907	9.12059559025206	NA	9.06400439013372	8.57817641864574	NA	9.17482833474134	9.09131372405018	8.44061174294055	8.93027015984671	8.74046214326752	7.47501190304894	7.19508179350113	7.4626903934908	9.14076843256743	9.38099994577721	9.24885737236342	9.06392352323966	9.13755475490851	8.75829651376741	9.6322936660444	9.64870270888442	9.53370544605494	8.87425290238707	8.5783236256853	8.70774218923592	9.77839422468835	9.41065910159143	9.60847846396376
Auh (AU RNA binding protein/enoyl-coenzyme A hydratase)	-0.0137569852778306	0.488879253361324	0.488879253361324	1	FALSE	6.88812220852061	6.97318648577163	6.87546062996353	6.91253011432308	6.92243574023315	6.96879349138778	7.03255271689677	6.97792097884967	7.00218492932253	6.94371039080621	6.84676909157687	6.86459474718412	6.92362461136832	6.75638285511977	6.8330165608111	6.81691964422963	6.93854456915439	6.9175152975219	6.94995507427346	6.79602662613882	6.89303450896167	6.89811158903299	6.9514712331774	6.9098810862562	6.87648011132776	6.89489050240063	6.78059881915877	6.95437081939351	7.06403134475782	6.87309954718274
Aup1 (ancient ubiquitous protein 1)	0.269228691283575	0.238001491849722	0.238001491849722	1	FALSE	NA	NA	3.35294209828193	NA	3.29254029842558	2.702535651564	NA	2.37693767251459	3.14051364664105	3.4832353586083	3.3825704243252	3.85116934877825	NA	2.91692753559966	3.04150584003363	2.41982740167191	3.38508585354768	3.40604679997097	NA	2.9248675980681	3.18915562573745	3.73378816862518	3.67659464083389	3.7860840096417	4.07153959026129	3.09904098479832	3.76554535437575	NA	3.9762811412817	3.06925705507635
Azgp1 (alpha-2-glycoprotein 1, zinc)	0.0544468880677072	0.363977821747319	0.363977821747319	1	FALSE	5.78898580590084	5.72874500492152	5.76642024687805	5.54923789938528	5.68274744394824	5.77150795700738	5.54656422237372	5.54715674423358	5.53280006281787	5.64969017838556	5.63859519900325	5.76932743923114	5.539065731006	5.65711118686145	5.50383845591251	5.78957537656232	5.83401336021333	5.93539845553753	5.27915924752416	5.4680912571518	5.69765151439075	5.35045835036996	5.70741159276491	5.80875829070283	5.81393763499667	5.81906778709759	5.90699398504837	5.55421431626777	5.76689988694716	5.75686584330685
B2m (beta-2 microglobulin)	-0.108825733994132	0.289906319237821	0.289906319237821	1	FALSE	7.05917138112194	7.11843240711168	7.02434184432506	7.30663591818392	7.34664669432336	7.21412480535285	7.4539537458023	7.31492306173917	7.38795699235222	7.04374913423807	6.8382080479704	6.8293421939028	7.43077868933017	7.39122640159561	7.16077904105301	6.76674090790726	6.67773373383143	6.69565981726609	7.08198932457519	7.1224035341903	6.88052635969657	6.99892885222891	7.01388651948934	6.86517649653178	7.3380232141887	7.4290886649064	7.0871233436512	7.49884920653172	7.45474344780756	7.37701092568812
B4galt1 (UDP-Gal:betaGlcNAc beta 1,4- galactosyltransferase, polypeptide 1)	0.186446021434715	0.256988969829545	0.256988969829545	1	FALSE	3.49502993709819	3.51229010577038	3.56356085706667	NA	2.5361747779489	3.39695406802165	4.03743493827651	3.39521364377443	3.19928443345209	4.00415977913551	3.70321146739115	3.35645373094689	3.1414148061782	3.00074279669232	2.93454858208708	3.61440360695368	3.51217630911414	NA	3.91662950468801	3.43550858670081	3.32078358386131	2.80779796749881	3.76356029825148	3.19006959859651	4.01963075633551	3.68094316504402	3.33892353087257	3.85964162571913	3.78905103574748	3.63759865454252
Baat (bile acid-Coenzyme A: amino acid N-acyltransferase)	0.0638364143191716	0.2275486500368	0.2275486500368	1	FALSE	8.02096883052619	7.97116989928161	7.93281119856266	8.04178507398201	8.03321374051604	7.9948342550739	8.25262759077256	8.16669536276873	8.17564435497738	8.02812155558635	8.05195389170031	7.96671884828266	7.89255495921747	7.82420777106494	7.9156045536057	7.91691249224542	7.98886643217942	7.90285743971627	8.17349225963916	8.22634957027599	8.18589131664814	8.16239132875691	8.20224628850019	8.18849983349877	8.06657359626612	8.02623570474965	7.97208374497249	8.08627955835256	8.05119806287156	8.07658047203346
Babam1 (BRISC and BRCA1 A complex member 1)	-0.0498209849078117	0.448946708783919	0.448946708783919	1	FALSE	3.8239836773377	3.86146909198984	4.03369609658129	3.17119561637848	3.63376830357501	3.23118661322786	3.53764396192988	3.19360617872826	3.67111217491278	3.73340857625004	3.85815012876955	3.69637224828176	3.70621004082783	3.77878680035692	3.85400562428602	3.48830933570336	3.65638195721104	3.64505601299147	3.75395746564871	3.93266594814578	3.62831867217772	3.30081780879704	3.45775186872739	3.53018313617939	3.61773338889654	3.65895406529275	3.79741770599992	3.70092793230796	3.20808176362296	3.66072329811402
Bace2 (beta-site APP-cleaving enzyme 2)	0.219678228047255	0.323400959948225	0.323400959948225	1	FALSE	NA	NA	4.31160483292676	NA	4.92075538412479	4.1424216071317	NA	NA	4.07315184681736	NA	4.43003766491937	NA	NA	NA	NA	NA	4.58124276977928	4.80583413851459	NA	3.89347870902437	3.82794093735693	4.6495464839465	4.78532037173239	NA	4.74447866885155	NA	4.86576543346951	4.90575522887353	4.89336221076387	NA
Bag3 (BCL2-associated athanogene 3)	0.0119693079032127	0.538016918121241	0.538016918121241	1	FALSE	5.3863557223045	5.36913491185791	5.29413180377793	5.36412414672062	5.34606689389687	5.30962004775116	5.71885751014115	5.42682494841996	5.39910271802698	5.43861223210089	5.47863858810347	5.39983075375006	5.24807177573468	5.13188576278912	5.23617113327172	5.24741868389342	5.29512055154371	5.17343929060704	5.5256492169417	5.49981081561725	5.48204476984874	5.25074939689619	5.27783600818515	5.25578773293236	5.45235162657769	5.38532403909601	5.37089311783823	5.44730808722445	5.48435084535114	5.57888438464214
Bag6 (BCL2-associated athanogene 6)	0.0616858783616786	0.418999857944766	0.418999857944766	1	FALSE	4.81377093201582	4.69368209145745	4.93274625099681	4.30857202705276	4.85862757557835	4.57872742428972	4.59907375285807	4.75973641769893	4.95421027188423	4.37183064911884	4.67154814306506	5.29402884684588	4.77345310300991	4.69112653482174	4.5627675001856	4.74946990809063	4.69192493495221	5.05373260445165	4.82337743123349	4.76808372968907	4.56218746336311	4.18025927416975	4.77406487258916	5.02279390002155	4.94438996227009	4.87245942172319	4.90695311103913	4.74526960682558	5.06446470597059	4.62975876991515
Baiap2 (brain-specific angiogenesis inhibitor 1-associated protein 2)	0.0719010184391477	0.393918256912472	0.393918256912472	1	FALSE	4.15797339892551	4.26547440323211	4.01372129634073	3.67658335818773	4.27831191938371	4.39936936529525	4.1147168277589	4.10143997589442	3.78615721396116	3.90413723135505	4.32404729936351	4.02207480520604	4.36192974137481	4.12278037861605	4.50227331035888	4.13394979277649	4.29438548771665	4.48541394590701	4.12313642685606	NA	4.50110789237729	4.17712847792144	4.47870006109339	4.28183175811519	4.26993081009981	4.18017173609946	4.44079277540492	4.02257199541552	3.82837770676156	3.68470654850687
Baiap2l1 (BAI1-associated protein 2-like 1)	-0.160136882991513	0.425219634354941	0.425219634354941	1	FALSE	1.60081684610091	NA	2.57557615515298	NA	NA	NA	3.27363971446917	3.21387137868631	3.32362947142076	3.51571245195603	2.70812983614731	3.37723482820568	2.87978025133168	3.29770793513406	2.73268816069798	NA	2.97812605641584	2.95336582367134	NA	2.95212851761976	NA	NA	2.54379527963007	2.78696639707272	NA	2.55140773453367	NA	NA	NA	NA
Banf1 (BAF nuclear assembly factor 1)	0.0098086294843545	0.56938496209168	0.56938496209168	1	FALSE	4.63150012500004	4.64141308231328	4.80162430028602	4.02561355233546	4.3368831957518	NA	4.04717191024321	3.72090225765008	4.2777690705803	4.49026846782947	4.26174141228646	4.80712819502216	4.10629806218386	3.63358233084931	4.35023555807479	4.6670235225708	4.2913825400231	3.93053865768062	NA	3.96779572992498	4.67875364283945	3.77786153075062	4.53538736585141	NA	4.06772475289775	4.51516996445017	4.55853092024537	3.87591764322875	4.36626625408015	4.7321389277021
Basp1 (brain abundant, membrane attached signal protein 1)	NA	1	NA	1	FALSE	NA	NA	NA	NA	NA	NA	NA	NA	NA	NA	NA	NA	NA	NA	NA	NA	0.264428337414883	NA	NA	NA	NA	NA	NA	NA	NA	NA	NA	NA	NA	3.88576957376769
Bax (BCL2-associated X protein)	0.0043986402896145	0.578918992137708	0.578918992137708	1	FALSE	NA	NA	2.70529895669588	2.99810883050979	2.17162637797571	2.37510339520304	2.79643993766915	3.01251861630114	NA	2.6734320483669	3.28363290814112	2.71326250141872	2.91550751584522	3.14470228769012	3.24867448420271	NA	2.31912943912389	NA	NA	3.14303253652572	2.6965992617455	2.77248745600449	2.87701192091339	2.73039867148561	3.31338082599541	3.01568310391831	NA	2.78456051704118	NA	2.7569592201589
Bbox1 (butyrobetaine (gamma), 2-oxoglutarate dioxygenase 1 (gamma-butyrobetaine hydroxylase))	0.143827018757217	0.0100259123267955	0.0100259123267955	1	TRUE	6.96264155972697	6.88837796340678	6.91609442293836	7.12210323052615	7.15094548092221	7.02625784046183	7.14783580703476	7.15907410319897	7.15044797711167	6.92409988564074	6.90212182917416	6.84675655746532	6.99831963458893	6.97796675761948	7.01824469716329	7.06670274368392	7.1330188779001	7.10356058314005	7.00561332195143	7.05148086534133	7.13743179707144	7.26545564976249	7.14219897830593	7.17731986649513	7.25238159567046	7.26277139057682	7.23378262978708	7.20494277374681	7.1517167802393	7.16031517466557
Bcap31 (B cell receptor associated protein 31)	-0.141176035150919	0.0733743769433654	0.0733743769433654	1	FALSE	5.48958146864927	5.63589656459597	5.57728077424646	5.67913944250934	5.83842994325265	5.73423541717007	5.99591183703292	5.9139210030597	5.86589655056806	5.91502605467349	5.83663110442824	5.89809707395184	6.13121081772845	5.93721490163409	5.97361586715774	5.92801256610117	5.76711977907704	5.54673706638883	5.747508245814	5.55054979597221	5.63845039517291	5.62131930101419	5.73373394725748	5.59745668370963	5.91213247112114	5.59286362561803	5.67584697474565	5.72498307902216	5.81133230318314	5.45640205919694
Bccip (BRCA2 and CDKN1A interacting protein)	-0.108724353335038	0.422551479900878	0.422551479900878	1	FALSE	NA	3.25815858283312	3.62066851271148	2.91756160164831	2.09678471838049	NA	3.3898558724576	2.83000173483992	2.45881768686515	3.25365048045023	2.50521006086629	3.05736015508457	3.04155139718286	2.63805761401274	2.79739487820196	3.08275878386418	2.81395148330082	2.60522406990215	NA	3.20515319094947	2.92906378704684	2.79562358530557	2.94197955337564	2.37917455575451	3.01588466727032	2.94097105194598	1.836097833781	2.77325158416451	3.13252255551825	NA
Bche (butyrylcholinesterase)	0.230042731311166	0.0447221180785027	0.0447221180785027	1	TRUE	4.56637680032112	4.40092041165411	4.48452486087585	4.66316811470095	4.52499139753486	4.60051359213914	5.05463144878297	4.98913900736823	4.95175096528723	4.74498986880499	4.82791046013783	4.78396470367041	4.57336240698105	4.40792373325016	4.55121452746268	5.01494885415073	5.31674312030907	5.04035767543101	5.04163725097701	5.14737997149837	5.08031229606909	4.69692859032465	4.53312723458062	4.71570121800128	5.06457679812768	4.93231161749298	5.03725920987355	4.59655951585696	4.77820331875352	4.57997659719256
Bckdha (branched chain ketoacid dehydrogenase E1, alpha polypeptide)	0.0275716259257142	0.405838862918153	0.405838862918153	1	FALSE	7.5591629171157	7.57221514175349	7.63762473569777	7.66620979773592	7.65711833434749	7.68030325643073	7.83318738117806	7.86554770328563	7.77153568782336	7.72542079465728	7.67551251562835	7.58729747554966	7.81668289716123	7.80299449163106	7.7876871182547	7.73077579651205	7.83236472693169	7.82672007517511	7.59292789196476	7.65766858446201	7.65893264999545	7.83044548691571	7.78770017620917	7.71046207397916	7.83047717827027	7.74329279486478	7.74717253703546	7.68833424531198	7.72951198505724	7.68528843445129
Bckdhb (branched chain ketoacid dehydrogenase E1, beta polypeptide)	0.0570509398076842	0.344714554110907	0.344714554110907	1	FALSE	6.83087642970243	6.72052473130317	6.78718429711903	6.44558270471218	6.67604168737974	6.51647379814734	6.86692033839729	6.92577397984323	6.74568104592027	6.74573482013789	6.7785108587397	6.90728728220286	7.11000820581934	6.97749745635124	6.97307165625813	6.86143435199192	6.90985709092919	6.92861904210258	6.79827089527172	6.73167202380007	7.00123928362232	6.99520183149718	6.90432753652247	7.02509525618426	6.99755210550364	6.81077726035975	6.8626497544554	6.66244763786035	6.60914327068324	6.76464604836501
Bcl2l1 (BCL2-like 1)	0.185496782969348	0.231482519383617	0.231482519383617	1	FALSE	NA	4.90516795147751	5.12530394032789	4.573277567876	4.62097342306104	4.9756164305417	4.72231846856904	5.022008204219	4.93459198398242	4.79167864938719	4.80337687878274	4.30626953194072	4.18850378971355	4.09404178284172	NA	5.12121023454882	5.15724586737157	4.80467830232969	4.6438331064694	5.02103992266757	4.6958991888043	4.98841657049787	4.72663506691069	4.76091284825726	5.12691918356887	5.14296067590559	5.22817606720293	5.01138381848256	4.96005755297336	3.85053941861188
Bcl2l13 (BCL2-like 13 (apoptosis facilitator))	0.0757465806275123	0.289037916991277	0.289037916991277	1	FALSE	4.15506106881032	4.13495196100745	4.17025357789295	4.19194159262148	4.23451664873239	3.95472675232663	4.24725156638763	4.3224834255838	3.90383847387633	4.25121917464825	4.28677767209702	4.30855018519057	4.32131481916466	4.39319651187041	4.38834799066018	4.36694462473485	4.31815050600248	3.94193261830024	4.44146356005484	4.26969148773524	4.34031301587495	4.3304078126697	4.20787723797415	4.09122590925169	4.33682608193387	4.18753815153785	4.74495220762112	4.32266368179949	4.44275112368485	4.05789211110743
Bdh1 (3-hydroxybutyrate dehydrogenase, type 1)	0.00438657739646165	0.566991012695963	0.566991012695963	1	FALSE	10.527437908104	10.5785142176145	10.5928867917242	10.7122002506184	10.7285412922933	10.76533583168	10.7477062773583	10.7721495907845	10.7737408911656	10.7371459197762	10.7878535983217	10.7997753888533	10.5740541897021	10.500373848734	10.5836469446753	10.7292383532056	10.7380669193211	10.8021528183296	10.5179744278222	10.5076757318611	10.4238302508405	10.5766260584065	10.5739500837869	10.588049343585	10.935422913822	10.9477903302823	10.9504902853718	10.6333585506371	10.6744836030874	10.6480519319933
Bdh2 (3-hydroxybutyrate dehydrogenase, type 2)	0.000588906436025264	0.584509769246169	0.584509769246169	1	FALSE	4.30619660815328	4.40282448234074	4.42406884586235	4.48156373859495	4.38594175746859	4.47268921481395	4.13354708655172	3.34504147759093	4.1068424232684	4.77758804203593	4.6287969207211	4.57062686433011	4.6983185075406	4.60223118902998	4.57338058614021	4.9439447619551	4.85871707926708	4.46061807519548	4.51537815238074	4.11544947301776	4.26184669928092	4.21294280378711	4.19782608461076	4.33191297942944	4.53941940344972	4.68173597667968	4.19221784170352	4.21976484025501	3.95498724888146	4.43172992108945
Bet1 (Bet1 golgi vesicular membrane trafficking protein)	-0.0225179639624804	0.529038024003458	0.529038024003458	1	FALSE	4.84801694384693	4.13237119873254	4.87183872126374	4.54470174953815	4.60057305872451	4.66270682313957	4.68466167044543	4.78497503284824	4.59041638639994	4.89822770442508	4.68764862356812	4.60698106529563	4.76756475939361	4.52196155899711	4.56642551286451	4.32620654879507	4.47121347809721	4.2390390035283	4.89140946514863	4.87766082639525	4.84722024708326	4.33921579012821	4.71405314550224	4.41829116247576	4.71736386239891	4.55928989518946	4.86587428624032	4.93141831808468	4.56718643280405	4.66585888817453
Bgn (biglycan)	-0.377107626736888	0.0132037483260193	0.0132037483260193	1	TRUE	6.36684673526264	6.36697084400141	6.43872532908303	6.42037965678813	6.19150738002029	6.19268734377955	6.24383851762076	6.17114276316089	5.99675027884918	6.83605035505807	6.95540580554246	6.80336912869814	6.29566793075479	6.43440805390582	6.47245365327119	6.56453822200615	6.76675415682972	6.1661871901425	6.06356549800164	5.88583057128758	6.11144243858818	6.14873891273753	5.99872355206066	5.97980814823642	5.59537237023506	5.84110764478056	5.753706146009	5.95495468938427	5.70005957340713	5.99880026103664
Bhmt (betaine-homocysteine methyltransferase)	0.396721261148697	0.0513646709940505	0.0513646709940505	1	FALSE	12.4965916723011	12.5899436815526	12.5659636289868	12.1036713831431	12.14587484435	12.1554602185346	12.2234828862268	12.3534445987879	12.4083164708844	11.8058607337765	11.9504319613772	11.9341478784663	11.5064315612526	11.6110893666123	11.5997919928246	12.5477934532122	12.6059748385727	12.6030745662497	12.0579951061864	12.1898060309994	12.1832476748678	12.866150710626	12.9638696404348	13.0699162685692	11.7731763041152	11.8600355274062	11.9025861516161	12.8506537232429	12.9338787241021	12.9931630761064
Bin1 (bridging integrator 1)	-0.044309671642955	0.551148467729031	0.551148467729031	1	FALSE	3.66359510504593	2.14454894052301	3.62814366357998	NA	3.34895471921936	NA	3.32721309363579	NA	NA	NA	3.83138072277593	3.91730762671784	NA	3.92150297964485	NA	3.36668590242342	3.18265575301597	NA	3.81203607817551	NA	3.92257845650856	NA	3.11146205284915	3.67424594882292	NA	NA	NA	NA	2.92998410145364	NA
Bles03 (expressed sequence AI837181)	-0.186709744714593	0.173087153932971	0.173087153932971	1	FALSE	5.09870588531542	5.22715959938846	5.39603272695868	5.52926811979595	5.35315741404668	5.22003968392035	5.08000096829306	4.82419758574154	5.77176411664578	4.87585376835741	4.62754847549929	5.13993192812308	4.88501787263689	4.57954825878058	5.01988868777659	4.91521492900226	5.31556623031895	4.74079806804147	4.68668540441017	5.10257415365535	5.16536529910444	4.93490330712903	4.87034005791893	4.79516431392604	4.64199680085838	5.11182424275994	4.76164696571322	5.26709378328413	4.59646410306783	NA
Blmh (bleomycin hydrolase)	0.00325870651507968	0.570725137896416	0.570725137896416	1	FALSE	6.83176325972844	6.90775595305177	6.91139198784346	6.75896935821008	6.94455394881352	6.87350563338022	6.91984060029933	6.82639594759272	6.76546844451592	7.05583554334883	6.82569660087027	6.9559288306624	6.82113618574405	6.60478893340635	6.78963797168697	6.84904848834631	6.84863545833634	6.85053691834101	6.77261149603176	6.79904843984356	6.66960792297571	7.21877148263448	6.85763271635823	6.93376146033326	6.58440936159704	6.86001922694698	6.89177155415629	6.76703235609928	7.09254574154357	6.84611717333673
Blvra (biliverdin reductase A)	0.0161014770692714	0.463924666418193	0.463924666418193	1	FALSE	5.89497536004048	5.92224067182204	5.98015329031893	5.96555343498708	6.07260533935023	6.02164184382185	5.7895858092717	5.87917151737665	5.92735368218545	5.86822745536236	5.97951322634008	5.90670062825501	5.94223297640072	5.91072786570132	5.94563345198691	6.02222353631041	5.92792015089032	5.9788362783607	5.99304253491021	6.06640353453193	5.98922304099844	5.98833703490178	5.9386809966642	5.90532201458062	5.89760831431282	5.93440327058617	5.95935054438399	5.75414191709961	5.97741273692982	5.91493280379885
Blvrb (biliverdin reductase B (flavin reductase (NADPH)))	0.15276395430655	0.0991176961648604	0.0991176961648604	1	FALSE	8.34324790881269	8.36753706388511	8.37179842070249	8.64354958450057	8.66723575401292	8.66873609896314	8.6839350125556	8.59791101603309	8.60969587286274	8.26140857964595	8.35206550206173	8.30209966857658	8.72621475272832	8.66883181270752	8.69729079275831	8.4858454056279	8.44790974874208	8.64629228647144	8.69169467256305	8.64109800734309	8.78408514273476	8.46277217753309	8.57470704641555	8.6308531861671	9.00518381432838	9.0848322996787	8.97458380256047	8.69531530304796	8.56518206715499	8.56266219503648
Bola1 (bolA-like 1 (E. coli))	-0.034628264259464	0.452481870987774	0.452481870987774	1	FALSE	4.6421008051147	4.80973855114956	4.87300600810507	4.91441144428101	4.73012908078914	4.84027690520055	4.94939952809925	4.80654575546141	4.91443058007092	4.72824706552356	4.70321700555726	4.76015706187684	4.53953727499986	4.50795316940504	4.5633839152573	4.83974296547749	4.90368907193343	4.64535004815199	4.95663287168384	5.07896841460789	4.85881154935931	4.58256804549336	4.65789719811659	4.59271415792644	4.59132037382777	4.46533457549553	4.47739238658368	4.73128644272197	4.73388034027373	4.64752174534649
Bola2 (bolA-like 2 (E. coli))	-0.091991462580441	0.32295439800808	0.32295439800808	1	FALSE	5.3333092295749	5.23999369480836	5.22239499757529	4.95871741975424	4.91185453489972	5.08898959256785	4.68138179553588	4.89393005094998	4.71830134132537	5.40195124217603	5.30505487037374	5.41637700567751	5.02367230721392	5.15041751212057	5.0377292354067	5.35343268903624	5.37859138543807	5.43886169894709	5.05041027452636	4.95389843291906	4.85031937818731	4.95474536078335	4.93561532417583	5.01658991731678	4.82078655378056	4.92868772838859	4.68936066947835	5.11626077642255	4.7279204545632	4.78872224729012
Bpgm (2,3-bisphosphoglycerate mutase)	-0.00133370642271956	0.580649782073378	0.580649782073378	1	FALSE	3.97236180701735	4.28858004391877	4.45311586013519	4.48014230676531	4.2815647297264	4.38407744436647	4.29452517866618	4.26055264035358	4.07999243781935	4.00824484183213	4.0813311048899	4.2475326165493	4.12352549537722	3.80344404443874	4.14721713818188	3.90436848498538	4.4068427546553	3.73244287693759	4.44625622988956	4.33195596112805	4.11174079692494	4.34258318949978	4.22680905997139	4.00159509926229	4.21480091020357	4.09915210613445	4.35064575216542	4.40353360098826	4.16413460166477	4.14934066928622
Bphl (biphenyl hydrolase-like (serine hydrolase, breast epithelial mucin-associated antigen))	0.159355247562706	0.0241672198833357	0.0241672198833357	1	TRUE	8.46931620756914	8.47305222918636	8.5261705606594	8.4672020280934	8.46124614156496	8.4718865232603	8.44529631987983	8.54687131486175	8.43552858861927	8.53783961591647	8.60198615537524	8.53528704257127	8.19666113627668	8.15888229774023	8.01270274673775	8.68306829614369	8.75629277727881	8.64975914663296	8.502899413277	8.46289075615997	8.41862006066651	8.56343272895851	8.56730586079223	8.56649553426417	8.60400458561535	8.55695048189447	8.54946510303571	8.61037894526534	8.6191562021118	8.61953772965611
Bpnt1 (3'(2'), 5'-bisphosphate nucleotidase 1)	0.0552877280046697	0.151576198772227	0.151576198772227	1	FALSE	6.65518006897893	6.60184357118644	6.66059495905237	6.54484236828606	6.56643160181678	6.56259351362399	6.62723327649088	6.56760324676801	6.56824800629655	6.47731142717512	6.60574321639167	6.56837722766798	6.65007520892099	6.67876209211235	6.75074047846627	6.63340941282431	6.52541744813588	6.63195404608383	6.67587237353611	6.56837266711074	6.56963083412066	6.66668559136603	6.698621331798	6.79367483266904	6.67700075734155	6.7210034616898	6.71982686822945	6.66402765972015	6.70092515883047	6.66847373984843
Brcc3 (BRCA1/BRCA2-containing complex, subunit 3)	0.337294109008033	0.166178369937859	0.166178369937859	1	FALSE	0.349206730966119	1.99277930531368	1.83462223271046	1.78019669497619	0.586961652086359	1.65134795156044	2.63602363827519	2.28963973245967	NA	1.28840581448156	2.01494796176085	1.66186358827842	2.29968718835647	NA	1.57102629786642	2.16325074776095	2.07018321387706	2.23178873715011	1.83648568652654	2.13996056954546	2.37038471419847	1.97619864211328	NA	1.59677774888842	2.07671642171633	1.85658737530124	2.15454108500909	2.20116020309505	1.66749706101423	NA
Bsg (basigin)	0.0338040981333076	0.44345016331022	0.44345016331022	1	FALSE	6.61000754168698	6.65601005117122	6.55106991288347	6.69347301834947	6.81298588677937	6.80852663583404	6.92816894758854	6.91366734365477	6.88867019919871	6.85638817681409	6.89072635190077	6.94001401409572	6.86032968023281	6.87109204909618	6.88337643667284	6.9820694977977	7.10560475132382	7.06187338185348	6.83207985267166	6.77254551862151	6.80513765169039	6.6488249215234	6.65946793708479	6.70971797634659	6.94104760634058	6.9825943548279	7.02220133861157	6.64665230679664	6.80360161312779	6.69814900934077
Bst2 (bone marrow stromal cell antigen 2)	-0.348989702794662	0.315531005759104	0.315531005759104	1	FALSE	NA	1.1850482576418	NA	1.29709161325341	NA	1.11792106934734	0.377701266955585	1.00381808512698	0.992217346519466	1.0621217119078	1.67032370056551	NA	0.430199618781512	1.57404820854749	NA	0.961623328286945	1.44565785062209	1.39064017395027	NA	NA	0.765449879452697	0.514319236155479	-1.5742571255691	NA	NA	1.29755534662151	1.0357505798318	0.661795196278555	NA	NA
Btd (biotinidase)	-0.150999333960375	0.135831105520676	0.135831105520676	1	FALSE	4.78074053334623	4.60143504887692	4.70090574433874	4.83439267143238	4.71065217070798	4.52054168238776	4.80145875512455	4.1937559761516	4.85057942235636	4.88526197438679	4.58519090935409	4.86950624562868	4.96330302499442	4.98014871944016	4.91238640051228	4.53045784010007	4.69657811984316	4.77529817058399	4.38131798569319	4.05797006863733	4.81035055450915	4.57443458562075	4.48435729074489	4.47638816866247	4.83927938585637	4.61432703750532	4.86832624404078	4.46849208679368	4.63687978825531	4.71081194278684
Btf3l4 (basic transcription factor 3-like 4)	0.0802028263577518	0.369716078605764	0.369716078605764	1	FALSE	6.36595143769713	5.85658737530124	5.99489872909616	5.76725752574664	5.84662368918749	5.81935907442826	6.08877552068804	5.78265755512031	6.00011045211088	6.04845417798352	5.70839418775667	5.81675840449976	5.85096190215443	5.29392955998811	5.2309330930394	5.9974956534221	5.94262475586943	5.74753509914189	6.20871818370466	6.12628734721889	5.78092159233048	6.01865865203704	5.64354164796951	5.78865439272569	5.75521340756256	5.78181081307828	5.67755898094016	6.33800003030017	5.9672424007881	5.90043212307537
Bub3 (BUB3 mitotic checkpoint protein)	-0.0861563288589509	0.213082857667198	0.213082857667198	1	FALSE	5.43491507027185	5.57231065570583	5.3892673664028	5.52695769878261	5.30468990738406	5.52697021440912	5.23689819975936	5.13216963923054	5.07493352308256	5.60698698546536	5.46466500002728	5.62548091576808	5.37457699955465	5.215430102435	5.30506581783713	5.27889543992066	5.37025148142518	5.31679379554611	5.18720556911299	5.25911050434973	5.07761900787773	5.30166811923429	5.37943728674665	5.25160927699301	5.10558589531752	5.45163973468081	5.34339716195024	5.33304082485638	5.34579020973977	5.49692885548089
Bysl (bystin-like)	-0.0278904585524532	0.569755298827183	0.569755298827183	1	FALSE	2.26935337723877	2.68368971797153	NA	NA	1.48183623505302	NA	NA	NA	NA	NA	NA	NA	NA	NA	NA	NA	2.24939982948342	NA	NA	NA	NA	NA	NA	1.98473880692056	NA	NA	NA	NA	NA	NA
Bzw1 (basic leucine zipper and W2 domains 1)	-0.0849002810638976	0.0911058402170375	0.0911058402170375	1	FALSE	5.92062677769317	5.9015885785607	5.89620886880434	5.92336789814371	5.8200870355547	5.82204687261399	5.94173078007481	5.74266379190408	5.75877752959684	6.02895585225408	5.97718832090673	5.97688599107648	5.95667236215805	5.91721929788972	5.98716166948405	5.8486604938245	5.94761706879976	5.73524054266867	5.88429264685259	5.65202464385936	5.8750944234726	6.04820784423035	5.89060719938266	5.7850666080303	5.72311345252072	5.75736200530896	5.76570446520805	5.81734441184293	5.81393763499667	5.75340396975886
Bzw2 (basic leucine zipper and W2 domains 2)	-0.498872279828299	0.211963405348388	0.211963405348388	1	FALSE	NA	3.29391926318217	3.23454270624793	NA	NA	NA	3.45568887629145	2.92614178275293	NA	NA	NA	3.61384985937605	3.74759148950357	3.71738579869026	NA	3.17503909683618	NA	NA	NA	NA	NA	NA	NA	NA	2.03831325936399	NA	NA	3.57108213690538	NA	NA
C1qb (complement component 1, q subcomponent, beta polypeptide)	0.60090328890623	0.228003468336373	0.228003468336373	1	FALSE	NA	NA	NA	NA	NA	0.693319678811575	NA	NA	NA	0.228135268277357	NA	NA	NA	NA	1.52040213237692	NA	1.82707513373183	1.17314662663513	NA	NA	NA	NA	NA	NA	NA	NA	1.24434518581758	NA	NA	NA
C1qbp (complement component 1, q subcomponent binding protein)	-0.110941808571173	0.0644786488581135	0.0644786488581135	1	FALSE	6.00818656516052	6.04992694282476	5.78472644233485	6.01697315769883	5.9712446379579	5.89373594269553	6.31894946359502	6.07150097692571	6.06924029626396	5.98425894174517	6.00029301767158	5.84264451005715	5.98815522278657	5.95231725674054	5.78664601901769	5.94863355070199	5.90506443108906	5.93660025178273	5.81040197153991	5.69606060300093	5.82403715741213	5.75271380791005	5.92762627857257	5.87998016587245	5.9593945976631	5.96093329949254	5.72043717484994	5.98976800519011	5.85383350947371	5.90918746035695
C2cd2 (C2 calcium-dependent domain containing 2)	0.105985041382978	0.185120760810797	0.185120760810797	1	FALSE	4.91796156924407	4.63170382520241	4.94175425108679	4.30980919259781	4.8322621786781	4.85555622588062	4.75631346231753	4.99169870001051	4.75658567648294	4.57918618348535	4.69690634076162	4.8005996846058	4.99057825876793	4.71876711305464	4.80705089356986	4.81046366955805	4.86875589609521	4.76117887599877	4.84265205200295	4.83373007612408	5.27192984397086	4.59953799024518	4.97668898452074	4.95485700648353	4.98449821071551	5.00986667826771	4.89757443374589	4.77228157880356	4.89940284672542	4.69309103323321
C2cd2l (C2 calcium-dependent domain containing 2-like)	0.309385276912127	0.236284860650592	0.236284860650592	1	FALSE	NA	2.70341304294162	2.00289690661538	NA	2.39629103581496	NA	2.1374969660303	1.08253228949639	2.54018849679853	NA	2.24090044824217	2.53136149659816	2.70076373325456	2.36152133990015	2.46562451955794	3.14126601463745	3.11559762194308	3.05817100640225	2.33241005617279	2.36636138507031	1.40989596072699	3.24302465918936	2.38285812402578	2.65498309276163	NA	NA	2.0790128040163	NA	2.78264759633762	NA
C3 (complement component 3)	0.0945493333512497	0.369573425884807	0.369573425884807	1	FALSE	8.48154920830999	8.51640130629411	8.43577025654968	8.50397675601851	8.55311854898761	8.51374338459426	8.22988108457554	8.18422573602581	8.22209934413961	9.01184781631813	9.00533261249062	9.06218378774306	8.74322882957444	8.72464686142485	8.77132439197414	8.96050302222929	8.92530815934023	8.93655255248359	8.24239290743097	8.24255963598615	8.25630305633491	8.44714936544044	8.50689069093963	8.50310619825426	8.78778505003245	8.77512957666526	8.75932230949782	9.00827173796354	9.00855187618757	9.01774378650301
C4b (complement component 4B (Chido blood group))	0.0834386342326153	0.385311234506027	0.385311234506027	1	FALSE	5.51083852560895	5.33971107000603	5.35476244487654	5.61296872702796	5.44180879294386	5.28340696123939	5.24722497772676	5.16025465935704	5.04243859862846	6.11163439648486	5.91347826659768	5.99590505519354	5.65208202470495	5.65089664696305	5.52891819906673	5.92711897098895	5.8022578523685	5.81616447737719	5.38717295405991	5.27379187011079	5.2504462332738	5.5762439720785	5.42173160395424	5.40936717390604	5.64229723714453	5.561323081188	5.50552258908425	5.90633986189621	5.77300729714285	5.84512368534126
C5 (hemolytic complement)	-0.0705444967705984	0.378947484083396	0.378947484083396	1	FALSE	3.78519480352056	3.69307430164611	3.55070369624789	3.5728775448819	3.41992984934139	3.65670229170726	3.00545208911335	3.29117769977243	3.21034210390884	3.67510456812569	3.54187410558094	3.77457623944358	3.95606594809793	3.58318207868465	3.95267835537595	3.42865161372908	3.67003584538242	3.536326488874	3.62718657448414	3.27592036584442	3.27703106357758	3.49589978570659	3.17833698962563	3.29998603948765	3.60835980864894	3.56296282851529	3.68286540228393	3.70745852965473	3.57893871309339	3.68080817498169
C8a (complement component 8, alpha polypeptide)	-0.0118672867580328	0.564995990410066	0.564995990410066	1	FALSE	6.6240526284757	6.84847271707275	6.80104222155881	6.55150832733544	6.76986428453337	6.59589596817319	5.77040621629884	5.94468512462891	6.11073280727489	6.80245174127562	6.77632774641074	6.89904266820878	7.05717947067379	7.02192383855476	6.74037443918564	6.58440034126705	6.5577118199783	6.52322162806689	6.75205276207532	6.25988634934943	6.36253651629717	6.63107517200276	6.62607841784536	6.57071489489851	6.58329492400265	6.5227447201588	6.59656249740495	6.90143411623223	6.86464426690063	6.79959247181069
C8b (complement component 8, beta polypeptide)	-0.265481892465838	0.203650764810134	0.203650764810134	1	FALSE	3.63354745829421	4.81099827521754	4.45452467783337	3.78185276865765	3.81575985251995	4.35228536323794	3.58646452588639	NA	NA	4.0437381998014	3.98513606736801	4.25413292367866	4.09263876108546	3.51155659202363	4.18281940161221	3.57015930163612	NA	NA	4.25745573262659	NA	4.05475298860427	3.71944632223195	3.64327899631198	3.79256386937516	NA	NA	NA	NA	NA	3.37613754737728
C8g (complement component 8, gamma polypeptide)	-0.0186337230635448	0.545272342365504	0.545272342365504	1	FALSE	6.31585058246905	6.17413073324711	6.10297510316333	6.11803157685526	6.01945284571131	5.88089119013844	5.61486293832286	5.55653364379536	5.39981366791984	6.21245455676676	6.27727623983546	6.33314998213304	6.26358094846396	6.19269523326534	6.3227213590322	5.99638874644762	5.75619868997315	6.01440216194944	5.69487462253731	5.84361960799479	5.89257317287923	6.152923644885	6.07764464128296	5.99769209713455	6.16510999558773	6.00245499999849	6.17101062164507	6.33496150234142	6.14601567455394	6.25904457595544
C9 (complement component 9)	-0.456539507402826	0.25494473460744	0.25494473460744	1	FALSE	3.20070835777094	3.28939185279763	NA	3.39524106830853	3.14877144653633	2.19720174995626	NA	NA	NA	NA	NA	NA	NA	3.05692162039796	3.2654353957415	NA	1.80383457660668	NA	NA	NA	NA	2.88815679897556	NA	NA	NA	NA	NA	NA	3.17567788428463	NA
Ca1 (carbonic anhydrase 1)	0.228133408734299	0.0504285827135788	0.0504285827135788	1	FALSE	6.16491295883746	6.20473936735437	6.22465580497011	6.73949710499893	6.82100859265642	6.69903795853096	6.12134908923825	6.12310123995463	6.09830585312231	6.03153414779626	6.10308844041336	6.04814025859135	6.36102436569644	6.3867471547697	6.43474997595376	6.23859963330495	6.36399979284062	6.20148683991767	6.45880358172996	6.52173233724081	6.4199214246431	6.5478708416747	6.62620402249814	6.71740225068988	6.55453820298396	6.42249877123019	6.4722765506463	6.81419149945426	6.81644611123613	6.80792158380811
Ca14 (carbonic anhydrase 14)	0.378110232965182	0.00274603161181688	0.00274603161181688	1	TRUE	4.79150674959605	4.90579854314894	4.76899412440034	4.52265214410385	4.80604559759423	4.77343200287951	4.09408402137272	4.43032542163177	4.47004872601133	4.54308132743936	4.71543765288523	4.93600654817237	4.80198636411462	4.83243435430701	4.6570568648103	5.23555475316657	5.27794012717551	5.1636476635366	4.49342317626351	4.67201793526453	4.7454417263436	5.14704614341731	5.3473715602946	5.19678406551154	5.05889224635781	5.04657836662033	5.24259488469891	5.10080528749716	4.94708166744681	5.04536433335056
Ca2 (carbonic anhydrase 2)	0.111199202696565	0.259082451589644	0.259082451589644	1	FALSE	6.68023995333916	6.83617662480922	6.92175764505955	7.21921693223515	7.16631374788993	7.2787746668227	6.97781797130614	6.94382758113996	6.97665003817963	6.56286211564779	6.52504152766589	6.5110299394795	6.85448195098175	6.90344806845138	6.96253745540522	6.63649121945791	6.74964152725378	6.72666776044971	6.87751114263305	6.88540353447964	6.90852472415683	7.1981208590826	7.33754162615564	7.33744350517753	6.97921367029999	6.99112497949876	6.99875965091037	7.06850959467318	7.12464865233615	7.16856181229633
Ca3 (carbonic anhydrase 3)	0.122802495973078	0.272620401376087	0.272620401376087	1	FALSE	13.0117828376557	13.1025285543363	13.1493644878872	13.1642501498858	13.2563074796744	13.2828133347803	12.7828221599082	12.806215290429	12.9042149975361	13.1332401658845	13.2137528004347	13.2419474094901	12.7954309195411	12.7775943703355	12.9219803660688	13.1399030303975	13.2241222958311	13.2126301307469	12.4831784126031	12.5809957461235	12.6205176828697	13.291947680124	13.3176387237945	13.4151871852126	13.3186416597352	13.37506659026	13.3877750214349	13.2765533687501	13.3420329870704	13.4000922484904
Ca5a (carbonic anhydrase 5a, mitochondrial)	0.170989760994163	0.0565364539286408	0.0565364539286408	1	FALSE	7.13498070146557	6.95748516120136	7.26800388640252	7.33300324421065	7.23396473198047	7.45137598184461	7.64998901698193	7.64812025938148	7.64806272074343	7.12294185324165	7.25979033290796	7.11966742691486	7.19183897234566	7.23978944399991	7.06839135816165	7.51180798895431	7.37845093168096	7.47295072429991	7.51848792960241	7.57332907792763	7.50470777767247	7.42949880323474	7.47857549467951	7.4063836036244	7.31801850888508	7.31686980506433	7.19960364343675	7.61443011081593	7.55318384225364	7.61595326456406
Ca8 (carbonic anhydrase 8)	0.0124668219145718	0.547162475504152	0.547162475504152	1	FALSE	4.46976878509454	4.7578446658603	4.7069117582325	4.5425428455686	4.72954189446092	4.83161380372078	4.49737604827217	4.6704211503302	4.48228038435299	4.66118522422813	4.73201407285519	4.83324431680607	5.08747981403333	5.11523304836736	4.81500151556053	4.73983190468503	4.92747931996283	4.92502147145637	4.60937674876331	4.75101910377262	4.9174603989517	4.78317898480452	4.63348933549578	4.70112760867665	4.73800035668137	4.6502533226121	4.91839577604866	4.6649549385405	4.66539277104189	4.49447961496887
Cab39 (calcium binding protein 39)	-0.071381077746026	0.304173408824604	0.304173408824604	1	FALSE	5.14331177904509	5.01654534787382	4.91382289480533	5.13708130973205	5.03868199482467	5.0634209686682	4.86065496359887	4.67172362552045	4.714311467932	5.24463213004095	5.14688734441515	4.94397757087781	5.25324806897826	5.31212420670644	5.23903136345024	5.16701262881275	4.93909960745367	4.7810186725722	4.90949471297073	4.79744883423322	4.87487072142849	5.07080146760021	5.15243493563476	5.01127646278701	5.14018968045684	4.92069346394065	4.8275751682276	5.06326995240453	4.98028126904537	4.99327129271089
Cab39l (calcium binding protein 39-like)	0.0847782999672244	0.436051751140471	0.436051751140471	1	FALSE	2.2567842361608	NA	2.83807842516259	2.76886818542051	2.95883896412582	3.10760251012207	2.91735536977877	3.12588910687461	2.8887510406479	2.29180686469704	2.39412995747549	2.49730322918034	3.05319998126277	2.92348390014667	2.82260575474093	3.05380818104427	3.15601631374643	2.32900013650812	3.23497182115681	2.94629854822207	NA	3.13395143624505	3.18487216996725	2.9742447834978	2.37962650660709	2.95657154315751	3.18045343056953	2.12900929112011	2.34773367961081	3.02503588388462
Cacybp (calcyclin binding protein)	-0.0466889789194735	0.374051079155896	0.374051079155896	1	FALSE	5.8768705169988	5.63851121455191	5.51883409585156	5.78125216315832	5.36097171009449	5.54633887675812	5.90244506164082	5.83889127532566	5.84613472884102	5.66972412638145	5.64304805425276	5.73721353606946	5.60344534772547	5.41802124128114	5.52533287457	5.74106243574909	5.67012368130074	5.5320706701432	5.82909351944025	5.58860371242669	5.71606079690051	5.63009089611874	5.45396197409319	5.59584973213037	5.70997156383325	5.49732814138854	5.57339270545239	5.63629689580642	5.51344337084879	5.51935004407667
Cad (carbamoyl-phosphate synthetase 2, aspartate transcarbamylase, and dihydroorotase)	0.0574439951294834	0.426210689172377	0.426210689172377	1	FALSE	4.7010499600394	4.88340576441217	4.83381102011147	4.55594496136867	4.57468282976176	4.34374180662586	4.24985488091316	4.29345141647896	3.96461118532067	4.63978204250802	4.75659635050171	4.2787951060577	4.57933705923515	4.5051414480483	4.49876784700523	4.65541480202168	4.51216366448713	4.73897314957436	4.74371422156062	4.22317538614456	4.82575510467983	4.57594760598017	4.70867835310246	4.40452850672964	4.31754285746925	4.2185177085449	4.55158369043506	4.80106550921756	4.67193870393178	4.57163434145147
Calr (calreticulin)	-0.0976814260171931	0.246831392158384	0.246831392158384	1	FALSE	10.8642016241318	10.962953827627	10.9384622359668	10.8275332512593	10.8856734974439	10.8898613607148	10.4747909136165	10.5650925555893	10.5931016209555	10.8831931247934	11.0891789984989	11.0655575024391	10.7687384647152	10.7909186192809	10.7934000984838	10.7964533709032	10.808875712645	10.8640700432788	10.2831115100619	10.4278784959912	10.388695407945	10.6728319266582	10.8364606913485	10.8256663941703	10.6891855717891	10.8286918704185	10.8676571272199	10.8232159561445	10.9004215561867	10.9142206704973
Calu (calumenin)	-0.200989234736561	0.0200658853674463	0.0200658853674463	1	TRUE	6.34476637173461	6.40698387172322	6.45253778109562	6.52818371441317	6.66620269514984	6.5281993456402	6.34678673349244	6.2687225744179	6.4500284416729	6.72395440190324	6.78470027242046	6.72728062716719	6.54252582131257	6.51053948948237	6.70246361973434	6.57206351931932	6.60387851642373	6.65057789262715	6.21505533887354	6.20235698761585	6.1668680605341	6.22401325431249	6.3209016129536	6.23629743953712	6.19731696553277	6.34048215663823	6.45919388225401	6.30003950387234	6.12407373830512	6.35591837151228
Camk1 (calcium/calmodulin-dependent protein kinase I)	0.0264493834814696	0.565655473982678	0.565655473982678	1	FALSE	2.48220550829819	3.32119068929829	NA	4.39250290021787	3.34626195980498	NA	NA	NA	NA	NA	NA	NA	4.01646957666067	3.57074221363794	3.68950045277735	3.61442716596639	NA	NA	NA	3.93952749967557	NA	NA	3.54345876386486	3.20112098601919	NA	NA	4.13235474595116	3.06615981618776	NA	3.50697000740066
Camp (cathelicidin antimicrobial peptide)	0.0624344440790414	0.458747452495755	0.458747452495755	1	FALSE	NA	4.4356152603949	4.26168876590768	4.45031388877837	4.94341971769382	4.12900269467626	4.80527181603904	4.49639204109321	NA	3.93356319650866	4.15617006526889	4.09186059471499	4.29560548858806	NA	NA	4.52213737566238	4.40603319008977	3.93380866199012	4.43890493548087	4.33442525757026	4.29537038795348	NA	4.31489225492171	4.47253975953651	4.91853889251124	4.84427516669561	4.59008098874444	4.38547245368154	4.48041377920685	4.02670269627039
Cand1 (cullin associated and neddylation disassociated 1)	-0.0693030761813347	0.208450463341141	0.208450463341141	1	FALSE	6.89605382939032	6.88093036107688	6.85602705943797	6.75870292269169	6.75694321312777	6.70283759202032	6.57068757564176	6.48398985733608	6.51218579251167	6.71153620458116	6.63665071931335	6.6197005818418	6.93187212658906	6.84155805803821	6.85460661786517	6.61911070555631	6.6476311077958	6.65460738913619	6.64658030991861	6.63471377839674	6.63601986684314	6.77308644433625	6.77447081781102	6.79537734258755	6.67549134472054	6.57452843903737	6.57629084073278	6.66239066782072	6.65490807439816	6.64952923965199
Canx (calnexin)	-0.0177858987772752	0.516358071072865	0.516358071072865	1	FALSE	8.35965293824089	8.48261034135646	8.42848998847832	8.48901701778482	8.5626698261027	8.53865067579843	8.34244363064042	8.38692731596056	8.27377695360052	8.45268191079402	8.56602739184247	8.58328965808414	8.29789754788777	8.14455628198228	8.17021050658364	8.45193227907598	8.50649801022857	8.45704017401362	8.10007883614134	8.16579639814642	8.21081256271742	8.4066939717143	8.34159887808994	8.44235883716486	8.36873779798852	8.42895053085626	8.4929467254537	8.47170366161943	8.47902032535069	8.48794451491727
Cap1 (CAP, adenylate cyclase-associated protein 1 (yeast))	-0.0278920210857629	0.42062587585197	0.42062587585197	1	FALSE	5.75313917924902	5.9094419085844	5.74105164617866	5.64273333618621	5.85462407036922	5.81830607387158	5.85851568815833	5.73469065509595	5.82030407567496	5.90160547187461	5.86798539450762	5.83561085015482	6.02695936656456	5.8909281592267	5.86320750457803	5.96077811333715	5.8477439118054	5.97432509978299	5.82614422182465	5.8358659813727	5.9021411286677	5.79826571023481	5.7588547969672	5.69276473227892	5.73139235201571	5.8407250605182	5.91137760576513	5.68043126086196	5.65256680175089	5.68734628680482
Capg (capping protein (actin filament), gelsolin-like)	-0.0260766290211771	0.562158772482902	0.562158772482902	1	FALSE	NA	2.4155423541987	NA	1.81932483844122	NA	2.96857187744116	2.16921309627109	2.24322121548792	3.1725563203099	2.23081476837029	2.82809331379561	NA	1.93050270315922	3.05882732355527	2.51839917178605	2.48180782550339	NA	NA	3.15771799630515	2.94957601889268	2.85965951432311	2.06861578429831	2.47756853855936	NA	1.57522518540203	2.54931184077189	2.02724607523966	NA	NA	NA
Capn1 (calpain 1)	0.025139714852483	0.498694129413001	0.498694129413001	1	FALSE	4.67871421224495	4.66028975142822	4.71735837827396	4.83386666646852	4.66155009831818	4.65524304988562	4.57724753559315	4.25581794011496	4.8221641742232	4.98500396307486	4.79133482932028	4.84474216474115	4.99395961222918	4.75015090140825	4.67230086879454	4.83234826906105	4.91608964452875	4.9969490830593	4.80445631708002	4.55129452078999	4.61070006213476	4.6104461273504	4.64719360824889	4.63657822156506	4.84474216474115	4.50754729984762	4.86170728658586	4.93331296755288	4.76254548505537	4.76092881130517
Capn2 (calpain 2)	-0.0107600650880769	0.532067438275725	0.532067438275725	1	FALSE	4.45341222109807	4.62825450482353	4.58481822400311	4.66840282378885	4.71544314431629	4.62077406589451	4.54873253179192	4.62634567974056	4.61243507092181	4.6101567053087	4.61407963151029	4.84836254333553	4.7704960779868	4.87240031889786	4.66304284022404	4.7178902413552	4.74220567284936	4.71296438540507	4.64721663784876	4.71826845763831	4.59020677200292	4.71270031977832	4.63499976774549	4.58833686233363	4.71200141293191	4.66022699045538	4.66260429387047	4.6267778674243	4.49962269047559	4.449733035206
Capns1 (calpain, small subunit 1)	-0.12612736968259	0.195916772006814	0.195916772006814	1	FALSE	4.67238573803463	4.57470099229021	4.81362729553809	4.14272383716128	4.50745850065931	4.23798429010567	4.60608684075676	4.75917181630082	4.66824963320246	4.63845618760518	4.70960495017173	4.61412675973289	4.72843755444285	4.91535836133972	5.05317651699198	4.14920245012264	4.50899902550456	4.56746635035263	4.57548176478607	4.48378998583746	4.64942576955626	4.4400751555063	4.25436728144083	4.27432876179151	4.55916750687931	4.61003855717533	4.74220028234754	4.71668367187709	4.44894719062978	4.76946497528742
Caprin1 (cell cycle associated protein 1)	-0.0115715134108071	0.525408748325397	0.525408748325397	1	FALSE	5.90024130333758	5.91276002664719	5.93506130151089	5.78002132113615	5.83135031813718	5.87307000918182	5.83635338389625	5.75746601764034	5.76159112207847	5.85820484423228	5.86667064072638	5.70229183701027	5.9663174062344	5.9445820589209	6.03854811963186	5.89148237628275	5.8825721354899	5.9180927993655	5.71709511575736	5.81895278906489	5.77137853948453	5.98827794847751	5.91817153170901	5.72652880779186	5.98114254476339	5.85657243636872	5.88485185985232	5.94893018166368	5.81064617741433	5.67626176567413
Capza1 (capping actin protein of muscle Z-line subunit alpha 1)	-0.210905902762391	0.0189875308899657	0.0189875308899657	1	TRUE	5.9518092359838	6.0912364896311	6.01410976395638	5.99352039361218	5.79770042946515	5.51227430121598	5.86373283191133	5.7340267184367	5.58828888404844	5.64708421262895	5.85484345526879	5.60292299881039	5.90274410778086	6.13333130482546	5.93235414176651	5.49443481206706	5.76531991732051	5.58508572565991	5.94101707900148	5.59194265843649	5.65804863471499	5.78722348428316	5.67963210229219	5.74683406351033	5.42639895265028	5.49170240697816	5.63777831516002	5.6623450901692	5.58441236836117	5.40421511730121
Capza2 (capping actin protein of muscle Z-line subunit alpha 2)	-0.0622639598163201	0.223428338063899	0.223428338063899	1	FALSE	7.1872530855823	7.22399202403178	7.16328738452155	7.07573584346944	7.15537483128629	7.30729189987457	7.08125439956588	7.09003829764803	7.10463020161487	7.32538641465977	7.33450570699371	7.24895222223761	7.19478639736292	7.02511740940147	6.91604663813002	7.24986246388776	7.24437334997811	7.28206907519813	7.08149941616901	7.0526875912033	7.10703918019456	7.14784598029198	7.02081330425245	7.02593683938877	7.0678215372904	7.01093645037166	7.02513956227851	7.0503928599799	7.03051265202529	7.10276309662559
Capzb (capping actin protein of muscle Z-line subunit beta)	-0.11990969671244	0.0467181632614459	0.0467181632614459	1	TRUE	6.39977607838107	6.61151176305535	6.61118123452813	6.30909431308506	6.55888291391989	6.37523235718113	6.401159411465	6.4819059652122	6.43494508539093	6.5190291711421	6.64068165598274	6.66224823287857	6.43200397342468	6.54453793459279	6.34571216102363	6.35967050637339	6.45758608425614	6.51024197405286	6.47838943390225	6.43564359426913	6.43104456240842	6.41997702674268	6.45107920225549	6.39500622885483	6.25582549181178	6.34984293553767	6.32341330602698	6.09345031352382	6.30516069237351	6.26292544818772
Carhsp1 (calcium regulated heat stable protein 1)	0.201541103560064	0.0132899327166676	0.0132899327166676	1	TRUE	5.82129183403113	6.06366903250322	5.95769177138088	6.02440612127535	5.92390504212606	6.05636892885918	6.33030203357753	6.16752051082208	6.34864672374666	6.04440286293827	6.20960737485189	5.99500052431785	5.93985186085114	5.77391195451313	5.88058757929952	6.25478298380386	6.1330394343824	6.22289341324147	6.31460771380589	6.41290851755201	6.33522597635918	5.8914896671935	6.17074630229796	6.24355865086382	6.17710654635932	6.17872659056031	6.23032407844272	6.29561650799034	6.36327272114831	6.33598160449377
Cars1 (cysteinyl-tRNA synthetase)	-0.102319824572766	0.293298340328905	0.293298340328905	1	FALSE	5.46284087254594	5.44344089114443	5.4471725134549	5.55415597823111	5.36873692509039	5.55762146081721	5.12147549755773	5.24043264074235	5.32091785473342	5.87891167346964	5.95320237004318	5.96050707658435	5.70474196115489	5.65088516154346	5.55383661243863	5.73942149431575	5.88581837198992	5.79331067666511	5.51451681645401	5.44194819050336	5.40186252414775	5.18297032318325	5.23733808837792	5.24004713884477	5.37409702636895	5.5165258009287	5.44890095114513	5.38905048785353	5.24618383639553	5.27209039378646
Cask (calcium/calmodulin-dependent serine protein kinase (MAGUK family))	-0.212206789921458	0.146147113192668	0.146147113192668	1	FALSE	4.16308003234509	3.67869167999279	3.78194716425037	4.11279186188777	3.85650769920684	3.90393485401645	3.48663715267469	3.77012073615658	3.59632693612744	3.73953490885456	3.59305492166988	3.64716482073209	4.10729450555921	4.07742246997187	4.33464692957601	4.05882732355527	2.95700450395258	3.68479630044188	4.04444658004248	3.88847051114573	3.66966177449817	3.35140218362996	3.14670735107977	3.83061027435791	4.05971002344587	3.39426717796323	3.75682048665509	4.01466772403576	3.36860074651409	3.44006186288199
Casp3 (caspase 3)	-0.0497709211900647	0.467872416490391	0.467872416490391	1	FALSE	5.04303822342068	5.10646139207727	4.80054791702995	4.96810457972698	5.2189128793639	4.85628358659706	5.4548371962135	5.31619643851751	5.21239813510659	4.6061934661617	4.86258033046233	4.83508023483109	5.08544590219427	5.1199163784763	5.05945046188911	5.2015868159991	4.96820136978834	5.04956978294963	5.46599078449141	5.41103297637637	5.38001249361578	4.66837445638894	4.59642235798826	5.00159059581518	4.74019901502519	5.30436866356346	4.74604398299834	4.66444301779108	4.77090831281314	4.83013867861305
Casp6 (caspase 6)	0.0860854766103766	0.340268684525058	0.340268684525058	1	FALSE	4.80871968414107	4.80133975780538	4.84878816805674	5.07162110390934	4.90055771216808	4.8640375332193	4.71810402795921	4.70713270092821	4.76207768682657	5.24174486494015	5.06642075688562	5.04245610945416	4.67200661676911	4.31896030612989	4.69477992479472	5.38308907217279	5.15657055151027	5.2447881367684	4.84568072499247	4.7186739707379	4.98338128252555	5.02497119188111	4.87568178349211	4.6913610757969	5.0469973639366	4.92014559269524	5.04025245434771	4.7988385441041	4.59967485224253	4.47992250593953
Casp7 (caspase 7)	0.04096384309909	0.534011006963197	0.534011006963197	1	FALSE	5.92565056689069	5.32390683623015	5.0265079504093	6.08385584154704	5.28413653125145	5.42590571382103	6.17749329046192	5.62830992225202	5.51919276233978	6.06816990735291	4.86771858651549	5.06088611714916	5.94804711636313	4.89376020765563	4.82240894686401	6.11860682695458	5.51656992303084	5.55277052443906	6.04914717475827	5.18363736626297	5.39362556003612	5.82815172049692	5.14378114394432	5.34623358822109	5.84856535665813	5.10519195794425	5.24191262150765	5.87531317544164	5.25880909280705	5.20809191108718
Casp8 (caspase 8)	-0.0177805005944952	0.52403339567666	0.52403339567666	1	FALSE	6.61572526176849	6.8131911686097	6.88088139723765	6.37158151344325	6.66533591718518	6.77090831281314	6.47448309394272	6.64408700251674	6.59440970735761	6.2676256828101	6.63843591399047	6.89595692129504	6.47800429275384	6.38705401872921	6.71478127633229	6.67127921724101	6.72990619560214	6.47393623775622	6.69047296954889	6.55482518874023	6.43711285948019	6.54191126593591	6.52350236524855	6.63097328110596	6.77222878504497	6.54292506460812	6.49981081561725	6.55243240695558	6.60909302362406	6.71534429535891
Cast (calpastatin)	-0.129924490621882	0.467872416490391	0.467872416490391	1	FALSE	NA	3.25923632503767	2.56706836433613	NA	2.05979826373824	2.81061379038123	NA	2.60143980325634	NA	2.62584558215969	NA	2.77860599885877	3.09761248201684	2.75471436837033	3.19669359061232	NA	2.92358658266175	NA	NA	3.23988221944675	3.9306143484811	2.71649491702411	2.52447997067633	NA	NA	NA	NA	1.79117643614687	2.06843005481396	1.9672424007881
Cat (catalase)	0.0827024759320166	0.316128270628978	0.316128270628978	1	FALSE	10.4620727742866	10.6075337563976	10.6184038570406	10.5003439692704	10.6678566533386	10.6966893895377	10.9978498536805	11.0774299474474	11.1574795763574	10.5472415907257	10.6480519319933	10.6903909038423	10.4117228219514	10.4406615706552	10.5300941583543	10.5589276721781	10.6343209950494	10.7002056080048	10.9724413665635	11.0658873066912	11.0830338181472	10.65457337912	10.717359406549	10.8119124929122	10.7253066059519	10.7660153436506	10.8041552272729	10.5492359737777	10.6339397259472	10.6170449720434
Cavin1 (caveolae associated 1)	NA	1	NA	1	FALSE	NA	NA	NA	NA	NA	NA	NA	NA	NA	NA	NA	NA	NA	NA	NA	3.48537530142724	NA	NA	NA	3.56204699832396	NA	3.15925942361896	NA	NA	NA	NA	NA	NA	3.03234950144436	NA
Cavin2 (caveolae associated 2)	0.0144385303418083	0.580490917631076	0.580490917631076	1	FALSE	NA	NA	NA	NA	NA	NA	NA	0.552908207763112	NA	NA	NA	NA	2.07215040154017	NA	2.91423155544825	NA	NA	NA	1.90860542136278	NA	NA	NA	2.01914322891588	NA	NA	NA	NA	NA	NA	1.6548571054983
Cbr1 (carbonyl reductase 1)	0.126326565743055	0.303234798596115	0.303234798596115	1	FALSE	7.72934203349218	7.80196050542573	7.76227572220517	8.08288351087987	8.16406217499298	8.17652224654896	8.31992496552555	8.38463267463996	8.41581358441092	8.10373366343243	8.13938763303401	8.11257503816071	8.16833616045105	8.15318719526348	8.19399837850395	8.61483129037162	8.69857966250661	8.69671720562044	8.52369132236635	8.51725206809735	8.5529725886481	7.89364130545141	7.81451197158902	7.94833802693603	8.32460361510734	8.32720231294768	8.36157537903411	7.7347705778834	7.80632405739003	7.78852258916329
Cbr3 (carbonyl reductase 3)	0.407279426013863	0.0468867782453116	0.0468867782453116	1	TRUE	NA	5.23081399999657	NA	4.70671288087207	NA	NA	5.4417822395006	5.47393299170009	5.4032234044669	5.79673531016515	5.46572311338315	5.2819986257634	NA	NA	5.51056638944875	5.41112452278056	5.72774623181253	5.95483142177368	5.92898138459396	5.69712047856418	5.78672703487137	5.4628964803988	5.45254931200139	5.49170881961163	6.50088807691933	6.28968878692774	6.06509618847708	NA	5.3085356237654	NA
Cbr4 (carbonyl reductase 4)	0.103787388200154	0.0434194351054918	0.0434194351054918	1	TRUE	7.44616523134629	7.40391528978605	7.45940702703497	7.51525040425746	7.44393811501318	7.52643663948516	7.44383868394791	7.36081197634466	7.45550805963054	7.50590680436798	7.4708784642041	7.60640521269778	7.19895572649133	7.21285139161883	7.3502231797162	7.46060333241373	7.65998875918594	7.62776732319031	7.51866102310956	7.50360315630226	7.48678676336084	7.53784737941622	7.4028159571599	7.59052717027899	7.55295338224087	7.5755921888004	7.46163496347566	7.52991462498338	7.5197934862411	7.52881351878559
Cbs (cystathionine beta-synthase)	0.145611660183845	0.147785148031578	0.147785148031578	1	FALSE	8.97597690221903	8.98742319722562	8.96198789144612	8.97246577926299	8.89687123237695	8.92509745226183	8.99566540973611	8.93206117134342	8.89732514511147	9.46552151119592	9.36136921237772	9.40736762333201	8.848068914276	8.69154812281454	8.82590644048519	9.56774507296427	9.49734291284729	9.49017899989971	9.0902077138041	8.98137605148936	9.00292750206307	9.13048304608966	9.06864125574853	9.0840775560657	9.10802779148165	9.09510687212835	9.04996014984471	9.08043382361239	9.04827706172394	9.03404509845986
Cbx1 (chromobox 1)	-0.569615316054239	0.261638307402508	0.261638307402508	1	FALSE	NA	NA	NA	2.10693117652319	NA	NA	NA	2.5051084110832	NA	NA	NA	0.801398740312127	1.91635052253734	NA	2.68727349256494	NA	NA	NA	NA	NA	NA	NA	NA	NA	1.48725994577219	NA	1.64414239208051	NA	NA	1.16998911979707
Cbx3 (chromobox 3)	-0.244626239989062	0.0509284782036529	0.0509284782036529	1	FALSE	4.02954122937972	4.26601439857502	4.341003697501	4.05274627104743	4.04649979107442	3.7856760889929	4.26005577454145	4.18150810260604	3.95669791424183	4.66854465242228	4.28457335596304	4.10752886283893	4.36987822463588	4.26150072744185	4.26335747323519	4.16329744940276	4.33282964471339	4.18951622397953	3.80651997836622	4.04153212317991	3.7276808928564	3.6103929725525	4.30899423807154	3.82813394479466	4.30185099488588	3.75803661854406	3.36579050501285	3.96764819623794	4.05743294240966	3.74607623965374
Ccar1 (cell division cycle and apoptosis regulator 1)	0.0373598344218509	0.54981372216983	0.54981372216983	1	FALSE	3.56050709360537	3.36786026880608	3.02189719574105	3.60756704428153	NA	3.79275125805595	2.99500323875877	2.6616857623346	3.37852549525474	3.53357580666712	3.34709867062227	3.83259638318945	NA	3.64737207803304	3.62350403600663	3.24119036695923	3.63070833109171	NA	NA	NA	NA	NA	NA	NA	NA	NA	NA	3.47939872783537	NA	NA
Ccar2 (cell cycle activator and apoptosis regulator 2)	0.151324610046623	0.26416902043448	0.26416902043448	1	FALSE	4.20740093993313	3.8922258594512	3.34678673349244	4.18347063440457	3.55256151571052	3.6990185186262	4.7060663400471	3.95322798365865	3.8951862702674	4.35419824196331	4.41945124849875	4.46843995265302	4.30647369893783	3.86222324000382	4.25837570336124	4.58874461334958	4.48558783325722	4.36704250756554	4.24169529676644	4.26426618185174	NA	4.00528320197267	3.92131254622246	NA	4.25929508782726	4.20225314621433	4.29591400004117	4.26485916225966	4.05850699496329	3.97021865518934
Ccdc22 (coiled-coil domain containing 22)	0.181872295109292	0.191187646640137	0.191187646640137	1	FALSE	4.32440019765976	4.05913027164103	3.90506202354978	4.26095151481219	4.1427320046618	4.08171457034781	3.58964365683906	3.64349835703149	4.19036991309528	4.10054040115657	3.82281171143622	4.39264714396426	3.32968333949861	4.19511132978864	4.39676231316693	4.46865499384165	4.45572832418783	4.06527933134862	4.38661783861029	3.69642789214137	4.52924625223669	4.18504984391957	3.6906964439777	4.48427994411938	4.23693645626848	4.4620981386917	4.30365656148699	4.25070392641388	3.80680865552801	4.14095857251668
Ccdc25 (coiled-coil domain containing 25)	-0.0644552063880385	0.44125120189273	0.44125120189273	1	FALSE	NA	3.63788841867442	3.84286823768571	NA	3.07684637421675	3.54422570743451	3.96080822538898	3.8573341247654	3.55655203625122	NA	3.81299101918113	3.98890277851356	3.39110779997458	3.56945463525548	3.48937594738592	3.86412670191729	NA	3.6518209234237	NA	3.67122542606018	3.5854433189362	NA	NA	NA	3.41286280164288	3.42647946542778	NA	3.58630838810953	3.71469611774121	3.30320647779464
Ccdc47 (coiled-coil domain containing 47)	-0.0769062445201698	0.198836858516373	0.198836858516373	1	FALSE	3.97873562383507	3.79257428049599	3.91406695665304	4.1291923304065	4.03860298801655	3.81927987053731	4.11952218532947	4.08401322514599	4.21889738450802	4.18780732878577	4.13384296330437	4.13158948432813	3.98869377458632	4.09062481629339	3.97825055357426	4.00135189299996	3.81583156646482	4.16769511669124	4.15264585121881	4.03210966156942	4.04843673980916	3.8657901734568	4.05114584712241	3.88143948651821	4.06388254894981	3.83423590155311	3.87240524422579	3.87088744769081	3.8685089852647	3.92573363446256
Ccdc93 (coiled-coil domain containing 93)	0.0939912566700187	0.218530795257275	0.218530795257275	1	FALSE	6.573027566503	6.70084195202634	6.43803496675672	6.21535243922752	6.51634299498619	6.38470260295929	6.57898851237651	6.3406886595263	6.39377827039071	6.76277401312463	6.58274566038781	6.48758603283907	6.7455734914716	6.38058054516197	6.60433824501465	6.66533591718518	6.41053954295049	6.5078976861643	NA	6.69970431114967	6.83617662480922	6.5843537353303	6.45074607688949	6.65109475605978	6.707372937709	6.63905702611449	6.25188758651778	6.83201653964077	6.52939463273988	6.74196577602205
Ccs (copper chaperone for superoxide dismutase)	-0.00777141793023978	0.563096209305711	0.563096209305711	1	FALSE	6.50756157063597	6.41630606218493	6.45414627551097	6.70851834455008	6.75715662560809	6.67400860861722	6.35112298641823	6.20499557648681	6.21715896750578	6.01359625002763	6.06938209545439	6.17871065802516	6.49560563089844	6.28906164930134	6.41414060812224	6.42207654322712	6.32643847584845	6.13828818561291	6.48423965777621	6.34572457814727	6.45113691417941	6.39355692090349	6.23944577925623	6.31903981556254	6.45278485176359	6.22963214112742	6.41102958565724	6.60377171978389	6.44152497771558	6.37621049383234
Cct2 (chaperonin containing Tcp1, subunit 2 (beta))	-0.0401624958225201	0.230016839454884	0.230016839454884	1	FALSE	7.40156220725607	7.38811202638621	7.34842719258742	7.44777753695305	7.32521549468304	7.29692538138138	7.42980005507147	7.38587965249695	7.35060332370202	7.39659621916808	7.34128308040278	7.29676023141658	7.43390252798852	7.41200239513321	7.33426434526375	7.33827286322705	7.19787521787215	7.2530910829432	7.44534598606403	7.35311152977481	7.3215222798367	7.39532848053194	7.38137855677647	7.32354120779748	7.36619979856403	7.4225273638783	7.26743279825075	7.32716637673882	7.34544073147841	7.2484399588186
Cct3 (chaperonin containing Tcp1, subunit 3 (gamma))	-0.0804054191633331	0.0333865952210689	0.0333865952210689	1	TRUE	7.88094260177704	7.87705095184483	7.8157163101713	7.68040875541122	7.7350211545303	7.74942700010976	7.80291696836606	7.7385584417067	7.74261259758287	7.72196044615425	7.74058357088723	7.7296615258753	7.85433857074669	7.75891607504266	7.81585077495191	7.68526039713725	7.66351540977422	7.66011001953826	7.65848285530445	7.67978971789783	7.67924080341015	7.80761896261122	7.76449345558826	7.80084814311602	7.71360646834808	7.63876170544246	7.63396877856795	7.72137265947682	7.68071114307209	7.65010393842307
Cct4 (chaperonin containing Tcp1, subunit 4 (delta))	-0.0682378947154167	0.106802347675826	0.106802347675826	1	FALSE	7.55554777164706	7.51926668689176	7.64398602648584	7.54825165193588	7.51298533481368	7.50095338790765	7.47291824122787	7.49300679094604	7.51963625284321	7.46756479541016	7.44664497720476	7.43950678649121	7.63709577564893	7.63668261716848	7.60860967576815	7.54500305864541	7.52296593717992	7.56734769628426	7.44559429134118	7.4777339852571	7.42279644339315	7.41838393622409	7.60661248689599	7.55777001440789	7.32245097707301	7.40069161760201	7.38398071055046	7.44478300249948	7.42899657700921	7.43397761729626
Cct5 (chaperonin containing Tcp1, subunit 5 (epsilon))	-0.0162520832253489	0.416442662255246	0.416442662255246	1	FALSE	7.50622426045202	7.5278288399948	7.45174687049849	7.49503953387757	7.4999495023431	7.49544733800273	7.46153674467479	7.53069504230877	7.52805553196282	7.47789585211702	7.56618345619567	7.45228243027938	7.47045552004783	7.46943017931329	7.48750242779675	7.4095436839967	7.43930730568743	7.44120956196406	7.51256665744937	7.49632652328067	7.55488810312122	7.55112376043133	7.50677964056778	7.48510476108097	7.48469402251536	7.45278485176359	7.4480749964418	7.52685131157335	7.43273396856311	7.43450313304808
Cct6a (chaperonin containing Tcp1, subunit 6a (zeta))	-0.0273688108427686	0.386322163838147	0.386322163838147	1	FALSE	7.50599411175492	7.37162855634116	7.40747172438327	7.49443961244452	7.40646013894479	7.45472700009065	7.42449385050301	7.39819643270252	7.30990375572274	7.46157766998778	7.37182019673837	7.33534568852135	7.67456657863953	7.59102110296543	7.54730329413133	7.49421557780828	7.4308873855033	7.47842988393859	7.44465050384454	7.32814531842076	7.41818994794577	7.41789469833471	7.39734092433944	7.38530160300462	7.44513903234893	7.42002757224644	7.42235916369264	7.49044979387953	7.34288359524703	7.42850255067528
Cct7 (chaperonin containing Tcp1, subunit 7 (eta))	-0.0463903147688055	0.177692224490766	0.177692224490766	1	FALSE	7.42810050610795	7.40100748045553	7.44623141267426	7.49768421119199	7.38003674428854	7.36177713064152	7.36651456076179	7.45825074863658	7.37087917225451	7.42889611078069	7.46220777324849	7.4254341272076	7.58224738018607	7.51106473927305	7.50279998687144	7.43806824480808	7.41535305430647	7.39284974772803	7.34689485570317	7.40298645120583	7.36150519794804	7.5056210341547	7.37223823290078	7.49900872169798	7.3403842354554	7.36380185540265	7.37057407887868	7.41142624572646	7.36467747908116	7.34188792805048
Cct8 (chaperonin containing Tcp1, subunit 8 (theta))	-0.0822390688470502	0.0162076690832489	0.0162076690832489	1	TRUE	8.04551941969011	7.99727546919517	7.94736225188702	7.96865527462595	7.91018699169729	7.89147387017363	7.92138872260787	7.87054350404436	7.91541333995509	7.86552295913996	7.88834751877389	7.87782398854269	7.94589442530845	7.94155825641826	7.92205509446309	7.86977272325138	7.87532546389411	7.80727119179071	7.88433538912072	7.86100623692062	7.83800629536631	7.88840840739722	7.92541795224138	7.8889441165021	7.77292814560715	7.81667009891557	7.79187266318216	7.83374398869512	7.8015725694636	7.82015981146895
Cd177 (CD177 antigen)	NA	1	NA	1	FALSE	NA	NA	NA	NA	NA	NA	NA	NA	NA	NA	NA	NA	NA	NA	NA	NA	NA	NA	NA	NA	NA	2.57239009423985	NA	NA	NA	NA	NA	NA	NA	NA
Cd2ap (CD2-associated protein)	-0.0839073879206785	0.40147788876098	0.40147788876098	1	FALSE	4.72900887033786	4.48599992698	4.53848850029512	4.53610264748736	4.20360837431312	4.17919253938802	4.55856153180046	4.21312950000748	4.26068811951799	4.61755709143187	4.52069253208132	4.26826220612238	4.73464459588541	4.45410349335162	4.26199709594524	4.62126654533001	3.77093473410557	4.27853494872691	4.91090051891418	4.75711394563749	4.72667320930085	4.7024137494377	4.34511956259799	4.15586254583655	4.51360443861575	4.12933247992701	3.60825334323784	4.4188713220919	4.24675009768848	4.11779476468684
Cd302 (CD302 antigen)	-0.0175328145953517	0.566720646446504	0.566720646446504	1	FALSE	3.13191044991461	3.57320484467202	3.47907531307151	2.7505764930367	2.65490521102456	2.68118386597924	3.06333036080695	3.21585717536103	1.72956582153741	3.99558401165648	4.44289043022762	3.87907837116873	3.58881655744977	3.8480469992631	3.81713204366913	3.1235089414072	3.8910983362357	3.50169390324551	3.15532503870033	2.74163956015884	NA	3.28512993071987	3.2844223332254	3.57450119190023	3.20412036612071	3.24951967361567	3.3959402178453	3.44062004767917	3.10857630923331	3.32619216449412
Cd36 (CD36 molecule)	0.225185976212965	0.108363166853397	0.108363166853397	1	FALSE	5.37404484574746	5.45487337817945	5.37754719226284	5.57231975194293	5.51038599184246	5.55576094883801	6.11823927482814	6.25028325649947	6.29390749531397	6.07792444300277	6.05787911777622	6.12267478928052	5.74451096052379	5.73167202380007	5.67146322453611	6.26403154952593	6.24191643393021	6.22608459879414	6.23262238673107	6.13718994941675	6.09933308089823	5.72787962299367	5.58063996904145	5.59522316224478	6.21188245563352	6.23723099741417	6.09865957147611	5.98153760003799	5.85754314536908	5.7995018140616
Cd44 (CD44 antigen)	0.76257488260309	0.0690137259093675	0.0690137259093675	1	FALSE	NA	NA	NA	NA	2.08564559875317	NA	NA	NA	NA	3.79560072910131	2.70260657169795	2.66184991013782	NA	3.16586692936323	NA	3.81000087009414	3.11174914172563	3.85304750699329	3.67282132155664	4.04636882232034	NA	NA	NA	NA	NA	NA	3.37534531979267	NA	NA	NA
Cd47 (CD47 antigen (Rh-related antigen, integrin-associated signal transducer))	-0.190496303203641	0.18718575610651	0.18718575610651	1	FALSE	4.66385692994646	4.78314230747134	5.12706781073915	5.19138103908452	5.04583609353236	5.34061567481386	4.64696905038256	5.15275940837812	4.89994898618967	4.74625901374597	5.20075150883553	5.39172648379958	5.65362757957097	5.37079549592119	5.13268787820919	4.97458437612927	5.08560736112628	5.06994700536168	4.04383441999994	4.55539285335057	4.8769638058592	5.03189800503357	5.06364962035013	4.85915954369895	4.92455600168655	5.26034563372744	5.38911589910367	4.53755078403801	4.81112675666455	5.00624864643606
Cd5l (CD5 antigen-like)	-0.0616565322652451	0.531330976635267	0.531330976635267	1	FALSE	2.78971881970363	1.67084939800788	3.22270565825226	2.73516037506894	NA	NA	2.4810767328643	NA	2.31248511584012	NA	NA	2.93449574323471	2.80752803507594	1.8390969365074	2.83271991798563	2.95250503931046	3.27752509391022	3.12054271653854	NA	2.19965664194774	1.85368432669195	NA	2.51716228914239	2.26265865507222	NA	NA	2.83092053070301	1.96940655343759	2.02520956313423	NA
Cd68 (CD68 antigen)	-0.213955005372151	0.0634134491948802	0.0634134491948802	1	FALSE	8.30048526843908	8.08387817404891	8.40746747550781	8.59912062975915	8.47820739470255	7.98833817115546	8.66028832507279	8.34352774578045	8.51877116271128	8.09465306500719	8.27672927960079	8.14775950531882	8.36132534333031	8.35338946022279	8.14790193192448	8.13987362061335	8.13439551501573	7.80556332248059	NA	8.37476564094859	NA	8.37557382480133	8.33123943224949	8.26549315645796	7.97374901831106	8.0091623890325	7.594451510714	8.22397754866125	NA	8.01376930231384
Cd74 (CD74 antigen (invariant polypeptide of major histocompatibility complex, class II antigen-associated))	0.0909278623719832	0.521842866946932	0.521842866946932	1	FALSE	NA	NA	NA	NA	NA	NA	NA	NA	NA	2.94518629379006	2.77113763350485	NA	2.79427652907355	2.12608741456298	1.82272199134173	2.80949470606401	2.57564875892541	NA	NA	NA	2.36328603949044	NA	NA	NA	NA	NA	NA	NA	NA	NA
Cdc27 (cell division cycle 27)	0.517760186438183	0.030518254437958	0.030518254437958	1	TRUE	6.14384439449362	4.75351896464138	NA	NA	5.7034219027592	5.79064173076342	4.81605692994408	5.16610883930631	5.39596077593869	NA	4.49069847838818	5.7882628617549	5.4280351632819	5.44012832477884	5.14913333557469	6.47547080414613	5.84263445406809	6.30121082866155	6.07879980777435	6.03718232196596	NA	5.91592716918429	5.84100445770177	5.76244981139331	NA	5.19877307914662	5.73852736758705	5.96147979243614	5.775053176059	5.20699869699943
Cdc37 (cell division cycle 37)	-0.0122500618281364	0.538789251312915	0.538789251312915	1	FALSE	4.7941402982782	4.88399707994633	4.91595584263353	4.90652025635245	5.05934662418931	5.02947938943282	5.01395349645676	5.11687623050477	4.98440250788921	4.9333649054337	5.10013667128545	5.06167252715243	5.24368811978551	5.15486265473758	5.01258208138723	5.20705728304496	5.09517756875797	4.82080186790364	5.23117509054937	5.0042227139426	5.10527997456141	4.65507127730012	5.08014171382763	4.90298522887903	5.13461524442511	5.01213955540326	4.8764825670395	4.90759253640334	4.95928794004168	5.03519719596364
Cdc42 (cell division cycle 42)	-0.0924604247531442	0.14706860492852	0.14706860492852	1	FALSE	6.68706068833989	6.94043693679304	6.86444617783533	6.60624381430822	6.67321719248624	6.59312366249322	6.70793885474458	6.93356083606091	6.84991171463517	6.69185516235154	6.85708525122187	6.88915712734377	6.7054526872071	6.59753564353278	6.7006061733505	6.67143491724901	6.73175347140729	6.67344335568483	6.71881368195809	6.87829619602762	6.78476569631639	6.60484081283573	6.72211077172925	6.84575347555294	6.46905403838361	6.63728854245548	6.69531182268662	6.45900366493685	6.53341539586483	6.48543970831846
Cdc42bpb (CDC42 binding protein kinase beta)	-0.00493739528753604	0.578083267871345	0.578083267871345	1	FALSE	3.94574814562888	3.36169818772037	3.69719555831965	3.8831906804777	3.6119395670022	NA	3.52889632620288	2.97846107579418	3.48747348646094	3.71909580258595	3.50879625205926	3.79312596241474	3.23326686832485	3.72530490157444	2.81811430416045	3.95320004151014	3.44241275178282	3.64035485165731	3.58674072825654	4.03393391144193	3.33581193523333	3.75972044145197	3.64236655971114	3.51620429916278	3.58760502005953	NA	3.1600811680697	3.66995650511752	3.39851455239658	2.49628081884971
Cdh1 (cadherin 1)	NA	1	NA	1	FALSE	NA	NA	NA	4.2931055831958	4.22321400827817	NA	NA	NA	3.83199881149419	NA	4.04348449760358	4.24709202707157	NA	3.81262143957709	NA	NA	NA	NA	NA	NA	NA	NA	NA	NA	NA	NA	NA	NA	NA	NA
Cdh2 (cadherin 2)	0.0380502531331217	0.438950242670531	0.438950242670531	1	FALSE	5.42951888864768	5.1474247474386	5.42346388026801	5.43436468239144	5.33391385190329	5.49917619364268	5.15494364336934	5.19641032815335	5.09549407835326	5.38399453006415	5.40545465142572	5.69215934617678	5.16097261074032	5.37474390932623	5.37332456037199	5.44717582028379	5.51673379331146	5.44251228116904	5.18694816103679	5.21237089627398	5.29165144080297	5.51155026700761	5.28813335424454	5.48072397088794	5.42065755758623	4.99228352400592	5.55697806252037	5.49137532486961	5.40330862993629	5.43371061533311
Cdipt (CDP-diacylglycerol--inositol 3-phosphatidyltransferase (phosphatidylinositol synthase))	-0.0681044838005603	0.315531005759104	0.315531005759104	1	FALSE	5.3915958948613	5.02601654287218	5.29488537186439	5.35902210054302	5.04771286962962	5.24617243287858	5.49997341250014	5.17629883391795	5.173811032175	5.36515359526552	5.42165419161602	5.4877918092274	5.4596447283004	5.50041647569758	5.39316904844292	5.22292431707053	5.07598179901791	5.1643759976475	5.47810787022863	5.04217153219826	5.2324151707754	5.1861756611303	5.20031209219992	5.08875644343451	5.49950470117483	5.34787113359388	5.41373284848467	5.29641702602888	5.54857842108625	5.02442606871214
Cdk5 (cyclin-dependent kinase 5)	0.244493492610667	0.236407553337721	0.236407553337721	1	FALSE	2.70454444435903	2.01953468732335	2.36640335263067	3.08451163503565	2.88792293186155	2.39618963626092	2.3659248500568	2.94068734257227	3.33672612731153	2.96017620373811	2.56449036026668	NA	NA	2.95598042553181	NA	3.35453679018808	3.00884719502719	NA	NA	NA	NA	3.30342276930192	2.40026466600854	2.4249516403204	2.96030782051382	NA	NA	3.20410627703442	3.02157211378989	NA
Cdk5rap3 (CDK5 regulatory subunit associated protein 3)	0.0241159805378197	0.474859935788648	0.474859935788648	1	FALSE	5.16649050838324	5.45631662729846	5.13833529271829	4.92957325172068	4.71393221272576	5.27081670517774	5.09554471344525	5.16803623959584	5.12907278034997	5.10766694841093	5.20759225886165	5.22846855401435	5.00451487530316	5.21131207462246	5.22002420116194	5.10538055840625	5.13557180674672	5.08536516595164	5.15918109937421	5.07328897698234	5.16390926229999	5.28094147121313	5.10128448204571	5.1371387053018	5.09318407319857	5.17338332121472	5.16639409625346	5.22666265566117	5.22341482670741	5.2843364504999
Cdk9 (cyclin-dependent kinase 9 (CDC2-related kinase))	-0.102932994680898	0.430224587611517	0.430224587611517	1	FALSE	4.2177658102971	4.15029970810168	NA	3.81360677487383	4.38619704982318	NA	3.87216880951611	NA	NA	NA	4.04486619685428	4.30644453399287	NA	3.49196850731657	3.90258494577734	NA	3.73206293038647	4.48430572678863	NA	3.92495498496888	NA	4.01158508888224	3.55628225672915	4.14643528233081	NA	3.56843347335538	NA	NA	NA	NA
Cdkn1b (cyclin-dependent kinase inhibitor 1B)	-0.439122979458203	0.270894660841928	0.270894660841928	1	FALSE	2.01687780274578	1.2111243641171	1.06176928645617	0.357743412920605	1.51430408511142	NA	0.49735177564995	NA	-0.0802053447681437	NA	1.53972460891034	1.16955947239632	1.47894075117319	1.23718433386488	2.15892833337602	0.580164784562388	NA	NA	0.470250510190393	NA	NA	NA	NA	0.845341508434194	0.038000638350086	NA	NA	1.77200386198593	NA	NA
Cdo1 (cysteine dioxygenase 1, cytosolic)	-0.0965393451890221	0.519112762770924	0.519112762770924	1	FALSE	6.05142648455613	6.11825796617912	5.89628153779459	5.63532488473892	5.61866740595935	5.72905782974605	7.02828182218392	6.90083058924057	6.88997236398376	NA	4.60969587286274	NA	6.18207449157814	6.15784610738513	6.00924862415027	4.31544305402973	NA	4.56197981455742	6.97102616017471	6.88834142977022	6.90349627236869	6.55064983301886	6.56577384643917	6.54487018135985	5.92722566263016	6.0299784505165	5.68220808298767	5.59882669386369	5.43753403935244	5.56167439436319
Cds2 (CDP-diacylglycerol synthase (phosphatidate cytidylyltransferase) 2)	0.0496864114162737	0.488355409055473	0.488355409055473	1	FALSE	3.55530081480223	3.97638196719242	NA	4.13294692790535	NA	4.12868932884679	3.93224074091825	4.11660596205851	4.27968671805764	NA	4.29237685452186	4.13152363640641	NA	NA	NA	NA	4.23751018220305	4.06977948861329	NA	4.60647183979489	4.31990690666801	NA	3.75079942292261	4.11254167777175	NA	NA	4.21704455001086	3.78340426796829	3.90376136512808	4.10203658053686
Cdv3 (carnitine deficiency-associated gene expressed in ventricle 3)	-0.161162485779624	0.0450617413469537	0.0450617413469537	1	TRUE	5.7863977162897	5.66004439755414	5.73571170811378	5.67927458879461	5.61476872842537	5.73895424040887	5.65138182241849	5.50452187902637	5.66201745842496	5.61713388959812	5.74915611402286	5.73021876877003	5.77803769314103	5.82301305156449	5.93756803021543	5.77615664021605	5.6678807743198	5.62989279495333	5.38728326212409	5.28441048763618	5.44180215462887	5.69835740595729	5.58004294810539	5.25401573051973	5.24525605575695	5.65975334234416	5.43353703755478	5.72799667040119	5.70020387371391	5.76417362184218
Celf1 (CUGBP, Elav-like family member 1)	-0.0124833749218488	0.567633128919318	0.567633128919318	1	FALSE	4.14164532100772	4.44820718097504	3.9411438806406	3.69089754137093	3.73141136055317	NA	3.5450911217308	3.90542792342128	3.70491621822672	4.04990952244306	4.20741655875591	4.36718931936067	4.04442034993892	3.25341751906852	3.30336723808997	NA	4.16826494743118	3.87153812745733	4.30215086078074	3.86518639661818	2.99325045686814	4.5724531568317	4.22764097076749	3.9525665409428	4.01356052051877	3.96861611080254	3.76343282166319	3.44046058834447	3.15202275003107	NA
Cenpv (centromere protein V)	0.041216766580742	0.368112220211797	0.368112220211797	1	FALSE	5.48271923480675	5.34166558706732	5.55347416946335	5.35985144568943	5.38766582786638	5.22498179481125	5.31169564602634	5.28179096530987	5.20648303718593	5.36983984696785	5.47038718666555	5.33393173627911	5.33615839649361	5.28343659563614	5.28021399581062	5.28315133929769	5.59772185241721	5.51216366448713	5.38410508140833	5.10829862596716	5.17544475964206	5.49948556686539	5.33906966790107	5.4798740159547	5.43353703755478	5.3002665223408	5.54445138333828	5.3106564026454	5.44705346256655	5.42726758240408
Cep43 (centrosomal protein 43)	0.315015695432925	0.0286222486616417	0.0286222486616417	1	TRUE	NA	NA	4.81786880172799	4.67357903658787	4.94662326213988	NA	4.6766510527412	4.50745215765099	4.6495004987031	4.73689706452417	4.98665212277847	4.76626121497209	NA	4.51256823759236	4.33302292943288	5.34455512582798	5.33971463255467	NA	5.39049572939301	NA	4.69392736527907	4.94254734680377	NA	4.56263930159561	5.0231311296672	4.92221212301283	5.07626406153503	4.95672114301619	4.82004106992782	NA
Cept1 (choline/ethanolaminephosphotransferase 1)	0.170903079076795	0.119870643046357	0.119870643046357	1	FALSE	6.12168062847188	6.64658030991861	6.44776762058042	6.52291416602382	6.70471983176661	6.93856809205928	6.37634074618606	6.29788471222083	6.21189024084492	6.34456755291405	6.54059923554585	6.21233976554982	6.76076651208723	6.85683633473876	6.23276626919146	6.35698361156965	6.69329179714449	6.532223436744	6.70833900352973	6.48098564325225	6.51779062453284	6.84189766219237	6.72534580607851	6.78975533022612	7.04154964501142	6.68727069271313	6.85980808054634	6.3832480868296	6.66143608507771	6.49984269880335
Cers2 (ceramide synthase 2)	0.00783106293117116	0.565494337388778	0.565494337388778	1	FALSE	6.63398475725998	6.56778271350085	6.65765429490569	6.6463642977242	6.74133214878799	6.49712372080939	6.67316064614641	6.65314602577132	6.48169611889522	6.57714026016982	6.57496281000191	6.41194309625803	6.10243977915353	5.98905042608053	6.15607093787443	6.52586998908109	6.410556502226	6.48695244311249	6.77655147004935	6.72824706552356	6.65036247819991	6.45424993471285	6.63013896068314	6.4341327894819	6.60666726153075	6.25444476232678	6.11154468021218	6.5649298969551	6.37829659017987	6.46837315303192
Ces1 (carboxylesterase 1G)	0.463331457613496	0.00110829900287882	0.00110829900287882	1	TRUE	8.43755234873185	8.52955939531124	8.46548069760772	8.73832874762051	8.77925972037238	8.75969514536579	8.99571628120382	9.0740852527598	8.99850299103256	9.11263237452695	9.19071361744271	9.2118469350734	8.71639764924977	8.72008689588974	8.79171641250631	9.65670014684672	9.73851959895256	9.69568591347602	9.08703049836547	9.15778397291141	9.12162157862255	9.11982821304462	9.16657486371185	9.17400435988441	9.42889611078069	9.46217913816065	9.41394308750312	9.04939661569726	9.10941541169984	9.08996681923983
Ces1c (carboxylesterase 1C)	-0.00130611485367117	0.580649782073378	0.580649782073378	1	FALSE	6.57701484357524	6.65060661212074	6.54467547858226	6.73518366746583	6.8133194549222	6.81676608299078	6.67994450217975	6.5128068193245	6.5419824872743	6.69663375576314	6.70274064555048	6.63112757023346	6.85268555234858	6.76163101060958	6.75149050097049	7.09100158694682	7.10907842893646	7.04137441711931	6.35305152506341	6.50374783830918	6.44907764404405	6.56452297958628	6.58167060545819	6.58222931241396	6.75884946831589	6.8205746917315	6.77129137420209	6.48203024440777	6.56297350977069	6.57754363480068
Ces1d (carboxylesterase 1D)	-0.0421233531857421	0.453343491902665	0.453343491902665	1	FALSE	9.96621702826606	10.0197436070152	10.0484187564711	10.4105679496243	10.4705877034165	10.4654643718491	10.3889966934846	10.4266107083964	10.435420241577	10.1710016115555	10.2579181478046	10.2740519519695	10.3643645046477	10.4597697106689	10.4641372862766	10.3685610253412	10.4901087857553	10.4914122054832	10.1459576124102	10.1717772742478	10.2132257558065	9.91747352706071	10.0616277089812	10.0490453163846	10.5149507037712	10.5696277963915	10.5983596218972	10.0965438654572	10.1567656976987	10.1459830785504
Ces1e (carboxylesterase 1E)	-0.0715510677357905	0.43667528378481	0.43667528378481	1	FALSE	5.695977115154	5.56306963751079	5.60028759675751	5.9431008475708	5.88390913099574	5.95717402937793	6.53260995752506	6.55352485552517	6.52745511133537	6.01596359037959	5.95172066359485	5.88265038508069	5.65269012139795	5.77309172066143	5.70627359622325	5.95129870466924	5.89042966819428	5.97474267240406	6.29224615969979	6.31308981747781	6.33766649774964	5.57291088436812	5.61195726650154	5.62844699832474	5.70906726541555	5.69990415693389	5.72046453681239	5.83102342779538	5.94264821234207	5.69033607436476
Ces1f (carboxylesterase 1F)	0.00734111607562014	0.559565680843077	0.559565680843077	1	FALSE	8.67512433294737	8.75854303775903	8.75770335103577	8.90310456891308	8.99292417814697	8.99598473979295	9.0793567756305	9.14174697697072	9.18484807521855	8.9781298326825	9.04024861801738	9.04356597149142	8.84241634755939	8.81387095611581	8.87657219765751	8.99377341344755	9.06800702256316	9.09270957876088	9.02252872004029	9.10005780460499	9.10249279558858	8.74808548224247	8.75514796525475	8.81540251026992	8.9887500041635	9.03016776148896	9.04726572015784	8.77873424411784	8.8196554117062	8.83147826666634
Ces2a (carboxylesterase 2A)	-0.156601782900291	0.149603452847486	0.149603452847486	1	FALSE	9.06268299625346	9.06405021269504	9.08231140195459	9.06434398159925	9.20233200758408	9.21577565302028	9.3085779425002	9.43062399219369	9.50209187271705	9.10354747015053	9.10245080253313	9.11248381651789	8.9732898245199	9.10093823790331	8.99686323914747	8.99183642700091	9.04973421814357	9.0417823366566	9.46374300878488	9.48556569598571	9.53802980963481	8.90662607726943	8.90077625942537	8.97126188479491	8.68104510229333	8.73030709239291	8.72169733870161	8.77951910370926	8.85091815960055	8.86049419339165
Ces2c (carboxylesterase 2C)	-0.121859097085304	0.378381938568324	0.378381938568324	1	FALSE	6.54723696286384	6.60047196407089	6.49089739513549	6.02605196522922	6.07157820256342	6.01342876030678	6.69278983497265	6.67215657962739	6.75244086213272	5.98725264103233	6.08150793773683	6.01630464908622	5.58455367920712	5.51355706760975	5.59583183390952	5.40047986540465	5.51061385875414	5.55364311607809	6.55385503931001	6.52870101807565	6.39885311887864	6.15604666073955	6.12205351906207	6.16995505727592	6.02795684929193	5.8703277269286	5.89678527548412	6.1868035963632	6.23957370847577	6.20252546908228
Ces2e (carboxylesterase 2E)	0.278368914196623	0.0573047668681226	0.0573047668681226	1	FALSE	7.83436991557135	7.86461950725484	7.92602314689795	8.17670174948856	8.39615520675107	8.40067027302293	8.68790751904497	8.8100252993327	8.78923366362938	8.0244526648655	8.13089998989321	8.19173042372541	7.98221214088542	7.87006875178241	8.03326881214877	8.23510953232465	8.40878402793821	8.34862193964343	8.81279020034314	8.89096037284366	8.89261263502422	8.21398391028551	8.18935511254853	8.23279024820649	8.58072211546414	8.65523732446226	8.62211772787659	8.30513606208388	8.40152380996438	8.5041277582347
Ces3a (carboxylesterase 3A)	-0.297721810198178	0.0155740484257705	0.0155740484257705	1	TRUE	10.4511389752769	10.6746689674238	10.7044829568961	10.319028521876	10.5620420359937	10.5440081131634	10.06073645626	10.2208740555648	10.2352124719345	10.2847084486922	10.5412999338802	10.5339137011626	10.3825483776606	10.6304764599078	10.6064422281316	9.67979851290429	9.8486025985988	9.88723584976008	9.8979316521908	10.0278092609007	10.0081204407015	10.2599903599503	10.4694179684856	10.5487063341333	10.0080083584251	10.2176306014571	10.2260026886712	10.2305608946338	10.4644334342462	10.5115055957925
Ces3b (carboxylesterase 3B)	-0.540122986168252	0.00487158916541178	0.00487158916541178	1	TRUE	9.12338685001191	9.24613014404963	9.32465986487013	8.91905995500427	8.82200989512963	8.86176930997491	8.88540353447964	8.78094979874967	8.86208558778883	8.69734987665875	8.67196912361878	8.69449718719896	8.72534239741413	8.96709942292744	8.91030393840288	7.76802548722157	7.79885409298393	7.81158662646282	8.52454171503585	8.59896808822518	8.51720481671223	8.75359450861614	9.01054768668484	8.97437443471276	7.71947781006241	7.97385231677501	7.95857591436072	8.66418414426575	8.64154602908752	8.67483842254903
Cfb (complement factor B)	0.0605939314902804	0.409794503319761	0.409794503319761	1	FALSE	4.52971477025941	4.71977485707291	4.74045269846872	4.54986012113896	4.64453121311072	4.39250976929473	4.10368226599801	4.19557595446364	4.2355968744756	4.70394785692934	4.82432998933732	4.80246208128545	4.46467480093358	4.5907996025531	4.17099059914739	4.6203694034143	4.85387591647871	4.79392188619053	4.25348257051255	4.48267406518791	4.46835523065612	4.41471736580053	4.39053700074225	4.34767982808835	4.48975485444489	4.68541319389192	4.60140533365055	4.86944208625671	4.76734758376632	4.53883610774147
Cfdp1 (craniofacial development protein 1)	-0.0300536427198151	0.562041507764552	0.562041507764552	1	FALSE	NA	NA	4.33950799019035	NA	4.21077068544152	NA	NA	NA	NA	4.45171885112985	4.39271582639399	4.7755457571882	NA	3.70740330962583	NA	NA	4.58313392866242	NA	NA	NA	NA	NA	NA	NA	NA	4.35390900243012	NA	3.60626454538726	NA	4.58825289928743
Cfh (complement component factor h)	0.0151787716904341	0.536682528597219	0.536682528597219	1	FALSE	5.03960342136804	5.11517061214578	5.02157744359282	4.83449886070491	4.84284310147999	4.73914061993636	4.96007145786462	4.76176396441536	4.91424399529158	5.1847563528434	5.17242750864548	5.30497093706119	4.98705704511145	5.08924389411219	5.11184510346456	4.81666114007605	4.9276404995791	5.18182212816851	4.81439660982118	4.81650755131794	4.79864676080604	5.00389452370841	5.0387302746331	5.04149707887846	5.03135108188286	5.07519031415522	5.04939116984908	5.23838180889054	5.31289747289726	5.1598874787305
Cfi (complement component factor i)	0.131459757187318	0.34833578048025	0.34833578048025	1	FALSE	4.33702597040539	4.71133521019273	4.49479319632968	4.45909713692503	4.3240256905408	NA	4.09370383006731	4.50267430208958	3.52022107440806	4.58366950717382	4.41008326361202	4.60846035210135	4.69013210438375	4.39092214307868	4.07249172553341	3.77318405322849	4.36309396307852	4.69840186000644	NA	NA	NA	3.89765671374254	4.76474953688936	4.85281786354213	4.48219647127015	4.56309099836102	4.74924999119811	4.94253796360447	4.75642555672374	4.19008540618138
Cfl1 (cofilin 1, non-muscle)	-0.0174410572203097	0.521842866946932	0.521842866946932	1	FALSE	8.25072003070694	8.35855450522019	8.35727487499175	8.14075309760855	8.22739934241177	8.08599818688347	8.17888889323605	8.16584663440918	8.28746767771921	8.18019760017306	8.22486028058235	8.27567291070135	7.81713076424805	7.70754549691453	7.9302524159389	8.13539634764231	8.27944808010236	8.14584046237516	8.16339306227239	8.12714315060926	8.19532298882192	8.11579797332588	8.04054179386285	8.1012035765907	8.15743789050172	8.13188267686874	8.21604252449189	8.10598181970509	8.01667459546527	7.99483991080518
Cfl2 (cofilin 2, muscle)	-0.0143391698115709	0.537923699652203	0.537923699652203	1	FALSE	7.03374234143003	6.88364525197034	6.98869604653091	6.84066464320128	6.94109457021636	6.68502906850355	6.85704791648716	6.87798958538721	6.8072261042495	6.94375726808205	7.02146862288002	7.04589068544594	6.57246831569763	6.42164072817665	6.53354933232673	6.96685725067863	6.8746863255335	6.88210499495733	6.99402525713359	6.85129930014129	6.91552090075196	6.79921685261393	6.88101604379706	6.76566734091671	6.71467139333774	6.75159761521951	6.72351760626245	6.79078506792455	6.67821278642137	6.64964419772221
Cgn (cingulin)	-0.019667931321542	0.474289582409982	0.474289582409982	1	FALSE	5.4336705607763	5.32750773458721	5.3869729991939	5.4500003889095	5.50407689609553	5.33266497433974	5.37639805349643	5.33731861428022	5.27972385660214	5.26928380042587	5.33071972619151	5.13865476119068	5.54174713381241	5.45122100456441	5.54045820259293	5.48025219462163	5.45152105187161	5.47378691161437	5.33599767738902	5.31590672180994	5.36083479653459	5.31540682370784	5.36932688376277	5.30990375572274	5.29387807522351	5.41228022025684	5.22861862291187	5.38309944322815	5.20031601615496	5.47427054242582
Cgnl1 (cingulin-like 1)	0.0124236512347195	0.556018702738914	0.556018702738914	1	FALSE	3.64432931615965	3.68293280271722	3.71876711305464	3.99227899139821	3.70596684650575	3.80496218717578	NA	3.59817461214801	4.00110864573156	3.78534129870518	3.89745342522554	3.95593580304988	4.29635461627649	3.825816149604	3.71520150157355	3.96153072614686	4.04147955640851	4.0245501798999	NA	4.04912538747548	3.83200894189034	3.46268057909416	NA	3.82118977147602	4.14371993109492	4.00332338463148	3.75782333620773	3.38295769901805	3.90475382534769	3.57065722030529
Chac2 (ChaC, cation transport regulator 2)	0.143634714275384	0.239805572255362	0.239805572255362	1	FALSE	3.64160382821178	3.74357959382556	3.74027998267288	3.32902310657013	3.02508550866092	3.62961307640255	3.78203106625917	2.86276677591044	3.27538853624167	3.24194845788202	3.28772050478504	3.7633797030935	3.82926099879123	3.88254523621282	3.31007540832687	3.75932630467851	3.62230957747177	3.61533389555191	3.91433489858311	3.5517989918868	3.81553444262581	3.9656457792898	3.23676352877644	3.81387352074514	3.73904878375803	3.17991068195341	3.64361379664626	3.56669340245668	3.42472058041779	3.64991431313587
Chchd2 (coiled-coil-helix-coiled-coil-helix domain containing 2)	0.130709649487015	0.314952480309603	0.314952480309603	1	FALSE	4.98609232388084	5.44878534594927	5.17234349484164	4.70425780326807	4.47558429073681	4.80390895170189	5.18103892443167	5.07531013434888	4.93665678224331	5.49747185726725	5.46592550343433	5.71830956213002	5.48875599499519	5.40767905430207	5.84768629293723	5.6880124634368	5.29247256716268	5.24630546830151	5.04439411935845	5.57814773039691	5.35372908029675	5.13160183047888	5.56887728131702	5.39509708368818	5.58568366796481	5.73754345812132	5.01333719103835	5.15549019774756	5.3154321850287	5.06432673443579
Chchd3 (coiled-coil-helix-coiled-coil-helix domain containing 3)	-0.0763232188905692	0.146495021215216	0.146495021215216	1	FALSE	6.3489883469273	6.69182725236642	6.65456442898251	6.55324068339684	6.53132843075101	6.51444422619809	6.64357627978465	6.53580569316583	6.54355774723834	6.49765547339188	6.36498557220055	6.44871432673564	6.59361521335461	6.66887080537553	6.73247272564143	6.44454118329264	6.35640795139489	6.38268454285046	6.52123137664741	6.52947115987626	6.52520913764263	6.4266522172655	6.44283072907068	6.40908878718538	6.44622148566861	6.47152565402736	6.38296807101785	6.60155241803794	6.64947175718163	6.58894245099286
Chdh (choline dehydrogenase)	0.0177519738245509	0.455460473177031	0.455460473177031	1	FALSE	8.60811803210689	8.56246758920842	8.53127227946307	8.71943673884279	8.69169467256305	8.63878342225697	8.70987302833862	8.63469490400902	8.67038007492377	8.63224276450565	8.63194095420668	8.66214139744277	8.78289340093345	8.80024633397097	8.7422589029734	8.82659297499832	8.77118571225326	8.75287567782439	8.63438997583652	8.66203455409492	8.60926370871506	8.68098183174508	8.55322224867685	8.61013159963992	8.74623213665518	8.74743439658495	8.63254451167942	8.69308615320702	8.6735599572319	8.69118866397099
Chil3 (chitinase-like 3)	0.00382926396574443	0.580490917631076	0.580490917631076	1	FALSE	6.44414855483352	6.54836417985695	6.51403386476875	5.90173819817266	5.89577520106947	5.77198326868606	4.94118614537712	4.92001693189096	4.96336314316473	5.93795872511516	6.21047458815961	6.08177208137653	6.54120195728907	6.53351662805904	6.54985396184271	6.3388789739558	6.30379901002406	6.25354686266235	5.91651724952141	6.12439017617281	5.93157196715553	6.12048465689546	6.11066391270741	6.17255152008151	5.70237496023734	5.80780311838984	5.83738825244741	5.78147250163711	5.7568044780846	5.65457874917588
Chkb (choline kinase beta)	-0.0132011628510295	0.566967196739423	0.566967196739423	1	FALSE	3.97576773645883	2.9918746254914	3.2214038366045	3.72059586700896	3.57402882640767	3.14145077545619	3.04119040492395	2.96963126225039	2.99131957115339	3.36150168880412	3.43210422346868	3.30287320849001	3.50395927053036	3.42925440831021	3.53064510824256	3.19840771507227	2.17956519012915	3.2885460855946	3.16480397389281	4.15992783282063	3.90973470855312	3.8712818340962	3.13478607631749	2.88554117614707	3.72550123261782	3.03884701731102	3.34861485839288	3.55011262964724	2.90368232438376	3.63023071585969
Chm (choroidermia (RAB escort protein 1))	0.460622810360722	0.263845807294875	0.263845807294875	1	FALSE	NA	3.43231806694952	NA	4.01807329397835	NA	NA	NA	NA	NA	NA	NA	NA	NA	NA	NA	4.43660161832742	NA	NA	3.9350353633219	NA	NA	NA	NA	NA	NA	NA	NA	NA	NA	NA
Chmp2a (charged multivesicular body protein 2A)	0.0355724577033128	0.512309576371473	0.512309576371473	1	FALSE	4.34161577798928	4.54979236743387	4.24043645707787	4.01565812950688	4.25759904532993	4.40781499217409	4.40220371747654	4.55334207014635	4.31959625893155	4.4658961259949	4.75077798885349	4.67514974446309	3.72009236965259	4.18505777528224	3.877832575513	4.70001239517611	4.50980983440405	4.23463160481792	4.47756724340273	4.33151175514663	NA	3.81356573266963	3.95401014417707	4.41453472262733	4.22962637358861	4.57779134459035	4.53541225116659	4.45043926965369	4.42496238639203	4.28948038613759
Chmp3 (charged multivesicular body protein 3)	0.0850997535860672	0.362732321082751	0.362732321082751	1	FALSE	4.97716083899457	4.88031329522563	4.99327129271089	5.17097057637183	4.70073377600609	4.56907786203424	4.36079266667123	4.7243719640773	4.44004192371587	4.94157116706592	4.83401336021333	4.4571805706639	5.18266449200241	5.05926441404296	4.60901025994674	5.20417593839717	5.18428823001384	4.92454650073961	4.91741265936643	4.70925203098175	5.0342729500288	4.81291403123741	4.41481882423982	4.76490873550953	4.64397737106862	4.96697488227675	4.54221470634636	5.06283839024056	5.13683120238249	4.85750831070474
Chmp4b (charged multivesicular body protein 4B)	-0.0857169361422027	0.362715961916075	0.362715961916075	1	FALSE	5.36893942330565	4.93821991389409	5.52262389937898	5.06586523235273	5.56228822333667	4.91557826323147	4.95228230691433	4.97665232916998	5.10274210418416	5.40370741823091	5.51757176181023	5.42827976481835	5.31824452398161	5.4193939405716	5.5510176019124	5.22015192894994	5.65222833553208	4.95973306745864	5.50316425178456	5.28292161137752	5.30292218051555	4.89334764781984	5.16751047535984	5.22175723808706	4.6779310100453	4.97596028467853	4.92765946070309	5.23675664185422	5.31735110570589	5.41825742508808
Chordc1 (cysteine and histidine-rich domain (CHORD)-containing, zinc-binding protein 1)	0.0596304962536421	0.323868833009347	0.323868833009347	1	FALSE	5.2408561923653	5.43838268449744	5.08248545351761	5.29244311779566	5.04702354722888	5.20964831124655	5.33703310876718	5.06142195950972	5.44154655627298	4.9772112221003	5.43746079951105	5.01281446491624	5.44990797594837	5.23768990272803	5.26868889391372	5.04432854082071	5.47761904876089	5.30751595860586	5.3215673760354	5.22583789068678	5.183212559012	5.16356716206538	5.38124529703625	5.39529591581282	5.45636591554961	5.3507412116461	5.32651577658154	5.22280842429802	5.4139155931958	5.15853496401651
Chp1 (calcineurin-like EF hand protein 1)	0.102237891627738	0.333981355718105	0.333981355718105	1	FALSE	4.85528710912736	4.91411480707612	4.89221128503196	4.92933179925642	4.61071777684723	4.75410716717992	4.96414907336112	4.82280151625193	4.94571069564631	5.28705851742233	5.32329800457209	5.11558264128248	5.2079201751523	4.93039672672545	4.53553045055208	5.72153671705987	5.44130419393044	5.51604667408578	5.1763945864248	5.00619028907207	4.9266494340098	4.70327792398137	4.93531830018119	4.5818453187543	4.98473516182286	5.06283407396692	5.02188387414968	4.90095855805325	4.81007287087332	4.83273814353553
Chpt1 (choline phosphotransferase 1)	0.0721658719317809	0.382540962568898	0.382540962568898	1	FALSE	5.35044420585025	5.29975384924254	5.36795808953469	5.84277774529544	5.25924611900215	5.49970240751374	NA	5.29395530168143	5.58606814314371	5.03637585048268	5.59910649244146	5.38837899039725	5.5087328795124	5.65950789722022	5.79966240389631	5.37370388590116	5.6193983370587	5.37762006747915	5.1781768163937	5.28633042393409	5.27844574112702	5.36214021245167	5.6585028491577	5.44379559502469	5.67857619667681	5.66832055679237	5.52694205409679	5.77918353817857	5.80808638907916	5.99862653192611
Cideb (cell death-inducing DNA fragmentation factor, alpha subunit-like effector B)	0.123278379846039	0.305582527374661	0.305582527374661	1	FALSE	3.85840876540448	3.73903797911741	3.65033949876248	3.65704542832837	3.49929739930426	3.32580373414645	3.99975652466804	3.95522909643044	4.17140700988816	NA	4.101465189534	3.61689872381536	2.98216672485665	3.55715272757442	3.60923489316847	3.62993940943954	3.90371317006749	3.66746072783832	3.49968008718706	3.87592746988103	3.75023131246871	4.01927491314477	4.04787860690923	3.35669316954918	3.61427402550653	3.78392804630722	4.05792675941856	3.63065009379658	4.27171699457924	4.15764201338177
Cisd1 (CDGSH iron sulfur domain 1)	-0.0744585794838944	0.264136077558905	0.264136077558905	1	FALSE	8.40586475718382	8.53593629840756	8.57551277512303	8.47756400550608	8.52633882209172	8.53830147145897	8.8519020464127	8.95277327436974	8.98197819881948	8.49399951145551	8.55731818022687	8.55021962449439	8.42496826311609	8.51106078479333	8.51691733743834	8.41675109044189	8.48745017218487	8.39217142839383	8.58921668103781	8.66136125899167	8.79929133660733	8.387448708408	8.44374753278434	8.5535141040851	8.56231112234927	8.44689719336533	8.49508351829962	8.5357225039017	8.53490201638903	8.47790799139942
Cisd2 (CDGSH iron sulfur domain 2)	-0.183907240717903	0.0305352601397501	0.0305352601397501	1	TRUE	5.2661456169156	5.25947211509803	5.01685284900734	5.43252519759935	5.04453401027691	5.11890785921795	5.45842137848336	5.41599522099608	5.50416272491525	5.37162158711974	5.45449506731808	5.48387703005505	5.20468068710362	5.18059346158936	5.07126927520673	5.30777094246717	4.87732217537891	5.34094674657713	5.07321184286839	5.06081263937466	5.09571770326846	5.13365804744505	5.21351059645628	5.10120462733997	5.347031326269	4.90165856385912	5.12820677730952	4.91287496907088	4.97956810009519	5.05145041235416
Cisd3 (CDGSH iron sulfur domain 3)	0.170606699612381	0.17575747027558	0.17575747027558	1	FALSE	4.39476792201358	4.46506025044313	4.65442981221649	4.10818988000466	4.17275151606733	4.28874982355093	4.72173356153682	4.54714131706254	4.50531932639576	4.58233922119585	4.59788867516543	4.76560369705178	3.87159726561385	4.0133729260785	3.67231218498168	4.82942845870214	4.49371137263917	4.74201160209374	4.57690906206802	4.59256467474792	4.77229213732345	4.51963625284321	4.54787546750361	4.30294045323355	4.31469652565629	4.45163314144754	4.62400728607365	4.11419209173783	4.65188978988813	4.3865695576058
Ckap4 (cytoskeleton-associated protein 4)	-0.251212735280627	0.397544684740334	0.397544684740334	1	FALSE	NA	NA	NA	NA	NA	NA	3.05315479047504	NA	NA	NA	NA	NA	2.61081107074356	NA	NA	NA	NA	NA	NA	NA	NA	NA	NA	NA	NA	2.58077019532868	NA	NA	NA	NA
Ckap5 (cytoskeleton associated protein 5)	0.134770455108627	0.340268684525058	0.340268684525058	1	FALSE	NA	3.556772727434	2.55528363362286	NA	3.65475630776546	3.65314029201972	NA	3.50317061367325	NA	3.4535307484392	NA	4.08973541669621	3.40092041165411	NA	3.36406810122828	3.77446027522407	3.38777609825344	3.56357305915018	3.77321570874834	3.56213250041128	3.50250882694564	4.07588342183022	3.04877674619567	3.37353685575577	3.61527503430528	3.5338872330221	3.86395826752744	3.89626215975509	3.39263340708594	3.7099743199741
Ckb (choline kinase beta)	-0.103132485262635	0.352430227206748	0.352430227206748	1	FALSE	5.06840855680193	5.22585331117954	4.92364837880089	4.80810183860815	4.79395308994185	4.82940816156635	5.19075706848377	5.18641339746855	5.21644710452657	5.87403214466839	5.84675154379021	5.67369209426038	5.07544705952874	5.17695301608862	5.08353251326541	5.56041843794797	5.29500296649625	5.37257605695741	5.23621706410222	5.12698111341729	5.21949768848731	5.04274063058715	5.05040592090945	4.81081324183002	4.91113548592423	5.07112336984594	5.14295659280834	4.93597355747356	4.97205846394706	4.67851140930559
Ckm (creatine kinase, muscle)	-0.0759010563729838	0.530115033027918	0.530115033027918	1	FALSE	6.71320090315899	6.55634664051635	5.69260294888554	6.68300862444101	6.62559342284432	6.72474575708746	7.56872378784282	7.60830657692548	7.51047144615203	8.75871624563629	8.82446238078286	8.73298480607447	6.32365648981777	6.24251485935242	6.40861506680156	6.79884113559571	6.7578766597479	6.95477792500507	6.95644004972695	6.96021049940684	6.80520215533837	7.10445198693072	7.10288904485995	7.17421664083325	6.80489251152268	6.68047908377915	6.86035451360988	7.6406787642337	7.58972604113355	7.64439709900092
Clcc1 (chloride channel CLIC-like 1)	0.0371023160501687	0.502558629004505	0.502558629004505	1	FALSE	3.78932236025976	3.59124855448233	3.47636872528941	3.8045389202329	3.96626433369597	3.87524927380148	3.80314435813232	3.77828218141027	4.06287291996481	4.23751783034105	4.01923042657401	3.81616959848356	3.69852965776823	3.32511293297646	3.63080150587439	3.97360209219909	4.00438453369835	3.67644795955089	4.28363290814112	3.77697776493677	4.24399651364857	3.47155166563934	3.61754533750153	3.79130356888712	3.8941580947821	3.88437324550072	3.39687189049046	3.88224197330003	3.39952659571298	4.13457417605043
Cldn3 (claudin 3)	-0.637102787623287	0.275584141656019	0.275584141656019	1	FALSE	NA	NA	NA	NA	-0.276521821051072	-1.38425225996774	NA	NA	NA	NA	0.957862608685742	-0.14154945918103	NA	0.302172799740752	0.473475224653435	0.186208946576123	NA	NA	NA	-0.35879618916761	NA	NA	NA	NA	NA	-1.79306176629417	NA	NA	-0.628637413020767	NA
Clec3b (C-type lectin domain family 3, member b)	-0.0097206489166262	0.570056214431259	0.570056214431259	1	FALSE	3.16903506507517	3.73369056869604	3.13888162276245	3.53492068669559	3.85246833596492	3.95842511464899	NA	3.61626358466156	4.01073508945375	NA	3.63636940769281	NA	4.20844702737685	3.94918005175763	4.0622944380428	3.88234959001766	4.14068868900121	3.39106654495127	3.71460820682596	3.90758292308284	NA	3.77358497183365	NA	3.81938206829185	3.13680331887688	NA	NA	NA	3.79948109149046	NA
Clec4f (C-type lectin domain family 4, member f)	-0.0627479393219279	0.457323325813304	0.457323325813304	1	FALSE	3.88391401718921	4.41678570737881	4.22857244952908	3.62566793568841	3.92940281888199	3.80721064533956	4.23364268300881	4.40096138586229	3.99258717628776	4.44020142932922	4.33871677515672	4.56033589157618	4.34520474142226	4.43229802046964	4.42267704555231	4.52703904841419	4.45351099455857	4.36357060205314	4.36765063062196	4.41387160121418	4.26943716421581	3.48945302129071	3.96553496541722	4.2364926183813	4.07567809130558	4.22797975990599	4.37549823969789	3.61071187196725	3.57605043376856	4.16448059003098
Clic1 (chloride intracellular channel 1)	-0.156985275132395	0.0513646709940505	0.0513646709940505	1	FALSE	6.08498904548493	6.48612707276365	6.44048550502734	6.13031520506381	6.30722631512601	6.43602688023712	6.0848806535913	6.21299336973243	6.12807683200614	6.23577300480839	6.59189479991796	6.59132635861184	6.32435699026111	6.46995107837239	6.41602732182852	6.04433291281596	6.3812712576913	6.29953957114668	6.34865911563861	6.24621424533341	6.15476748728537	6.06712024122992	6.14415856580151	6.06832901137187	6.3774621665243	6.02691069122452	6.19103946835661	6.10393608858053	5.95607059591823	6.17585988692821
Clic4 (chloride intracellular channel 4 (mitochondrial))	-0.309341727032859	0.000157076067267324	0.000157076067267324	1	TRUE	5.4949755541425	5.59118271694143	5.64079153815138	5.47173698480097	5.47676402237871	5.63384965910469	5.20104176427414	5.29401413811292	5.24131394617506	5.40357790933296	5.59300411113002	5.56496342060955	5.45368876974781	5.68615592002941	5.61742191545099	5.21991581720037	5.18062130704704	5.1770766391464	5.37405180327271	5.27392238299739	5.20812703637375	5.1678436153985	5.24039447683191	5.13398677036616	4.96813223469285	4.98622432855742	5.21011217589025	5.15870056378006	5.20075935434498	5.22448795898989
Clint1 (clathrin interactor 1)	-0.206109395882492	0.00400549244485994	0.00400549244485994	1	TRUE	4.95487561326027	4.91369845522663	4.81325787891584	4.90508128375151	4.75632413835051	4.75797263715383	4.85955217937195	4.7922567075062	4.78225128581961	4.80381598223376	5.0068769608056	4.90061567267754	5.08026112351441	4.94917071159817	4.87154305572963	4.81756698107536	4.92591399329448	4.65262416103751	4.4505052552116	4.72880757531314	4.32422015829446	4.84931877124697	4.65662793468108	4.63254741977885	4.76188095362998	4.65377086812176	4.62964804418744	4.73800576289867	4.66568269086526	4.56879217804153
Clip2 (CAP-GLY domain containing linker protein 2)	0.317329543128068	0.00274603161181688	0.00274603161181688	1	TRUE	8.25406487719702	8.26189275992491	8.27613836677159	8.24460644438917	8.15452447807681	8.00917358868969	8.13056541491028	7.97060060846608	8.08853915691521	8.13839468644149	8.06228364326519	8.12517580015763	7.69709267025576	7.55031583610607	7.63513766113207	8.44190255588051	8.40894532915281	8.46643543310215	8.33302113987832	8.10810099500515	8.28025112078433	8.49454361670084	8.49836257631445	8.39024205663043	8.47136225786413	8.35039558300604	8.36409086997213	8.23041919387613	8.16314646881125	NA
Clmn (calmin)	-0.11101967642253	0.314277437571229	0.314277437571229	1	FALSE	3.45787004008683	3.971258435444	3.98347705311774	3.29617544857554	3.42676122477041	3.89543835238485	3.65239471020667	4.00083832287853	3.8574535688185	4.01781503773973	3.91054080140115	3.94538296682437	3.71434444193442	3.9411438806406	3.69464622328101	3.88981421975658	3.78523666080553	3.62761851037241	3.95593580304988	3.95841583415186	3.90787129483636	3.17402603894746	3.50922711156908	3.44772464884472	3.62919339686218	3.01129525061042	3.57366536306438	4.12861510065349	3.66043808469339	3.84116804354865
Clp1 (CLP1, cleavage and polyadenylation factor I subunit)	0.807662771682414	0.0513646709940505	0.0513646709940505	1	FALSE	3.64812025938148	NA	3.76554535437575	3.72240044593335	3.17055644306585	NA	3.70950018629748	3.83160367054965	4.13610933805777	3.72858448585447	4.35606631964104	4.49287864820573	4.62651506601713	4.60800489338702	4.49434520208916	NA	3.39080523573767	3.71810950925046	6.14958048876476	6.45592883431852	6.28643208341945	3.75505847811068	3.77125175187814	3.94430561907479	4.82926099879123	5.26671159355128	5.15399579167261	4.98567347046857	4.97956352736198	4.93315714269073
Clpb (ClpB caseinolytic peptidase B)	-0.0617380931641561	0.474289582409982	0.474289582409982	1	FALSE	3.2950985050773	3.89720169498671	3.71821913070233	3.68426892784718	3.76499363425778	3.70421906361709	3.27929299069758	3.1444037350964	3.38699023777396	NA	4.00833449365359	3.64398314135254	NA	3.43729433149714	3.29612698135746	NA	3.30974808697432	3.73850845257783	3.13148247992907	3.24083482697332	3.93387474171536	NA	3.08475142280925	3.68094316504402	4.03030959045875	3.85870713468698	3.15710516893913	3.07244198987725	3.33890927280892	3.88021532398885
Clpp (caseinolytic mitochondrial matrix peptidase proteolytic subunit)	-0.200324620914921	0.00215164037105181	0.00215164037105181	1	TRUE	6.28871291663483	6.17079236142576	6.1467855409887	6.08061076646761	5.97738067963514	5.95727387749826	6.03932047439998	5.92685576453419	5.94136927826228	6.1723474956099	6.11901787602662	6.01353372280642	6.29436526816918	6.14506193704281	6.20569747374461	5.96295614047043	5.97850912547308	5.78402492445939	6.06518668550757	6.0720521916128	5.75903329541345	5.95965425281808	5.80747084825142	5.8400124786217	5.88800284072256	5.82065127196619	5.79534876739873	5.89919255207244	6.01108409718487	5.83107664754979
Clptm1 (cleft lip and palate associated transmembrane protein 1)	-0.0516976316933132	0.483235974097573	0.483235974097573	1	FALSE	2.99520590258855	2.80370234474718	3.00297429384573	3.52815870409764	3.29642363396225	3.54303800874616	3.29898083328135	3.40531168259744	3.23823810320185	3.37172612190621	3.06249995520057	3.55268446568851	3.37218598500431	NA	NA	NA	3.25301655588193	3.15660210024761	2.98082779325782	NA	3.1499633043661	2.92763291505973	3.40104333078767	3.82763613618939	NA	3.43177002956111	3.41498790578442	2.5488459467553	3.17855690001876	3.31286553395603
Clpx (caseinolytic mitochondrial matrix peptidase chaperone subunit)	-0.0532115536661377	0.264136077558905	0.264136077558905	1	FALSE	6.17252151829223	6.21049991464587	6.12701001310347	6.232098533362	6.31791362585285	6.12378826421206	5.92325378871299	6.11781138435289	6.0299629954628	6.09667510102912	6.1114507851148	6.19074916839183	6.20351049586535	6.21420447785205	6.23001082571499	6.04860021441963	6.13249664502112	6.11845109596066	5.91038249727688	6.00221418942104	6.01555555149691	6.11852584893567	6.00946139005385	6.23335507852252	6.28142934228732	6.1138129969911	6.19314880615066	6.10724846661975	6.24467969485523	5.97392576896088
Clta (clathrin, light polypeptide (Lca))	0.0655965572708539	0.204136061897252	0.204136061897252	1	FALSE	6.48412523842698	6.44925596633655	6.43542690932224	6.36663694973939	6.42550126638522	6.24949843614081	6.34716601183208	6.2121685345585	6.31576727490491	6.53931393126741	6.51136366655901	6.59398862029346	6.35559776517523	6.18419895205936	6.34997912753016	6.60903981894797	6.56225769075449	6.56609210350113	6.30429199253339	6.51691182357732	6.35657345521537	6.43045589704146	6.39355177283689	6.42899322824764	6.42815914458601	6.46305674986557	6.49868169662297	6.42886931860479	6.39567464947254	6.42132766778657
Cltb (clathrin, light polypeptide (Lcb))	-0.0672301113966608	0.206294082877181	0.206294082877181	1	FALSE	5.73373936948596	5.57527904665113	5.63714360740954	5.5326224242134	5.61598415249389	5.49008230410477	5.59956476861412	5.51660458945019	5.56425621116689	5.59570952345716	5.68822232932167	5.51950416354483	5.67604733083233	5.68253397101218	5.73640193131829	5.39323427322959	5.58165554297649	5.38705919003444	5.46107011403305	5.62456884631593	5.56815678424173	5.50068734659467	5.75331571165539	5.4575910088219	5.47515948080866	5.40590388981456	5.4613812178968	5.59397219242068	5.71472908295341	5.77675937032913
Cltc (clathrin, heavy polypeptide (Hc))	-0.0303125053630327	0.36643309234173	0.36643309234173	1	FALSE	11.0864547241914	11.090959258072	11.1050442036927	11.0131342103852	11.0027236139031	11.0007183508853	10.8799507684126	10.8977169082677	10.9085427373173	11.0996502580597	11.0985256213795	11.0969720499099	10.8986165019926	10.789916682631	10.8578643932949	10.9814174393252	10.9798110057118	10.9631923200789	10.9741922886523	10.9705948569076	10.9628815494027	10.9955622481974	11.0074688406486	10.9856142748534	10.9280741729531	10.9151772756506	10.9074690604457	10.957225405582	10.9185204074333	10.9249015561067
Clu (clusterin)	0.0612524446250889	0.419372765685011	0.419372765685011	1	FALSE	5.99055103074323	5.82738208601582	5.78424222205778	5.65433815106015	5.82467621822636	5.7703824284445	5.3934779818636	5.53074809536049	5.47461450326059	5.98763465890642	5.85953478638265	5.81333228292607	5.97140330108181	5.94665601020692	6.09806788662675	5.80734976956611	5.73446034433704	5.84475471636586	5.63613445595438	5.55341272942514	5.41865547599987	5.63305333985207	5.72735415368084	5.88165238474472	6.07460818876144	5.91208455490287	5.9069795590597	6.24997051694531	6.13102762267071	6.33433050027342
Cluh (clustered mitochondria (cluA/CLU1) homolog)	-0.032127472098506	0.354669223951113	0.354669223951113	1	FALSE	6.37395961334005	6.42147074144746	6.35117600270281	6.3005081479141	6.26485353384463	6.31933613030418	6.18013990275695	6.18561484441344	6.13033991907879	6.22779305073298	6.19104934147792	6.18807843450944	6.32806092209457	6.28611784004119	6.23611563156715	6.30203201894911	6.25508334868864	6.2744424527955	6.29888005423969	6.33773249694043	6.30055390577565	6.19786539135374	6.25794218368496	6.27284436553142	6.17270351955917	6.1543421943045	6.29611045807003	6.17068822564952	6.08457456192551	6.12690679728017
Clybl (citrate lyase beta like)	0.0687651133955143	0.126510075026738	0.126510075026738	1	FALSE	6.80712304172086	6.6321184117654	6.76856811002047	6.68589811126475	6.80976169885746	6.70416648671255	6.76975851800997	6.73843008775478	6.80927294616438	6.67585826315217	6.7187451977564	6.50917009343347	6.74457823251963	6.6963138199193	6.7484880685997	6.7704326467881	6.78265755512031	6.82853003707838	6.68999797141945	6.82404225064916	6.66563437494045	6.78130725093294	6.80064109732908	6.61909162592861	6.97709671249695	6.8253658825558	6.86677200835825	6.83282673667878	6.80339496215158	6.78193667615618
Cmah (cytidine monophospho-N-acetylneuraminic acid hydroxylase)	-0.00749279701484422	0.566991012695963	0.566991012695963	1	FALSE	4.77695671629376	4.97828259154601	5.02836581687599	4.9462676638417	5.00060400209426	4.90635669966655	4.15137177625395	4.51433691217244	4.80647873405593	4.89406105925936	4.97050397924068	4.58814493961874	4.36800699741186	4.16503560732363	4.64878753993286	4.7491695254219	4.55628225672915	4.4851434128081	4.90055771216808	4.7463342669365	4.78867527139313	4.69602720844192	4.98703884879385	4.70254119232501	4.51686613648958	4.61266506847616	4.5342733083624	4.9930176185038	4.85993477209498	4.5026424814205
Cmas (cytidine monophospho-N-acetylneuraminic acid synthetase)	-0.0464246822115324	0.353629835390999	0.353629835390999	1	FALSE	5.80493896233197	5.85389337782435	5.76405947313027	5.6903304865303	5.76027684316198	5.65411756753356	5.85240840844805	5.65279909277798	5.55851561422425	6.02091550912107	6.01312276220742	5.87200870151234	5.98749141405762	5.88968282521427	5.91628554634605	5.77837418239497	5.71088080460552	5.70993022108854	5.91390425334222	5.73936478370273	5.78405634300361	5.92875641140463	5.90342878643348	5.73952410785403	5.64606470728458	5.55487429288237	5.65904257848265	5.82056192796384	5.83285711021841	5.87285584058694
Cmbl (carboxymethylenebutenolidase-like (Pseudomonas))	0.341776524548524	0.000157076067267324	0.000157076067267324	1	TRUE	8.75329030301862	8.84600744659472	8.85966212305932	8.83474913306929	8.80983242566385	8.81099570547188	8.90689360122006	8.82762851533506	8.90700780981883	8.89609016824789	8.88515030296159	8.85795612086071	8.60681603078686	8.39051722503473	8.52064617890629	9.25850008060912	9.23392879257867	9.25710729138022	8.87257331096445	8.88907192678114	8.87470783960238	9.1767964781476	9.10104858269075	9.1038542828731	9.17441390924247	9.14473470874045	9.17858518316177	9.19589136115317	9.15976287835419	9.2189143319981
Cmc1 (COX assembly mitochondrial protein 1)	0.0896139652816416	0.438950242670531	0.438950242670531	1	FALSE	3.11388549094236	2.81991133681466	2.77977450147665	3.2953336500183	3.46100460993347	2.68751537924765	4.25171909260596	3.89522505499866	3.39120405710808	3.61209295544962	3.87860764571753	3.57370171351958	3.00725292095968	3.16769832763577	3.27124338537736	3.80197602069468	3.33888075625889	3.53817806571395	3.75115303909519	3.73634510188322	3.53605290024021	3.60802855712105	NA	3.44208093756279	3.71284886264062	2.89112750742178	3.08796006102501	3.45529433799158	3.02382309102213	3.18993838895686
Cml1 (N-acetyltransferase 8 (GCN5-related) family member 1)	-0.00847120927232279	0.564573760989769	0.564573760989769	1	FALSE	5.80643748856649	5.82316594934531	5.77165056695435	5.73830577620041	5.52418907844937	5.63196859247465	5.45364597401909	5.85742122036389	5.80041590130318	5.74234581882767	5.30601063580951	5.70863697328158	5.95739693660453	6.03057003381011	6.04673986958179	5.47620668698925	5.65342981799712	6.03103783090063	5.92801493564412	5.53268787255981	5.75905993507858	5.72541670447167	5.52261762269835	6.17131693121398	5.79826052517926	5.60562470625156	5.75164581403709	5.53354466033388	5.9382528532651	5.64471577988668
Cml5 (N-acetyltransferase 8 (GCN5-related) family member 5)	-0.537366540129916	0.0285206081120702	0.0285206081120702	1	TRUE	5.73819226499086	5.70762969831376	5.55647233391567	5.84000996004033	5.54543405304522	5.67299664922647	6.07710838099984	5.97976471391343	6.13257478637573	5.54682965287943	5.37256560997607	5.3187289810438	5.63623598300523	5.50917326116679	5.54627713209007	4.42794133250948	4.42089331023078	4.32408331334881	6.31815231409833	6.27482446348539	6.20068678175463	4.89872592689102	4.90962431554373	4.90176956805901	5.1891445533126	5.02065776121077	5.07084439204974	5.12923355226702	5.08231938643078	4.95059438784186
Cmpk1 (cytidine monophosphate (UMP-CMP) kinase 1)	0.0149401162478672	0.498782143410316	0.498782143410316	1	FALSE	8.9966429583729	9.18606965771851	9.14455628198228	9.23180918114356	9.13094888281561	9.23928107755061	9.1136848737728	9.20730966405613	9.15683394207877	9.14202789841186	9.22332600661902	9.184567931834	9.20489143589671	9.2683969632693	9.34335229879093	9.11449977261018	9.13049591652788	9.18262029999389	9.13117016690086	9.19136771341894	9.13692704782298	9.04420830575887	9.09606942043677	9.17279501152364	9.3413987326484	9.359121401091	9.37276278398824	9.19847942015861	9.25139482844335	9.27448997670738
Cmpk2 (cytidine monophosphate (UMP-CMP) kinase 2, mitochondrial)	0.169034640166221	0.243477819483435	0.243477819483435	1	FALSE	5.12415440552941	4.17207141656815	4.87273520289811	5.00024794190326	4.83845767776341	4.77373265060786	4.55832274444357	4.63587625497972	5.03433018244915	4.55138681527192	4.19299105784221	4.45526145492912	4.44668632713815	4.49176973820805	4.4278810095045	5.05438833841868	5.29993330555092	5.22010935427707	4.4102325455982	5.12842951345987	4.61382039876338	NA	5.32508054355428	4.47879711837634	4.29600213405445	4.84705985239976	4.55752650102375	4.58960171393647	4.55918586578773	4.92382899849365
Cnbp (cellular nucleic acid binding protein)	-0.076963407544818	0.36662477184582	0.36662477184582	1	FALSE	5.5983264931226	5.60906937734359	5.66097709064427	5.57104268563453	5.14899103049053	5.40403795402835	4.80040813529598	4.95562898611929	4.83752449690099	5.18089575494634	5.21984226630321	5.25099567043955	5.22102249896374	5.18331579470896	5.1371878996871	5.09857115001773	5.20761958806615	5.24565918130151	5.09309954218464	5.04495360166355	5.05401056782308	5.20426594528956	5.36109808031064	5.41777151920651	4.77213375141078	5.12942727923606	4.97229287101089	5.36978402308277	5.3967212195248	5.2574067013281
Cndp2 (CNDP dipeptidase 2 (metallopeptidase M20 family))	-0.101240465929588	0.0189875308899657	0.0189875308899657	1	TRUE	7.23630126682709	7.18771826834416	7.22073623613097	7.22023320438219	7.16307600579427	7.19617423361198	7.04780010215018	7.04491864037528	7.02649024493649	7.052665857322	7.06647672811528	7.04226128954695	7.12577506760952	7.22538098380295	7.17502551953341	7.03285021500645	7.09377142695575	7.08147811202924	6.93267539577202	7.03792027677988	6.97770350985348	7.03618460447383	7.10477695012063	7.01977973960362	6.98403102963643	7.0829047942765	6.94472962799944	7.0894557778296	7.0976634641464	6.99650173505565
Cnn3 (calponin 3, acidic)	0.105269994887879	0.103996751608169	0.103996751608169	1	FALSE	6.15284457038223	6.11313787841066	6.04870046968348	6.0772173583899	6.17025157460475	6.19739363974207	6.10704964523691	6.0299541639292	5.9192041976269	6.12916553556554	5.88561584857826	6.07020253831688	6.20873573883257	6.10757489283147	6.38644195002975	6.18174064708954	6.28139410237686	6.24332062620892	6.43631011312793	6.32132023156118	6.15141439885992	6.38933793096428	5.9904330366977	5.95197238141436	6.20810361961106	6.30778369047732	6.2118007083773	6.20427181510923	6.10193996413328	6.20139665946986
Cnot1 (CCR4-NOT transcription complex, subunit 1)	-0.0232525225109683	0.512309576371473	0.512309576371473	1	FALSE	4.1529053973075	4.37276408968659	4.36319911756668	4.10956115195305	4.15035658020834	4.26981863268453	3.66932162587134	3.79175157038385	4.16031517466557	4.19986076616956	4.17849156782231	4.09640523821358	4.36044856006243	4.26716871057637	4.28866124536607	4.35548853136016	4.15261340467436	4.09565441671494	4.24795788565106	4.10242298146075	4.31442826093486	3.91950217390231	4.12825215227739	4.09652330940672	4.38823776397792	4.11439201367971	4.19572554751206	3.99169870001051	4.03135108188286	3.94799336742765
Cnot9 (CCR4-NOT transcription complex, subunit 9)	-0.267814446150767	0.256122371882601	0.256122371882601	1	FALSE	2.75484048022548	2.49457689647941	NA	1.36938830937768	1.75165224042444	1.90385967805961	NA	NA	2.2213636191335	2.28643171376157	2.82925693891569	1.27674677065445	2.35186856983266	2.6894557235952	2.60289628270281	NA	2.19337751056436	NA	NA	2.57408454935783	NA	1.93910242913673	1.24151073566767	1.80570931153467	2.2607332764124	1.65921673374341	NA	2.22156778853841	1.83455346928746	1.70228075355146
Cnp (2',3'-cyclic nucleotide 3' phosphodiesterase)	0.0717673413522857	0.447994363773978	0.447994363773978	1	FALSE	NA	2.44545921857111	NA	2.69598490755747	2.60725455177462	2.69065622113511	2.47762811450731	2.40401205911233	1.98527089238011	2.56992364118769	2.88178402333082	2.71601633474752	3.06551027368373	2.38524326753402	2.77782787339876	NA	NA	2.87436419082486	2.93384453421651	2.68609035129917	2.82042611448269	3.017462309711	2.38392819519115	2.9984952059096	NA	2.40937192638369	2.55595600137418	NA	1.97098246064751	2.65607986238298
Cnpy2 (canopy FGF signaling regulator 2)	-0.1581447585321	0.0346233901588248	0.0346233901588248	1	TRUE	7.37094889882513	7.5559618280097	7.42969127694224	7.36383689055549	7.5050969750344	7.46762185162978	7.21635785441676	7.41432160969704	7.41640909801623	7.67056419692763	7.64441152047117	7.71179084903661	7.44247910546989	7.40944185388766	7.45364926604329	7.47402225558259	7.61580617011087	7.57543335707406	7.32425256703838	7.33984109733219	7.27109880648553	7.14190276743519	7.11329418396347	7.1656205574499	7.3648525400612	7.33859377709736	7.3345772138264	7.18212615108475	7.28514325035704	7.17384700208257
Cnpy3 (canopy FGF signaling regulator 3)	0.0761933182273613	0.319973915776266	0.319973915776266	1	FALSE	4.41175840700167	4.41075491093935	4.31456602472532	4.43722773891291	4.71556944146207	4.19770815795585	4.5988713462118	4.64386773128889	NA	4.8196119867736	4.57785175516093	4.86354205117958	4.1932671060636	4.51925253141971	4.55626999282486	4.84769130336495	4.89278443455309	4.47481889396669	NA	4.38802417581246	4.48689453778936	4.6652733753549	4.4453095643628	4.57259261239064	4.78380235684743	4.5489482591269	4.61658707009657	4.52206202828658	4.57826851916794	4.50376850598291
Coa3 (cytochrome C oxidase assembly factor 3)	-0.0300186915864428	0.40147788876098	0.40147788876098	1	FALSE	4.78384425455073	4.96492533692554	5.01658991731678	4.91885369876345	4.93994586495231	4.95659105706231	5.19553264831769	5.02552939724705	5.05951103042944	5.09998524345099	5.04895979337277	4.90491756384029	5.00914558938369	5.05761922657444	5.1405414585286	4.95919518787402	5.09377142695575	4.95638661257595	4.99220646773802	4.97925254749683	5.10922263584651	5.06869660355207	5.01209484826004	5.04005514412987	4.86635907610227	5.00680068008415	4.92881088181654	4.76412849436115	4.9268960785468	4.96833502157946
Coa7 (cytochrome c oxidase assembly factor 7)	0.0589973158482108	0.436051751140471	0.436051751140471	1	FALSE	5.3599849397628	5.69012092711303	5.73433298024781	5.40424577796693	5.53390903034954	5.58051334888034	6.07703786183125	5.85338441763641	5.98185037054262	6.17521119804	5.88830733087472	6.16727964045945	6.03816178713579	5.87749396481451	6.01119817755575	6.0145940856663	6.19265381298358	6.04548447211097	5.61395591260071	6.01434636538113	5.93261162309424	5.76172142053057	5.44042072075677	5.67671874411843	6.0600971160051	5.84523410668748	6.22355576910227	5.90999385894753	5.77594338716821	5.75066009578082
Coasy (Coenzyme A synthase)	0.0839811017546521	0.151576198772227	0.151576198772227	1	FALSE	7.15189939601231	7.22247614674413	7.20249608419658	7.30170652504406	7.24008531194441	7.28811858528188	7.58142657389068	7.55066214479136	7.50055510421615	7.20534363508016	7.25097104497692	7.2254195469368	7.23391681257911	7.21442598314228	7.18125166395173	7.39295275568015	7.36603364637989	7.29055342080282	7.43935717847426	7.44504796330847	7.42877051815577	7.27552858882227	7.32757958910664	7.19068399098257	7.36650581829465	7.30227334903893	7.33305693054773	7.51199769348387	7.47496324773132	7.46516639429899
Cobll1 (Cobl-like 1)	0.110063399444972	0.0502066605416363	0.0502066605416363	1	FALSE	5.0671439101521	5.12288389007084	5.19846272203218	5.1692395584923	5.38507204448384	5.19545784373087	5.20099469979149	5.0047395745574	5.13289347701485	5.23716979900846	5.37799479616957	5.21085249108099	5.33265423431465	5.37392656268436	5.23771666769931	5.43868541351347	5.30160593623169	5.21228528516611	5.30468990738406	5.21168586512161	5.3553158545888	5.42121993237164	5.188151644107	5.31340186922329	5.4216743865395	5.32472421190928	5.42689537654757	5.38003327993167	5.41294068713821	5.18484361318389
Col14a1 (collagen, type XIV, alpha 1)	0.0997536487672339	0.38142223203895	0.38142223203895	1	FALSE	6.49568077397146	6.47013660323586	6.58115387250431	6.7118527827843	6.73008287571382	6.61151618926285	6.44605602551733	6.4227174064914	6.25383236083235	7.32210842049736	7.16646439740094	7.21471738566691	6.5015776754487	6.35032927648653	6.28964637150783	7.10008409397752	7.09251402896523	7.07637737867596	7.0506214091776	6.98127043576893	7.05536921154049	6.75914251491456	6.59338514656689	6.73659134660265	6.18333763208287	6.36432203994826	6.46836663583011	6.57147659029031	6.52708285016207	6.50423583432702
Col15a1 (collagen, type XV, alpha 1)	NA	1	NA	1	FALSE	NA	NA	NA	NA	NA	NA	NA	NA	NA	NA	NA	NA	NA	NA	NA	NA	NA	NA	NA	NA	NA	NA	NA	NA	NA	NA	NA	NA	NA	NA
Col18a1 (collagen, type XVIII, alpha 1)	0.130430780055989	0.0646690238026372	0.0646690238026372	1	FALSE	5.74232964883264	5.72049463437172	5.44870937177632	5.42412260830699	5.46322681227807	5.53411453181899	5.46713598647554	5.23166664304531	5.55910630883055	5.44690132768916	5.56555452798871	5.84646072081788	5.67395209328901	5.56605403817109	5.5283493968033	5.66307131265128	5.79479533621656	5.80222682772509	5.44659039347791	5.75027419653512	5.51003462649245	5.65719695435692	5.71367932052223	5.82255426097271	5.61073844373687	5.69268663221617	5.62717781768957	5.84178698517522	5.51163565238422	5.73019159118279
Col1a1 (collagen, type I, alpha 1)	-0.200426348815654	0.392113124919211	0.392113124919211	1	FALSE	3.20057654288993	2.93667750952387	NA	3.50766780429014	NA	NA	NA	4.1022969925304	4.36818165486835	4.02159520946038	4.18637377746594	4.56795911666663	NA	3.54827631634087	NA	NA	3.94440870453277	3.41917480103217	3.43859892599067	4.21333172698607	4.55646007162707	2.61213306973793	4.24293018074153	NA	3.36609836055825	3.16235507209087	3.43729433149714	NA	3.49537538094463	NA
Col1a2 (collagen, type I, alpha 2)	-0.121239253343748	0.437271868406651	0.437271868406651	1	FALSE	1.93512779546526	2.54627713209007	NA	3.37069438054283	3.47389079230572	3.09858967686731	3.36910349584131	3.47666682821823	3.39562495705746	3.73656158299055	4.00726727549147	3.3343823493767	2.68850937641333	2.65030502892003	2.36679778803568	3.46048047004001	3.30312609092887	3.18016696114286	3.34249785574996	3.45155402029797	3.65363331138625	3.01694909676314	2.86168942335524	2.45942374937016	3.20831123498581	2.7088648234362	2.56186131919863	2.34108057768224	2.68247891234162	2.50264884561047
Col4a2 (collagen, type IV, alpha 2)	0.100155230735924	0.494654201932671	0.494654201932671	1	FALSE	NA	NA	2.99052289457784	NA	NA	NA	NA	NA	2.63466760830386	3.1341371361341	3.31717525055381	NA	NA	2.84629472487727	NA	3.60748419301389	NA	3.72181010491404	3.05147999526491	NA	NA	2.93182297089506	NA	2.72487069694921	NA	NA	NA	2.47082056071469	NA	NA
Col6a1 (collagen, type VI, alpha 1)	-0.38409253087499	0.0163084927042053	0.0163084927042053	1	TRUE	5.00598826458207	4.93785282430001	5.00498221044999	5.07292898249556	5.04116849714678	4.70572361118163	4.86101244239421	4.67744622590465	4.76992509677343	5.47880358862972	5.44406736515389	5.42709993399371	4.58593599135762	4.90618831311935	4.70130507558435	5.01670579142505	5.01513624379738	5.09703764971599	4.74654388012869	4.65735989855236	4.77958016692823	4.77620402550175	4.72117576574809	4.48908688356535	4.27987240122047	4.07654199338206	4.21481644911875	4.39576203543022	4.17985337106153	4.41336390436619
Col6a2 (collagen, type VI, alpha 2)	-0.308015449591189	0.0645811566262553	0.0645811566262553	1	FALSE	5.55850336929043	5.41964001145408	5.48656958147248	5.57024128786912	5.44003527726593	5.56840611086244	5.34302755452788	5.29158514115647	5.27561052817677	5.89664240621978	5.97673022067715	5.8068498904076	5.28356623896515	4.99357473718441	5.01664785553426	5.73069429368975	5.76256674500757	5.64878178883296	5.46087686838427	5.37943728674665	5.1542591462828	5.21467270776688	5.23860727566966	5.11447114179547	4.81697338680192	4.60292596723625	4.6544355408454	4.92216929873972	4.77132042988139	4.83520658951542
Col6a5 (collagen, type VI, alpha 5)	NA	1	NA	1	FALSE	NA	NA	NA	NA	NA	NA	3.45663532822965	NA	NA	NA	NA	NA	NA	NA	NA	NA	NA	NA	NA	NA	NA	NA	NA	NA	NA	NA	NA	NA	NA	NA
Col9a1 (collagen, type IX, alpha 1)	-0.265104267621106	0.130775166652869	0.130775166652869	1	FALSE	5.22611157993403	5.11085597421197	5.10793052962592	5.87650466825708	5.90919226168231	5.9656342365752	5.73582541465367	5.76531726491019	5.49989052226139	5.16002467803188	5.21450952455084	4.85454927243677	5.21271328991192	5.40196830270986	5.3333092295749	4.7546523771461	4.98798929923618	4.7915536333886	5.25468473769119	5.19104144298628	5.00566496654327	4.88560364746478	4.98210373342501	5.06381353698898	4.93405880499215	5.02374770108793	4.9447741299972	5.79892665220745	5.82515723662029	5.95400083523595
Colgalt1 (collagen beta(1-O)galactosyltransferase 1)	0.0187153309040175	0.541429312544772	0.541429312544772	1	FALSE	4.26932494840881	4.29634727377518	4.16673151052331	4.19440229193857	4.38761758192158	4.24634727690091	4.54319890019333	4.22851857871467	4.50313244192029	4.53018313617939	4.59554543217335	4.51899456293463	4.10187694994921	4.35298445802064	4.25357333506776	4.65567239189371	4.75126017840139	4.53954968197126	4.59403491601944	4.34233428528663	4.51337072656021	3.85283783398905	4.32034747827197	3.89303208126316	4.673200228817	4.30672886705977	4.56224853085382	4.21152623727742	4.02646368631985	4.22690151819723
Commd2 (COMM domain containing 2)	-0.081762998061429	0.318460932941484	0.318460932941484	1	FALSE	6.20657485374547	6.33080217481875	6.13897620612942	6.08627849667657	6.21555241350961	6.28839363239915	6.07302327544871	5.64824108305232	5.77019739840947	6.30342824923986	6.07959144864819	6.2997611744268	6.39327203360042	6.32714661144238	6.18489913974362	6.30040015360639	6.1688806733915	5.82162603836339	6.23413531213136	6.05267237752077	6.087108488807	6.00080903486171	5.9177802134304	5.60800489338702	6.38140970662909	6.16656080483293	6.17798354889663	6.18351827404467	5.97331049138134	6.04549320908512
Commd3 (COMM domain containing 3)	0.183222310916475	0.0850375230660165	0.0850375230660165	1	FALSE	3.78988571740715	3.95495003796754	3.95615890165909	4.33593338473361	4.01439100280841	3.97472202604884	4.08958289312471	3.59175121483598	4.00144197417391	3.97301423807381	4.14167801516415	4.23444000625289	3.89352724718993	3.6231059930332	4.06294197693407	4.18699172563215	3.86186606113775	4.18255723714325	3.84002003433943	4.24039066038533	4.4172989537593	4.43614184617369	4.18794981405773	4.54961988909773	4.29793238697952	4.07752501482842	4.22344571936946	4.18206455684557	3.78521573231484	3.91683966109021
Commd6 (COMM domain containing 6)	-0.115011225609512	0.375544289433517	0.375544289433517	1	FALSE	3.23542072263744	2.22232234587547	2.47339989020037	2.57764151545871	2.52961358324874	2.75779134113757	2.80431381552446	3.22733291158833	2.93981707778121	2.87011611071098	NA	2.87203875390761	2.85633837289449	2.70116975904394	2.86806246318663	2.35129757935869	NA	NA	NA	2.91499879734894	3.24170902350813	2.97617480814185	2.65059684755707	3.03425798117506	NA	2.63649469964294	2.56767199429011	2.18118844183778	2.10648233046998	NA
Comt (catechol-O-methyltransferase)	-0.31102673153972	0.000482175203076245	0.000482175203076245	1	TRUE	9.28324118260572	9.32863454027628	9.39145412375071	9.07353642109438	9.20853676820676	9.15991421344141	9.10602371010909	9.19878388151465	9.1686019244852	8.90405652474825	9.0516195270663	9.04415091731028	9.0913004992718	9.10929786851258	9.20827094354896	8.54786236094984	8.55211573418379	8.6229376697685	8.94579788238408	8.99252486480012	8.97166712612208	8.85107125273705	8.90125006725754	8.91107734714038	8.77180636541245	8.82608446228737	8.74271026938555	8.9833556286088	9.06557500415083	8.97618603765821
Comtd1 (catechol-O-methyltransferase domain containing 1)	-0.522028552993555	0.146507461984174	0.146507461984174	1	FALSE	3.21178630480934	2.15813340664341	NA	NA	2.57829629915486	1.51743192421301	3.72559938812118	3.1364440655189	2.59184454676479	3.25147067018294	NA	2.97858005302674	2.80375606540183	3.33383873510371	3.14485072527272	NA	2.48527482093511	NA	NA	NA	NA	NA	NA	2.3190716181087	NA	2.51120234841566	NA	1.98780471527668	2.43318380905167	NA
Copa (coatomer protein complex subunit alpha)	-0.041448731644639	0.200480441867433	0.200480441867433	1	FALSE	8.26285593642448	8.29009720204342	8.28984829462657	8.23337521270291	8.24079133216196	8.25687384996806	8.17187732938628	8.13705261109088	8.12830371300865	8.22968885403094	8.27652923385275	8.25842941303371	8.21252070348947	8.11058770730824	8.18135603402093	8.14388315958872	8.1690280476298	8.07660184861857	8.2226403632397	8.18934028543915	8.11498120574274	8.22662894203788	8.18749064445668	8.17900836820043	8.15522301925428	8.14161160438288	8.1771155184023	8.231321997807	8.21951704897365	8.22406439870588
Copb1 (coatomer protein complex, subunit beta 1)	-0.0743827225270809	0.0822729846735212	0.0822729846735212	1	FALSE	7.12262095644892	7.14870027789853	7.10100917480693	7.01802209167432	7.08046580284346	7.05763438818046	7.10751003196414	7.10510184012994	7.15121954238094	7.1177573697382	7.13608882527131	7.05613912025706	7.20792212681186	7.23590891677922	7.25240998186147	6.95382395394117	6.95845991598153	6.91396646559834	7.12301430393047	7.18683726340306	7.15954845980264	7.02497340740865	7.00409684158288	7.03671211818729	7.02389847701694	7.04756020002569	6.99224726274547	7.13241232986512	7.09465834265454	7.13056026699676
Copb2 (coatomer protein complex, subunit beta 2 (beta prime))	-0.0344383950383066	0.31004710243412	0.31004710243412	1	FALSE	6.97384083953315	7.03778852681601	7.03277309175737	6.86491659496284	6.85194888143312	6.91777782701773	7.00880955531959	6.91685876469975	6.85363393036019	6.96539181823311	6.99354982996791	6.94874099888257	7.02049108934042	6.86515174601855	6.91055279343005	6.7699700433034	6.92234058820562	6.7961564477913	6.96995629134643	6.98146453438383	6.99677287161642	6.95684657193534	6.9282518702876	6.86268694450608	6.88548895195403	6.82760311219658	6.86666075081999	6.99073934740013	6.97134811588738	6.91936392056366
Cope (coatomer protein complex, subunit epsilon)	0.00502720289244471	0.559138150625019	0.559138150625019	1	FALSE	6.12008439649823	6.15052515221002	6.02049331175869	6.13869980874558	6.14961706789295	6.0753251111734	6.31020922500321	6.08849357559042	6.210873915601	6.13138781557527	6.08676466253252	6.08925660801282	5.99602034212761	5.97416446274107	6.17097257866189	5.96875893843872	5.97578378312537	6.05160702086929	6.0432766910165	6.24319493334784	6.15793299012946	6.05819742070809	6.15270263091575	6.12014454634205	6.18795377178108	6.13528449415192	6.17091451112182	6.22919758863351	6.26581004910911	6.02753670782084
Copg1 (coatomer protein complex, subunit gamma 1)	-0.0273693417034898	0.368619778357809	0.368619778357809	1	FALSE	6.55405311331445	6.50436297230634	6.59798101517825	6.56475312298461	6.42501443654367	6.4979029190247	6.34764971287377	6.33542430006024	6.40785747013243	6.51896152705302	6.4913945670465	6.35189329822511	6.53793898555842	6.55026965533321	6.49886196839409	6.40122427601098	6.36825675107422	6.4790170907136	6.43503012483729	6.42258791114493	6.36015354620141	6.41730401778097	6.47449445077604	6.48959431275617	6.55416211918816	6.50381143020539	6.45102148802283	6.46201631642923	6.45732670003378	6.49777840330147
Copg2 (coatomer protein complex, subunit gamma 2)	0.0252004252771149	0.448946708783919	0.448946708783919	1	FALSE	7.23977035366168	7.06154940883517	7.11381508020145	7.05613912025706	7.01541505238669	6.88539133157044	7.06921881032227	7.04130870117237	7.07974076615054	7.14511697750225	7.0735096434765	7.17317741512042	6.9236127275052	7.00505184840071	6.96355504210049	7.19859237299718	7.13832300405648	7.1799190396016	7.13646826461664	7.1216163986959	7.08993240244687	6.95279947789994	6.94664899282656	6.88672084150738	6.8839018016745	7.28905980437677	7.09609314639378	7.11453360829505	7.00206113003118	7.18770837240016
Cops2 (COP9 signalosome subunit 2)	0.0887264512061386	0.248661681328421	0.248661681328421	1	FALSE	5.13682300140737	4.95107951708007	5.05341114252845	5.39442496539079	5.35584086881792	4.9463706092052	5.20015904962839	5.19635917761469	5.01922152909525	5.35810786292656	5.23626682085182	5.00160860951924	5.11534958875189	4.80941958935882	4.6520504655223	5.31279221689375	5.26221890241106	5.07564814482895	5.07462959458988	5.14672852793188	5.05022305713474	5.24441902042109	5.27027850466661	5.35354913572204	5.29136412032734	5.2076273963152	5.17537689093714	5.04097131218034	4.95412184678569	5.29744089464513
Cops3 (COP9 signalosome subunit 3)	-0.0789319300272831	0.365003484371988	0.365003484371988	1	FALSE	3.72619908224685	4.16101696680267	4.08389412562431	4.13688040725426	4.05667889567968	4.39601559608892	4.17387897458087	4.1031618949867	3.90966751381427	3.78264969292916	4.28229152451488	4.02257199541552	4.39971114868899	4.21574071346402	4.34148768960592	4.03643299954236	4.07855860171847	4.10465535956172	3.37295209791183	4.3606522249073	3.85942296930148	4.24987762971738	4.22830307533921	3.70501578424714	3.95817452026974	4.0521984996627	4.34579375730836	3.85153917960161	4.2125226489354	4.19176792326305
Cops4 (COP9 signalosome subunit 4)	-0.0311500805313469	0.4374303471567	0.4374303471567	1	FALSE	5.70267139408326	5.98042523154384	5.97247439541122	5.79410649857009	5.91121699615032	5.97844734702056	5.79422349418622	6.08181468066052	5.98414726931068	5.87242248274111	5.81067188089138	5.95875685321071	6.0899959405003	5.91275763191598	6.19250784632104	5.85647034952279	5.96934852867337	6.10998731853691	5.94147961634194	5.87386978317358	6.02597669168089	5.81230824942202	5.85929126251266	5.82211062467173	5.65826861805767	5.88097687518497	5.74792978539496	5.99153998593859	6.03418489571769	5.98564614971725
Cops5 (COP9 signalosome subunit 5)	0.050663382871431	0.399470412193721	0.399470412193721	1	FALSE	4.40962853693079	4.5942200840686	4.49707580554596	4.64237233644133	4.56859155759841	4.587382994506	4.5000116679272	4.51921478281521	4.51024039135992	4.64547110403725	4.58983538029534	4.51760325489449	4.23509899855497	4.1124499327243	4.01893678079784	4.78849779308799	4.69065175186116	4.29231058820443	4.52501646281811	4.40987288550078	4.44389171470218	4.65023034143594	4.44641504995918	4.43678815074893	4.30276502558628	4.68577759788959	4.52367485820758	4.64528086879952	4.48167351824043	4.385237744527
Cops6 (COP9 signalosome subunit 6)	0.00873362414520672	0.548708936496909	0.548708936496909	1	FALSE	5.65557222351962	5.51274836254938	5.41161267218472	5.59158966453542	5.28262142784127	5.352825602587	5.37206754943325	5.34915293440125	5.39562495705746	5.62851407335907	5.49284020316407	5.54648087946691	5.29740420939783	5.3369617235598	5.4463687292449	5.60759663286692	5.63160488869634	5.5439567051061	5.55745910641055	5.46138776673084	5.42656668253326	5.54624008402078	5.39334755137725	5.3777137587771	5.50556387331875	5.43078036164101	5.36157187006089	5.47495189458777	5.23760195718328	5.24704644116918
Cops7a (COP9 signalosome subunit 7A)	0.0779354495997988	0.223244173740775	0.223244173740775	1	FALSE	4.86862256949517	5.46070980467474	5.31851569536729	5.45583022626134	5.46134519877821	5.5502912065445	5.44537909590363	5.46045753457135	5.2854835993641	5.40047986540465	5.33575120664901	5.3293102014918	5.62678370691187	5.27885084795414	5.50410550626945	5.6182092844691	5.4780301878197	5.52884320501002	5.48282247433957	5.52089678256962	5.47699726165167	5.38796216042178	5.33863477761564	5.44881507388442	5.50173529718581	5.38977328959733	5.48581643103179	5.51923994866129	5.30238120322305	5.47079063215745
Cops8 (COP9 signalosome subunit 8)	-0.114692854287498	0.329018981066005	0.329018981066005	1	FALSE	3.70305639010798	3.72481395704308	3.48317085322987	3.86540418133283	3.8899796625296	3.94023253963608	3.84537964918669	3.91010902195999	3.9306143484811	3.58232717680635	4.09231739541896	3.97577690600442	3.66141898231448	3.81177926577102	3.47863535261039	3.98078393273496	3.99785239344802	3.75810059709693	3.7093237246797	3.98890277851356	3.47399466551772	2.5693549822326	3.58878058584814	3.99561114485997	3.86960494678362	3.48049779603947	3.46478587321855	3.39076397206126	3.9322501913294	3.97401528375647
Copz1 (coatomer protein complex, subunit zeta 1)	-0.0293803569614244	0.438950242670531	0.438950242670531	1	FALSE	5.95777765679376	5.98628122340004	5.80000165590112	5.89707823429754	5.93918190427616	5.71026092987811	5.87373938874384	5.82471949099576	5.5991154212898	5.80641170953677	5.99062817547861	5.94476476126964	5.90508850626087	5.69732068256331	5.84424001018705	5.57746206251253	5.76533583168	5.74613268706532	5.76811020276067	5.99764694002813	5.96863684472384	5.65587556923381	5.74014773316457	5.79400769488274	5.93909020180361	5.98946375889843	5.81705527639597	5.89696686853439	5.88208297936773	5.79788974539929
Coq3 (coenzyme Q3 methyltransferase)	-0.0362275359217922	0.437159009823687	0.437159009823687	1	FALSE	5.41158216768544	5.6285636485541	5.68181748225411	5.6223827957816	5.59696196911171	5.78034422352249	5.31002013259907	5.46913709092096	5.60153013348857	5.30256033303351	5.49063109714237	5.42865161372908	5.5955424485227	5.66750614416524	5.35159652953757	5.58646452588639	5.66610041403297	5.68204511136588	5.24068831290409	5.35917324556394	5.53900677716846	5.3501471388976	5.47060844493816	5.64132926174569	5.3143956307418	5.42608021213866	5.61830326996872	5.32338087842418	5.57754967700892	5.60014187043619
Coq5 (coenzyme Q5 methyltransferase)	0.439673334566968	0.217452108784208	0.217452108784208	1	FALSE	NA	2.56353401211966	2.78688905293145	NA	NA	NA	NA	2.30193876696534	NA	NA	NA	NA	NA	NA	NA	NA	3.24980938222854	NA	NA	2.21829140514197	3.10696634139691	NA	NA	NA	NA	2.96917628269113	NA	NA	NA	3.40805964807036
Coq6 (coenzyme Q6 monooxygenase)	-0.175474878698804	0.121058861157805	0.121058861157805	1	FALSE	3.97993387180048	3.72770267283724	3.77576696884816	3.69347580619021	3.9492641104718	3.87488547208199	3.92717587417948	3.62364449554583	3.60799306137445	3.69987362673063	3.93464859318808	3.27296974043988	3.77967996361476	3.59185890498717	3.75365801597681	3.01586147999958	3.82696534686072	3.51610342109746	3.29312766013775	3.84850777058843	3.79432228309607	3.88623796857959	3.72020184054839	3.56039703749028	3.85743366216304	3.24980179897494	3.24517465636583	3.45420221949744	3.74165034533331	3.55042050705207
Coq7 (demethyl-Q 7)	0.14745324223073	0.123083945898049	0.123083945898049	1	FALSE	4.48257726838508	4.34211379140197	4.57956032639224	4.69408342691173	4.71203994417447	4.55831049787264	4.30017498693383	4.36868455023608	4.4007018628878	4.59016484546859	4.52329220959402	4.47537676563629	4.10006095935499	3.99769887057861	4.41663034681934	4.6594279758425	4.9712446379579	4.70114424712664	4.71100474759684	4.36721728181834	4.18492293618645	4.74149934555318	4.61840312285379	4.45003669238186	4.73373394725748	4.55318845107841	4.65267578244569	4.40561122007834	4.49637925736343	4.50677964056778
Coq8a (coenzyme Q8A)	0.0078568573219974	0.563096209305711	0.563096209305711	1	FALSE	7.14711332234904	7.24519139306431	7.17676157883897	7.03992797435587	7.13273105638887	7.1302410604786	7.33532782166511	7.29146542574386	7.2667396991864	6.95865710767711	6.94621618840514	6.88250855457216	6.80404064819365	6.79323263127555	6.73199778664374	7.13111613554691	7.18090370917938	7.10404305827618	7.29381187782633	7.35638153945408	7.26219822697837	6.98540934819741	7.12308675098106	7.07302756134561	6.90471288782071	7.0598527623992	6.96809075204526	6.83086375675176	6.7894684369412	6.93703830492489
Coq9 (coenzyme Q9)	0.0576372541100336	0.253382676946682	0.253382676946682	1	FALSE	6.39507994170472	6.31530356229849	6.35485939503532	6.52511358667766	6.44587730723715	6.48471013211327	6.52032323664574	6.52372660207391	6.50397834559783	6.47015124891955	6.32204891553774	6.42987201148041	6.40775382171675	6.11274808279924	6.27719997550967	6.47176624354528	6.37964521931067	6.47309526510233	6.45749908082245	6.60939300215957	6.58313091923267	6.32175496109422	6.35872327890549	6.32344573290092	6.55070061840326	6.46980296683872	6.42989878504203	6.61886265071249	6.52826812102722	6.37731813190065
Coro1a (coronin, actin binding protein 1A)	-0.174241529650641	0.319973915776266	0.319973915776266	1	FALSE	4.15624288921872	3.79231397993327	3.14915041124156	4.53103829223631	3.69541483782834	4.19452048911547	3.69802951503553	4.03105106823396	3.4727476930995	4.93333657591232	4.64724542433163	4.77096115491412	4.33934408037005	4.68086442237599	4.48688166962414	4.08777680541732	4.29884157311203	4.41167706845403	4.31997914074192	4.21893612133568	4.51573137225724	3.79427028977623	3.82116935809853	3.35241955921516	4.36583248918298	3.76526952069059	3.74227574754027	3.80215184874899	3.63944056321061	3.82974810092972
Coro1b (coronin, actin binding protein 1B)	8.49982974595894e-05	0.585487903546943	0.585487903546943	1	FALSE	6.48151046016798	6.47302868068893	6.4954153575311	6.38796905115239	6.32674765393291	6.2598919971764	6.4291439148234	6.29044652187402	6.33158341052422	6.54139712937807	6.54902375607386	6.63620697600547	6.33895382878995	6.22258820237858	6.29391301151414	6.55822783079968	6.45369864550493	6.4686452199375	6.54469247749069	6.54105323702099	6.39511251129915	6.42365884132883	6.48530445052573	6.48278214727635	6.23973980859506	6.24922535503923	6.21115240541234	6.32776100584317	6.26713686695265	6.41090412344701
Coro1c (coronin, actin binding protein 1C)	-0.0748466295352161	0.32295439800808	0.32295439800808	1	FALSE	5.38844443209923	5.39408878878398	5.50517956668337	5.61876723364562	5.35085787576765	5.34122791991258	5.17431452928884	5.16816062905611	5.32887235886264	5.45830981509809	5.64937403172543	5.47359536197834	5.61493064788691	5.29221854660269	5.33652976771086	5.45989386276069	5.46905240985469	5.17764676325094	5.6321227752009	5.61289208138502	5.69598546415611	5.27470148571829	5.25164714539	5.20215909472119	5.48488893657095	5.28099713024299	5.12939430626987	5.23200064955468	5.16318874496958	4.9056012120282
Coro7 (coronin 7)	0.0123018162239623	0.563096209305711	0.563096209305711	1	FALSE	4.00794895128787	3.98773924140031	3.60581431780322	3.45620161483026	3.72242230577714	3.52221899754569	3.38543103719352	3.76671175984954	3.10076408614943	3.49031340030211	3.75581693951438	3.57383499068652	3.8235353854308	3.72162420680988	3.84972910403395	3.62756014821425	3.61343735604277	3.78653363465582	3.58891247733618	4.12425368207554	4.04970046145379	3.44825344270056	3.54641296687176	3.46120111331044	3.41836538195169	4.00162211964968	3.57632863692556	3.61535743937816	2.8975328079601	4.19916191344776
Cotl1 (coactosin-like 1 (Dictyostelium))	-0.0683547782593213	0.32005158983029	0.32005158983029	1	FALSE	5.68131151116057	5.86686595248704	5.7038648242805	5.74983993646509	5.63310566628687	5.76636723819054	5.62909137297287	5.68028496915625	5.62082683959015	6.09672991074591	6.00954200893547	6.04253052809234	5.93182486152964	5.83506507152528	5.72793950890017	5.91108274155914	5.89449766772393	5.85934344965968	5.93862219328503	5.9909208341693	5.91578618310255	5.43003766491937	5.56021970719916	5.59516645916208	5.69748471790976	5.69549000639778	5.70192326634445	5.67997827108903	5.59139817408428	5.48791718982331
Cox20 (cytochrome c oxidase assembly protein 20)	0.0754603192805453	0.509630460833026	0.509630460833026	1	FALSE	3.46483813957031	NA	NA	3.53792966994524	NA	NA	3.93293990419113	NA	NA	4.37691545280732	3.16750726399718	4.34512666102544	NA	NA	3.94588857440603	4.50294793087519	3.73872460933488	4.26616436141859	NA	4.19047263791619	3.19615691849163	NA	NA	3.69166815514027	NA	3.85883640888178	NA	3.77110381891988	NA	3.88311246018702
Cox4i1 (cytochrome c oxidase subunit 4I1)	0.00664232270460422	0.559565680843077	0.559565680843077	1	FALSE	9.6079867755783	9.71205232899818	9.69854320088935	9.73743495724821	9.83698448962067	9.83813554637603	9.86798292428956	9.92520577735005	9.95075125636707	9.67474663682687	9.90733235332409	9.85237501026207	9.41666665540469	9.50536498359504	9.56228631506922	9.65763643276124	9.79600552901684	9.75898267869445	9.64323208919806	9.83524828413284	9.80491993058402	9.56878267959669	9.73013383710994	9.77495832829804	9.67771083395209	9.74855683253526	9.76655375387932	9.76296996040228	9.78884228985587	9.87895059175155
Cox5a (cytochrome c oxidase subunit 5A)	0.0829362493010109	0.204136061897252	0.204136061897252	1	FALSE	9.30491482674312	9.41159784368924	9.43566817762091	9.45157792193599	9.4629336873976	9.47957415001476	9.65032657266807	9.60287142143609	9.73758029924113	9.4212527588581	9.56225769075449	9.60421961940224	9.25277422174493	9.07209239845027	9.30593177265107	9.55584490746647	9.69646336398171	9.64539364385245	9.51272861310357	9.53852070405857	9.58967923245245	9.45600319677038	9.44527148614654	9.56776598449472	9.44472917638853	9.53576526533754	9.54432888898323	9.37368083341161	9.48744012281174	9.60600168286364
Cox5b (cytochrome c oxidase subunit 5B)	-0.0308452103895083	0.438950242670531	0.438950242670531	1	FALSE	9.20496477512334	9.3705174115759	9.36876398468683	9.27498143123834	9.40330394266631	9.43542232525069	9.51620429916278	9.65057789262715	9.65960172783021	9.29296575471765	9.45134300934942	9.46048456562105	9.32064036587225	9.47173414016918	9.47684136805258	9.26435580132854	9.35523215177786	9.37877603531254	9.31947342625785	9.46413932888458	9.52837205942449	9.21659794406261	9.25205511432379	9.39471133978675	9.25475936756068	9.45763943282325	9.48946466230383	9.3410361763181	9.54534871401929	9.63370728391689
Cox6a1 (cytochrome c oxidase subunit 6A1)	0.427829782787536	0.336471375736265	0.336471375736265	1	FALSE	NA	5.70053127088291	5.83559569242499	NA	6.32612383710595	6.4095623520704	NA	6.2441925569522	6.6378420603241	NA	6.26553816320544	6.37189161982901	2.39311961295596	NA	NA	NA	5.90277786716071	6.23437868933761	NA	6.33715267107694	6.73411345404407	NA	5.56981308616626	6.227914318204	NA	6.06216273623737	6.28835117888387	NA	6.23680255404806	6.66749479021754
Cox6b1 (cytochrome c oxidase, subunit 6B1)	0.0968961427641633	0.287213112525515	0.287213112525515	1	FALSE	9.31754376189831	9.44110579170793	9.44117428091443	8.85226731925654	8.86507749193107	8.838485411741	9.28211773891712	9.3891365546718	9.40120592646813	9.18073715827087	9.28403054430263	9.33481852322375	8.7613783646178	8.78695241794878	8.82703459996872	9.19294126495094	9.27261578948367	9.25347406104273	9.29751242819439	9.46846113237488	9.40704039968847	9.29464372155969	9.37372867779015	9.30018551380118	9.05142376546306	9.11026144005923	9.1449997591831	8.98870172637675	9.11335930627943	9.18715904105365
Cox6c (cytochrome c oxidase subunit 6C)	0.0533577067832071	0.447994363773978	0.447994363773978	1	FALSE	9.8463522739713	9.88649375284347	9.82597796974209	10.128265042633	9.99787101827316	10.070255142425	10.2128003344294	10.1883910333407	10.393991008433	9.99768758148751	9.9986609409763	10.0421107786286	9.45287337512313	9.37583877578857	9.23923810879577	10.1175262266698	10.0083866012147	10.1407786557828	9.96330504824281	10.0143831913583	9.90568634446536	9.78626309220879	9.96407367730348	9.96814836651146	9.83097147328424	9.92454976669718	10.1072170755914	9.90389690510477	9.84899217303461	9.97299414116941
Cox7a2 (cytochrome c oxidase subunit 7A2)	-0.25492821135049	0.00400549244485994	0.00400549244485994	1	TRUE	8.05866283937856	8.17106167775641	8.16184738306989	8.23429054170594	8.34747520940308	8.31605973569557	8.42105494692424	8.63099147643674	8.47897584845508	8.28235639910519	8.4222540286175	8.37809106490927	8.15495984055013	8.21801584057322	8.04408806067574	8.01489084766028	8.03856787249074	8.00392824532451	7.77008901265341	7.77757752220378	7.86030484642827	8.20879522962193	8.23248328671123	8.34261252181058	8.06450566373003	8.06654130760518	8.11375258258228	7.98265139300139	8.00676926920299	8.01279212197263
Cox7c (cytochrome c oxidase subunit 7C)	-0.0790121826680494	0.279817370954859	0.279817370954859	1	FALSE	8.16763892400497	8.32671709858447	8.26886477232315	8.01889562112165	8.25058740176111	7.99708913321377	8.05469656067488	8.28638679962438	8.45369041571203	7.99498129688174	8.375317514432	8.32337006906127	7.91323051421395	8.04512621060661	7.96175064652515	8.12770549520452	8.22265968159858	8.06638523555586	7.95073667822677	8.14186190599012	8.22515922577737	8.26361662617832	8.312751382756	8.00997413891734	7.82024279706668	7.94474133918457	8.33528762042953	7.85585269455488	8.04502242922401	7.93116298805584
Cp (ceruloplasmin)	0.0341727289520128	0.509630460833026	0.509630460833026	1	FALSE	5.69410572005265	5.81811430416045	5.81315011458034	5.77683041798625	5.70004569761698	5.72284031156019	5.46804236786868	5.58638345645756	5.50346004993481	6.39595563644281	6.39715435614559	6.37082861838346	5.87746451664973	5.87904160127321	5.95899111211256	5.98821204153391	6.10690731415643	6.0446607747062	5.47510434363193	5.69377964853997	5.56214776810794	5.92101494366794	5.83378825507404	5.9589609621095	5.91586743100128	5.88762274684317	5.99944761256751	6.06109356360825	6.03771166711375	5.98868014284362
Cpa4 (carboxypeptidase A4)	-0.100100079215911	0.229514030236257	0.229514030236257	1	FALSE	8.69681803442492	8.58334231640425	8.61680244176357	8.86406849519736	8.86462569720613	8.82470421840183	8.86297513489781	8.70744541508924	8.75512459228253	8.50155458799079	8.50510888758326	8.41783985961074	8.59227014756759	NA	8.42124434188149	8.44998223683075	8.4163330886887	8.47622370186594	NA	NA	8.56863259586781	8.83147826666634	8.77657778819667	8.65417414899175	8.39345910449672	8.30961731951907	NA	NA	8.61824966961368	8.64368305598158
Cpn1 (carboxypeptidase N, polypeptide 1)	0.197310224801612	0.208251181461212	0.208251181461212	1	FALSE	NA	NA	4.34271829094855	NA	4.08047859433741	4.13249458861252	3.82063850887603	4.00225245173138	3.95173697996983	3.71344288119426	4.0820212693455	3.62792195554206	4.03777754710924	3.11886135902554	3.51222688651396	NA	3.7940726980701	3.82835739483735	4.32755084772832	4.40508017921352	4.3532456489296	4.37800520391059	NA	3.77413341681037	3.93761746132	4.34952097607462	3.91300426835217	3.6849533528939	4.04475256268508	NA
Cpn2 (cytochrome P450, family 11, subfamily b, polypeptide 2)	0.149759423848081	0.101375535613299	0.101375535613299	1	FALSE	4.90988348576695	5.04363759909544	5.21613276440223	4.87338997198412	4.99438964522119	5.1075121242957	4.88063165580514	4.45872977354124	5.08648657024083	5.02054664877004	4.61006809511578	4.94068358445782	5.02055553808023	5.11439617842558	5.1268035740719	5.36157537903412	5.18450644175794	5.08806101134648	5.15887018285507	5.16054914331148	5.20491539378743	4.65126987333295	4.97083065200403	5.03756232798536	5.06781508519955	5.18925527373724	5.26982611145026	5.08854021692888	5.22501265393813	4.99164882032648
Cpne1 (copine I)	-0.0423040354041605	0.399470412193721	0.399470412193721	1	FALSE	5.20144959215515	5.21442404026126	5.01073508945375	5.34484979647172	5.01977306904003	5.11736258615466	5.21666438605729	5.08858685675952	4.98105347111553	5.34457997989308	5.3908946363213	5.21494852314081	5.0358702024938	4.98299357469431	5.10435343524094	5.38412235429065	5.2773934186262	5.2067408901316	5.12882128065013	5.28420317407915	5.12465899041952	5.13105438295018	5.04893800325998	5.11586142253174	5.05773618340894	5.11279603125549	4.93401633093562	5.0144936636502	5.00038767220112	4.81275490980019
Cpne3 (copine III)	-0.0959499657610175	0.169512611492986	0.169512611492986	1	FALSE	5.50490000663476	5.5068938636818	5.37639458039091	5.18600922238091	5.31226219067763	5.48599992698	5.30064358697458	5.41282555057174	5.59202640702392	5.37896932887494	5.37899013022605	5.34094318706974	5.35770682212022	5.32278984775126	5.33075915873154	5.44190504507898	5.07394016732401	5.30852106219326	5.36682925430079	5.51429587822946	5.56273087317944	5.4804105476925	5.33765757870849	5.37181322844265	5.19789683597707	5.0204755323167	5.00752294166188	5.16005695832434	5.25188190726819	5.25292651297698
Cpox (coproporphyrinogen oxidase)	0.27136910440925	0.00110829900287882	0.00110829900287882	1	TRUE	7.46282124573318	7.57025798819724	7.52504309420442	7.51634614700904	7.48280795672667	7.43628679016727	7.70975243378495	7.69304083788976	7.60951120316971	7.77367331720276	7.86517649653178	7.7907915829117	7.32830691462961	7.33508659744659	7.34701005897801	8.00314682542927	8.01103712029241	7.89184444699386	7.73521075117539	7.78730838615406	7.67384612108108	7.91804030874935	7.86962468620432	7.85077442472757	7.77069031868579	7.84943637854997	7.88347419348552	7.80498928235437	7.74609774369	7.72092824314849
Cpped1 (calcineurin-like phosphoesterase domain containing 1)	0.271479325641243	0.0574963811335055	0.0574963811335055	1	FALSE	4.18212813795191	4.16525272989401	4.04416676768141	4.1072275393434	3.82842848532098	4.05936393099163	4.32744306245973	4.10618916531466	4.04217153219826	4.06016846810035	3.38210002239355	3.70439615067325	3.87388208392654	3.91222829878362	3.593748157304	4.0679484225467	4.4085080761515	4.27085780946361	4.59452466367314	4.79426509034118	4.83729741566307	3.99649721568123	3.8532571495293	3.88992127312902	4.23376537680834	4.05529111334	3.77955390349489	4.20960152670068	4.13065086759139	4.3391445128419
Cpq (carboxypeptidase Q)	-0.158100072213605	0.149603452847486	0.149603452847486	1	FALSE	6.90594050860197	6.90462860101901	6.93886209601397	7.02793916159192	7.16569089630038	7.22247614674413	6.89190518821193	6.91326043825845	6.93206117134342	6.70989714603975	6.80884836866282	6.63360412576821	7.28141079507333	7.22456127342916	7.34204799234344	6.4783538369321	6.45751221375244	6.37127308311752	7.23183557554232	7.08175504131073	7.08660333307497	6.77292814560715	6.81583156646482	6.92899796017815	6.88398730810547	6.87334567367455	7.02997182694233	6.75348419971332	6.84829743671766	6.91745562506426
Cps1 (carbamoyl-phosphate synthetase 1)	-0.156881686467715	0.109509724179757	0.109509724179757	1	FALSE	13.4258584152687	13.4939679990753	13.5071132617077	13.3679197699279	13.4245468623089	13.433728868994	13.4564442598666	13.5042603688564	13.554552879777	13.111003591067	13.2077357924072	13.2195119063698	13.0846439829388	13.173950348129	13.1970185239848	13.0961995788719	13.192066219571	13.2308955773905	13.4536178886322	13.5398252249377	13.5867342553686	13.1952245466226	13.2638442855505	13.3128971326424	12.8041209351928	12.8612924366156	12.8719071622778	13.0865741432524	13.1495804252585	13.164251721479
Cpsf1 (cleavage and polyadenylation specific factor 1)	-0.022738219039056	0.532067438275725	0.532067438275725	1	FALSE	5.93764335312743	5.81641539021399	5.6995377518467	5.80515571300253	5.81295252572282	5.88590132517984	5.60227276636855	NA	5.78632975230443	5.60845443797458	5.66736137463844	5.42811558480137	5.46325297394695	5.9674660635349	5.93534659081548	5.95115880154165	5.80178465404854	5.63054817287298	5.48394472748251	5.44845499433616	5.77731450146671	5.86631208829648	5.50690655458069	5.88032554116244	5.38147719566924	5.89696202634968	5.25464317001399	5.93794225216558	6.18057556065419	5.82079676321401
Cpsf6 (cleavage and polyadenylation specific factor 6)	0.11198977360457	0.369573425884807	0.369573425884807	1	FALSE	NA	3.58074849176377	3.92828503803274	3.871222683008	3.41928268927294	3.49545213501233	NA	3.21871608232916	3.87271058172214	4.1751732656638	4.06800003369538	NA	3.97790266693501	4.01996872608975	3.29041703112037	3.60015079287889	3.98850291846641	4.12494842668108	3.42883917681215	3.95857359448454	NA	NA	3.67719249484956	4.13632265374921	3.61894338330183	NA	3.91922565397492	NA	4.09876482805159	NA
Cpsf7 (cleavage and polyadenylation specific factor 7)	NA	1	NA	1	FALSE	NA	3.71168211447042	3.49436440469585	NA	NA	NA	NA	NA	NA	NA	NA	3.95914880955393	NA	NA	NA	NA	NA	NA	NA	NA	NA	NA	NA	NA	NA	NA	NA	NA	NA	NA
Cpt1a (carnitine palmitoyltransferase 1a, liver)	0.0562456100473389	0.293661548737454	0.293661548737454	1	FALSE	8.53734266501533	8.55893341031591	8.62518645637143	8.52358939836473	8.55757857652317	8.56847299604012	8.52383635564718	8.43164802949734	8.46554191755704	8.67051462793045	8.6248210385727	8.63372544479918	8.23488447596799	8.23332247972994	8.16782956887803	8.6518051410626	8.58778876536849	8.62117641657314	8.48931813925505	8.60322574679154	8.59450376320616	8.50873763254998	8.4483228325075	8.51374733172772	8.4975604749233	8.46552151119592	8.44076537286707	8.60774086853122	8.57459731145079	8.59610028391015
Cpt2 (carnitine palmitoyltransferase 2)	0.183922995884222	0.00570861654910417	0.00570861654910417	1	TRUE	8.39133811884245	8.49720517310517	8.43024345027508	8.37433094629294	8.46523170971355	8.42934815372373	8.19737889501829	8.26239087293704	8.26468654754262	8.35839186606267	8.42873702494251	8.43504513127809	8.43865464450818	8.45399900082146	8.42869934414814	8.67213182268263	8.71100612468137	8.7128089776333	8.30629870042363	8.35561978712003	8.34172784599671	8.53216108498321	8.54727244275837	8.53886791584726	8.67945194908367	8.72934883193919	8.69541274975661	8.59688670398232	8.58271028967375	8.6128205909132
Cr1l (complement component (3b/4b) receptor 1-like)	-0.202938798996924	0.213364570986138	0.213364570986138	1	FALSE	4.57321090507903	3.95111216415076	3.71905198164158	4.21868043905004	4.35715080924282	4.15872479629748	4.06594276024659	4.28897124522256	3.54074645304168	4.04982241737919	3.80200705073202	3.4073119580551	3.43151599040644	3.04481549963846	NA	4.16425530470502	3.83555021827996	NA	3.76307157681548	3.86507749193107	3.90997466421833	3.8062106172944	3.30251646656492	3.54758555356218	3.65663365458838	3.46541294450207	3.7475485256184	3.74744111030744	3.68545804858209	3.27118510725707
Crat (carnitine acetyltransferase)	0.266209806911173	0.0211181571811034	0.0211181571811034	1	TRUE	5.23953552183674	5.39453815008942	5.21361557473075	5.68811040464889	5.61522205712994	5.56017384236928	6.02905527266054	5.93867629248206	5.84795432638546	5.65190126731261	5.46613765607043	5.60084657345072	5.6654240397081	5.66995083778877	5.38988683981151	5.93900084506951	5.85763022835029	5.97392576896088	6.10429472039582	6.11518726206908	6.15358851027869	5.64188701045314	5.49120213372751	5.51016758560789	6.02303130015692	5.88992370606789	5.94274907082889	5.80369201362272	5.85787403273709	5.6600215718165
Creg1 (cellular repressor of E1A-stimulated genes 1)	0.151434905925363	0.162707164247249	0.162707164247249	1	FALSE	8.24784683416242	7.94178124227853	8.16874230836418	7.97033601304213	7.9887698827826	8.01467888103659	7.55786189557027	7.43865880252021	7.3918965753486	8.17794768197684	8.18185293079236	8.23315947471719	7.72668819353537	7.49963066237763	7.59517541242856	7.9592775057205	7.97894493161427	7.9762719749404	8.06789143309176	8.18539085314648	8.16323705906219	7.96698410787883	8.06834298588661	7.93219703196141	8.0730597051665	8.08644410868532	8.11338274959358	7.99418935632788	7.95193159678629	7.88900497995189
Creld1 (cysteine-rich with EGF-like domains 1)	0.571895221466794	0.00244832896663535	0.00244832896663535	1	TRUE	4.89755991325934	4.81365294595797	4.26374806277637	4.65109188510772	4.89282328390707	4.48827719660855	4.83634328396037	4.84613222092491	5.17264752161476	5.25390608959072	5.01292617444427	5.10806021064315	4.81067959184519	4.75046179933908	4.71594277706602	4.93128593037724	4.57045685906444	NA	5.58803097342546	5.64297010296312	5.42835012196363	5.44625622988956	5.40279038131511	5.15585445233465	6.04378631070284	6.12981053467684	5.73710264368534	5.1432913684112	5.28508405102831	5.18143256727318
Creld2 (cysteine-rich with EGF-like domains 2)	-0.133287656908172	0.234759294340913	0.234759294340913	1	FALSE	5.44664663122485	5.48823862874968	5.6296043343239	5.37546696194499	5.30698763434578	5.30591946413916	4.95367963997895	4.72879669370083	5.47908825105418	5.33656190111077	5.3098782970296	5.12321093746157	5.30084855164065	4.9008764661579	5.63674351111541	NA	5.01364091066939	5.18900218599396	NA	NA	5.27045045165528	4.965798134468	5.38211731929828	5.07201573644492	4.94054264809852	NA	5.17857124083662	4.98322165074267	5.25996165189117	5.44838230682865
Crip1 (cysteine-rich protein 1 (intestinal))	-0.270594481302735	0.220211955870938	0.220211955870938	1	FALSE	4.17306345445491	4.65822290999399	4.08886242498421	4.4622879484709	4.13193513661767	3.83893160335833	NA	NA	NA	4.64668110454186	4.39303172346296	NA	NA	NA	3.55900226618952	4.45642505922834	4.37526190210291	NA	NA	NA	NA	3.77527182908287	NA	NA	3.55291804178348	3.78166395894126	NA	3.96005755297336	NA	3.72247695393758
Crip2 (cysteine rich protein 2)	0.0493514357613893	0.425219634354941	0.425219634354941	1	FALSE	6.08957441912014	6.16152696352494	6.15198866642251	6.0880164753107	6.15617613407178	6.3627504049947	5.97668440265283	5.88762762047537	5.95013476400822	6.41825236441188	6.37851335726115	6.50816240128772	6.27352521422628	6.27121275229994	6.48019401974032	6.37526711584983	6.36238396973947	6.3364405045112	5.81887100710884	6.02600325926406	5.94016910014709	6.27051025450009	6.43763057709924	6.2531743065833	6.33803569766667	6.43919757948733	6.27895303583759	6.2827604094653	6.34749026891038	6.38772441005893
Crk (v-crk avian sarcoma virus CT10 oncogene homolog)	-0.00910035544918338	0.548708936496909	0.548708936496909	1	FALSE	5.55706386554029	5.37708209227089	5.26345888645265	5.45819496142456	5.45808009860675	5.40065405093163	5.11184093134777	5.26463776137925	5.11927731640976	5.42026005875744	5.41131776833697	5.46721099647502	5.32613462585607	5.40104674505856	5.26932868907633	5.5136644396572	5.34738573497121	5.29425313644451	5.31046009782171	5.30575898800416	5.19429196583597	5.23344711819629	5.40177380066345	5.19236778334209	5.42214888588019	5.53925188520509	5.4992112805393	5.39214222774388	5.20502882166499	5.31789735021617
Crkl (v-crk avian sarcoma virus CT10 oncogene homolog-like)	-0.0172550384592087	0.544872758763435	0.544872758763435	1	FALSE	4.87264164019394	4.56329848730578	4.32045579494497	4.42956240608312	4.73416224053175	4.44895379614947	4.68565427145612	4.62315868149755	4.69795169946921	4.32732089608632	4.53198024963647	4.57224091598263	4.31023104176278	4.49869765078559	4.52495379879343	4.60388148288421	4.6167164439641	4.534528559509	4.95049640925446	4.82067424524394	4.9473248437811	4.12504764860494	4.58995519451843	4.22320628393416	4.4815701964524	4.16835321093424	4.22173790764018	4.44406405119237	4.32671709858447	4.82816441729302
Crot (carnitine O-octanoyltransferase)	-0.0878297589121637	0.378381938568324	0.378381938568324	1	FALSE	7.08734614796158	7.16580142185142	7.14988935003268	7.13515518481444	7.1921349725329	7.17799749690241	6.68806843065787	6.53786756432006	6.63446984420654	7.51107264819997	7.48751850606578	7.52602184817401	7.50955333867786	7.47108988979455	7.44776100962747	7.07344537516569	7.13734981935777	7.08612560717745	6.70243591422681	6.84944888940099	6.8013009522095	6.93981425749555	7.04887916831146	6.94390960870992	7.31782862883693	7.38062556407212	7.28824780857915	7.24742438073991	7.258377587945	7.32908770790885
Crybb3 (crystallin, beta B3)	NA	1	NA	1	FALSE	NA	NA	NA	NA	NA	NA	NA	NA	NA	NA	NA	NA	NA	NA	NA	NA	NA	NA	NA	NA	NA	NA	NA	NA	NA	NA	NA	NA	NA	NA
Cryl1 (crystallin, lambda 1)	0.174527499947865	0.0465885911545022	0.0465885911545022	1	TRUE	6.10579539265627	6.22415413825965	6.24598046014598	6.14347913535186	6.10651164370926	6.13526396963408	6.19488683883628	6.28370327781798	6.10171310018849	6.09066715498178	6.17677354441132	6.21081937983333	6.03781707366256	5.87956854691324	6.06482681848331	6.50924453332772	6.59748350073796	6.41518232506623	6.32499596774577	6.41179907455587	6.44583758905703	6.0739487336591	5.96186406603765	5.91293483128984	6.52744103597953	6.50976708828305	6.41700183337313	6.21051355180047	6.18415133489118	6.11770750829886
Cryz (crystallin, zeta)	0.0727908727770692	0.143296992374664	0.143296992374664	1	FALSE	8.11654150595203	8.18123675332545	8.16918843785536	8.19073336807815	8.11677540550539	8.22060565820586	8.22374109704759	8.35047956688951	8.32874672373942	8.14695045893206	8.24363576242966	8.1888459612423	8.04871027688954	8.08080154197915	8.10466164897989	8.1586551267128	8.2072730544615	8.26079724626006	8.07555402328398	8.203910776762	8.10565712782605	8.16490189985494	8.33965852139172	8.38942914345393	8.21028657380311	8.26739065984201	8.32460811516907	8.35850175939421	8.39850001619809	8.33839321429391
Cryzl1 (crystallin, zeta (quinone reductase)-like 1)	-0.10455488962916	0.44651970469683	0.44651970469683	1	FALSE	3.29400604824587	NA	3.39843246370681	3.65623320629956	NA	3.41267314980951	3.89208010863284	2.79748411208572	3.73194349794439	3.08019203768626	3.94922675164793	3.42988372497476	3.9433118724514	NA	3.32943937556972	3.5501988419436	3.51984379730947	NA	4.0207244245678	3.68511038825098	2.9880374872198	3.71998289044957	3.33879520322666	3.6263106318209	2.55995428252092	2.52218383791596	4.1201611389611	3.26109749034905	NA	3.13620123176111
Cryzl2 (crystallin zeta like 2)	0.0881265230756239	0.271934724948183	0.271934724948183	1	FALSE	5.05113279288983	5.11710072271687	4.84523410668748	5.14707464395222	5.03001819132292	4.77469219434261	5.14574673549738	5.06506386673327	5.1749376633094	4.98621067346132	4.93200918650535	5.07558825001081	4.66550647203426	4.45064381506032	4.74491454545408	4.98532736938387	5.04936502949163	5.01318083982949	5.12014039815747	5.18545428783149	5.15692644597367	4.93732555788838	4.79424949192362	4.65774860336197	5.21389159226278	5.07649496252548	4.91704023637502	5.14439720866662	5.12064638866141	5.15558329377958
Cs (citrate synthase)	-0.103138139455132	0.251663914413745	0.251663914413745	1	FALSE	9.08960937406818	9.16581900468114	9.16165090782635	9.22010258091781	9.25651772010467	9.20330884533105	9.44941693281059	9.43999290542772	9.42069502799213	8.8358546151005	8.87672873092976	8.8447779365837	9.0370884033193	8.99880759329872	9.0290718420622	8.69841991907265	8.76513357363315	8.80435370188921	9.31805919421565	9.37582357499851	9.38367405603359	8.99604972751976	9.00005917182531	8.98791769619354	8.99893731177395	9.03823862286225	8.97562158895924	9.01868980512474	9.06246984185945	9.05892254266585
Csad (cysteine sulfinic acid decarboxylase)	-0.48102530264381	0.00153326571524775	0.00153326571524775	1	TRUE	10.0645811091906	10.1061441382456	10.1485782663509	10.6765036719869	10.6809835892978	10.7090062462157	10.395384181637	10.3847297963904	10.4538879177857	10.3464915717813	10.3728324195841	10.3614284334758	10.8126827219098	10.7766879902243	10.8524358755356	10.2024054770311	10.2389898198176	10.2800399597605	10.2133837375154	10.2686238696049	10.2731778350052	9.48382182206322	9.47690413243643	9.56943412795506	9.97152918440669	9.99091232748698	10.0216879215318	9.94864172638832	9.97325250860355	10.0141739403476
Csde1 (cold shock domain containing E1, RNA binding)	-0.0483367386683651	0.244765997891701	0.244765997891701	1	FALSE	5.42365548015443	5.44998058663044	5.4858132115963	5.5251449155602	5.47967680655762	5.39506279951758	5.42957579579918	5.43166975629114	5.29458766760695	5.53741411224314	5.47253001191538	5.46979482840166	5.53143760755505	5.36319210750592	5.37714110579891	5.36088745713377	5.32061825470784	5.21498736614048	5.46957018941709	5.51704572567241	5.42919079188164	5.45606687427661	5.33877737903969	5.23568111340448	5.33075198925897	5.48223197355469	5.52959921661632	5.45805712494574	5.40930946399969	5.38885079305898
Cse1l (chromosome segregation 1-like (S. cerevisiae))	-0.0627565295465606	0.246938908158206	0.246938908158206	1	FALSE	5.98467364941014	5.81559848310906	5.76361872125693	5.93412959230765	5.86428768699777	5.74745453765868	5.716176062768	5.52727994157205	5.59497544290606	5.91441383626863	5.82882195856916	5.80898218839037	6.03074878551045	5.83633823396592	5.75349222246338	5.79671714312784	5.79457702328121	5.846209964297	5.63483718176976	5.69566260088431	5.57834702644638	5.83749422146766	5.70352710893385	5.76421343903557	5.80112243302316	5.68081942463599	5.6041069160351	5.77275663571434	5.78862307415799	5.88062920714571
Csk (c-src tyrosine kinase)	0.0875782636609146	0.314952480309603	0.314952480309603	1	FALSE	4.51213205243474	4.55227254201115	4.68838180697903	4.70951121443197	4.18630245871921	4.44688479032274	4.39573462079761	4.45258884583579	3.75882548914144	4.75405370413054	4.64316930344334	4.62271955215418	4.54791247360097	4.60163709618643	4.75651629343584	4.53860644792365	4.75717796511991	4.85542665741399	4.77473962775163	4.63030644589519	4.81101883301798	4.45661561681259	4.32207956991436	4.49877422831038	4.42588222205097	4.53752593558377	4.48259662826522	4.69675058421185	4.64708421262895	4.50773122363828
Csnk1a1 (casein kinase 1, alpha 1)	0.0821200657436516	0.236407553337721	0.236407553337721	1	FALSE	4.87483630265047	4.78815321403913	4.75613729636628	4.72910678749281	4.70341636537959	4.71889311955951	4.67301361528961	4.48127310508698	4.65719409552255	4.85655251755138	4.93701946666664	4.90088129522223	4.70911966402465	4.54817765619083	4.56826320941159	4.97472202604884	4.81210797745742	4.80089472432343	5.13663026507056	5.08976930863351	5.00645961105954	4.6610312652896	4.78410608763267	4.71250223883449	4.7577113503577	4.58440936159704	4.63430865077118	4.75662837208421	4.72659147437281	4.69596598307603
Csnk2a1 (casein kinase 2, alpha 1 polypeptide)	0.0602336227300942	0.279238618171546	0.279238618171546	1	FALSE	5.17850351905496	5.34215647026779	5.10903035676306	5.38627293883937	5.17152310299486	5.18302592188775	5.2817761312765	5.02851169077204	5.06003873439317	5.46248100521383	5.31114704787652	5.36175432535244	5.39285661515365	5.20939487680656	5.29273758441795	5.5636737224015	5.41315738986891	5.23746811671925	5.29628853241939	5.35526651457205	5.52252346921196	5.30322182386893	5.16260884962055	5.21866106733334	5.3591240372956	5.20021791407721	5.25221505209906	5.24548805685807	5.37411789808911	5.17068221758693
Csnk2a2 (casein kinase 2, alpha prime polypeptide)	-0.139624078369527	0.341687949187072	0.341687949187072	1	FALSE	NA	3.17386298842029	3.22492470368633	4.15337570561308	3.87397064625195	4.02847190844495	3.71301389232965	3.6073539885509	NA	3.61949517965975	3.10573338461363	3.85286778914111	3.70136052951637	3.70019554908852	3.44927082553272	4.20259794924148	3.77474489803414	3.51448841200623	3.70465067524035	NA	3.51527090780474	3.07063147423655	NA	NA	3.44299655951803	3.11137190851016	NA	NA	3.13095063263685	3.44674586896023
Csnk2b (casein kinase 2, beta polypeptide)	-0.0781372731665396	0.342236477118828	0.342236477118828	1	FALSE	5.59828777988275	5.76895708466512	5.71023061806158	5.1616902050157	5.64490897293545	5.68631562626174	5.79299066373349	5.67687385821307	5.75596110890096	5.62280153311207	5.76788251846826	5.66871199227833	5.20271939431867	5.50657655492181	5.47981905866826	5.27788806861961	5.65410037779032	5.523941397676	5.58840282987061	5.68289910289418	5.82447765593712	5.2247927682547	5.66691278072759	5.55492646420218	5.04996613791451	5.6506870236614	5.6447734521622	5.19720096347019	5.74800226705228	5.58369658170629
Csrp1 (cysteine and glycine-rich protein 1)	-0.263692714509021	0.204710720444989	0.204710720444989	1	FALSE	2.59501424512999	3.06674019427268	2.69581791827006	2.54501201969625	2.65795777466348	2.64266460879663	2.01805370374622	2.48876434845594	NA	2.91431576152403	3.46042804557587	3.07068298949232	3.33559758764194	2.46595096339796	3.21791001909406	2.86782333924014	3.01331396278758	2.56922615227019	2.6862091574046	NA	3.26075886469184	2.43383277486347	1.9169389970976	1.8504674090764	2.22764867140423	2.42571172745769	3.2632703272943	2.34383132970931	1.85053541817642	2.77364404515737
Csrp2 (cysteine and glycine-rich protein 2)	-0.208738075096128	0.463924666418193	0.463924666418193	1	FALSE	NA	1.18853385659134	NA	NA	NA	1.81254751229376	2.20619309292402	NA	0.116484532673183	NA	NA	1.18287024011531	2.59825323488398	NA	NA	2.30487605004489	NA	0.0885079921651311	0.682968748327485	NA	1.8305068407474	1.80751979206988	1.7241263539058	NA	1.21460355141942	NA	NA	0.76172780219327	1.36384389748396	NA
Csrp3 (cysteine and glycine-rich protein 3)	-0.265783916990583	0.1909836505556	0.1909836505556	1	FALSE	2.46510205572469	2.85009730337033	2.67120957143472	2.6975892459603	2.95234847786927	2.96612587440514	2.96288767873664	2.87165048788215	3.2189655606291	3.01781503773973	NA	2.07414917138074	2.96563654512551	2.15940314158529	2.6873339680378	2.50146717075059	2.50731260441194	2.4448101632208	1.59563732559163	2.61512198382402	2.11881485733431	3.13598461581171	3.42642579074203	2.91336432972265	2.31877091146788	2.70429875548232	2.47058371775666	2.77243255829016	2.31515173648895	1.48768699554713
Cstb (cystatin B)	0.152959293652169	0.162707164247249	0.162707164247249	1	FALSE	6.73168559872059	6.49390347157746	6.05367396471252	6.41242080648652	6.28097115629628	6.2850785009667	6.18184398816287	6.25052960962084	6.17338731910047	6.31311884839465	6.39246168506986	6.48138613618624	6.25421230718433	6.35567704260335	6.23707799653211	6.56066604872892	6.7687665795756	6.68459435073562	6.6796208433757	6.93027607443416	6.88651356737173	6.36281701958823	6.17716237149804	6.3206868433375	6.57075283745247	6.19111845143524	6.53676629820619	6.12051368700906	6.01372129634073	6.38784156730815
Cstf1 (cleavage stimulation factor, 3' pre-RNA, subunit 1)	NA	1	NA	1	FALSE	2.96486620773199	NA	NA	NA	NA	NA	NA	NA	NA	3.51283367704867	NA	3.31818811392938	3.20538625670968	NA	2.77916094544425	NA	NA	NA	NA	NA	NA	NA	NA	NA	NA	NA	NA	NA	NA	NA
Cstf2 (cleavage stimulation factor, 3' pre-RNA subunit 2)	0.0385995612412505	0.512728880836946	0.512728880836946	1	FALSE	4.03283258719871	4.31487775736821	4.20903219317264	4.39596077593869	4.31419620796895	4.04832338653781	3.66361787431498	3.75615865096065	3.85447447062616	4.35308329257445	4.252120416504	4.0113435610329	4.15735906304601	4.31979854877542	3.99665086646993	4.11011263769564	4.75465772132207	4.3015583827153	4.21790536742238	3.80414651312742	NA	3.48542682717024	3.74327798210251	4.19526097101925	4.12741042060242	4.20643224253613	3.78371855779037	4.44997068538898	4.43867876081117	4.48967779666384
Ctbp1 (C-terminal binding protein 1)	0.215117122225773	0.221000783515382	0.221000783515382	1	FALSE	4.56916902586945	4.24044408971862	4.16852972174223	4.43616850363313	4.32127151926147	3.97280291947501	4.33489001455384	3.82226106835939	3.71353086314538	4.3477648558893	4.43042578837885	4.56057434598734	3.36296075638983	2.87325805745674	3.48440885285824	4.28936971861371	3.84671394067148	4.16800815016884	4.59847240292094	4.19020395754738	4.40230605974237	4.42970299190409	3.94109691837002	4.03463831799901	4.58883454291426	4.34342203597204	4.0196930198711	4.63676380852657	4.20209639031928	4.17389496056431
Cth (cystathionase (cystathionine gamma-lyase))	0.157685142388741	0.0741277912599935	0.0741277912599935	1	FALSE	9.93559086915315	10.031935488141	10.0317838960498	9.62490509286262	9.80943052268412	9.81764723828022	10.1060132376221	10.1506992887445	10.1487180703871	10.0853396693574	10.1965529498848	10.2194226641486	9.6890946943521	9.8161676780708	9.84527676721697	10.1819969988497	10.2266409827081	10.2144769828331	10.2544617697692	10.4281193544501	10.400612641082	9.97889632459131	10.0580864557209	10.0545500547854	9.89457527317528	9.94426110262257	9.95687270158764	10.0549976649556	10.1143930548673	10.1109139007882
Ctif (CBP80/20-dependent translation initiation factor)	NA	1	NA	1	FALSE	NA	NA	NA	NA	NA	NA	2.20163072487267	NA	NA	NA	NA	NA	NA	NA	1.67974356082489	NA	NA	NA	NA	NA	NA	NA	NA	NA	NA	NA	NA	NA	NA	NA
Ctnna1 (catenin (cadherin associated protein), alpha 1)	-0.121819809642241	0.0150630118363608	0.0150630118363608	1	TRUE	6.18372072496679	6.3903203129859	6.31693133364613	6.17635070064804	6.19748996822918	6.26110388584669	6.10877742894567	6.1349930186295	6.05338507490862	6.25730674775106	6.35081368592247	6.33853494823146	6.32731370950689	6.28987134341375	6.38732462547384	6.17727800241411	6.1655140378046	6.20607272158578	6.07117057613624	6.13030078835956	6.07932477180666	6.17145504954811	6.19001427068544	6.10433456287275	6.03757770184471	6.09933518512243	6.0947765568956	6.053089608961	6.22428921953547	6.14240731089991
Ctnna2 (catenin (cadherin associated protein), alpha 2)	0.0865845270038449	0.314277437571229	0.314277437571229	1	FALSE	4.86670525486489	4.91070388445418	4.70963803191998	4.70494387614389	4.93723138289073	4.52324201864053	4.69899630127142	4.69668938953767	NA	4.96028464941715	4.65248649491816	5.07453968797605	5.12750534628976	4.76293874346571	5.00300848688103	NA	4.67850014163969	4.76983519951239	4.78153282654299	4.48624455194513	4.82157757077914	5.17207541809099	5.13072910898096	4.87854388983687	5.25019607531784	NA	5.01069033876619	4.92066012120222	5.12274725338192	4.90054322167686
Ctnnb1 (catenin (cadherin associated protein), beta 1)	-0.222191401647702	0.0017718250892114	0.0017718250892114	1	TRUE	5.10835717809042	5.19227703105407	5.29648310400063	5.16761484075511	5.16028693450414	5.28562785351819	5.00018934129887	4.90553382448771	5.06935416641304	5.11910712878272	5.31595018302521	5.2758674896054	5.15323787250943	5.11110645079874	5.15767838868484	5.07029056860067	5.04749912766018	5.14917399159212	4.76988279287779	4.99393244794673	4.75856435677384	4.98909358174626	5.00266201995056	4.97483672428353	4.80180017120877	4.73828145312163	4.83176072670475	4.95462905399085	4.83781712667255	5.06557661968275
Ctnnbl1 (catenin, beta like 1)	-0.268625249040967	0.00800485730297266	0.00800485730297266	1	TRUE	5.61502779084158	5.70062559187398	5.58931107604232	6.01222449515875	6.10122354069605	5.86735040928908	5.97292236422542	5.84556281112033	5.84963904098014	6.22728477139899	5.9585666348336	5.75067617267621	6.03468453265568	5.96370761821846	6.17622502035622	5.62862780216015	5.5525246286738	5.64617706099015	5.60805813624278	5.52968666346833	5.24049370089926	5.42769667358198	5.74765593293239	5.53820911217816	5.98674767649521	5.65834289057268	5.78162462047327	5.84224473049944	5.65667941303046	5.79088409255422
Ctnnd1 (catenin (cadherin associated protein), delta 1)	-0.0552166872801517	0.251835045052408	0.251835045052408	1	FALSE	6.27323426067567	6.34663073963143	6.3520822797982	6.28997828496829	6.31203705213499	6.36581849459536	6.06526209536354	6.23779887129228	6.08630185336778	6.41681441347699	6.35106643356718	6.35226064156479	6.09603198535556	6.17758497746804	6.26043784943865	6.28881071789842	6.28824780857915	6.37654391637899	6.22580319397543	6.16442024919669	6.0186408499706	6.21522040217917	6.24271491439624	6.19053189890895	6.15804815221457	6.22130290409675	6.0598138349943	6.18180225515894	6.25180050223387	6.27138832331442
Ctsa (cathepsin A)	0.0135138852389456	0.551949337476921	0.551949337476921	1	FALSE	5.45668460559409	5.63377992607442	5.64566707774635	5.4821222363974	5.51163881470853	5.52373130596973	5.14744102925414	5.11869610514319	4.90602471879496	5.49339755602153	5.60725040842687	5.41021897514683	5.11680139200398	5.06162500904694	5.0801715671759	5.2464498928721	5.26798890992781	5.29112464287911	5.49915705497576	5.48071427840737	5.37272927065972	5.36300282298868	5.40143591898334	5.45644148759771	5.61611358043701	5.5266291247482	5.56174464673353	5.05152001823747	5.18049003089806	5.08241732574318
Ctsb (cathepsin B)	-0.0878669723114778	0.250776454208736	0.250776454208736	1	FALSE	8.59376458772804	8.71554335926177	8.71748450787392	8.64855172603568	8.82929461919645	8.81872276549617	8.61444851598936	8.68846363735413	8.68227129978171	8.88235264719351	9.09316399753123	9.04001567884788	8.65479711451425	8.79580590251571	8.86376813596872	8.83190256918284	8.98527840759281	9.00236779520284	8.5953917661404	8.74484728913885	8.76433752890572	8.48140389741101	8.66509070925972	8.67603816021066	8.63481105017172	8.78618466462334	8.85649400443496	8.4057584131518	8.44969754935437	8.44084010583532
Ctsc (cathepsin C)	-0.0020809869745765	0.580882725598107	0.580882725598107	1	FALSE	6.16776134097604	6.37066125499845	6.1496272285973	6.3815118042088	6.25649743456555	6.37866594175324	6.08247267980496	6.03888607572201	6.15234974944585	6.79200936864301	6.81569069641114	6.85555373428907	6.76777395865542	6.78706672923972	6.76121877592938	6.74102197444391	6.84959901115145	6.69277588908561	6.66895587662964	6.7311832415722	6.65841144642367	6.29573404304454	6.19298316997399	6.23340876904581	6.5498139257761	6.70900107497844	6.73396437399781	5.68838460467533	6.08609375315899	5.89520081466381
Ctsd (cathepsin D)	-0.185277703224061	0.0200658853674463	0.0200658853674463	1	TRUE	9.02240387995364	9.10090408185384	9.08135827038088	8.92135301542802	9.00895517969055	9.02624400568152	8.74298640905016	8.77544896642005	8.76118220103514	9.14336025314333	9.18898686089644	9.22197372139866	9.05946884903622	9.04967704909218	9.2403835045208	8.88295478452339	8.98202670212105	8.93020805521456	8.83123439457326	8.82010235710489	8.84766186685293	8.95075417197745	9.0365994882251	8.98207235079767	8.75887611137561	8.81094752189335	8.88533946805482	8.59390274525526	8.64940349377322	8.60343718747795
Ctsf (cathepsin F)	-0.336054720067036	0.0227819817665092	0.0227819817665092	1	TRUE	6.37443963223654	6.37565983061953	6.52875726952721	6.17313942923212	6.00229071302697	6.15531410839046	5.73742988691439	5.79814644924225	5.66405895798717	5.83333540913747	5.72346299750765	5.88135872379922	6.44949204435275	6.25567067412546	6.51451366043187	5.43132877503265	5.57951205533996	5.5547607370172	5.95234288607499	6.15899334611388	6.05663988254074	5.90006253790204	5.97793013471984	6.21688163486859	5.71637638391213	5.64138995988449	5.71522072463713	5.5351167103283	5.53437914968427	5.4553140674693
Ctsg (cathepsin G)	NA	1	NA	1	FALSE	NA	NA	NA	NA	NA	NA	NA	NA	NA	NA	NA	NA	NA	NA	NA	NA	NA	NA	NA	NA	NA	NA	NA	NA	NA	NA	NA	NA	NA	NA
Ctsh (cathepsin H)	-0.0608389565692594	0.374051079155896	0.374051079155896	1	FALSE	6.30614191289362	6.22738490118862	6.40739864198191	6.47023261112168	6.47928554091484	6.38121414363355	5.85850076918002	6.09190924241187	5.88671596481098	6.3183692691495	6.32639892503449	6.24926707910854	6.62750616111588	6.50599252439504	6.52872445644701	6.12946437292226	6.28237678765966	6.31767670680282	6.09463934303373	6.10937309725567	6.26165680109752	6.27788620935073	6.27664554289562	6.23006271890402	6.44437221705338	6.5008004599743	6.42889778527517	6.16430961777863	5.98074738128061	6.25354875356456
Ctsl (cathepsin L)	0.0588030123103801	0.464141536442683	0.464141536442683	1	FALSE	3.69010416104458	4.44786347599412	4.05527375761018	3.67970528310771	4.14364647224713	4.00165814604568	3.7269183863048	4.28277338040044	4.41152793587189	3.96861611080254	4.23486915170538	4.02002208249841	4.16726157356096	4.09663293829153	3.77433375817104	4.07338324641036	4.19519009026585	4.31741261376487	4.54873869587774	4.13060144979056	4.21904457892014	3.44405742324647	4.29964030413011	3.97854344569253	4.4415498760224	4.02238556916584	4.18552564851832	3.26538438435464	4.00411482402095	4.45767964813131
Ctss (cathepsin S)	0.414585529515905	0.220463931999312	0.220463931999312	1	FALSE	NA	NA	NA	NA	NA	NA	NA	NA	NA	3.70049520534484	3.96005755297336	NA	NA	NA	NA	4.00877370706602	NA	NA	NA	NA	NA	NA	NA	NA	NA	4.48095011028399	NA	NA	NA	NA
Ctsz (cathepsin Z)	-0.30575210047516	0.0227819817665092	0.0227819817665092	1	TRUE	7.25962087653868	7.22568946001544	7.43167309884576	7.12077700492997	7.18255326458792	7.23685611642759	6.72057945138817	6.79583187175359	6.74529112288835	7.20325989677552	7.37323928539924	7.32731909944482	7.49815511025437	7.66724640025286	7.66380712995639	6.97589381260241	7.09438387938853	7.01666345388758	6.79332368381958	6.85086191722524	6.78898580590084	6.81453760628475	7.07129073063293	7.0668211186617	7.15376481036825	7.21763787107193	7.20812703637375	6.59009147110152	6.67217072626223	6.55106375875003
Cttn (cortactin)	0.0958033671013785	0.0982153044045921	0.0982153044045921	1	FALSE	6.40459832879604	6.48145717977338	6.5703247875766	6.20224530882408	6.52034995480678	6.51839665375416	6.35720008486005	6.33796257861628	6.29927763246842	6.27811302247038	6.49673076866383	6.47296209320234	6.41495916331983	6.43702461254429	6.45158204286804	6.37848041076377	6.52867132892528	6.53006605895363	6.63416632087489	6.466082173009	6.61400746343573	6.54891898373751	6.61791113369583	6.59181852212249	6.31394779741804	6.30391405434468	6.37795489913343	6.6499746511581	6.54774285452596	6.57657806696685
Cul1 (cullin 1)	0.0350867429722169	0.381673587603289	0.381673587603289	1	FALSE	4.75034924058415	4.56874962452115	4.55299179479964	4.74003166748546	4.63944056321061	4.66044949431288	4.58339873390014	4.51845330840873	4.4374741161224	4.86255553536944	4.43112816016901	4.44828648588201	4.59417230104075	4.55068522908162	4.65736561555837	4.80773100424182	4.55114683733661	4.6441273909503	4.57810545193775	4.65578113825443	4.66852196077787	4.60258752734256	4.48512408707398	4.61873787327847	4.75767401980924	4.58879857176107	4.67074404727385	4.56412814480212	4.62068610544496	4.70793885474458
Cul2 (cullin 2)	0.0104460933231727	0.55395111610348	0.55395111610348	1	FALSE	4.95222172520983	4.97622155902218	4.78759440337935	4.83454942427816	4.86224308068156	4.68653974554447	4.59979385212224	4.62972963238966	4.25489633639012	4.92107446909026	4.75717796511991	4.8808471215614	4.82579580158294	4.30555471983053	4.66847090327297	4.64789009105921	4.87805336576797	4.6626270787822	4.93181068170986	4.72933523501314	4.70598895677458	4.8125341639083	4.66762535522154	4.58661464242998	4.88848025266764	4.67208584437236	4.61083586937192	4.6634641747747	4.79686247302124	4.84519395444852
Cul3 (cullin 3)	-0.0191375258428043	0.556018702738914	0.556018702738914	1	FALSE	2.79018191328846	3.68938862722166	3.42502954752629	3.48208673141227	3.37258998614819	NA	3.34034862610465	3.3304006414509	3.0373330184099	3.68909784020519	3.55108529810223	3.14907234940025	3.72413727080136	3.25668008849019	3.70382053824703	3.27334132348483	NA	3.72636259193624	3.57477969393804	3.36844709371265	NA	3.90930268775554	3.08604321000638	3.3947061958379	3.5865606022737	3.47052385019363	3.06666270922084	2.32195406316438	3.50993648214198	3.60804038884252
Cul4a (cullin 4A)	0.108485262238012	0.214295104132255	0.214295104132255	1	FALSE	4.92112208765985	4.5837597536395	5.08202552859477	4.96493919497973	5.00472609358901	5.03928756998798	5.02800327847275	4.69321930228817	5.14914959811915	5.14986903224429	5.29903946512079	5.12112732985528	4.8851887481984	4.69408342691173	5.20946506310889	5.18186187336643	5.21306727061843	5.06732033897269	5.01710682225698	5.18185392441444	5.38397725565136	4.98178873500492	4.92657827871043	5.09694912879256	5.14592603377209	4.7126287936858	5.35299504776099	4.90295147435119	5.18820308646666	5.0990763425155
Cul4b (cullin 4B)	0.166175912535715	0.275584141656019	0.275584141656019	1	FALSE	4.06255348847729	3.870029284821	3.69140016225264	4.06998566031073	3.4266673111036	3.84967906969818	3.34309508603059	3.54463375313963	3.38346929546113	3.60318122901386	4.04525073841195	3.83952631093457	3.36082777497614	2.43331469397026	2.92261841453586	3.84858788971189	3.50006267358536	3.71081194278684	3.93618562737476	4.18029110487844	3.86516659637744	3.77820857639809	3.23228008064553	3.43853239359868	4.01910585687755	3.72670045324786	3.50449327710845	3.72303424696587	3.80183120502853	3.67357903658787
Cul5 (cullin 5)	0.13399363013074	0.180883410995453	0.180883410995453	1	FALSE	3.7771566660045	3.88477372957836	3.64489455643701	3.41126352658338	3.63982255163779	4.04419300239579	3.60706986529079	3.57411362134702	3.17537928635755	3.7849959648309	3.46910452186831	3.65880557935912	3.87274997540201	3.52018335113765	3.55397480823747	3.86374026441626	3.57064507799186	3.65118949427294	3.81670209431686	3.81195390317975	3.6932416087858	4.19518221441161	3.83368960242728	3.83597458790228	3.67592881369186	3.34494209056003	3.59097321386587	3.77051193535072	3.84559040884785	4.12812014840776
Cuta (cutA divalent cation tolerance homolog)	-0.0579983031931163	0.396755910175754	0.396755910175754	1	FALSE	5.9557986732439	5.72308614075163	6.11236652307256	5.70145479630925	6.08717002930865	5.85143173852486	5.56443304603092	5.73986160090565	5.9624981251508	5.86999228356408	6.37531577657916	6.07752928737261	5.96560653368336	5.93396677628917	6.30515157009305	6.21753318508442	6.09674255884639	5.98242094493138	5.83701982337952	5.80735234581416	6.05346979295099	5.77468955910749	5.90433235404902	6.06362373707303	5.62288643705052	5.87818582370368	5.69484677090533	5.85598222476647	5.79627587339486	5.77032692192567
Cutc (cutC copper transporter)	0.0403378956261978	0.432740990826582	0.432740990826582	1	FALSE	5.84494046764499	6.05521735004628	5.44454780901645	5.68195237791503	5.77629352679524	5.69821014213499	5.53127851860299	5.81852082568957	5.55758470292894	5.85482600541849	6.08742253009044	5.88368434820497	5.78013421392691	5.94350880116174	5.78593236030556	5.99905292058498	6.06720415656547	5.92500485012175	5.59996043546529	5.76560900081443	5.66507436058275	5.67014068118339	5.7922645175165	5.89043939649638	5.81205918904976	5.88968282521427	5.67266294276458	5.78911626264496	5.89408046688604	5.916770408385
Cxadr (coxsackie virus and adenovirus receptor)	-0.30681963613668	0.17575747027558	0.17575747027558	1	FALSE	3.61421512100095	3.86193551950989	3.88366968724114	4.44364643112133	3.96148442284779	3.61957734404188	3.67327373660982	3.82595857771618	4.150632784269	3.1333382925489	3.56587740189684	3.61042840930204	3.87005888514328	3.53200519379057	3.90836139457021	3.29347348812944	3.68567108931784	4.02577299062103	NA	3.91758451448079	3.78873790558255	3.3123152020627	3.77013131050262	1.95462440152411	NA	2.50855288629868	3.94246758766445	3.89049533296045	3.40030565884462	3.62174713696237
Cyb5a (cytochrome b5 type A (microsomal))	0.230199123491514	0.0155740484257705	0.0155740484257705	1	TRUE	10.4652398739325	10.5394593412707	10.579787329527	10.4893964205435	10.5939419497112	10.5812476665039	10.6125828780477	10.6648383503443	10.743109307879	10.7022333015308	10.8646504567457	10.8472139820006	10.2577414010919	10.2015848557504	10.3803636555337	11.0307429929785	11.0413237613413	11.0950211346271	10.7356998631671	10.7050534654278	10.7153185523313	10.5155421580783	10.5914288441863	10.7767620017862	10.7878046355903	10.8172395109894	10.9053870050181	10.6601296342258	10.7551129056544	10.8438111573835
Cyb5b (cytochrome b5 type B)	0.1276663264696	0.41680626706265	0.41680626706265	1	FALSE	4.36464246433591	4.22921874244925	4.26517431846134	4.27892888299108	4.46620292752866	3.98579185441271	5.16600838329129	5.13262208040274	4.8691656748003	3.79626548895221	4.53075745746122	4.07755919482762	4.00306247423421	3.73576044058539	3.3647124929766	3.33007072684689	4.16767906186135	4.10423600316103	4.47216930362602	4.53699159027367	3.97756385458233	4.0668985952063	4.30456944933373	4.40502570242992	4.68639967507287	4.6745171469704	4.42921422983958	5.21266271414878	4.68331467903915	5.12955504236252
Cyb5r3 (cytochrome b5 reductase 3)	-0.207131691192884	0.255372497752499	0.255372497752499	1	FALSE	9.54532168250588	9.45347436685586	9.54057753906583	9.6835718971935	9.70575159915192	9.72477644746646	10.5098145838949	10.5223755573688	10.4937553975718	9.40046534899473	9.44451592244146	9.45171596675218	9.44338079832078	9.4515552565993	9.46952379222521	9.24717274857339	9.21943718529287	9.22636402186636	10.2651461823136	10.3463475144845	10.340217309027	9.29393369707694	9.33807002667415	9.3419435079426	9.23781942145868	9.26693408150678	9.37499380322199	9.41369773515989	9.42960550378794	9.3919180501285
Cybb (cytochrome b-245, beta polypeptide)	-0.00659618017820935	0.57897979879001	0.57897979879001	1	FALSE	3.09439992637044	NA	NA	2.48643121151618	2.8938184418948	3.5806882023703	NA	2.60089294689333	2.81590122802655	3.2037884533086	NA	3.18785324224341	NA	NA	NA	3.16421507148033	2.22787659163865	3.35939466200335	NA	3.10616738495442	NA	NA	NA	NA	NA	NA	NA	3.02422392192196	NA	NA
Cybc1 (cytochrome b 245 chaperone 1)	0.239255292720582	0.198271476005777	0.198271476005777	1	FALSE	2.7765714718851	3.30264513775756	3.23624155994725	3.69454593901365	2.97212465332975	2.57576491736194	2.88193864662621	2.97597312031284	3.10450440529959	3.24986094729602	3.28931069246299	2.03233715771817	2.91463531713697	2.40643326700593	2.35235740684072	3.98670217551464	3.07499344508791	3.36861471413915	3.19236778334209	3.51557369549819	3.08982014504664	3.2469233520374	3.02108701928206	2.85253824825521	3.42076533500396	3.27753699616849	3.21617235174293	3.04840360669718	2.46317775787019	2.57939740511738
Cyc1 (cytochrome c-1)	0.0217909794702059	0.529038024003458	0.529038024003458	1	FALSE	9.58177490882891	9.59618416429233	9.65967129411478	9.50602982689042	9.55458501471764	9.61554320140637	9.37991981764654	9.45266749847212	9.4173630967204	9.36960825096189	9.44785190757523	9.50801459478986	9.00061414176213	8.96263577635061	9.10598181970509	9.33077573800039	9.44492169899229	9.38103240204215	9.10632999672622	9.08238059928018	9.19903427737801	9.48592186357379	9.585009462686	9.74724975697216	9.41393674270947	9.52851857640145	9.6080829082906	9.48341071802742	9.56476112399868	9.5239441412086
Cycs (cytochrome c, somatic)	0.16557657814273	0.101882647953933	0.101882647953933	1	FALSE	9.39056021535736	9.51612745908911	9.45257072629617	9.41545658076255	9.41801280543002	9.43516809484358	9.37378739372261	9.50488650378374	9.5116301183	9.35799178363106	9.43659703798692	9.47849257925367	9.30134528713351	9.38233005426577	9.41989699273985	9.22096834548687	9.2503979106853	9.2780916440673	9.84615792685832	9.91251963567491	9.95110254500134	9.32419180004631	9.37398744488389	9.45372539200765	9.47481118928671	9.51111021501076	9.56238172535014	9.84353952653143	9.8918535583396	9.98366344550633
Cyfip1 (cytoplasmic FMR1 interacting protein 1)	-0.125572307222866	0.143981747131765	0.143981747131765	1	FALSE	4.72006500063068	5.03106430544583	4.55296106483444	4.74650625949057	4.911844949937	5.27821526262644	4.69121030383292	4.52203691162014	4.58415677103619	4.81981121982319	4.90010360759713	5.15333516783189	4.92109827857152	4.88378208415654	4.97988815540847	4.7978949317876	4.66009575414344	4.88026920899239	4.82148063072554	4.76358154325447	4.56777054697018	4.95907923927818	4.60833615034766	4.60905164237889	4.52769593503718	4.74459168654238	4.82753452148831	4.70120525313494	4.67741239767549	4.6664952927433
Cyfip2 (cytoplasmic FMR1 interacting protein 2)	-0.16765509140329	0.152177598935737	0.152177598935737	1	FALSE	5.64433796946565	5.38831010118806	5.55301945120867	5.35555900573592	5.68023713980395	5.60306844449526	5.58632340209162	5.35415239078309	5.39573462079761	6.08617869564532	5.82962126725131	6.0295036840138	5.60769427089342	5.5218202622201	5.80646068929939	5.82521830684682	5.72522036192405	5.77797722190926	5.45191332729251	5.57205290515214	5.35233833682539	5.33096347372371	5.36937574526012	5.51724419297397	5.43484503256545	5.63546419816788	5.43805659757742	4.71497080482976	5.47446849216852	5.30708602662681
Cygb (cytoglobin)	-0.181267743282151	0.290205052641465	0.290205052641465	1	FALSE	4.80824087692443	4.41310660308678	4.48139582415413	NA	4.32051356051218	4.46568067315851	4.61645768462638	4.10216259220976	4.04635135892145	5.50183400102007	5.17724809875532	4.8020277370528	4.649816617654	4.33217085041511	4.48871422696592	5.04912102997944	4.5537721165353	4.93234941690913	4.83079278617069	4.56267593092662	4.42514371427965	4.19822696315015	4.31143772188627	3.73019430896456	4.75485009847384	3.89852762593952	NA	4.45030069015761	3.96603356082831	4.00454633530564
Cyp17a1 (cytochrome P450, family 17, subfamily a, polypeptide 1)	-0.263162415820325	0.415507985444663	0.415507985444663	1	FALSE	4.42140509764697	4.17525312213759	4.05834247425922	4.56790437316478	3.92916607319959	4.59106300462358	5.8477514271403	5.9698435062596	5.71808210258597	5.51764419487629	5.60822968319059	5.55293033421467	3.88494951674501	4.04588850180906	5.55000485703149	5.62657347046706	6.1150145097692	5.67547440777061	5.98969081444419	5.91251574358621	5.85029437146993	NA	3.8483775675224	3.77832423973125	3.96901230751632	4.00045978576982	4.10571997711885	3.2420490999602	3.35776311527488	3.38701781907361
Cyp1a2 (cytochrome P450, family 1, subfamily a, polypeptide 2)	-0.0933215835084577	0.316128270628978	0.316128270628978	1	FALSE	8.49995348739679	8.56185689070404	8.54348428366558	8.40571587334403	8.4071147752158	8.40529891683449	7.93473468209734	7.85935463237416	7.91706769391659	7.95004258830361	8.01656317581623	8.00354602084677	8.05677317307686	8.03092641186502	8.04238168697704	7.95410904796717	7.92507964461958	7.93071959940006	7.77866854612648	7.80477637795583	7.87578620531972	8.34864406832739	8.35877425874014	8.38494775696091	8.188217925268	8.15047336411283	8.1647812509022	8.13460087062695	8.08476056286668	8.15065106061356
Cyp20a1 (cytochrome P450, family 20, subfamily a, polypeptide 1)	-0.0413553730630192	0.495548609087789	0.495548609087789	1	FALSE	4.30970734845409	4.33694744609445	4.33860269035263	4.3018948815931	4.39397899986286	4.26599190280395	4.44570022192044	4.0423028825224	4.04566138552562	4.80826147405395	4.29908343743668	4.75449204266089	4.39446612449044	4.7614182590317	4.4165965705707	4.53030176474374	4.19168897573397	4.38278482137579	4.52311025907926	NA	4.36393498445734	3.51151864151157	4.14850302075263	4.14921058102825	4.66177239822476	4.48795576627612	4.64926480132242	4.52395707493484	4.39738542328073	4.42040155394528
Cyp26a1 (cytochrome P450, family 26, subfamily a, polypeptide 1)	-0.305356333636021	0.332554921115862	0.332554921115862	1	FALSE	3.95335837319653	NA	4.45264814455622	NA	4.79000044837947	4.62619379927242	4.69555403579386	NA	4.20110059271843	4.21598915414672	3.96844101247257	4.10465535956172	3.1198657618048	3.59177514667539	3.49325023080006	4.54510966064278	4.20248824812598	NA	NA	3.81224149518948	NA	NA	4.5699467230352	NA	NA	NA	3.76820550179641	2.24179443141085	3.43020497231777	NA
Cyp27a1 (cytochrome P450, family 27, subfamily a, polypeptide 1)	-0.0195187669594386	0.535734304849939	0.535734304849939	1	FALSE	9.11200676369888	9.17223747043973	9.14981823652143	9.12699865972437	9.18762177999448	9.19847942015861	9.22403544927193	9.18123923844053	9.13303686483813	8.71206264960339	8.74245091937791	8.74186131409429	8.9143701818703	8.8559679022861	8.84763055075524	8.72433990067796	8.68203949132642	8.61227508305169	9.11163387489475	9.17762135167671	9.18113983049818	9.26794772382071	9.24128248024963	9.24633682486465	8.88331228016448	8.87639415878324	8.88845102790457	9.0548322010121	9.02030772804045	9.03912193971823
[truncated: 2,410 more rows]
