# Supplementary material for: Nicotinamide Mononucleotide (NMN) Works in Type 2 Diabetes through Unexpected Effects in Adipose Tissue, Not by Mitochondrial Biogenesis
Source: Int J Mol Sci. 2024 Feb 23;25(5):2594. doi: 10.3390/ijms25052594 (PMC10932336; doi:10.3390/ijms25052594)
Supplement: Supplementary file 1 [file ijms-25-02594-s001.zip › Supplementary_materials/Table_S2.csv]

	log-ratios NMN+HFD vs HFD	FDR PolySTest NMN+HFD vs HFD	FDR limma NMN+HFD vs HFD	FDR Miss test NMN+HFD vs HFD	Selected	HFD1_M_r1.wiff	HFD1_M_r2.wiff	HFD1_M_r3.wiff	HFD2_M_r1.wiff	HFD2_M_r2.wiff	HFD2_M_r3.wiff	HFD3_M_r1.wiff	HFD3_M_r2.wiff	HFD3_M_r3.wiff	HFD4_M_r1.wiff	HFD4_M_r2.wiff	HFD4_M_r3.wiff	HFD5_M_r1.wiff	HFD5_M_r2.wiff	HFD5_M_r3.wiff	NMN_HFD1_M_r1.wiff	NMN_HFD1_M_r2.wiff	NMN_HFD1_M_r3.wiff	NMN_HFD2_M_r1.wiff	NMN_HFD2_M_r2.wiff	NMN_HFD2_M_r3.wiff	NMN_HFD3_M_r1.wiff	NMN_HFD3_M_r2.wiff	NMN_HFD3_M_r3.wiff	NMN_HFD4_M_r1.wiff	NMN_HFD4_M_r2.wiff	NMN_HFD4_M_r3.wiff	NMN_HFD5_M_r1.wiff	NMN_HFD5_M_r2.wiff	NMN_HFD5_M_r3.wiff
Aacs (acetoacetyl-CoA synthetase)	-0.180275737992283	0.482779757249879	0.482779757249879	1	FALSE	NA	1.78903224985403	1.20709946352464	NA	2.9172541526138	1.90110051771918	4.0626484619832	3.62841200141664	3.24023188726158	1.41700183337313	NA	1.6032168433459	2.47852404723002	2.43637241690244	NA	NA	NA	1.95354462352481	NA	2.12159899400613	2.77409545425944	2.15390583492972	NA	2.90885516982479	1.55956033653299	NA	NA	NA	NA	NA
Aamdc (adipogenesis associated Mth938 domain containing)	0.131562686918595	0.140271009055803	0.140271009055803	1	FALSE	5.43180345243573	5.2956128348656	5.23337808899145	5.15091299611306	4.98420652514829	4.94429156139617	5.04444658004248	5.09196634848471	5.09977490064316	5.22576464109521	5.25052581989142	5.29292159554039	5.22741378349037	5.19340116757249	4.86559224167838	5.14885277782371	5.17155512703552	5.087594375096	5.19805404881418	5.11163231012328	5.14213157014278	5.73612858828731	5.5938855696342	5.69781829158986	5.20556064035333	5.12320679808444	5.08357506060058	5.2473579161311	5.36208759756099	5.39601216989056
Aars1 (alanyl-tRNA synthetase)	-0.03625311373681	0.530267524208634	0.530267524208634	1	FALSE	3.25839831820388	3.04543598094268	3.10377792669417	2.99324502138141	3.07183644939108	3.36478251821826	2.87934308675535	2.40896451430771	2.85774616496181	3.10876195919393	2.68392547098298	2.95354462352481	3.50655116720585	3.53355088965432	3.1545022001845	2.31970752185576	2.53918859547239	2.87777172959283	3.08537536446319	2.01749437945927	3.11903572701958	3.56421962193697	3.25390760193606	3.27587568182564	3.54109351694074	3.11304867245181	3.44506452174342	2.97923516723243	2.79903963001909	3.45051185360141
Abcb6 (ATP-binding cassette, sub-family B (MDR/TAP), member 6)	0.0555191699583757	0.463825235270302	0.463825235270302	1	FALSE	10.2483664246037	NA	9.88066256977298	9.80876472502935	9.67902786689516	9.51454640382577	NA	9.869832858963	NA	9.68059160203733	NA	9.53035756362281	9.7447901188056	NA	9.6731677145601	10.0512361356639	10.0390424084937	10.5820572808334	9.80438597160387	9.66200071871848	9.73624293857897	NA	9.54158840338557	9.70133245622968	9.6036708490311	9.58973914729211	9.6586863512256	9.63499976774549	9.96034373497822	9.89409320299917
Abcb7 (ATP-binding cassette, sub-family B (MDR/TAP), member 7)	-0.424956150214494	0.0403263989792436	0.0403263989792436	1	TRUE	3.33571191032046	2.93845706058092	2.94272092498371	3.1236959902154	3.41725844094604	3.83546937181612	3.84617234705944	3.67354511755837	3.13343529509587	2.84551815186106	2.53206006941153	2.95706952975841	3.09191981778108	3.42267704555231	3.41416260017971	1.87208013650934	3.20276718602972	2.81650550335737	2.48983576068556	2.43806125648097	2.76830291208245	2.73754616208871	NA	NA	3.24623933222465	2.48558139335872	3.18363736626297	3.23396473198047	NA	3.2339033948615
Abcb8 (ATP-binding cassette, sub-family B (MDR/TAP), member 8)	-0.0368871848983773	0.555482191498221	0.555482191498221	1	FALSE	3.12789736448606	2.63177715023507	1.5869376402653	3.25931166151467	NA	2.76394266044725	3.36525859974473	2.86151871910722	NA	NA	NA	NA	NA	3.35339387138555	2.90431260208793	2.81837612738241	NA	NA	2.3165744313388	2.86197719292808	NA	2.72805110782043	2.78003707414892	NA	NA	NA	NA	3.69118796590552	2.65452490451125	NA
Abcd3 (ATP-binding cassette, sub-family D (ALD), member 3)	0.142046605257013	0.446298164246383	0.446298164246383	1	FALSE	NA	NA	NA	3.95178359716726	4.15080335448169	NA	3.88221262189286	3.65348427678734	4.25139340814802	NA	NA	NA	NA	NA	3.97922967868439	NA	4.36310798411979	3.29438254670917	NA	4.14632122627566	NA	4.84764620888905	4.63867628280024	NA	NA	3.25331464103018	4.21048238097197	4.20765082080881	NA	NA
Abce1 (ATP-binding cassette, sub-family E (OABP), member 1)	-0.0115220715313557	0.565531809875637	0.565531809875637	1	FALSE	4.17320740327314	3.69962936184295	4.01645174756157	4.4815895698513	4.23933693501872	4.50966417575968	4.39068144116763	4.44442191506036	4.07542994459193	4.59905589459033	4.21727725401977	3.8799409691262	4.42883247855049	4.19231254349882	4.2257684964296	4.19923259933547	4.28653373574189	4.0655464627887	4.32460181507872	3.45016869730833	3.97569437799591	4.27773188168002	4.55142373141152	4.4430429886277	4.4413971596424	4.68222494107026	4.44042072075677	4.23898552213219	3.98192569929066	4.04183872451163
Abcf2 (ATP-binding cassette, sub-family F (GCN20), member 2)	-0.226265797639441	0.0455779332665736	0.0455779332665736	1	TRUE	3.04538705126501	2.67528074784232	2.42043658870544	3.16859550660993	2.67561272037668	2.68452253958257	2.39906169099571	2.59011572997867	2.72437087256904	2.57639152759571	2.5435750686305	2.75917714376166	2.41548015840248	2.72231737550604	2.69838074450388	2.81519421191322	2.22019063210777	2.24253238909371	2.7498195605601	2.57939740511738	2.21475273850287	2.28268888192829	2.45567572675296	2.5939847373586	2.63453751103823	2.07423824587469	2.65778861114768	2.69824515338688	2.1824793730649	2.30319332388674
Abhd11 (abhydrolase domain containing 11)	-0.17107921034797	0.149209970723399	0.149209970723399	1	FALSE	3.49606602059371	3.5628773756251	3.89271158919456	3.80510668891493	3.88591596348295	3.27611546984502	3.37496990219966	3.41686675842093	3.22351522544052	3.2571358676732	3.61057014759653	3.46980784987892	3.67004717934981	3.06192650648517	3.50945516157953	3.39445926472204	3.33571191032046	2.99355662288778	3.20064872872131	3.69385490235357	3.31892271832725	2.82247523230804	3.31691613271117	3.61264737765832	3.8287737321352	3.26449889942237	3.61675760594363	3.3712661121787	2.99042486752198	3.18598544384917
Abhd14b (abhydrolase domain containing 14b)	0.379975461430096	0.0534890432234495	0.0534890432234495	1	FALSE	3.70436294850592	3.20449132921746	2.97818464465221	3.76647855418482	3.66242200162091	3.13070687238606	3.54361960839827	3.63967208342179	3.44706338384914	3.35354913572204	2.43513516664506	3.32401848752798	3.32282228864129	3.50651308479422	3.52302241268602	3.87299616153356	3.45455757769314	3.32816147885618	3.63757547089758	3.27793417772133	4.06256212269073	4.55822476896527	4.38776920660117	4.61591649235675	3.50273794132227	3.6916569897638	3.74665673615729	3.03997007317744	3.72727790389102	3.33769682207709
Abhd16a (abhydrolase domain containing 16A)	0.110880624451536	0.387953465186497	0.387953465186497	1	FALSE	NA	3.45718713859371	3.0173001684039	3.32629285158917	3.37792887873281	NA	NA	3.23118661322786	3.78770409357246	NA	NA	3.51002512894388	NA	2.73359513126951	NA	3.69551506171729	3.14686535548329	NA	NA	NA	3.33766828155125	NA	NA	3.46243192544009	3.49481239297442	3.6256328713	3.52095019715801	3.53473397275623	NA	2.92568806655821
Abhd5 (abhydrolase domain containing 5)	0.0682753102642712	0.442193429608123	0.442193429608123	1	FALSE	NA	3.64446776282773	3.95543370500274	3.54353300203165	4.15553877033986	2.98044214048186	3.57612301367739	3.619518655675	NA	NA	3.59104504691911	3.39492565468731	3.66738124582579	3.41604252723669	3.58271254740481	NA	3.73361465307492	4.00566047578258	NA	NA	3.82259759743482	3.82014832077919	3.44949534586928	3.20559582732207	3.45060422789002	3.72948751326574	3.89308063445718	3.92655930337121	3.58389210491163	3.32573179112255
Ablim2 (actin-binding LIM protein 2)	0.250460447387152	0.408214282054494	0.408214282054494	1	FALSE	NA	3.35110531389041	NA	2.5810981205709	NA	NA	NA	NA	NA	NA	NA	NA	NA	NA	NA	NA	NA	3.03701139645205	NA	NA	NA	3.86585944316428	NA	3.37311919576823	NA	3.04434865188919	2.7624721358153	NA	NA	NA
Abracl (ABRA C-terminal like)	NA	1	NA	1	FALSE	NA	NA	NA	NA	NA	NA	NA	NA	NA	NA	NA	NA	NA	NA	NA	NA	NA	NA	NA	NA	NA	NA	NA	NA	NA	3.35997088833675	NA	NA	NA	NA
Acaa1a (acetyl-Coenzyme A acyltransferase 1A)	0.0220094147586447	0.552410368144323	0.552410368144323	1	FALSE	3.55136835684788	NA	3.45529433799158	NA	NA	3.38576233581122	2.97472202604884	NA	NA	NA	3.79235563117949	3.51298533481368	3.74894419736972	NA	NA	3.29724718599815	3.73498052343589	3.12041000534947	NA	NA	3.25860635812491	3.71997194207232	3.67967150780797	3.52510418788024	3.82724996224349	4.0046452051332	3.54355774723834	3.28868781939257	3.12929290967704	NA
Acaa2 (acetyl-Coenzyme A acyltransferase 2 (mitochondrial 3-oxoacyl-Coenzyme A thiolase))	-0.344262925159006	0.0276233943629836	0.0276233943629836	1	TRUE	7.47724827568242	7.48263857378095	7.56051626456934	8.02489032279717	8.04721663433544	8.17596365008829	7.99426291197705	8.12187537224823	8.07422175894322	7.90104185240792	7.85939811988425	7.87046952695453	7.73183491441663	7.76119217609825	7.77121873244357	7.0597986962754	7.15373441533809	7.11869195279181	7.02988350971414	7.12301430393047	7.1199163784763	7.64241277290506	7.74436967912125	7.68186385406023	8.05482135025441	8.08009266770006	8.05594939217545	7.56638897861117	7.59495156409569	7.66415569379264
Acaca (acetyl-Coenzyme A carboxylase alpha)	0.178208213213369	0.274807548612752	0.274807548612752	1	FALSE	8.1568718542284	8.2002218382884	7.95753159303275	6.99382152181813	7.08799314636232	7.0360856741757	7.29823673484354	7.20135940937895	7.2790719362638	6.43358043395728	7.09808473510341	7.00615213105772	7.8689706741486	7.24000896473507	7.62832158880782	6.97518305760953	7.46121748738378	7.78252651300703	7.96682265132437	7.45054319554085	7.63164271816158	7.49837055518252	7.83595564549158	7.43742750744489	7.1999765545723	7.24530550174291	7.32282949762889	7.58634442140406	7.72882525775808	8.03646487015006
Acacb (acetyl-Coenzyme A carboxylase beta)	-0.326442058261434	0.195537828236357	0.195537828236357	1	FALSE	2.07623412721923	3.44630917185544	NA	2.4322619361039	3.08512718021332	3.45384677374993	3.9575432007571	3.04312398878302	2.47811758023564	3.47043274261336	2.36494216306131	2.82342329068526	3.26774851623404	2.53581160175354	3.14584698227927	2.83304591804679	NA	2.74249134062781	2.38401387716092	2.39943636122057	1.2650827801828	NA	3.32928149457042	NA	3.07362831809919	3.1939625134061	2.73484832902435	3.24577705522251	2.40623732482784	2.11554935036867
Acad10 (acyl-Coenzyme A dehydrogenase family, member 10)	-0.145547644544016	0.197052190734264	0.197052190734264	1	FALSE	4.65346707949673	4.75675645130727	4.89504081823819	5.36130867274252	5.2332400206724	5.24121096423033	5.33045083923394	5.22638521727039	5.21718029857753	4.97282129623414	4.76182246020851	4.79733469409407	4.75188678397394	4.82319397884751	4.8413391596611	4.93392193966611	4.46368130379968	4.75187607505359	4.60900434807381	4.39353976061006	4.64040112933527	4.76509975066786	4.74110019861014	4.88444162870154	5.28246575252558	5.32436779223208	5.19792827991506	4.92471275827838	4.9362468862097	4.83143646294944
Acad8 (acyl-Coenzyme A dehydrogenase family, member 8)	-0.0356763699235276	0.510230805000986	0.510230805000986	1	FALSE	4.18111845689589	3.82291365931674	3.90495608784386	4.11938938022585	4.17354322800387	4.01802877033877	4.10677543606431	3.82240384785755	3.7172102990196	3.91442101220769	4.02071553629817	3.18886138671732	NA	3.93256202017362	4.09778775187097	3.18145880631078	3.99668701721862	3.70534762136354	3.99370153089289	3.83391219370971	3.76077449444289	3.97641862941297	3.8903883221785	4.09773719544439	4.28806320032532	4.3235718304826	4.22912643261328	3.42682830221828	3.74812843014012	3.96344637957271
Acad9 (acyl-Coenzyme A dehydrogenase family, member 9)	-0.084473105248187	0.378819593969842	0.378819593969842	1	FALSE	4.97788435478791	4.67381079528189	5.30413863824829	5.08637192117268	5.25964158894043	5.11375883246603	5.06279522692305	5.07850736692113	4.77900226092246	5.24630166745966	5.05118065783183	4.47235779308157	5.12668382589701	5.31988162388767	5.29077456585647	5.09593285678697	4.83102596211392	4.76477076438708	5.27467912499797	4.86191071333229	4.96185943684433	4.81230311459071	4.99473810424972	5.75895870173403	4.6102098688122	4.88454908146871	4.71413009744598	5.00022540349095	4.68374697581633	5.32695433488406
Acadl (acyl-Coenzyme A dehydrogenase, long-chain)	-0.157737539351853	0.229118660192164	0.229118660192164	1	FALSE	7.79198984008453	7.82079165850631	7.7195736383614	8.32577315879965	8.31661189936983	8.32110281766065	8.30500378111286	8.3348453328877	8.29902480738432	8.45540942280827	8.41219298215416	8.42093708862344	8.30115319976576	8.19090617460547	8.21901843364118	7.8100252993327	7.80115218775495	7.82042790158519	7.62238133145182	7.56440103442952	7.57213933252828	8.14033387893563	8.12809230229888	8.15316185597294	8.69440664374355	8.65830789726794	8.62039579790573	8.1498588732428	8.07111907828841	8.06206773074941
Acadm (acyl-Coenzyme A dehydrogenase, medium chain)	-0.359612177714139	0.00858599239311207	0.00858599239311207	1	TRUE	7.53138146051631	7.47519029184257	7.52264429840241	8.08154734933327	8.00373152478474	7.97940804580855	7.7457751494858	7.67484901283353	7.70330838222884	7.93325394496405	7.85231102092361	7.87402230509792	7.82090012965884	7.74666211003369	7.72354490986473	7.12106722097326	7.12385239736998	7.1029520148541	7.09713670240516	7.08170178980786	7.11664546599076	7.59539922603456	7.5489143612533	7.57532745954101	7.91193121230905	7.87218235630111	7.86807555457239	7.41258678223087	7.37990682521243	7.46666790121095
Acads (acyl-Coenzyme A dehydrogenase, short chain)	-0.233323372134314	0.0678377093681552	0.0678377093681552	1	FALSE	6.76864750111893	6.80640139779591	6.78697528093157	7.19475685442225	7.20148683991767	7.15503070107805	7.20676042256786	7.26644924788335	7.24184971508076	7.05377386802453	7.07355248742655	7.03232128705788	6.97412774319142	6.97191136555693	6.85720969336015	6.42353279192923	6.44367460770675	6.44016321604906	6.49578309016093	6.5224041993075	6.47158092814224	6.93024058654578	6.93445752821591	6.9132364990725	7.30493079331593	7.33186641447752	7.34157664107867	6.86021792474585	6.85429493045532	6.82344367219591
Acadsb (acyl-Coenzyme A dehydrogenase, short/branched chain)	-0.0948585704738814	0.311882931992005	0.311882931992005	1	FALSE	4.2245033939183	4.27444058908078	4.03878733050557	4.20038664552056	4.14385051536735	4.23624002896912	4.33497579947387	4.43555525741251	4.53366301282309	4.16266121085665	3.45446545619504	4.3575590421377	3.81261117212538	4.03275325939835	3.9994588878948	3.73815172310865	3.97522663008677	3.73947010163841	4.07829386901164	4.12596512804368	4.31481976569734	4.29756561750875	3.971258435444	4.3666928955284	4.21274052228079	4.16590390161502	3.9092546774579	3.86190575204559	4.0316510331558	4.03013299194814
Acadvl (acyl-Coenzyme A dehydrogenase, very long chain)	-0.170234694546658	0.152640879030274	0.152640879030274	1	FALSE	7.6544856653781	7.63239909923338	7.61909749661016	8.08064167594457	8.09312701530744	8.07654840656189	7.79142990897455	7.77470141762761	7.76589935206617	7.9429132439827	7.86215999602246	7.85149295593301	7.91896458006092	7.87793438855097	7.86820522697744	7.57263959981449	7.50203616359938	7.50353955522477	7.31445182672643	7.18135106418884	7.21353198153914	7.82692341217024	7.75852971321479	7.73776787017037	8.21479993901581	8.23456838010441	8.23100992204362	7.67823391743116	7.66574805689399	7.62134860889407
Acat1 (acetyl-Coenzyme A acetyltransferase 1)	-0.219868176057796	0.0643433057780785	0.0643433057780785	1	FALSE	7.19940733569462	7.25755756153773	7.25060161258852	7.62258632316097	7.64781096221666	7.64644350595093	7.62250579417748	7.64177721169212	7.5951903344159	7.5661986810824	7.59125304329617	7.55380590046331	7.5977397272058	7.49896086899998	7.51062968150886	6.93797990434539	6.95954993270228	6.97394413142304	7.04724390444296	6.99894013161127	6.99412711400313	7.44511419590801	7.53340760847874	7.51238492946103	7.73663869653823	7.75987487109545	7.7342150906984	7.31693314327058	7.29959268577814	7.25449956336783
Acat2 (acetyl-Coenzyme A acetyltransferase 2)	-0.326709994381051	0.140271009055803	0.140271009055803	1	FALSE	3.91226662806645	3.39193265279625	3.03256638111701	4.20363969401398	NA	NA	3.27084286258607	3.70244699649367	3.53540602987803	3.6302773194289	3.13556277779314	3.09778438149765	3.91304257702498	3.11191936512481	2.35507266245418	NA	3.03316571633641	2.83485883474219	2.68942888542024	NA	3.03983500177277	3.81930031066739	2.86892772109581	3.35515725567247	NA	2.37241168234906	NA	3.45646448700053	3.20705103398012	3.20807864131191
Ace (angiotensin I converting enzyme (peptidyl-dipeptidase A) 1)	0.593732357929451	0.105622261616145	0.105622261616145	1	FALSE	3.19451260960494	2.59682067609105	2.55195152889698	NA	1.98812113046402	1.60313136747194	NA	1.64930274545249	2.71345167963082	1.14823129045889	1.33411629008884	NA	NA	2.42040155394528	2.15875387478112	3.52027137056763	NA	3.05999375731804	3.07092165284066	NA	1.39556189663207	3.11882316131768	2.4039302826418	2.61069297618887	NA	NA	NA	NA	2.55787812730076	NA
Acly (ATP citrate lyase)	-0.548608338517754	0.120753465648485	0.120753465648485	1	FALSE	4.75889476122466	3.91270734164233	5.38120029746086	5.42846402625798	4.91028174924386	5.31655488241458	6.82479330625399	6.68921528047884	6.71719658720868	5.5894608967016	5.6843110125256	5.54175642480855	4.35651007301676	3.8494588980037	3.87847032185797	4.76747471493019	4.2082909430711	4.25655781858703	4.77139966966901	4.08218311197836	4.16982881856679	5.30111203485933	5.13163886829718	5.15931029172708	4.09761079662642	4.78564993629921	5.06185826473084	5.21306338119249	4.06261392688625	5.54155820391238
Aco1 (aconitase 1)	0.0573973188396461	0.378819593969842	0.378819593969842	1	FALSE	3.88831463784875	4.01899907429045	3.86188590672816	4.25181754087696	4.06089476134719	3.99705751017368	4.03075981884029	4.20653383004741	4.17908900820845	4.0921313088877	3.70719345423804	3.96798012581997	3.87107479467631	3.68983587744717	4.22224041510131	3.76829020676596	4.10652420634377	4.03417168710747	3.92848402849199	3.88407036664312	3.92312064963566	4.00051386858091	4.3682584974511	4.36838423103146	4.30491254578972	3.9268533930866	4.08522917890831	4.13840492649147	3.94450241219409	4.12504764860494
Aco2 (aconitase 2, mitochondrial)	-0.192635699251539	0.0536009147141756	0.0536009147141756	1	FALSE	9.10437597691273	9.11500722457911	9.12471067972517	9.33367417987475	9.36592432529581	9.36544102685368	9.35755860229373	9.41544179172365	9.39361569336178	9.13876584182367	9.13308054646832	9.1455984919714	9.17949860975981	9.20047198472424	9.18088133778717	8.68449617052757	8.64752678195718	8.70882179395987	8.90109617222237	8.87954955570457	8.89303147433789	9.15102161432761	9.19458697077221	9.23787915865226	9.3782840166898	9.40769689687803	9.4094609475806	9.01241503260225	9.07540427180601	9.08323996636369
Acot11 (acyl-CoA thioesterase 11)	NA	1	NA	1	FALSE	NA	NA	NA	NA	NA	NA	NA	NA	NA	NA	NA	NA	NA	NA	NA	NA	NA	NA	NA	NA	NA	NA	2.0872116207128	NA	NA	NA	NA	NA	NA	NA
Acot13 (acyl-CoA thioesterase 13)	-0.262911739323594	0.0129508783908417	0.0129508783908417	1	TRUE	5.99107734817228	6.12786641955364	6.10235158908442	6.27954001145971	6.2993692248262	6.24309399024313	6.26726049120644	6.19820731483748	6.1002018644863	5.94675658890805	6.05467702741586	6.03394712222928	5.94063895610031	5.92959928829813	5.9123265155323	5.59207725200877	5.2448756453518	5.5753183822479	5.68268003485452	5.64646798761395	5.90839262077375	6.01173714123064	5.96941760550904	5.80785720163538	6.12563457206361	6.03328202902782	6.13435649414485	5.87006875178241	5.90931228962334	5.97175965463183
Acot2 (acyl-CoA thioesterase 2)	-0.142525729688598	0.308434567779906	0.308434567779906	1	FALSE	4.51699846752854	4.53275331793726	4.48776287369623	4.94578091356619	4.84687437381492	4.44701708394663	4.55905734852237	4.65217669811092	4.41843285088937	4.71119201902814	4.76719395199492	4.64322703757175	5.15176548003899	4.93906198448548	4.91473193528698	4.2181534356503	4.06401193747923	4.29105094951234	4.11885803752587	3.94931080764125	4.15706797050843	4.93268956709537	4.81545246665892	4.74879395911424	5.19465049482641	5.27800333861092	5.23896260092693	4.44123114523965	4.57758592972697	4.37031775057289
Acot7 (acyl-CoA thioesterase 7)	-0.245525842935608	0.246024990727632	0.246024990727632	1	FALSE	3.57250166464203	3.39282571148089	2.8223997686394	2.22704173519895	2.67823419917587	2.80149600444211	3.29103768430655	3.04708638519163	2.81097566129869	4.1423317427498	4.03739100818242	4.11741245951618	3.45328051263043	3.15723778162639	3.41817645213857	3.42877219279602	2.56197370678714	2.6401396409524	2.53623446939685	2.45606753157815	NA	3.89570977618457	3.35025677787099	3.6490175651316	3.3432230317885	2.50446276777098	3.07915108534161	2.98023190716726	2.74035123044417	3.10184670216319
Acot9 (acyl-CoA thioesterase 9)	-0.0584768571793867	0.509839796239063	0.509839796239063	1	FALSE	3.2652388419546	3.15779397522693	2.28457335596304	NA	3.94515819545351	3.56716817542511	3.27424674960333	3.67694435910691	3.09559534676013	NA	3.02117587663195	3.03648047550119	3.38872683066154	2.79452192003335	4.32028248436443	2.8990344483207	2.54986628040892	2.730648650098	3.1273856563524	3.1308304046875	3.43538856936616	3.03302471868276	3.13166191357091	3.48056242104299	3.96632894348441	3.37747084284965	4.10551884974356	3.18856234042387	3.02988571771074	3.35349267789666
Acox1 (acyl-Coenzyme A oxidase 1, palmitoyl)	0.342252617518776	0.192335192190194	0.192335192190194	1	FALSE	NA	NA	2.24420207293948	NA	3.29199099456052	2.17480267377647	2.51498572461936	NA	3.40604679997097	NA	NA	NA	NA	NA	2.12290790366701	2.66160368142878	2.79975874921753	3.17327297519538	2.78977097731006	NA	NA	3.37306349863316	3.49831470217932	NA	3.28140300517234	NA	2.57674946843113	2.91392339586061	NA	2.61289267098243
Acp1 (acid phosphatase 1, soluble)	0.0405366192139023	0.402350863506556	0.402350863506556	1	FALSE	6.41061755396717	6.37824282690313	6.41060229127409	6.36516234593069	6.032215478194	6.15665751110345	6.26158534778442	6.13252954715997	6.22608845327359	6.30042028875144	6.27147423325923	6.37133407739542	6.23275859582248	6.2635903374217	6.121181218448	6.19850004698914	6.19955653201468	6.16869417828739	6.16122259982026	6.06571231790562	6.27875980174264	6.54764107350783	6.4535175792155	6.46434643432143	6.38926220300669	6.40329328972335	6.34961120273081	6.40341430252677	6.36030984082046	6.09866799228475
Acp6 (acid phosphatase 6, lysophosphatidic)	-0.12427044667736	0.410365510752928	0.410365510752928	1	FALSE	2.48475427148987	3.1742370181612	2.51089357947264	3.13328074558281	2.82912701686587	NA	3.10170385682699	2.16558397989231	2.80344404443874	NA	3.10591604931682	2.13135571060131	2.54499471554804	2.35672415281735	3.78538315174012	NA	1.9735671950485	NA	2.67103742428515	2.29204254671131	2.53525422212333	2.92410748875663	3.02208723704977	NA	3.05951449141208	2.84478534187187	2.21909415681469	NA	2.57055036443965	3.0903216349818
Acsf2 (acyl-CoA synthetase family member 2)	-0.217683988126656	0.357592316018582	0.357592316018582	1	FALSE	2.01207517667811	NA	NA	3.63069668382075	3.81398635992231	3.64577081775724	NA	3.38653507018475	3.43915767698173	NA	3.10753555820185	NA	NA	3.9246130060543	3.91725988207689	NA	2.7232505497895	3.30056452139212	3.3432230317885	NA	NA	3.7370593662963	3.35805861830549	3.42230028899447	NA	2.70461083957651	3.11624330700202	NA	NA	NA
Acsl1 (acyl-CoA synthetase long-chain family member 1)	-0.237688499872948	0.0970632741379186	0.0970632741379186	1	FALSE	7.69107347859878	7.68611529018449	7.67448889954187	8.26123461112999	8.20618898952102	8.23176838885018	8.13656567213345	8.08872464745138	8.0863804140087	7.91197314354359	7.80767047708523	7.88519607098449	7.91846972132701	7.82124463099685	7.83004611619013	7.44983371124331	7.37642931106992	7.44961914728534	7.37348291480717	7.3472315778846	7.3323140921598	7.73661840389899	7.70436018162415	7.72602056300919	8.41126945937451	8.41025629358096	8.40047388807707	7.62836533755187	7.64620586822325	7.6793323036628
Acsl3 (acyl-CoA synthetase long-chain family member 3)	-0.176270435914047	0.458566630814517	0.458566630814517	1	FALSE	5.17272751801285	NA	NA	NA	NA	NA	4.84065457340247	4.16690018807021	NA	NA	NA	4.68048752295292	NA	NA	NA	5.13840492649147	NA	NA	NA	NA	NA	NA	NA	4.16563060606707	NA	NA	NA	NA	NA	4.31273051152815
Acsl5 (acyl-CoA synthetase long-chain family member 5)	-0.835549272443877	0.211544197127238	0.211544197127238	1	FALSE	6.45206328677016	6.12833671090962	NA	3.47562968287359	2.49450777608074	NA	5.88963659095506	NA	NA	2.85559708736803	NA	NA	NA	NA	3.24517769941635	3.93798461079877	3.23412879595679	4.25905399448194	NA	NA	3.24589720066288	4.53130035538023	2.96183073551423	3.09226833857231	NA	2.61751947851769	NA	2.85393977408736	NA	4.54051089783698
Acsl6 (acyl-CoA synthetase long-chain family member 6)	0.0520333600834861	0.498782182670439	0.498782182670439	1	FALSE	6.20111431901027	6.12827896408762	5.54335049302343	6.82606538957353	6.54500151363102	6.59759821239903	6.08494653983057	5.8825158909749	6.15036064241589	6.13296337393479	5.8434663501704	6.17215144491634	6.40559250080768	6.04955235825471	6.19375006339027	6.02897352749376	6.01471904552515	6.08670098200703	6.16257662637681	6.16191589122202	5.24009294644313	6.41929954608177	6.16874832451089	6.27304958663691	7.01058964464359	6.82704412995273	6.90654190217148	6.31625980629261	5.97798964645966	5.94270685185521
Acsm1 (acyl-CoA synthetase medium-chain family member 1)	-0.811028070182235	0.0403263989792436	0.0403263989792436	1	TRUE	NA	NA	NA	NA	NA	NA	NA	2.48720333932614	NA	NA	2.92545830645103	NA	NA	2.50204539554472	NA	NA	1.78749933179879	NA	NA	NA	NA	NA	NA	NA	NA	1.866915888718	NA	NA	NA	NA
Acss1 (acyl-CoA synthetase short-chain family member 1)	-0.304306614278709	0.17634146866716	0.17634146866716	1	FALSE	3.93346877558628	3.5051414480483	2.6932416087858	3.47928230687234	3.17769778435433	3.64307115012233	4.04989210185101	3.80243106103364	3.79265756675799	3.61560462635927	3.04244122526587	3.46295535696571	3.6918467894127	3.27342040310623	3.17213704014128	NA	3.05843772537459	NA	NA	2.96370345726563	2.87803668501759	2.08777171465147	2.98404060266938	3.41122284392982	3.98595575460751	4.19516646257416	3.99900780605363	2.97299586377218	3.02233762709335	2.65787548137663
Acss2 (acyl-CoA synthetase short-chain family member 2)	0.510222905533154	0.148564398075566	0.148564398075566	1	FALSE	NA	NA	2.76159803616955	NA	NA	2.66893829564835	2.9495573436397	2.6221338383658	3.2569532714475	NA	NA	2.97381880297281	NA	NA	2.61528445226612	4.03649454215193	NA	NA	NA	NA	2.33925998027728	NA	3.31129820567048	3.69571548860997	NA	NA	NA	NA	NA	NA
Acta1 (actin alpha 1, skeletal muscle)	0.0439668396023725	0.377316776775804	0.377316776775804	1	FALSE	11.203880196871	11.3318518626218	11.3937443838143	11.0019007378797	11.1671358517941	11.010150424209	11.1506865972874	11.3754141791993	11.3125483291866	11.243031135308	11.4376012419586	11.3651468134635	10.9617390726041	11.2167943513313	11.2237604006729	11.4104036495568	11.2587662307394	11.2635802442897	11.2927242426991	11.2391390370674	11.3036323621007	11.1824874675494	11.3278501341744	11.2139729781964	11.2478978524676	11.3895184142453	11.2175821364223	11.0285139008692	11.3946663296125	11.284153192247
Actbl2 (actin, beta-like 2)	-0.00655324739196866	0.579932201561265	0.579932201561265	1	FALSE	6.55767200138444	NA	6.71296713583434	6.79323263127555	6.54932724475044	6.46069833880878	6.51588272573486	6.44506286590848	6.60555063247012	6.86994541394296	6.88586716856163	5.80444599135335	7.13088969643525	7.15811482079927	5.77462104130482	6.30846827526215	6.63340069371957	6.3874797274741	6.08119899873986	6.97901926859952	5.86227284118656	6.91058876891868	6.84559040884785	6.25355820803843	6.66738124582579	7.12456594500221	6.78236924675786	6.80883550072716	6.59607791498455	6.51547750421222
Actn1 (actinin, alpha 1)	-0.175169512470753	0.149465670335339	0.149465670335339	1	FALSE	4.60801672530255	4.9888755188488	4.9782734379124	4.67202359447894	4.80437887232857	4.51515734603423	4.83184178125699	4.33080217481875	5.01032333075912	4.95170900892832	4.57945774847553	5.05135469878083	4.8218683518635	4.98009843881779	4.9663935503795	4.69892964715416	4.60488972601763	4.9195879796561	4.68709429109392	4.79920130764332	5.18313711286916	4.4468649452328	4.73277931748381	4.06597721575105	4.63547580701308	5.10147359398261	4.26608938194531	4.55307783522008	4.17000514894051	4.59844858192099
Actn2 (actinin alpha 2)	-0.370946260518171	0.0383375683344259	0.0383375683344259	1	TRUE	9.54085259528395	9.5623397456039	9.59140079228917	9.88659739505711	9.88660958776923	9.90196953505134	9.75893272624388	9.79281143849283	9.77816585748135	9.45727621318904	9.45676714140893	9.47752353118476	9.64306429357464	9.63124254856982	9.66720381482172	8.72173492841845	8.76941141713199	8.79351877706534	8.96468164438861	8.95886586951083	9.00378211262842	9.26077372826343	9.302563531578	9.31964051225868	10.1545649824542	10.1851851668203	10.1708514351111	9.28290539935618	9.25727232817117	9.32281147509233
Actn3 (actinin alpha 3)	0.0876344489991095	0.141141865599935	0.141141865599935	1	FALSE	11.9035166079132	11.9327794631855	11.9365864132596	11.7868821936647	11.7767291082275	11.7908941900787	11.7221287072576	11.7891015868501	11.7719598368495	11.8962453551507	11.9366710617228	11.9564088298927	11.8361647874895	11.8647200906726	11.8819857398281	12.0403273977547	12.0546585790951	12.0806243560606	11.9630333294917	11.9981390762425	11.9998485372479	11.9469245455545	12.0023263007477	11.9894015962121	11.6357906613126	11.7026921698725	11.6805221582115	12.0076790663712	11.9938830698943	12.0014398629608
Actn4 (actinin alpha 4)	-0.232681911187228	0.0308586197741529	0.0308586197741529	1	TRUE	4.99790657408987	5.05389330855664	4.74537180526597	5.08514843053614	4.87394604615133	5.20605317983656	5.12619234135381	4.44305625381316	4.96696565661567	5.16061367970938	5.0703893278914	5.12764978643969	5.21422196634833	4.79201197243084	4.92996138470864	4.51988152945939	4.54489953902271	4.3919876262198	4.65449282588346	4.86310092899774	4.72587200726282	4.86049605569739	4.85452932566649	4.44812787170845	4.86461703126689	4.87391652547688	4.98887097552127	5.14347505372169	4.62958393593436	4.93930181409968
Actr1a (ARP1 actin-related protein 1A, centractin alpha)	0.00493362921537344	0.582690061211735	0.582690061211735	1	FALSE	3.21923358550953	2.6169551670993	3.20276405219553	2.50807617606649	2.90363412668261	2.7774239239182	2.27632394877501	3.19997066725064	2.5276133714394	2.55179407106956	1.99115809368477	1.97684384309876	3.04873141664032	NA	3.0043198079741	NA	2.05871824666948	3.09824268000358	2.44539565053849	3.18403744412254	2.61036698504962	NA	NA	NA	2.70364116590822	2.83655435791777	NA	NA	NA	NA
Actr2 (ARP2 actin-related protein 2)	0.0418929039664881	0.480431762078055	0.480431762078055	1	FALSE	6.29901198174274	5.74949940658724	5.62476475600645	6.18025330583368	6.01778386575666	6.4299908153707	6.27684092098119	5.91268818298172	5.80902078792824	6.138370110025	5.99429233318669	6.0879337618823	6.18544437634582	6.46821836153495	6.3582133814547	6.65985322084749	5.90902900765537	6.3377770892791	6.09250980056878	5.6675714276305	5.94175190400278	6.27116418633196	6.36637992089333	5.97265359962901	6.14707464395222	6.32604471713979	6.2016554230268	6.0464146627367	6.09066927188359	6.13017103153798
Actr3 (ARP3 actin-related protein 3)	-0.12870661612428	0.320155264400494	0.320155264400494	1	FALSE	3.87476746263092	3.48933740888938	4.28267702209754	4.11590718743978	4.216788532241	3.8596813778712	4.07357176678898	4.16675560852319	4.13166355964781	3.86127056644741	3.6422510202495	4.39909588026945	4.64890830773517	4.66180089573571	4.57978959183694	4.3717609651519	3.50412457940354	3.65475630776546	3.46571331959596	4.02520601886874	3.96744531278059	4.30675802625739	3.94844199279138	4.01176397233454	4.34599950136238	3.99889952542205	4.42638553341718	3.74103546167172	4.39775505373647	3.9076213759805
Acyp1 (acylphosphatase 1, erythrocyte (common) type)	0.0119390712140415	0.546481176467904	0.546481176467904	1	FALSE	4.73143308428931	4.7417042699963	5.04345387535542	4.91705933732883	4.77600920937333	4.66339585861152	4.31200436781324	4.48820005985973	4.59792442038764	4.84539470446932	4.77892343761898	4.76718335609727	4.92638851408633	4.76804137176408	4.69191935326833	4.88479326254353	4.73385323157661	4.74325104941782	4.7411217769441	4.77092416564666	5.01026961443823	4.84970408708297	4.64838490756349	4.87877928216256	4.68498139617562	4.54923789938528	4.60920533816383	4.82858588749815	4.54365672382104	4.75137266611035
Acyp2 (acylphosphatase 2, muscle type)	0.0644469918167053	0.309119613051522	0.309119613051522	1	FALSE	6.96214410460336	6.95036342767039	6.98194396021303	6.60750490627687	6.74067126225692	6.83670683711398	6.85513010116869	6.7842553112294	6.87464944352614	6.83455953678015	6.78308990966354	6.86155841957203	6.79514352895776	6.79758371548362	6.61687667505778	6.86836575761815	6.83631550877212	6.84468693629507	6.88525709275653	6.99313087142926	7.06966994791393	6.99891757275836	6.95876149237002	7.01567150870963	6.64598979995288	6.56096557040329	6.52787105430157	6.95657944167458	7.09401432713341	6.99268913473544
Adh1 (alcohol dehydrogenase 1 (class I))	0.393404928220459	0.0115137260665163	0.0115137260665163	1	TRUE	5.9706236144706	5.8078417494864	5.95650277777004	5.83781208183449	5.99427422789792	5.97717458001609	6.41889661444201	6.4958358441109	6.28012117919651	6.23475996162252	6.14805756777969	6.01972415063125	6.04639938275975	5.9248861207337	6.05337855793007	6.67988821890772	6.70233894076029	6.61773926510769	6.3105437124011	6.06999854506359	6.18234071692921	7.11490835050441	7.05004452489959	7.02494017413824	6.25991082310662	6.23777784291201	6.28224889105277	6.05966676642925	6.22251285558297	6.25250270619336
Adh5 (alcohol dehydrogenase 5 (class III), chi polypeptide)	0.0434432052054783	0.323932690538989	0.323932690538989	1	FALSE	5.27730042036528	5.29028431526841	5.20863430625609	5.18125762815909	5.1300247836709	5.13218198041751	5.41830803087375	5.32422015829446	5.30782193383193	5.3419395062619	5.25169637282012	5.41859139047416	5.23966535228573	5.17362717197361	5.20377279515779	5.25346366051145	5.3526702603594	5.351260824706	5.46781419597251	5.43854237365308	5.33549397488887	5.39279824099381	5.30411307761587	5.2478629703796	5.20440290152636	5.27175433884922	5.16703672211749	5.32617418391624	5.19918940281563	5.2383970958874
Adhfe1 (alcohol dehydrogenase, iron containing, 1)	0.126900397765872	0.522604204466163	0.522604204466163	1	FALSE	NA	NA	1.13701161204173	NA	NA	2.93563512360136	NA	2.3732027374393	2.02807048759225	NA	NA	NA	NA	NA	NA	NA	NA	2.10881547546726	NA	NA	NA	NA	NA	NA	NA	2.75987593607008	NA	NA	1.86744975226626	NA
Adipoq (adiponectin, C1Q and collagen domain containing)	0.12916747789322	0.24179975090493	0.24179975090493	1	FALSE	6.40154855500277	6.34235917764046	6.28557237285819	6.27445736242657	6.22984552385568	6.35026738765206	5.99972721468128	6.02418003104742	5.86121348529752	6.20371407557865	6.09791202888911	6.11752674613396	6.47055150671356	6.45891018689225	6.4001809686847	6.23601801994155	6.24036585323654	6.30787110236972	6.31806371473711	6.15415178443837	6.34279472432245	6.82548037055194	6.88280198158634	6.79368783654075	5.93313589254181	6.0676279620118	5.73780031239782	6.54444365529519	6.517293018046	6.5539425637351
Adk (adenosine kinase)	-0.0116618222970821	0.557131634023414	0.557131634023414	1	FALSE	4.19085186621297	3.81824726720342	4.15210227531977	4.34748141039571	4.12982701649835	4.46461599449702	4.16776736121484	4.30177784740698	4.27735250012996	4.13856875740703	4.25619547654174	3.83362888975301	4.12816140091449	4.06654561280173	4.43291933185725	4.3151169483734	4.24110034580482	3.80772585309331	4.04732025800184	4.02574641879703	4.20808800822477	4.62666107270897	4.58702288042121	4.44091898643556	4.24826157256349	4.12538660536581	3.98747549708533	4.13966594490056	3.84410439848547	3.88652088343646
Ado (2-aminoethanethiol (cysteamine) dioxygenase)	-0.139948059636553	0.519877524762014	0.519877524762014	1	FALSE	NA	NA	2.2591127646984	NA	NA	NA	NA	NA	NA	NA	NA	1.08770723006256	NA	NA	NA	NA	NA	NA	NA	1.47054207101929	NA	NA	NA	1.59638180446857	NA	NA	NA	NA	NA	NA
Adprhl1 (ADP-ribosylhydrolase like 1)	0.235558398455312	0.149491611324309	0.149491611324309	1	FALSE	NA	3.26351522404884	NA	3.64748720811378	3.80832326367817	3.36939668539527	3.65895406529275	NA	3.20638066460024	3.28402989632354	3.29259772026645	3.40718957187911	3.35697481115534	NA	3.83306211488662	NA	NA	NA	NA	NA	NA	NA	3.6641187073388	3.2804129745077	3.8239123674878	3.86708595558643	4.10724428118877	3.46761859133516	NA	NA
Adrm1 (adhesion regulating molecule 1 26S proteasome ubiquitin receptor)	0.107743303450945	0.446467106846961	0.446467106846961	1	FALSE	NA	2.71493345045831	2.79962407117288	NA	3.51309906767612	2.81629249958321	2.85759887908259	3.57978355900252	2.60662699497469	NA	NA	2.66867285350862	3.07631794173835	3.12753753706118	NA	3.30360688381761	NA	3.40936377926957	2.23042130748121	NA	NA	3.39106654495127	3.2118921871412	NA	3.70231400367244	NA	2.94154769307515	2.29736165334226	3.17902370010453	3.1713221359127
Adsl (adenylosuccinate lyase)	-0.0433437631972068	0.408513822220577	0.408513822220577	1	FALSE	5.85400562428602	5.8417744077042	5.81231081683082	6.09166387208201	5.92116970465776	5.83314815754939	6.09338904034133	5.73854087815609	5.84924369774258	5.80989543389819	5.80052462101478	5.59125154702644	5.77825063686487	5.63400364094059	5.65791434268038	5.72760738299345	5.74846928373515	5.69427848021558	6.01599926042476	6.0236656546241	5.87146666561707	5.75065741628084	5.70392017991071	5.64543651767795	5.97458667040222	5.81757209720572	5.93614557211471	5.54412058605838	5.6993406318278	5.50366357472892
Adss1 (adenylosuccinate synthetase like 1)	-0.115856197499925	0.0760996602604597	0.0760996602604597	1	FALSE	8.20862942951024	8.19785065145062	8.17156713586751	8.23090908313649	8.20611571250237	8.20221689792752	8.32463961520818	8.31782862883693	8.33372784125089	7.98694558906382	7.9628323981417	7.98566550196955	8.11840644997537	8.06698790328277	8.06385882646063	7.9954223324062	7.97516012419819	7.95321284839538	8.15978053493237	8.06096607400477	8.060090629276	7.92017418242694	7.91687070432726	7.96795246793816	8.23317865273345	8.22970327221029	8.24732468267841	7.97369736630535	7.92526958147236	8.02153524878054
Afg3l2 (AFG3-like AAA ATPase 2)	0.0387673078520193	0.495479679494416	0.495479679494416	1	FALSE	3.38262575564659	3.43819968560709	3.33509731937948	3.86241171542654	3.86702663221154	3.45532064390192	3.72934611256423	3.78012108731209	3.42570098696618	3.57686070222419	3.70482770932848	3.65611877208406	3.3033613925749	3.61819166150627	3.17234029421903	3.70284590141462	3.30510230878179	3.33545467155309	3.4169072822345	3.43815975549151	3.19376543651933	4.05483111594001	3.77260357890184	NA	3.9819165687428	3.98093012929255	3.6586799254775	3.23461014704395	3.37772069863121	3.84292856279266
Agpat2 (1-acylglycerol-3-phosphate O-acyltransferase 2 (lysophosphatidic acid acyltransferase, beta))	2.80012949295109	0.0248716992116902	0.0248716992116902	1	TRUE	NA	4.90474419309291	NA	3.57428319627562	NA	NA	3.33406765029062	NA	3.48663715267469	1.79853997310947	NA	NA	NA	NA	NA	NA	NA	NA	NA	NA	NA	6.0300733850714	6.4094944670081	NA	NA	NA	NA	NA	NA	NA
Agpat3 (1-acylglycerol-3-phosphate O-acyltransferase 3)	0.19104914114723	0.416682045489237	0.416682045489237	1	FALSE	2.85740977381391	NA	3.1843802797198	NA	2.87204860701569	3.40815478082646	2.5674432287869	NA	1.24337051942964	3.01124693857016	NA	2.66642939244364	2.99444576638696	2.44184198406068	3.07463045081641	2.44568962921252	NA	3.1530286653443	2.45794093825665	1.82756297432606	NA	2.82317053602839	2.42179420393788	NA	4.20649475877423	3.59785292905755	3.75834582193588	2.78352161084455	NA	NA
Agt (angiotensinogen (serpin peptidase inhibitor, clade A, member 8))	-0.000228332876350785	0.588162008175116	0.588162008175116	0.862858160896701	FALSE	2.72208125448858	NA	NA	NA	2.84629873708899	NA	2.30284543257254	NA	2.87213531146522	NA	1.38069620629935	NA	NA	2.61625887888364	1.7267614778223	NA	2.13971832701284	NA	NA	NA	NA	NA	2.21198716320953	NA	2.3975154892399	NA	NA	NA	2.45060950624215	2.56122592035713
Ahcy (S-adenosylhomocysteine hydrolase)	0.158758902899938	0.0675424148851101	0.0675424148851101	1	FALSE	5.85901538479941	5.89600053074346	5.81530899750762	5.95065737056303	5.81449659055295	5.79588121201774	6.12115012912094	6.01304010925254	6.01411869301656	5.82355321788277	5.76014641417019	5.96858616127904	5.88025696257741	5.87787918960286	5.78740895575174	6.10413953394414	6.11972966883275	6.10231589157138	6.06007116891369	5.90588276162863	6.06753116463168	6.44559263611416	6.39816393265566	6.38392715868456	5.88342042805827	5.84171403431688	5.70165717185156	5.95213317814228	5.83420049954518	5.95840423344649
Ahsa1 (AHA1, activator of heat shock protein ATPase 1)	-0.133695074295734	0.21520147251679	0.21520147251679	1	FALSE	4.05924277901528	4.11578237063467	3.90834217810901	4.11102296343495	3.72254252899778	3.75620135920114	4.22457284905269	4.02385856727509	4.01075298934011	4.2731353977163	3.87428549049804	4.01094092473953	3.90561083856276	3.93265650045767	3.78242953417965	4.15637234494261	3.78915539736796	3.46291610618808	3.68234856099057	3.1839072722339	3.3944455450874	3.81112161762635	3.86166759021745	3.9200931767156	4.02021770578234	4.05826453685059	4.11524137299275	4.16062981335779	4.31420346018914	3.77536665623612
Ahsg (alpha-2-HS-glycoprotein)	-0.218776654122652	0.0334999769650619	0.0334999769650619	1	TRUE	5.7541365710126	5.59641341245691	5.46237957184102	5.61825921502813	5.37901786489433	5.24668170208601	5.80518925483949	5.75057702896715	5.34993844815172	5.46505371825846	5.60161926962082	5.23004157745973	5.75903329541345	5.56925410691858	5.35332682025604	5.23268761522454	5.24554129774897	5.01023380244647	5.13806082099933	5.10177192019238	5.03924369627122	5.65498824655179	5.62556273996637	5.48761818733454	5.60846035210135	5.32922049046581	5.24043264074235	5.44758911421672	5.31017649924524	5.18768462185759
Aifm1 (apoptosis-inducing factor, mitochondrion-associated 1)	-0.216559191443522	0.0397420689339353	0.0397420689339353	1	TRUE	4.60141127674479	4.5789688946823	4.5804771696502	4.74163416754137	4.81327840454331	4.76212553679117	4.92490274343626	4.91826695909256	4.87090223912686	4.53832087391768	4.47726284934917	4.55295491876285	4.59515153692779	4.58247772444834	4.62798613768856	4.23281422682296	4.20103784229256	4.17917661199782	4.19027508369121	4.08300907838162	4.26541439127123	4.75852171842917	4.61275941584114	4.44601796699818	4.80236901852901	4.73400503372005	4.82994593920539	4.58423495855471	4.50785171271977	4.49030056259559
Aimp1 (aminoacyl tRNA synthetase complex-interacting multifunctional protein 1)	-0.105742748421946	0.20166826577571	0.20166826577571	1	FALSE	3.95743176274779	3.93837048773689	3.68432504047893	3.63084809100924	4.05622801283125	4.01954180376586	4.08728461497226	3.87975477003701	3.81275490980019	3.69154533124627	3.3318198480226	3.57727170923514	3.92904295008956	3.56277970898101	3.79910803430212	3.63401235640212	3.68289910289418	3.61441538650813	3.72632989148086	3.55666238606254	3.6363578060359	3.85389587228504	3.53641352892372	3.83235333304124	3.88323956600584	3.73641004962628	3.86149886846512	3.71119752664343	3.32548715800264	3.78079301654991
Ak1 (adenylate kinase 1)	0.0410670464024508	0.403435757878313	0.403435757878313	1	FALSE	11.9338676618896	11.9324879078706	11.9668190471772	11.7620622349365	11.761052518938	11.7599755410033	11.8114710305298	11.7723805618941	11.8528571800959	11.8720745942654	11.9183116885058	11.9137795216515	11.8108366935552	11.8346685576909	11.9173347807775	11.8810030387117	11.9117702149969	11.9001686825509	11.9394800439865	12.0132773049435	12.0711774155559	12.0765517467484	12.0333610524242	12.0530739921193	11.5753312417296	11.5729749091755	11.5664536740534	11.9185800358668	11.9461533039875	11.9766285599682
Ak2 (adenylate kinase 2)	-0.182881121331896	0.103031843923251	0.103031843923251	1	FALSE	4.57824436222276	3.96395494218993	4.55627612479003	4.81787903183014	4.69639450608314	4.91447841843529	4.73122126390732	4.84085092180264	4.89272130212154	4.66911749819359	4.36923613659133	4.60395267610591	4.49569516262407	4.45326075532317	4.61568701260892	4.09141211259535	3.97014501401501	4.46541294450207	4.52969603245953	4.30265537247335	4.21539127135386	4.60989085840098	4.63309985233228	4.42125696732798	4.55033430800131	4.53761290330125	4.92849824104602	4.58923615987782	4.35059625217014	4.26051500499441
Ak3 (adenylate kinase 4)	-0.163979232039873	0.132417271912865	0.132417271912865	1	FALSE	3.81825749462225	3.631686366312	3.92371017229318	4.11112314769176	4.19682733410989	4.03871710757285	4.31153217833107	4.28767175268507	4.29757295381202	3.4148932225608	3.61419155852529	3.43870537143629	4.01497116371836	3.87365573328134	3.84035244675061	3.46984691360554	3.65512281122325	3.593867647029	3.73938368748809	3.5932342386847	3.99181659059055	3.88290711174401	3.69145599820966	3.85825955761995	3.80271021929134	3.91124096886982	3.78377093277144	3.83933482169573	3.88286799444075	3.65836002984084
Ak4 (adenylate kinase 4)	0.204461175760475	0.445397878160076	0.445397878160076	1	FALSE	NA	NA	NA	NA	NA	NA	NA	2.12390121941117	3.34576537651536	NA	2.49174024110364	NA	NA	NA	NA	3.25082063110388	3.07005781344466	1.88021140500099	NA	NA	NA	2.64722469812186	2.76339882600389	2.55254184274164	NA	NA	NA	3.4245862262511	3.27726619549624	NA
Akr1a1 (aldo-keto reductase family 1, member A1 (aldehyde reductase))	0.0925670215860027	0.272250030568673	0.272250030568673	1	FALSE	5.32088537099094	5.3935878089173	5.26143678877999	5.03697360555861	5.12191473215842	5.10062029263539	4.76156718843043	5.16187156278918	5.2397989890743	5.55406693141626	5.33144367924129	5.43051276724536	5.5301363064292	5.34694979995095	5.48547835107307	5.22694004070925	5.2858201699559	5.15543757559374	5.23944768873096	5.19710264933535	5.36963049626006	5.65881414627071	5.59515750584003	5.46815318119885	5.53834881299982	5.49526663902482	5.58356120396271	5.37869541644304	5.26526810165749	5.00810587049797
Akr1b1 (aldo-keto reductase family 1, member B3 (aldose reductase))	0.0269205153145574	0.426509561550882	0.426509561550882	1	FALSE	8.72765843190677	8.79016926884425	8.70596753745678	8.62475890834118	8.60474965202593	8.67512786235132	8.68897409814546	8.72339814692646	8.68301915492082	8.76165427841009	8.80331100173651	8.81178568663832	8.67744481641094	8.66476725535641	8.68969403028031	8.75990149522539	8.82236687952175	8.81553700429972	8.84317674893408	8.80316567408553	8.82711401457866	8.77530080470765	8.72933863425666	8.75571547834614	8.47911331806544	8.59743433580523	8.58086529529448	8.74985937373784	8.73283900035441	8.76455980225694
Akr1b8 (aldo-keto reductase family 1, member B8)	-0.0847488855248813	0.401662156353101	0.401662156353101	1	FALSE	5.34535379226457	4.88061696378622	4.94393538784013	5.19167318570972	4.78741156785567	4.42126370085427	5.38030001107192	4.98810294756257	4.73049323370629	5.28807796985497	4.78128101892165	4.96956956290638	5.10275469968567	4.67670746244279	4.85316231501262	5.34914231642115	4.67721505052822	5.01198307434043	5.17869472531406	4.69532017553971	4.94809618972935	5.19905195073811	3.97264670757069	4.87937249660027	4.80468862639379	4.46790546906145	4.85205878164439	5.20130843401169	5.01398475131082	4.81800178739807
Akr1c6 (aldo-keto reductase family 1, member C6)	0.360442518074753	0.216183858722784	0.216183858722784	1	FALSE	NA	NA	3.0086285125292	NA	3.41219891112433	NA	4.22008226064925	4.34541766648329	4.39826827231351	3.69154533124627	NA	NA	NA	3.93457311375357	3.95099089987828	4.41899946543127	4.22105731083978	4.48373195344128	3.91011861846275	NA	3.6799079183027	5.48375129783271	5.33990343504481	5.01380167753331	3.7357062932931	3.83903241850836	3.92232155704701	3.66132776415289	3.80574645126894	3.71377278584862
Akr1e2 (aldo-keto reductase family 1, member E1)	-0.0445787751026643	0.498782182670439	0.498782182670439	1	FALSE	3.3678323188082	3.84237548820629	3.50304337056886	3.57356842403926	3.42329578923936	3.6663362179178	2.77074237603479	3.46268057909416	3.42162726461164	3.90592847817313	3.37051305246041	3.61412086878925	3.88179185275675	3.59991284218713	3.69583795800513	3.57643748442866	3.65317469418748	3.591224613906	4.0086571940897	3.46072946023294	2.38992744044624	3.41080238932033	3.63793477553514	3.76021029923135	3.64521745147884	3.88541817783442	3.389993500054	3.20400451843682	3.3003712317245	3.51682202344578
Akr7a2 (aldo-keto reductase family 7, member A5 (aflatoxin aldehyde reductase))	0.0359656958162394	0.410365510752928	0.410365510752928	1	FALSE	5.65368489669907	5.79470957436034	5.73751101011734	5.90826290750088	5.60804334675772	5.78451706972653	5.85432236164971	5.73825712963277	5.61902851459313	5.70306746760961	5.83156060377827	5.88824643798524	5.58476411651381	5.80741417438715	5.69021313700681	5.70887695972314	5.80099564511357	5.84904598549025	5.91782794085486	5.82335195313037	5.63525232033301	5.87945337058261	5.94416269295892	5.84700972540395	5.89620160170399	5.85871707926708	5.48259017500071	5.68196080847506	5.83812987218448	5.57951205533996
Alad (aminolevulinate, delta-, dehydratase)	0.0288316128792557	0.538201727199845	0.538201727199845	1	FALSE	3.46176427469943	3.06164315250829	3.68915376533732	3.58833686233363	3.86254065810916	3.35963361304804	3.4972546810771	3.96333539662819	3.3998683418643	3.94554215869349	3.49282738792251	3.5882289089481	4.11522472369394	3.87480680018717	NA	3.47035464582209	3.66886796958067	3.04000866268472	3.59703052403025	NA	3.08044277786854	4.24988521257241	4.39729642402557	3.92595196070195	3.60789840178034	3.95241744155013	3.67843253379615	3.81419149945426	3.51050625941965	3.3105189920735
Alb (albumin)	-0.0216864676563071	0.549467540728552	0.549467540728552	1	FALSE	11.0519634050073	11.0720052822195	11.0915015028214	11.034303767768	11.097676630726	11.072862813022	11.9407430378553	12.0394811468322	12.0364346480393	11.1880757138109	11.2222636035283	11.1806178263942	11.0903903433134	11.1405805680884	11.1574543123462	10.8210484667085	10.8593872481296	10.884697121178	11.4270613721035	11.4767208932781	11.4278784959912	11.5791320529643	11.6366563377367	11.6433601780975	11.041440130073	11.0634018228384	11.1138984061491	11.3690847331718	11.3686974258974	11.3785929026108
Aldh1a1 (aldehyde dehydrogenase family 1, subfamily A1)	0.461132677159384	0.00254435623969195	0.00254435623969195	1	TRUE	4.80882777991067	4.75536297883417	4.55282584521087	4.99056464481981	4.99064632658157	4.95304169244538	5.37905253247992	5.43205409931745	5.45151775498753	5.07867387336033	4.92845560296388	4.91976910837879	5.06409819005249	4.93817756216912	4.98859380548196	5.48304505944582	5.41016129930439	5.56660512615445	5.07824262481174	5.04677915135237	5.05399319668127	5.92080539464115	5.81480418012219	5.90766223106131	5.52069567461555	5.42706304872885	5.67055428326444	5.49700872150354	5.35168485993255	5.39954710276509
Aldh1a7 (aldehyde dehydrogenase family 1, subfamily A2)	-0.128551141956261	0.384127624254273	0.384127624254273	1	FALSE	5.63565283032891	5.65892551149237	NA	5.63748563075439	5.12495669543538	NA	5.19957027300504	5.02419998161047	NA	5.45151775498753	5.2857240149416	5.16279814664393	5.24707303312062	4.68793410567957	NA	5.44840873907329	4.75393073159773	5.45044916767978	NA	NA	5.09933728934357	5.62483200245346	NA	NA	NA	5.13012365709175	4.42739162968672	5.30318163142348	NA	NA
Aldh1l1 (aldehyde dehydrogenase 1 family, member L1)	0.332956194026887	0.148564398075566	0.148564398075566	1	FALSE	NA	4.30884138283422	5.17971804464348	4.4356152603949	4.46805540517284	4.45779782540625	4.30088514940984	4.58411466830947	4.19282540355239	4.99998647467059	4.52665103201211	4.30089246885228	NA	4.67587801765105	4.0969954975727	4.25299082991111	4.60050169852792	5.17289149676299	4.54432463820375	4.95964498022435	4.8944055058281	5.04471322569492	5.2873651676366	4.78808533270533	NA	3.95917663672489	4.87277951995602	6.537471578098	4.60246875768407	4.17499756586065
Aldh2 (aldehyde dehydrogenase 2, mitochondrial)	-0.119957902335482	0.324500915731963	0.324500915731963	1	FALSE	6.17660402288005	6.0828920242762	6.1042464885568	6.56402293892593	6.60310999771214	6.58302107075042	6.57724602472708	6.47995644795922	6.40279208638553	6.00692182993425	5.96013866294987	6.02344831981976	6.38161735512712	6.31884464822325	6.32793880803208	5.86882502355584	5.8728509167971	5.9291068807082	5.69882132764519	5.64577081775724	5.646534230031	6.46797229034025	6.47837325357015	6.55666545121459	6.66583331248088	6.65721124844379	6.65381958298729	6.28161665578406	6.2172636806501	6.15276751926177
Aldh3a2 (aldehyde dehydrogenase family 3, subfamily A2)	1.18318504968935	0.0726208531406573	0.0726208531406573	1	FALSE	NA	-0.0906231874825883	NA	NA	1.98719714907022	NA	NA	1.37955442577703	NA	NA	0.357045212966807	-0.285241908282921	NA	NA	NA	NA	1.79537214714077	NA	NA	NA	NA	2.17967664814494	NA	NA	NA	1.95887236383893	NA	NA	1.47716439327159	NA
Aldh4a1 (aldehyde dehydrogenase 4 family, member A1)	-0.121724362003146	0.185603751813515	0.185603751813515	1	FALSE	5.74556811353868	5.74755926670964	5.74408034545382	5.68957593012774	5.79837459209684	5.76333720682954	5.88541573728561	5.99667572020696	5.65689674581272	5.40588347292226	5.42194026000393	5.35020019105419	5.50439475505061	5.45510360579545	5.41001879616058	5.16069434614725	5.13741745130781	5.15666762234388	5.47362133630083	5.58737699334112	5.34953866802059	5.64504448097965	5.68125246963907	5.5850436500349	5.61948050695623	5.72226654716224	5.69421439418177	5.71505594720878	5.62636320338111	5.59512169199617
Aldh5a1 (aldehyde dehydrogenase 4 family, member A1)	-0.0886029830203521	0.547849886632028	0.547849886632028	1	FALSE	NA	NA	NA	NA	NA	2.29730295327467	NA	NA	NA	NA	NA	NA	NA	3.07982864294201	NA	NA	NA	2.59996281508799	NA	NA	NA	NA	NA	NA	NA	NA	NA	NA	NA	NA
Aldh6a1 (aldehyde dehydrogenase family 6, subfamily A1)	-0.0614708267759257	0.405487057000105	0.405487057000105	1	FALSE	6.57302302062246	6.41864367098535	6.51646276701334	6.6967728361771	6.66485256892144	6.63289634915943	6.6370030065019	6.61227729498651	6.62400436070845	6.17803734760446	6.13662411348686	6.12984761851044	6.20446550576177	6.19538303526518	6.10021658512394	6.11406296075824	5.96515397779918	6.06022900650482	6.21923436007575	6.25388529468139	6.13342995190497	6.56307879219962	6.49055248171119	6.50862038638545	6.58315048041382	6.63804341859111	6.54096182841596	6.46876576012785	6.4445345575384	6.414744422082
Aldh7a1 (aldehyde dehydrogenase family 7, member A1)	0.285472058720245	0.0218754992405761	0.0218754992405761	1	TRUE	3.75108875169213	3.15116879418666	3.47535730862755	3.57687279233712	3.41409493123937	3.69735126683904	3.7040308847996	3.6776773642438	3.27921571837637	3.66928760659735	3.02012878939612	3.25647328024928	3.03443935800057	3.68141553081983	3.21512563873134	3.58090523239675	3.39439066524408	3.70778980545031	3.70190386527979	3.36096819965269	3.67051179536488	3.90378064270151	4.13838035024942	4.03765456868412	3.94632849608073	3.91446885088932	3.77227629951464	3.52599366934403	3.61120779765445	3.61924865843309
Aldh9a1 (aldehyde dehydrogenase 9, subfamily A1)	-0.0665230901954509	0.540719695234056	0.540719695234056	1	FALSE	NA	NA	NA	2.65308065965222	NA	NA	0.732963783833292	2.91613456095427	2.49866701863752	2.88179772479831	1.87727701590331	2.78829314394113	2.33209779164872	2.55396006798295	NA	NA	1.26084465737579	NA	NA	NA	2.62126654533001	2.45407584882007	1.05747106763822	2.91329921889669	2.29867297702498	3.37992588074241	2.4817949118868	1.94001260414605	NA	2.52104068324195
Aldoa (aldolase A, fructose-bisphosphate)	-0.00893486372464534	0.546481176467904	0.546481176467904	1	FALSE	12.5579781742774	12.6145465195839	12.6725181594387	12.3358034512465	12.3997719135708	12.4088206406513	12.6981012475428	12.7047509511219	12.7507509446322	12.4579553800493	12.5069100247289	12.5609250774856	12.4470625570782	12.5260859333943	12.5116414829143	12.5459345941444	12.5681508926191	12.6058452384175	12.581541910312	12.658345390062	12.6207467620789	12.483823333259	12.5442351757119	12.5396338139311	12.3346057038427	12.4071243375054	12.4476515113131	12.508334558934	12.5683528095163	12.605273470199
Aldob (aldolase B, fructose-bisphosphate)	1.21669740920311	0.000591996313608397	0.000591996313608397	1	TRUE	3.9220836463798	3.73921084365787	3.38006445884398	3.19818137865502	3.34393363500292	3.1726827205764	4.87155291222373	4.76932743923114	4.47868711962898	3.97842446544086	3.62103205227948	3.64387927271072	3.9659504735585	3.85658737530124	3.29594778538263	5.36842264743989	5.38420526124721	5.50895783945502	4.43946356799098	4.63383803716705	4.37139158392421	6.20919989693805	5.97036362526721	6.05314392709388	4.63037052205123	4.51777960346301	4.34707031548826	5.02179061956571	4.68158981722124	4.35041945260706
Aldoc (aldolase C, fructose-bisphosphate)	-0.0021792451963601	0.581631055478148	0.581631055478148	1	FALSE	7.7578766597479	8.01914589831014	8.07775037426558	7.79058960462833	7.91947714626278	8.02307234201401	7.953538803566	8.06783229071102	8.20475697096419	7.87558964030842	8.14523928211685	8.30246985698055	7.69578507476896	7.73938233722592	7.99085277930628	7.84118062630707	7.89592057908102	8.11113045252169	7.74494817243596	7.92688303590129	8.15154428855959	7.74490109444186	8.03308156001974	8.14086043889786	7.87546677357489	7.99646783940238	8.12446772388438	7.75490753945544	8.05815953118427	8.13075072756408
Alox8 (arachidonate 8-lipoxygenase)	0.340131876385186	0.192269514529793	0.192269514529793	1	FALSE	4.88372344338014	NA	NA	5.1515219645997	NA	NA	NA	NA	NA	NA	NA	NA	NA	NA	NA	5.60190743876338	NA	NA	NA	5.21797901712953	NA	5.53148751419955	4.9053845980171	NA	NA	NA	5.43542190851619	5.45434700562488	NA	NA
Ambp (alpha 1 microglobulin/bikunin precursor)	-0.0707327894022815	0.498782182670439	0.498782182670439	1	FALSE	3.12304535311191	4.10127187370181	NA	NA	NA	NA	4.10002730833268	3.55482211967586	3.7290959081371	NA	NA	NA	3.82061808769691	NA	NA	3.5472400481067	3.83141112677391	4.16924356787741	NA	NA	NA	NA	3.34163000932991	NA	NA	NA	NA	3.42125023377027	3.38319277937164	3.97793013471984
Ampd1 (adenosine monophosphate deaminase 1)	0.366636926104268	0.00394411543895144	0.00394411543895144	1	TRUE	7.49886515884205	7.52035152644791	7.46376139717732	7.55446606389588	7.5612115595535	7.55659801636503	6.89900640364419	6.92887955896995	6.91541333995509	7.75238064655289	7.76086628835866	7.74764922020953	7.37340460984131	7.42690208380899	7.42529983947819	7.91541931576531	7.99064859545338	7.9751486573558	7.86759381214234	7.8627117373406	7.86218479791422	7.65419921601706	7.70483739025371	7.67961380650828	7.6271909528615	7.63282802380053	7.64252829941384	7.80149496975184	7.80245820379045	7.86575182629566
Ank1 (ankyrin 1, erythroid)	0.206342639998056	0.0455779332665736	0.0455779332665736	1	TRUE	5.90561324518636	5.95871741975424	6.13257684267001	6.08353464066197	5.99428554373002	5.7533611786254	5.88195332519169	6.02133980408035	5.96076421525509	5.72534853300421	5.64419085620441	5.71849588780529	5.67824941330831	5.22459600002112	5.79269660553824	6.13773712306792	6.0810903217091	6.20592028892154	5.96715938311029	5.72612822229262	5.71578631728627	5.88969012522502	5.83611349131509	6.12988470139085	5.92965372689627	6.17155712851446	6.21832589545335	6.1658275448354	6.23232306524079	6.16366577574859
Ank3 (ankyrin 3, epithelial)	0.243182292775775	0.174103531350621	0.174103531350621	1	FALSE	2.42222761748255	NA	2.97616564112492	2.62189011137621	3.29883864117451	2.9979697822671	NA	2.48252047790459	3.29027841650272	2.44458756272031	2.73563481575534	NA	2.8913491891622	NA	NA	NA	2.84036856176938	3.19685250796997	3.27801895512714	2.67896429661403	NA	3.00273311995013	3.1341371361341	2.60883525825317	3.35443805516214	3.71207847438799	3.48764069505496	3.23148463453778	2.79388548096098	2.4518335622749
Ankrd2 (ankyrin repeat domain 2 (stretch responsive muscle))	-0.50617737513738	0.235213777517514	0.235213777517514	1	FALSE	6.25163767838394	6.2021767298432	6.09026912224797	7.45415121183233	7.43114655102628	7.38819814920679	5.8327457374467	5.95168103734449	5.8644635117144	6.3348042245326	6.47034488342592	6.20954109441674	6.35209640826704	6.42349749612372	6.35519250138287	4.46989248661646	4.17550863315379	4.27792525349407	5.86306127095801	5.51424221669677	5.36164906550034	6.15681523838463	6.30189305300696	6.42757097649307	8.34074918063382	8.25279787050612	8.21485335337154	5.06037601776912	5.47685797051005	5.12509312303954
Anp32a (acidic (leucine-rich) nuclear phosphoprotein 32 family, member A)	NA	1	NA	1	FALSE	NA	NA	3.81270357656028	2.5172202523349	NA	NA	2.30147644067115	NA	NA	2.75482338095895	NA	NA	3.36970377246345	NA	2.50796204652555	NA	NA	NA	NA	NA	NA	NA	NA	NA	NA	NA	NA	NA	NA	NA
Anp32b (acidic (leucine-rich) nuclear phosphoprotein 32 family, member B)	-0.407512500892363	0.146250535850674	0.146250535850674	1	FALSE	NA	NA	4.55081449428161	NA	NA	NA	4.03965605654247	NA	NA	4.10055722078293	NA	4.28752400898781	NA	3.81508351715437	4.48236429255538	NA	NA	NA	4.00373714574386	NA	NA	4.00654937388386	NA	NA	3.25840434876872	3.66640439499078	NA	4.55354482227273	NA	3.34228449929045
Anp32e (acidic (leucine-rich) nuclear phosphoprotein 32 family, member E)	-0.395047367034685	0.175211013755924	0.175211013755924	1	FALSE	2.22868941922878	4.04640374848396	NA	2.86300277335947	NA	2.72343186959248	2.6862136404623	NA	2.52133472382585	4.18266051974241	3.07188963734871	NA	3.67236876458601	2.23580363397575	2.93657952339217	NA	2.41345327196763	2.85590002424977	NA	NA	2.65112059437127	2.47510304626122	NA	2.25219461133614	3.18344999007197	1.95186004611032	2.99528732200361	3.32909488565681	1.95089014950002	2.7645032750876
Anxa1 (annexin A1)	-0.451459463939785	0.089287873270451	0.089287873270451	1	FALSE	3.40085211872101	3.43956994966274	3.57977149325799	3.87650712392703	3.55322532114654	3.40493036310851	3.36167011808516	3.1761360400698	3.34637544056141	3.53347613603375	3.51949158298088	3.30270362086982	5.11483757332118	5.10069597521877	5.08492741187753	3.13922880749677	3.08043766115755	3.00864106078208	2.830155922463	2.83138883057137	2.66464211966782	3.48322245776334	3.36504858314315	3.353210355624	4.10154082780894	3.92084587807518	4.02381422182258	3.7167824291103	3.29115854056382	3.21316061369546
Anxa11 (annexin A11)	-0.0492486213238729	0.339717082330364	0.339717082330364	1	FALSE	5.788100997912	5.74084932679099	5.73473942206911	5.60702546597643	5.5902636703507	5.53595029112508	5.64064984642452	5.62636904454733	5.70345235796717	5.59105103284544	5.57787289826302	5.47338105597243	5.84443838212086	5.73469607372993	5.75967251164956	5.64473308181141	5.60327619861232	5.63633460244218	5.60527504460889	5.51312118135823	5.42878893909162	5.90989788274764	5.82611624958344	5.7652536055996	5.51535291908007	5.57248650612651	5.59141911959036	5.56490856331485	5.46733165655232	5.56548750736704
Anxa2 (annexin A2)	-0.222857276620606	0.0626175177865317	0.0626175177865317	1	FALSE	6.07873577470027	6.04914935346846	6.00124604043285	6.04724826761232	5.98235705182019	5.95875453362546	6.02835918589388	6.03694943644497	6.05962783400534	6.39987517596167	6.30381909778874	6.43324157350254	6.35522069733124	6.23484616500627	6.29707033077162	5.7800738305098	5.67764354143399	5.74570524456624	5.40397321586679	5.51683462731021	5.46845298636481	6.07298898781517	6.00193056654184	6.11255627303684	6.29273022348485	6.2324727337486	6.28816104564203	6.12960037494586	6.12450597922005	6.07601173856964
Anxa3 (annexin A3)	-0.061616849186627	0.481377213772684	0.481377213772684	1	FALSE	4.67289484865747	4.80901306810329	4.64207769370568	4.80490025342809	4.58773701905692	4.44791635901349	4.90436848498538	4.55679724659274	4.90025338128435	5.22675512326982	4.29999189869497	3.66187498662986	5.13686810619365	5.05586807250178	5.09246540165783	4.50381301996688	4.45318172338829	4.60989676664228	3.91960704690836	4.47801400345801	NA	5.07722163184531	4.77088189103683	4.8570553835114	4.71955036635971	4.82833200452992	5.02578184778694	4.77510323208565	5.01384633181632	4.18487534290828
Anxa4 (annexin A4)	-0.326477952930632	0.00443588220726412	0.00443588220726412	1	TRUE	4.9601826921704	4.943152434281	5.05951968287048	4.91029134459775	4.85767252390177	4.8428732648743	5.19855308605636	5.09401643912952	5.09252037153666	4.86020799050582	4.89234730721945	4.86914592909822	5.20470415949033	5.22559499618194	5.45073288222206	4.41733946543494	4.70398660386343	4.39318964606255	4.74092756031863	4.80331487694015	4.78940061746421	4.79149633076857	4.60984359159946	4.77270913706194	4.96291450872213	5.13035021646009	4.88406548097916	4.26703383864841	4.72478122146673	4.57299271438619
Anxa5 (annexin A5)	-0.224248906644774	0.0661391846126348	0.0661391846126348	1	FALSE	5.51650689104327	5.41454825254424	5.31262887340765	5.58771602002426	5.4526382616054	5.37009102772343	5.70967662633419	5.65103446486664	5.54361032939338	5.85194888143312	5.73186477570146	5.703695976489	5.90434439779501	5.75662036675522	5.73131359969233	5.15832086785795	5.26890219049519	5.12270584576966	4.95767784353483	4.9985926861581	4.91364580448122	5.59716762409518	5.56771883807012	5.47345249484492	5.83044548691571	5.75564605343527	5.83809708752964	5.50361905613354	5.50400059952446	5.38451266629121
Anxa6 (annexin A6)	-0.069580328732385	0.180741899248492	0.180741899248492	1	FALSE	8.72870623712169	8.68446110454825	8.66691278072759	8.75714995694591	8.74005056253466	8.73868002965467	8.96752312657035	8.97309175208278	8.9898769733302	8.77372935437159	8.68833424531198	8.72745422541457	8.68332099599604	8.65507628762343	8.65493670782162	8.62660705195517	8.61678406659604	8.5795422249369	8.67306168471837	8.65758284500096	8.64129674383509	8.80436660986169	8.8000133081788	8.82615439341426	8.71325590173097	8.68651103220595	8.71342775875604	8.72704572569639	8.64965497457167	8.67029508761126
Anxa7 (annexin A7)	-0.0974701726307794	0.204067541406782	0.204067541406782	1	FALSE	5.9168492129266	5.94250043019701	5.83665382465139	5.90739545052837	5.66112250219943	5.84132657828529	5.82916457366063	5.85337443622983	5.93470520017256	5.83303174566276	5.88431707116086	5.85407546212155	6.10624361477672	5.93156014857718	5.89239345469089	5.54043650399182	5.72272557693418	5.65884841340838	5.60082576437017	5.43227797371121	5.49005662446431	6.08274303258681	6.09063328413047	6.12749090147938	5.96994017973098	5.86317280641625	5.75879884514683	5.77845040733805	5.89565161824044	5.75060918443013
Aoc1 (amine oxidase, copper-containing 1)	NA	1	NA	1	FALSE	NA	NA	NA	NA	NA	NA	NA	NA	NA	NA	NA	NA	NA	NA	NA	NA	NA	NA	NA	NA	NA	NA	NA	NA	4.71049789121997	4.72532126351524	4.70057288384501	5.22724433239852	5.14784801493482	5.4005276831337
Aoc3 (amine oxidase, copper containing 3)	0.348721358063372	0.140271009055803	0.140271009055803	1	FALSE	3.07249858548936	NA	2.56866451371474	4.34071892039742	4.3530056374236	4.19066226452512	3.7899274388164	3.55037125108228	3.94832984952846	3.87007861835407	3.89653342862526	3.53372529970731	4.52824623830517	4.32991291492804	4.70628741224307	4.08247267980496	4.13219843516925	4.15545781511082	3.32898003740385	3.43189034828618	3.59024270806259	4.69820736342782	4.63823605882764	4.70762969831376	4.49433240020937	4.44379228043883	4.63843881023859	4.66699512803676	4.42310750403352	4.383441646237
Aox3 (aldehyde oxidase 3)	0.547557765335776	0.385455053493698	0.385455053493698	1	FALSE	NA	3.57847987518597	3.5454989227738	NA	3.0807002955475	NA	2.02747257020065	3.14819711715839	2.9958137233176	1.80086884606055	NA	NA	NA	NA	NA	NA	NA	NA	NA	NA	NA	NA	NA	NA	NA	NA	NA	3.4299908153707	NA	NA
Ap1b1 (adaptor protein complex AP-1, beta 1 subunit)	-0.246755321667769	0.251374519186841	0.251374519186841	1	FALSE	3.76532256972595	3.80977455853471	NA	4.00934717225925	4.04711954856855	NA	3.68468410965065	3.41762301531637	3.5685429181378	4.22968020305416	3.92374819774217	2.59723557321148	3.54984164317132	2.8206446351734	3.80634468190366	3.70270186513838	3.53703509089626	3.25032191777209	3.58361535658456	3.04822397710834	2.06503111329419	3.72781156780962	3.21650608417783	4.06193168927134	NA	3.99941378605687	3.93429946769535	3.42044197859302	2.82688808442442	3.03418225400532
Ap2a2 (adaptor-related protein complex 2, alpha 2 subunit)	0.293913772646654	0.131203695226684	0.131203695226684	1	FALSE	3.92390028951646	3.70087246174506	3.15149842259504	3.21827125311774	NA	2.83005448509174	3.64015815496328	NA	3.81553444262581	3.3827779058392	NA	3.38208618472045	NA	3.3825842573545	2.78694131294069	4.13172940118357	3.54649940052895	NA	NA	NA	NA	NA	3.57526391728986	NA	3.76412318515293	3.57730796893868	3.98736634740152	3.51442528900889	NA	3.31981588658515
Ap2b1 (adaptor-related protein complex 2, beta 1 subunit)	-0.076963747191806	0.428497053037796	0.428497053037796	1	FALSE	2.77365670341205	2.88604282255529	3.24072036412819	3.71265080209197	3.26271427235548	3.13326923591413	3.84128883349954	3.54303800874616	3.59669666068723	3.84410439848547	3.16236635204017	3.76687074210129	4.02073331278267	3.34743888876814	3.72407176818882	3.62953148160832	3.36527259976453	2.76920258745773	3.32985552449549	3.18779782926727	3.32240410571339	3.51325069754699	3.29901161529416	3.39654313354846	3.57856440892407	3.60158955818865	3.48464085956593	3.70746957340689	3.58443341553462	2.93163956756299
Ap2m1 (adaptor-related protein complex 2, mu 1 subunit)	0.0492198284655149	0.429347916084057	0.429347916084057	1	FALSE	4.41215147868071	4.36553157562869	4.24266347432019	4.27072328199059	4.06103306147224	4.00442049117933	4.70798301454137	4.14894223694446	4.27967186237215	4.24825398116973	4.26221514326352	4.15206981654773	4.1652205656491	4.42958918539096	4.69970153531885	4.46761207072381	4.14247879064225	4.40188299802313	4.06480526671091	4.09225818867163	4.2763924424198	4.22541376253243	4.57612301367739	4.15974219465919	4.50311335566507	4.70583417777637	4.55366768848306	4.50410550626945	4.23688289687166	4.27815577832617
Apcs (amyloid P component, serum)	-0.419496504050892	0.272250030568673	0.272250030568673	1	FALSE	NA	NA	NA	NA	NA	NA	NA	NA	2.92442868379899	NA	NA	NA	NA	NA	NA	2.76940149873686	NA	NA	NA	NA	NA	2.22653010841928	NA	NA	NA	NA	2.51886493208817	NA	NA	NA
Apeh (acylpeptide hydrolase)	-0.0853378380720969	0.217077335073807	0.217077335073807	1	FALSE	4.70692833010843	4.53148751419955	4.42033417701515	4.77753018200981	4.91863429559953	4.56765495981117	4.8965770206509	4.90431067505286	4.97144238931739	4.68407812857277	4.64251674717925	4.42691549823827	4.83383125539874	4.60905755405802	4.78019984520954	4.78984399479131	4.61894338330183	4.48038792688935	4.75730066118784	4.50510332840603	4.52442731350027	4.68335398409932	4.72864978390105	4.73259482754501	4.57599599644061	4.49924636658261	4.80542660555472	4.67662284706327	4.52414518875401	4.48938879332266
Apip (APAF1 interacting protein)	-0.0617903897563495	0.382829017111383	0.382829017111383	1	FALSE	4.31302812483981	4.59521122493889	4.47118095588611	4.45411007530487	4.5272580438561	4.45677987039294	5.00210840010525	4.60740133698799	4.6392379525436	4.85267806267286	4.75097624184317	4.19683520098835	4.69790723154679	4.77504000313175	4.59038045466621	4.79157967928168	4.56798952882565	4.30466435651685	4.57184667154843	4.19977440944654	4.50419451207125	4.71710608598807	4.37952392895707	4.48014230676531	4.68226427583027	4.64287482344454	4.60273597566711	4.67336420259819	4.19762953483036	4.68758704158813
Apmap (adipocyte plasma membrane associated protein)	-0.0793627672899859	0.534443383305335	0.534443383305335	1	FALSE	NA	NA	3.63910479289617	4.02075997709873	2.52935121349841	NA	3.41127708721297	NA	NA	3.37779009533627	NA	NA	4.80279809126838	NA	3.35545329288125	NA	NA	4.01018903620663	3.22075867499922	NA	NA	NA	3.98748459251957	NA	NA	3.17795126870894	3.16147012696726	NA	NA	NA
Apoa1 (apolipoprotein A-I)	-0.146343409878883	0.22211273867087	0.22211273867087	1	FALSE	7.4125105712498	7.3318395493985	7.30190768163124	7.62431295404316	7.50685103107381	7.53027366938635	7.45013899725293	7.32094492396012	7.36876834909033	7.07826824713922	6.91294919785279	6.93549510754453	7.69696752623429	7.62483931166101	7.61317063932415	6.85647532953653	6.80924721775119	6.83466065790173	6.93448111785326	6.88048962668782	6.88091812027287	7.50585124237067	7.40060623739089	7.33303903532402	7.60352991484566	7.51569195468304	7.58500007041533	7.50653371289197	7.43879185257826	7.42877051815577
Apoa2 (apolipoprotein A-II)	-0.0983472798670929	0.376494874259739	0.376494874259739	1	FALSE	4.96487914245016	5.01720483506289	5.00554371109805	5.23576534741495	5.06970216663007	5.08538216343083	5.42258959297717	5.38556563643264	5.43080042921996	4.97772869215224	4.9768630847196	4.94320870858845	5.40763147302063	5.39835721163779	5.56316118178503	4.79969348373519	4.66270112726022	4.25515323595133	5.1904963426054	4.76362934336738	4.85363143544654	5.14747359233397	5.14708278685878	5.24949464370168	5.50678915950603	5.03192887354579	5.87676494601269	5.41303549858812	5.26266241306431	5.24863729663664
Apoa4 (apolipoprotein A-IV)	-0.052925560707722	0.497126675537647	0.497126675537647	1	FALSE	6.0569519581166	5.99321693770707	5.92367689920314	5.74424184116753	5.73928376467404	5.64173964703961	5.3779427563382	5.17950706931944	5.18754606923263	5.93952749967557	5.96647430492996	6.01715805705433	6.26284278517358	6.19016839316046	6.19113622203203	5.77714351226984	5.80379532153833	5.82522848496658	4.93000871085706	5.048632907119	5.12538660536581	6.07852231059164	6.00673112649928	5.97781110387507	6.08541190853754	6.08364100649043	6.0135069245963	6.03182524092711	6.02867522881466	5.8012104017597
Apobec2 (apolipoprotein B mRNA editing enzyme, catalytic polypeptide 2)	-0.143540000101289	0.310629169017939	0.310629169017939	1	FALSE	8.80308816001872	8.82980834302102	8.72095559579908	9.02722594554899	8.96542067969563	8.92831109786898	9.39708417287364	9.45591486525352	9.44366259128909	8.59797431327946	8.58610418243912	8.55095451851271	8.67724394947616	8.70267831937958	8.66282856718341	8.38880086504109	8.3105264445698	8.31556623031895	8.8869798923067	8.83057224815722	8.84984292568389	8.62655594938034	8.54409507751081	8.54484082309957	9.42972056416849	9.4867887741515	9.432961494507	8.543573212777	8.54529271960802	8.4600380788394
Apoe (apolipoprotein E)	0.00217895408653049	0.586745773065886	0.586745773065886	1	FALSE	3.92254991438289	4.15340002773506	3.76137038560263	3.72759376964482	3.96012244131937	4.07802908771778	3.80313402301134	3.99507743149985	3.59909161090475	4.22978016673333	3.82953501398038	3.81354521112967	4.0729204101033	4.06277796123445	4.23711242314531	3.55742234438542	3.5842169156573	3.61262378956373	3.04290694003171	3.35849472647171	3.10354631620174	3.78379188223148	4.16628160729152	3.7488798114617	4.80881233815373	4.88165972550254	4.96146590111204	4.21585717536103	4.15790874430854	4.29485597170867
Apoh (apolipoprotein H)	0.205206805889349	0.426509561550882	0.426509561550882	1	FALSE	NA	NA	NA	NA	3.15465449309489	4.1524998360218	3.70175973491682	2.76114057102719	3.84468693629507	NA	NA	NA	3.70863973197323	NA	NA	NA	4.5036095162558	NA	NA	NA	NA	4.25125705328603	2.95992405919796	3.22902488497138	NA	NA	3.48021341162807	NA	4.13059321332585	NA
Apoo (apolipoprotein O)	-0.0769932917201559	0.25294019063113	0.25294019063113	1	FALSE	5.40531849095817	5.37731813190065	5.34870337152672	5.53519760120684	5.69632494931363	5.71053646263873	5.5288525794803	5.38717984856102	5.42224645859641	5.48282892656508	5.5547699445825	5.32032220321141	5.51010427327161	5.35450505466665	5.53728674732533	5.35574574618408	5.38256004946618	5.14995842837294	5.41676882117188	5.29700427969104	5.51057271877971	5.29415754186295	5.45550477184511	5.11463354906894	5.68021181774018	5.63302136165203	5.71221057016548	5.33445386232368	5.4178288916158	5.2619632580627
Apool (apolipoprotein O-like)	-0.487430702089717	0.0161573842809643	0.0161573842809643	1	TRUE	2.85473775579996	2.73280753151217	3.09204502426039	3.75473788158618	3.52925874802542	3.15810108328231	3.99361096509537	3.85649773938564	3.61498069204408	3.47126551211009	3.06693647111386	3.71873423998244	3.14759488333871	3.40992039291717	3.16368710761778	2.39208657310375	2.62691567302818	2.56573120379601	1.94115515135807	2.81813271515886	2.74141521024818	3.31089992891317	2.90558773477191	2.828375675582	3.2544262428837	3.51970543764947	3.50587822989377	2.76948613351698	3.09276052305811	2.98089906376363
Aprt (adenine phosphoribosyl transferase)	0.134267881112914	0.174103531350621	0.174103531350621	1	FALSE	4.61164454337366	4.37088265866308	4.13782317644083	4.40550230455354	4.15549829329318	4.21486306486011	4.13845407771963	4.13941219212318	4.06897169899089	4.55581615506164	4.42295282280102	4.37783173175706	4.35172019057632	4.53275331793726	4.04894236130886	4.54566571725498	4.56597485906734	4.59747754144141	4.33609768249174	4.22576078575053	4.26730356989687	4.73277931748381	4.59137423599067	4.18493086824683	4.59257663397219	4.63551643723565	4.75550185255999	3.85822971421118	4.35402188329366	4.30387570725712
Arcn1 (archain 1)	-0.0249095782022618	0.544378742613512	0.544378742613512	1	FALSE	2.27311898207853	2.95214902380625	2.77179685954782	2.27390672207439	2.44308676327687	3.3362691036844	2.80575057784706	2.78955190269038	2.77565952742114	2.75256021536511	2.57538978874447	3.40224465525408	2.92293994123311	3.1266012351573	3.04166878782238	2.86242956971614	2.76953268052978	2.20735564439085	2.47810204419305	2.15986810836629	2.86830945044268	2.75664544997094	2.95254604069	2.64607277399602	3.29461780836371	3.20772889970742	3.02193804785422	2.8877689486479	2.600876300188	3.15525864591235
Arf4 (ADP-ribosylation factor 4)	-0.503707962429113	0.129991592314079	0.129991592314079	1	FALSE	2.1151331491158	NA	1.749761648522	NA	NA	1.29144442847831	NA	NA	2.10406151498997	NA	2.02730624143192	NA	3.13422422607817	2.72301676653354	1.93404842256047	NA	NA	NA	1.87749690959793	NA	NA	1.48534953786564	NA	NA	NA	1.35388783628491	1.81356162838499	NA	1.62553702428983	NA
Arg1 (arginase, liver)	0.395227901539984	0.0717999906003516	0.0717999906003516	1	FALSE	4.2161133584463	4.1252874067519	3.84403407628805	4.10511651085541	3.77183277026335	4.18521639337955	4.57475547850367	4.55744072551508	4.52348041011969	4.44609077372322	4.14181695706381	4.43576859001293	3.83201907221535	4.22314448769322	4.1120244930739	5.00274301967216	4.73615565426386	5.02148861097325	4.34009933603636	4.2843364504999	4.54396598188348	5.64075973101586	5.51827074655579	5.54323602644088	3.98249168043255	4.03187154578311	3.88453931336603	3.85087941508807	4.38077100018169	4.26095151481219
Arhgap1 (Rho GTPase activating protein 1)	NA	1	NA	1	FALSE	NA	NA	2.24617395335271	NA	NA	NA	NA	NA	NA	NA	NA	NA	NA	NA	NA	NA	NA	NA	NA	NA	NA	NA	NA	NA	NA	NA	NA	NA	NA	NA
Arhgdia (Rho GDP dissociation inhibitor (GDI) alpha)	-0.0389479537686676	0.368992757460221	0.368992757460221	1	FALSE	6.64893993572716	6.75118250319757	6.72629991541229	6.53064510824256	6.61437415764678	6.4084724108382	6.67732500441202	6.56672992900181	6.6010249246873	6.85006178823589	6.65523732446226	6.69762093647949	6.65506555119503	6.68487482880499	6.65656787428512	6.7004535901421	6.46434970201907	6.52418751098324	6.60901617179543	6.6339876624577	6.42099433528637	6.72805655144938	6.55101144755581	6.56852619794448	6.68578600612617	6.77008901265341	6.65969626580899	6.55377365218555	6.62617335260365	6.64410142708709
Arhgdib (Rho, GDP dissociation inhibitor (GDI) beta)	-0.571513973347195	0.318974946768462	0.318974946768462	1	FALSE	NA	2.91647282272394	NA	3.39919844322961	3.6789620437952	3.50154105379196	NA	2.8312469375722	NA	3.20955785975568	3.50252155647673	3.20201487052219	5.17499357243462	5.39921553634745	5.24924432067487	2.27289809896919	NA	NA	NA	NA	NA	NA	3.0689201225916	NA	3.83810465328534	4.18293060851101	4.07123923707398	4.74326182255203	0.590664290974758	NA
Arl1 (ADP-ribosylation factor-like 1)	-0.0828447486528557	0.481377213772684	0.481377213772684	1	FALSE	NA	3.17192255203188	2.42976323877671	NA	NA	2.95592836583537	NA	2.87807789593286	3.64011186949059	2.82961619367223	2.39333107510854	NA	2.56922129053691	NA	2.39954573563735	2.33757694807417	2.3685001756215	2.17855530658575	2.51034168020765	NA	2.24626213811087	2.78330577640142	2.76128101761776	2.68417016431423	3.27859739076495	3.10957452379803	3.45926110823847	NA	NA	2.97846107579418
Arl6ip5 (ADP-ribosylation factor-like 6 interacting protein 5)	-0.0673044911281622	0.400363904759753	0.400363904759753	1	FALSE	5.41819332187784	5.42743185894738	5.32893696695178	5.43649834893671	5.49231147992558	5.47699402247553	5.44419991737327	5.39768661079659	5.57039310192465	5.48520138845725	5.47791365636293	5.30359081126421	5.2495553215314	5.32965105252376	5.23635102067278	5.29088881085396	5.30013104787551	5.11593630980722	5.21139384956997	4.80799368843074	4.96972610833476	5.27471266594848	5.16878642619074	5.39921895494671	5.90827491847906	5.92592823118937	5.76120281608955	5.50991748569004	5.1035354060949	5.31769479359818
Arl8b (ADP-ribosylation factor-like 8B)	-0.029391601078866	0.497126675537647	0.497126675537647	1	FALSE	4.21998162271953	4.14240526856952	4.36620329629909	4.15241871008181	4.53668704918393	4.53579169904578	4.24406503666655	4.26627682332248	4.10210378813209	4.02747257020065	4.18230297154747	4.43063319086565	4.29268605709755	4.45668132048882	4.25897864454821	4.18937389333499	4.31950955460045	4.37576233590767	4.32226708839179	4.19749586568272	3.98560972124398	4.55720175256073	3.81387352074514	3.87024633974902	4.50681137011771	4.54458429920044	4.47100532327644	4.36511859207402	4.09948036918101	4.15547400652005
Armt1 (acidic residue methyltransferase 1)	0.174774833510787	0.301345361668295	0.301345361668295	1	FALSE	NA	3.11421375128632	3.07338153247574	NA	3.51542230959497	3.52381283772722	3.18237448827581	NA	2.84943487724056	NA	NA	3.12740876966564	1.95675180442568	2.91746803713875	NA	NA	2.92912061358257	3.6479591454117	NA	NA	3.15304488403876	2.92885350940006	2.91793961685836	3.34773651384578	3.02796790399432	3.10380813401732	3.33449676839042	3.15372104132194	3.42147915710331	3.47819525793917
Arpc1a (actin related protein 2/3 complex, subunit 1A)	-0.198986848818207	0.12629551747765	0.12629551747765	1	FALSE	3.78358237394037	3.2861906766591	2.59362387749078	3.81916744464507	3.52215621189147	3.15694342965089	3.75392538472808	3.09649800925022	3.12154926516404	3.34600659546163	2.80194498998992	3.29798812777645	3.45521541738248	3.41727194534353	3.79203280256426	3.15345515636019	2.87930583342444	3.11485006366465	3.17991227389013	3.48084673667266	3.29511026323465	3.09869914884937	3.35674950226913	3.13824107696933	3.25642648011065	3.06319745898263	2.99347510573824	2.87014965567813	3.30843077716535	3.07044428665565
Arpc1b (actin related protein 2/3 complex, subunit 1B)	-0.0798632563372585	0.487499276317353	0.487499276317353	1	FALSE	4.70135498421909	3.61671056358543	4.23035674505615	4.9568976694799	5.06421031068905	4.83984372394767	5.26719118800525	5.93805991196487	5.30579546142049	4.48057534569632	4.74515126274416	4.50633535358042	5.54520235162945	5.48525614109784	5.36790917999947	NA	4.26568442543882	4.96167888671808	5.43944029595458	4.71001841751173	4.8532571495293	5.32368711005604	4.96765280689404	5.23401456646952	4.98936157224325	4.88778844110248	5.2897164484863	4.53128787726228	4.44901984968297	4.09343341083685
Arpc2 (actin related protein 2/3 complex, subunit 2)	-0.227795859549287	0.083360940522946	0.083360940522946	1	FALSE	4.07508760321096	4.03391629687063	4.1123164749667	4.19530034771088	4.31028921817543	4.14212748469833	4.37201181168241	4.22351522544052	4.20063774415388	4.17231948999904	4.28719153033897	4.45518910955336	4.74811232482833	4.69653360956233	4.65834860368469	3.8574933813054	3.92592348524002	3.90848629532936	3.49132721830451	3.67513845051136	3.79895256533147	4.03200383718299	4.31566766171992	4.23893967935749	4.56379877908186	4.49633451341711	4.52070510217717	4.30796761351548	4.13917477008021	3.9940456290828
Arpc3 (actin related protein 2/3 complex, subunit 3)	-0.317940467460817	0.0321790825352731	0.0321790825352731	1	TRUE	4.17756703916447	4.41647496952764	4.03240945518361	4.54620303500008	4.32719871936707	4.33532603496732	4.6184618566168	4.47441008359377	4.22754085874933	4.54688211592004	4.298936857838	4.20602582094294	4.80532857412314	4.82530227418747	4.66946336421225	3.78795478270109	3.98742092327566	3.80674680099872	3.79637971371051	3.97820478380896	3.88919120616001	4.3698224022358	3.99595478794205	4.03884877276792	4.60118542195098	4.40153490262028	4.74538256257541	4.69218166906901	4.00127982401085	3.64633549365442
Arpc4 (actin related protein 2/3 complex, subunit 4)	-0.220871590379549	0.0727125203587448	0.0727125203587448	1	FALSE	4.61843836339853	4.37052700158361	4.68140428581283	4.83226724296048	4.64971891555599	4.6541490815309	4.7190684146517	4.9507296806671	4.82052108314845	4.6655917418983	4.77865540616919	4.83510550665329	5.24954394463271	5.27776163287693	5.14554703618986	4.38715571766298	4.41889155600746	4.18056163755105	4.33148309199906	4.54155200907051	4.24744906681476	4.83517626540043	4.68583925715317	4.94804010574598	4.9177229384368	4.88880655564608	4.95755712990305	4.58639246439684	4.38387014967517	4.62545753657331
Arpc5 (actin related protein 2/3 complex, subunit 5)	-0.293501521599944	0.133438096940246	0.133438096940246	1	FALSE	4.26471656897702	3.79794679464519	4.01043970926026	4.49055729502397	4.27931528002113	4.24417923446456	3.78659636189081	2.96356290247655	4.22831077244266	3.5901828141325	4.25635401238449	4.38052859851997	4.78165871387417	4.70030099079439	5.02470973574004	3.71401466799111	3.55506762419719	3.50207595604579	3.66213712386077	NA	NA	4.14431562580313	3.45008949580185	4.08689413759997	4.1432546285425	4.05327645475585	4.19826625897271	4.09736639417244	4.16733383979743	3.83649982502136
Arpc5l (actin related protein 2/3 complex, subunit 5-like)	-0.0384132539616222	0.46362023761524	0.46362023761524	1	FALSE	4.50507791475161	4.07584920210546	4.26766313313292	4.15706797050843	4.27683906036231	4.22844931328311	4.06295060882281	4.07379453184467	4.11003744750671	3.96499000670623	4.28132732965948	4.39154090650864	4.28676288924956	3.97054079113731	3.93249588029309	4.42006463782373	3.77658831532117	3.9762811412817	3.9733633053489	4.15794107197921	3.77323681204236	4.38174712026301	4.30127302869604	4.33607625341044	4.060090629276	4.11912373333747	4.30820067041592	4.13293870482032	4.35432520685774	3.93793754557401
Art3 (ADP-ribosyltransferase 3)	0.175589105010547	0.182525159525063	0.182525159525063	1	FALSE	4.40890882571993	4.66121373333976	4.62350403600662	4.58165855548541	4.66270112726022	4.83717124397367	4.68287101910697	4.83737311338053	4.42548616034267	4.38816197824834	4.24573142775039	4.83938017670723	5.14224187276996	4.85693092806157	4.85137926439317	3.92550578054671	5.10355638699637	5.13765106456182	5.19676439753784	4.69294044196325	4.66376586580518	5.04067329264376	4.96461580569285	5.32491138697885	4.93317130928279	4.69824626484128	4.56806251539176	4.86836081848017	5.11752051255189	4.44280419443012
Arvcf (armadillo repeat gene deleted in velocardiofacial syndrome)	-1.85761985733934	0.000978760916823175	0.000978760916823175	1	TRUE	8.18993819134298	8.04605444879316	7.93927360092017	8.27873285839463	7.93657905228892	8.00959911125103	7.0706039986813	6.88586716856163	6.9130090569919	8.29725103841222	8.11454922449735	8.09207526676373	7.4061454677701	7.13258712409746	7.13060144979056	7.57313969368871	7.4708784642041	7.40492866056337	6.40466814748344	6.0946372319493	5.97992472863797	6.74783045276466	6.61758059900527	6.690654545159	4.28139410237686	3.9476942063297	3.79231397993327	4.80734461705622	5.02041774761696	4.74516202169817
As3mt (arsenite methyltransferase)	0.0602801618101754	0.497126675537647	0.497126675537647	1	FALSE	2.01908628066158	2.74349773402101	2.7315764527445	2.11598872858724	NA	2.7675912419898	2.71989968069862	2.56226440797801	2.58939677536391	2.7025888419913	NA	1.57457142791841	NA	1.64331594361102	2.63510659998242	2.15074812443012	2.47044055205997	2.78337912182447	NA	2.32502655956801	2.19557123021998	2.6263269876227	2.65719180845098	2.19057061477622	3.04110101910274	2.98204804305716	2.14076557005414	NA	1.93221616955954	2.49354742798305
Asah1 (N-acylsphingosine amidohydrolase 1)	-0.136224686992976	0.480093098343312	0.480093098343312	1	FALSE	NA	2.4206090551213	NA	NA	1.62474662816697	NA	NA	2.03810953650427	NA	1.17622063132279	NA	NA	1.56494879220159	NA	NA	1.77143347732048	NA	NA	NA	2.32977804378997	NA	NA	NA	NA	1.3456575244099	NA	1.71799987946851	NA	NA	0.978642283363174
Asb6 (ankyrin repeat and SOCS box-containing 6)	-0.228939736137745	0.178154116938551	0.178154116938551	1	FALSE	6.56984649654402	6.47605921631811	NA	7.0691758374789	6.99626444875733	6.98722989868304	NA	NA	NA	6.65545201228961	NA	6.69319420706607	6.69135269999004	6.74604398299834	6.79206144350665	6.031582667397	6.21466493755607	NA	6.26948204809477	6.3064408883333	6.09908055170982	NA	6.69877410890368	6.58130755586791	7.32598897092168	7.26837824775159	NA	6.57840288479325	6.58671070882112	6.50392588855539
Asl (adenylosuccinate lyase)	0.707195882471537	0.0129508783908417	0.0129508783908417	1	TRUE	NA	1.76313533247941	NA	NA	NA	1.63341725997353	NA	2.22829845705742	1.75252596253287	NA	NA	NA	NA	1.5363911476982	NA	2.11265343203843	2.62581987152429	NA	NA	2.25079183472005	NA	2.59791488841498	2.68090716892905	2.98415182753844	NA	NA	NA	NA	NA	2.17740757777352
Asph (aspartate-beta-hydroxylase)	-0.0410049416652954	0.53319143659274	0.53319143659274	1	FALSE	3.63286146001876	3.53605290024021	3.6349300902852	NA	2.64075047789931	2.91592812497511	3.27329506735742	NA	2.90236498392729	NA	NA	3.31688717810623	3.11863381861752	2.84309745967395	3.76646795303159	2.79663512908337	3.74632351672103	NA	3.48391893836091	3.62981121597812	3.7840013601022	3.2202014688059	2.88455298869126	3.0871131574888	2.74946132659655	2.63554313647318	3.01074940938061	2.71793190481977	3.77128344982436	NA
Aspn (asporin)	-0.0974337384136392	0.399917262322794	0.399917262322794	1	FALSE	7.04972877356961	6.9890708683989	6.99240589903165	6.08505280161844	5.95905836754125	6.07516463710468	6.95771730541608	6.99009261517931	6.98276546258365	6.34009577443757	6.33323587057747	6.29275046596049	6.61754827599309	6.7405228583549	6.6507358427674	6.58041234626043	6.50674632378929	6.62878088446699	6.03997621248628	5.95960325281502	5.98103063083276	6.71238943058744	6.76777395865542	6.86277371756293	6.35011176970935	6.42239448735832	6.45107590436153	6.76897825034455	6.72301239639237	6.83938017670723
Asrgl1 (asparaginase like 1)	0.125830169027228	0.117229258316977	0.117229258316977	1	FALSE	4.87538690458646	4.74420416045126	4.85253824825521	4.37070135424473	4.69565981726609	4.57348359704874	4.62775856992004	4.58267040250904	4.34946436038955	4.6936096162111	4.41814946014544	4.50037504389968	4.70622662076613	4.53989083187901	4.6132192709098	4.53096964878385	4.90159099190337	4.86731828198687	4.69143366408617	4.72702734048918	4.33332354309069	4.73624767478611	4.77389086109264	4.90452263348134	4.92995665200842	4.92551527517838	4.7554110520213	4.5183337015285	4.70055069041459	4.73469878303929
Ass1 (argininosuccinate synthetase 1)	0.776290320751221	0.0114901656276983	0.0114901656276983	1	TRUE	3.99089134412281	3.80639624189784	3.51602775791918	3.23720116351569	3.33516879689578	3.77193838483447	4.84856285296377	4.91879646637221	4.75222942746081	4.24465115615485	4.32319710823933	3.92336789814371	4.00419574221859	4.04456898088717	4.10556075359241	5.37682170964986	5.36261366013915	5.3677834050089	4.49833385202401	4.65966772669461	4.63890213506512	5.81382992142654	5.76524034288965	5.75285561229223	4.02724253597374	3.94588857440603	4.30894328812521	4.28838809505496	4.40166459503801	4.25893343269889
Atad1 (ATPase family, AAA domain containing 1)	-0.385767434325907	0.262695597064875	0.262695597064875	1	FALSE	2.50425427002855	2.55496206237283	NA	2.22102636699145	NA	2.09884734383672	2.54574354808073	NA	NA	2.32734245560982	1.47702965301306	2.19573499497331	NA	NA	NA	1.97148285602201	1.53219226120045	2.48002206693304	0.331040173987282	NA	NA	NA	NA	1.45916403947161	NA	2.54279787582965	2.66725179431777	NA	NA	NA
Atad3 (ATPase family, AAA domain containing 3A)	-0.368651083067869	0.0348109067333169	0.0348109067333169	1	TRUE	3.6035492013894	3.585743748966	3.56069050180893	4.05736362123094	3.9468244170964	3.70467280568943	3.97814985817382	3.66894736972996	3.71204544855369	3.3631430361268	2.66525859234431	3.20467599258044	3.70922445553385	3.26613586967779	3.39388292770275	2.72815126730521	2.99847173745864	2.86238394164797	3.04098358225347	3.21072082068106	2.77126865753612	3.40810042001969	3.60543506977622	3.14796764688907	3.91297553617998	3.51051891858141	3.59097321386587	3.37496990219966	2.6999890830101	3.02763180318199
Atic (5-aminoimidazole-4-carboxamide ribonucleotide formyltransferase/IMP cyclohydrolase)	0.0316562755090639	0.423899315387687	0.423899315387687	1	FALSE	4.93254784759733	4.7544385938725	4.86777294029372	4.86160804361678	4.75020450927987	4.81747488762637	4.88194353949796	4.91065112430726	4.85217866323665	4.97557974792949	4.81868186857745	4.79042278833862	5.01434190156244	4.82998651806268	4.80601465429897	4.84194796712075	4.8414850956028	4.8060971682782	4.74489840422437	4.81802736016009	4.71595375606257	5.11519558695866	5.05823855677872	5.02637958080818	5.01243011806963	4.88923015239289	4.97798964645966	4.99373775562007	4.82296463055557	4.67411598164193
Atl2 (atlastin GTPase 2)	0.152652729966328	0.026325439172348	0.026325439172348	1	TRUE	4.92467475824438	4.79851716306241	4.85154417666626	4.9655672870093	5.00540897087179	5.01029199648166	4.66639303236902	4.83190256918284	4.92672532912778	4.61014489093075	4.7328986807561	4.86595344673354	4.82042917808562	4.89232787626355	4.88297556447269	5.23174727238643	4.88286310470327	4.96650891263932	5.05641011709855	4.84329548619016	4.97930285760822	5.05549936581374	4.83452919906152	4.8769981739188	5.14297700817902	5.15884191439408	5.11076412189981	4.88143948651821	5.02433741132637	5.03003143801513
Atl3 (atlastin GTPase 3)	0.113841462256258	0.360701352345401	0.360701352345401	1	FALSE	6.85540423092112	6.70229737870774	6.79970902340355	6.32430477959452	6.14594233251035	6.34031479640731	5.96782108575811	5.76317783469014	5.85345179032467	6.76115227543197	6.48529961965573	6.35119544151903	6.2956532387234	6.16395151611196	6.13805672401098	7.10426326503152	6.34952628368119	6.8903007619981	6.36688169655091	5.86521114653696	5.91280792043665	6.45771247612316	6.27524362710705	6.48381577726426	6.36129814385098	6.22383182184058	6.21416950022347	6.7902898427968	6.69423947166446	6.66576226650835
Atox1 (antioxidant 1 copper chaperone)	-0.0337663663218875	0.456986265373789	0.456986265373789	1	FALSE	5.88757400961563	5.78730708000927	5.9324864314912	5.5800007251503	5.63257650045075	5.66119947885436	5.90235823018194	5.72718258598623	5.61281543166993	5.65227423391046	5.79163697859134	5.76793811911144	5.83626248192778	5.90653949709652	5.72984095439874	5.64566131419368	5.62118447709773	5.46075894306816	5.62554228435187	5.5650914128526	5.69702036614523	6.02786398644747	6.04505629554841	6.03275987021498	5.48220292629596	5.74963348306155	5.81275234318158	5.70360462436414	5.71117274220905	5.72119217458519
Atp1a1 (ATPase, Na+/K+ transporting, alpha 1 polypeptide)	-0.295379071801089	0.0227558081383665	0.0227558081383665	1	TRUE	4.97725244333266	4.85600962389795	4.9147080205059	4.5087582288652	4.49666686388829	4.2829586667422	4.73388576195202	4.59639253933472	4.68370206789498	5.20686198697376	4.62046911340389	5.19943678355886	5.01153589204415	4.77296244513912	5.00144647808496	4.82818981054999	4.65743993457491	4.70240266691544	4.58660263368129	4.45655648094546	4.5887326223174	4.76136506623467	4.768613098846	4.50854908338291	4.26752081673404	4.20325598081933	4.55853092024537	4.0316510331558	4.13375256295658	4.37919812724313
Atp1a2 (ATPase, Na+/K+ transporting, alpha 2 polypeptide)	-0.029624631377843	0.46568621323926	0.46568621323926	1	FALSE	6.44251393993397	6.40766715912883	6.48420420486362	6.57811300175347	6.5753441010967	6.45980372039019	6.71167385581408	6.70247747228859	6.67898738780421	6.3026937520109	6.22516693967221	6.34872638405203	6.35902034294964	6.39174194749636	6.38293176869231	6.43705624885899	6.49695601042466	6.39091354727333	6.34586825423376	6.28522649530337	6.2006514748501	6.49692406337893	6.39399958592199	6.40167995257859	6.61947317054851	6.71899172566966	6.60898809029836	6.48865799886303	6.37733895707283	6.34397093200333
Atp1b1 (ATPase, Na+/K+ transporting, beta 1 polypeptide)	-0.336509196295227	0.0275767328114645	0.0275767328114645	1	TRUE	4.92905242147109	4.87490513938539	4.94014325362957	5.11166151891087	4.96492533692554	4.75887344709178	5.29088144048196	5.36182449432085	5.54427517366714	4.83404370878111	4.85255322901951	4.75575819970774	4.84863295476363	5.00020286472653	4.9367557052196	4.31657298327943	4.29066031181136	4.3083317483795	4.52994584978325	4.0681548560643	4.43041909747961	4.85610427143954	5.06831396174306	5.04720681697055	5.13720429744277	5.19145210722228	4.60734215119882	4.31841807954006	4.89348356291442	4.89324084840494
Atp1b2 (ATPase, Na+/K+ transporting, beta 2 polypeptide)	0.263014148866769	0.223076195260729	0.223076195260729	1	FALSE	3.06087574404315	2.99998917974662	3.48105347648882	2.61714329543215	2.92024565427759	3.13335802240887	2.60548959281599	2.59525777987332	1.12584944206569	2.82183060464708	1.30586548779512	2.68587961451697	2.64550568956741	3.32682493810221	3.0787566924837	3.33494005637709	2.62288585152322	3.4140543283516	3.03808846008367	3.20118530146415	2.79409973853345	2.85243437734433	3.53483355653103	3.12794192402271	2.46423434781162	3.25951203739558	2.76812290966249	2.83375840703626	2.59478738657447	2.50825876455453
Atp2a1 (ATPase, Ca++ transporting, cardiac muscle, fast twitch 1)	0.164428179365607	0.0190746488236206	0.0190746488236206	1	TRUE	12.4320355111687	12.4581605035394	12.484281656264	12.086030043012	12.1163309639263	12.1122700746509	12.2693897073459	12.3360071647779	12.3163154771125	12.2684718229124	12.3287113868897	12.2855264841168	12.2150748804416	12.2726647731141	12.2590988493707	12.5750924716295	12.6248114451087	12.6445953815815	12.3104168117404	12.3406790916188	12.3506740371145	12.2903529788133	12.3639157165387	12.2937417696321	12.3729112995972	12.4763538387798	12.4539522029925	12.5351125295466	12.5494766548078	12.5247057596257
Atp2a2 (ATPase, Ca++ transporting, cardiac muscle, slow twitch 2)	-0.114353921798978	0.403435757878313	0.403435757878313	1	FALSE	5.39629994219206	5.72313803267084	5.786578066729	6.29735651718169	6.36472649829684	6.45626405130783	5.63365788516043	5.85932356906437	5.39797062777631	5.55477915208902	5.57726868755205	5.71191884251809	6.18314505475421	6.34884144117277	6.07755278613945	5.74832973136928	5.12403443725413	5.47540270790642	5.39193265279625	6.12641951888525	5.04511091697715	5.40021342332542	6.02755218888818	5.88437813012256	6.43178841223797	6.69859355240413	6.36163152144499	5.47344924770019	5.7544011785424	5.71027470776599
Atp2a3 (ATPase, Ca++ transporting, ubiquitous)	0.153924676316381	0.019807317351256	0.019807317351256	1	TRUE	11.3599581541137	11.2491312343836	11.2357150947619	11.1087335278663	11.1063535545421	11.0847751762103	10.9980685395003	11.0882648522006	11.1833376320829	11.237192031542	11.0257624726659	11.1380157534876	11.1256007374523	11.1396089055742	11.1971736819694	11.456118225057	11.4433839066317	11.5161038151661	11.1107703847432	11.1579721361678	11.146746853803	11.1825060896572	11.3190736960916	11.2741742860918	11.1719711247769	11.3227619119558	11.3653600968104	11.4013542097008	11.3273112391119	11.3909535173336
Atp5f1a (ATP synthase, H+ transporting, mitochondrial F1 complex, alpha subunit 1)	-0.243209127759451	0.0149083432151385	0.0149083432151385	1	TRUE	10.9247976609879	10.9585237162443	10.9889970475503	10.997059486634	11.0419328818422	11.0494742168004	11.2021238238305	11.2356133876078	11.2683022134641	10.8689845595602	10.9426611132395	10.9324805259586	10.9410989730013	10.9731879210827	10.9708824067453	10.4006339865137	10.4855878332572	10.4739390780493	10.5997826963005	10.6509709410623	10.6429000875663	10.833649127595	10.8521159139582	10.9005272215904	11.0642779561855	11.1422091913892	11.132666802676	10.8159116001405	10.8415643477306	10.8112462341424
Atp5f1b (ATP synthase, H+ transporting mitochondrial F1 complex, beta subunit)	-0.252691407366301	0.0114901656276983	0.0114901656276983	1	TRUE	10.7735925539246	10.8108688185875	10.839117160794	10.8918900031472	10.8955449892534	10.9216624482967	11.0260184800548	11.0825016866142	11.0767888802286	10.7836285338489	10.8276126384259	10.8438739549259	10.7752316573676	10.8190613985585	10.8121612576494	10.3068819462727	10.3183055419875	10.3193898760002	10.4532088911042	10.478324711485	10.4884627900103	10.6788113785514	10.7024584249922	10.7268141911692	10.9203900761692	10.9957106289071	10.9887059862464	10.6489327476081	10.6736005888902	10.6891855717891
Atp5f1c (ATP synthase, H+ transporting, mitochondrial F1 complex, gamma polypeptide 1)	-0.240553018957155	0.0190746488236206	0.0190746488236206	1	TRUE	8.26288881402722	8.21080769332919	8.26138036996032	8.46449265654585	8.43625763593623	8.4531306796293	8.58042063778669	8.58971106252083	8.59668920749885	8.30886231040094	8.16937887809142	8.30933082643437	8.3074786179004	8.23426179674851	8.28561028487336	7.86684617528408	7.79184011235353	7.86318891638086	7.96104446737123	7.91315869397469	7.97874477453668	8.18880640798858	8.15882677034784	8.14462255735419	8.53156471013968	8.5167558513509	8.45300306233015	8.17862501763404	8.19241611646998	8.12296255380972
Atp5f1d (ATP synthase, H+ transporting, mitochondrial F1 complex, delta subunit)	-0.33258450410761	0.00382673201465697	0.00382673201465697	0.248856516635368	TRUE	8.2457523405209	8.24916087001307	8.32104417344623	8.23552603338712	8.31120337054034	8.17379204769555	8.51997428346656	8.62746457508159	8.6040564932571	8.17273251764045	8.27094935570973	8.20501611036379	8.33875866340636	8.33284664764878	8.34613250991882	7.58223985197519	7.66197044428796	7.64091731404522	8.02927618237063	7.94597048488071	7.82471694557467	8.04905893423073	8.01951289299979	8.00110977197082	8.28645149032509	8.17229748520911	8.38405412520058	8.07096886573168	8.1356785082819	8.16141913339816
Atp5f1e (ATP synthase, H+ transporting, mitochondrial F1 complex, epsilon subunit)	-0.282440583889478	0.0190746488236206	0.0190746488236206	1	TRUE	7.74331972677017	7.55698112700181	7.62788402838606	7.75723664714994	7.6549653406768	7.49683780282164	7.86608578348254	7.77329748229322	7.72682440671128	7.46002988513029	7.31232028524385	7.27179915069723	7.69034724996876	7.4777339852571	7.48632822991177	6.9321084286617	6.95538255558007	6.93014594790882	7.14337300921427	6.98639955748604	7.17155712851446	7.61833410762671	7.34136314832951	7.45573818599339	7.71832052313002	7.68905449673663	7.60896444229792	7.41004424418292	7.33663152102205	7.3679650764758
Atp5me (ATP synthase, H+ transporting, mitochondrial F1F0 complex, subunit E)	-0.252389472148196	0.0643433057780785	0.0643433057780785	1	FALSE	6.40821423561359	5.99314899107233	6.27327902657981	6.4865551015174	6.48650039815323	6.64362389717308	6.61027041374961	6.6384938378481	6.2809730115937	6.46715066265188	6.27651527613746	6.39606870112308	6.59042986056937	6.42798489755561	6.39374738645445	5.92570515469101	5.74989355589262	5.8508694163353	5.70905623388692	5.73163944346966	5.71715270853799	6.5101121874656	6.21438323915552	6.14307703931955	6.52544407212131	6.74108940932213	6.37577449706873	6.52312594537233	6.43155276200027	6.43823795093084
Atp5mf (ATP synthase, H+ transporting, mitochondrial F0 complex, subunit F2)	-0.213248401991811	0.0647164297920906	0.0647164297920906	1	FALSE	8.00279814188217	7.93524757116826	7.95218211271983	8.5220949932477	8.36909564173027	8.33278847888203	8.54252504747798	8.34072248045817	8.20998940270423	8.31576546381748	8.0129150038807	8.12192716138066	8.26922955810969	8.17070624968716	8.22227326526294	7.77398314253047	7.65816862978741	7.83323166463847	7.82353920668906	7.60294377766314	7.78145807574241	8.0359042843411	8.01486295909429	7.98122476171126	8.42397727708681	8.46661080725094	8.44848390312238	8.13084852186896	8.0604851855593	8.08581234544611
Atp5mg (ATP synthase, H+ transporting, mitochondrial F0 complex, subunit G)	-0.259470248028392	0.0203007978079317	0.0203007978079317	1	TRUE	5.72952014222883	5.57819906686028	5.53630783675155	5.90275616479292	5.92552002247079	6.03745909925809	5.75147443314718	5.80309009792115	5.8172471869203	5.73032203893259	5.59083552384919	5.72063690524377	5.77123590264386	5.8182191414278	5.64093610720267	5.15798552134362	5.19859237299718	5.08578579471501	5.31217141323438	5.29274494531349	5.29467955819146	5.48105347648882	5.55193738299791	5.56349069308362	5.92613229224353	5.94247931722619	5.8538784109696	5.63645061667898	5.60661692816007	5.55770722558125
Atp5mj (ATP synthase membrane subunit 6.8PL)	-0.25410914785276	0.157369435184913	0.157369435184913	1	FALSE	5.99918374474854	5.78095570234901	5.84280288263988	6.41798749758069	6.11054490525023	6.25584625877424	6.56986623867629	6.24349010378947	6.4228199854631	6.17889387155711	6.34351619802697	6.1546763636289	5.96974912828866	6.05702346592933	6.15943947251191	5.45840825382698	5.35293503820456	5.2610041881009	5.86618348226498	5.61401482769037	4.99587792751719	5.66424388843311	6.09787200864513	5.82781140472902	6.74149395241158	6.66625951485942	6.63004137337751	6.12839033088901	6.10067915721001	6.28994325326315
Atp5mk (ATP synthase membrane subunit DAPIT)	-0.101768193646675	0.374166507959072	0.374166507959072	1	FALSE	5.16630571280746	5.17735176212245	5.36970028320483	5.80313402301134	5.54495825255628	5.68715589411029	5.65652497247142	5.75674044202621	5.74230000337105	5.73235604083302	5.74277156348473	5.9534282198874	5.69266152772665	5.77199646955313	5.64311445388125	5.26260228401622	5.32711606454253	5.1096280099386	4.95025843355013	5.26996072260416	4.72132343856377	5.69391900435803	5.9382740281779	5.74380306898423	5.85403804941581	5.75992279417558	5.86862010036785	6.03690329428547	5.50462357014243	5.87298385322467
Atp5pb (ATP synthase peripheral stalk-membrane subunit b)	-0.258315401253123	0.0218754992405761	0.0218754992405761	1	TRUE	7.96853432409597	7.87087635401426	7.90217610834172	8.13253057533972	8.08766438015624	8.12378516092243	8.35081987258227	8.31224766667055	8.37232966216677	8.01945729374431	7.93773867805005	7.91537150859052	7.99599886780868	8.06601382382291	8.03924808370293	7.54273783635477	7.47833280194597	7.47311312869042	7.67607695859623	7.66319516117155	7.53385920740288	7.89250638832859	7.89078106149507	7.68946690602075	8.12522747095051	8.29259311924164	8.21406164719666	7.9531022397283	7.9265984397349	7.86840897435427
Atp5pd (ATP synthase, H+ transporting, mitochondrial F0 complex, subunit D)	-0.237857093379584	0.0129508783908417	0.0129508783908417	1	TRUE	8.62813564184375	8.66938470115263	8.67053233133924	8.88289672131378	8.92646205084033	8.95392577970367	8.97467557066924	9.06997868102155	9.09039034331341	8.63649049441831	8.65466466735122	8.6663021281731	8.76132184564292	8.81586998318325	8.81630850156021	8.36679429174164	8.32181087115301	8.39480135592274	8.39775163166659	8.33543948588659	8.48608683796808	8.61643489393819	8.64801956525888	8.62956062313602	8.79187266318216	8.87443427968912	8.86028932508335	8.67609106684138	8.62201520236629	8.6280809469988
Atp5pf (ATP synthase, H+ transporting, mitochondrial F0 complex, subunit F)	-0.244344986898707	0.0159095578317974	0.0159095578317974	1	TRUE	7.51081163071629	7.66819714750114	7.62358158306805	7.55126221632634	7.59356292866986	7.63624758564184	7.87003791831106	7.98562565881422	7.8898446334543	7.50473955282163	7.5528996029403	7.47835707305659	7.62220560108673	7.5480512380126	7.62577458463172	6.91120021500964	7.0875901322559	7.10742633621341	7.3893861194132	7.41079899805922	7.2709773789095	7.37940436134232	7.55479603236504	7.6378565474686	7.62510972631085	7.61497480458628	7.60850618576179	7.46555824243813	7.47098418087236	7.46145489056583
Atp5po (ATP synthase, H+ transporting, mitochondrial F1 complex, O subunit)	-0.232068185656352	0.0275767328114645	0.0275767328114645	1	TRUE	9.48251152351968	9.44644854883476	9.43062608280611	9.64783793844603	9.68314024991446	9.64962443995578	9.65587592691517	9.68082715872243	9.65350613138171	9.52366780208201	9.4025409930643	9.3973730150601	9.41847459571446	9.37872185646122	9.40648139803546	8.93488208268484	8.95157905301862	9.04118547570309	9.15337469218244	9.12228445573363	9.1531061079671	9.34243918586894	9.33014379867794	9.29467817987593	9.75118250319757	9.69870119457594	9.74236502046136	9.31651913253931	9.27609182792163	9.26810216566008
Atp6v0d1 (ATPase, H+ transporting, lysosomal V0 subunit D1)	0.204346553579886	0.277805856352763	0.277805856352763	1	FALSE	NA	1.87936465403358	NA	2.74950208823884	2.57942637024429	2.77728714455703	3.12986492397325	2.25545239072452	3.23266229157142	2.31936070001366	3.21209770125169	2.56944734380428	3.2585762092705	2.94803636673623	3.60363227893817	3.47455285593529	3.0419385748791	2.97986438231209	2.37705154314345	2.45903547888985	2.73124190418389	3.68242722269779	3.24032043596646	3.5337128425456	2.48983062391628	2.99881650476708	3.20023282602296	2.7491545046466	NA	3.22620639536613
Atp6v1a (ATPase, H+ transporting, lysosomal V1 subunit A)	-0.148064142553155	0.178154116938551	0.178154116938551	1	FALSE	4.09017594979021	4.31407291464764	4.18546221697101	3.99975652466804	3.96676267714461	3.93511081857677	4.05080639867996	3.95337699931141	4.11180755397905	4.09600034931835	3.86178667604603	3.91491845697545	4.14460930252338	4.33566189526331	4.19432348844049	3.79712714343001	3.76881950017942	4.02062665058996	3.76077449444289	3.68343820562256	3.75872956845786	4.1994053724823	3.98660206830571	4.53851954007964	4.07319470139411	4.17179128238494	4.28240273631226	3.9253823446484	3.81045338673826	3.15640308897005
Atp6v1b2 (ATPase, H+ transporting, lysosomal V1 subunit B2)	-0.221156810784802	0.224241058096546	0.224241058096546	1	FALSE	2.69330406514439	2.45376777391195	2.39826006225331	2.7047104266738	2.95153744134283	2.45120319759783	2.49141445035968	3.12221880305959	2.84521704212247	2.04147429962602	2.88709044712079	2.90752716456068	2.03067508070254	3.09886418321302	3.016679943392	1.96828617098118	1.35485269687023	2.3347026997502	2.19709793008837	2.83403359266279	2.65058076460224	2.75218124813748	3.27927961693816	2.44106909675903	2.97116093038027	2.1094140534777	2.45363609790141	NA	1.9975706213053	2.9809538848339
Atp6v1e1 (ATPase, H+ transporting, lysosomal V1 subunit E1)	-0.16864655055534	0.17348863722895	0.17348863722895	1	FALSE	3.44361991147939	3.17359759227493	3.65496247741685	3.48742203376371	3.04230113126341	2.64893936067895	3.81199499126271	3.42740503956492	3.2603313303544	3.3084613582108	3.63056855763374	3.57293816155653	3.6709083004415	3.47547404674404	3.61658118919056	3.04508644683278	3.43299948158177	2.91142698363516	3.27583397549274	3.19271495679107	2.83886506149989	3.38212769734158	3.7310311422101	3.45103962703046	3.56115503159725	3.36167011808516	3.25741952505939	2.87240130396479	3.09910833208436	3.28292754029983
Auh (AU RNA binding protein/enoyl-coenzyme A hydratase)	-0.104357602483036	0.222420858011721	0.222420858011721	1	FALSE	5.10969904315352	4.8073549220576	4.67890008989878	5.19381904409801	4.97961839920392	5.0817103101804	4.91045925296099	4.86555265206384	4.87215403106012	4.86867688922699	4.90520646879571	4.79224108735877	4.97112965377522	4.77636722957392	5.12658884613853	4.48187368315007	4.54091379784479	4.31634127505677	4.74097072182828	4.71157750133008	4.89017427679934	4.94547661122765	5.0504973441057	5.17778228408793	4.88411922237281	5.00702502363463	5.07684979386132	4.84453630251358	4.8249918251071	4.88098421938074
B2m (beta-2 microglobulin)	0.314444962256646	0.262695597064875	0.262695597064875	1	FALSE	3.63592847912958	3.34171539442577	3.38384250813242	3.31008413587977	3.6037865531233	3.89017427679934	3.82329080384707	3.98195309058753	3.48857927583716	4.95568942491778	4.84473714406068	4.60299127105993	3.92580957777157	3.90863039815463	3.52882133100913	3.91863429559953	4.30912524395758	4.09825110324591	3.27710696477788	2.83485883474219	3.39054387918567	3.43521519336555	3.71685923561821	3.35229242649532	4.86851886250932	4.94738563146067	5.1545022001845	5.26726985624857	5.21184936801638	5.1602950031781
Bag3 (BCL2-associated athanogene 3)	-0.141086362588415	0.180741899248492	0.180741899248492	1	FALSE	5.06159044944169	4.86186109969749	4.84876313478406	4.89120529436781	4.81727533165067	4.95134999908362	4.82855034657209	4.86541407985694	4.83303174566276	4.81930031066739	4.71545412711572	4.87626153623993	4.57494313748959	4.80121557622423	4.7776879766157	4.34462258586571	4.56569465195581	4.25684460817964	4.70207015165432	4.33431083288471	4.30283081345382	5.00626660207317	4.85658737530124	4.89433274227769	5.22208968124018	5.1020827860949	5.07685406840564	4.58269448545737	4.48270632934567	4.67762099245359
Banf1 (BAF nuclear assembly factor 1)	-0.353339505812337	0.0830729178215998	0.0830729178215998	1	FALSE	3.91108753658111	3.58508272029882	4.12205144771389	3.95908387740094	3.51810705076883	3.79536175619109	3.54823931957526	3.21699024700753	2.93559175307686	4.24069594421251	3.62636904454733	3.54532593034867	4.43272561830458	4.04895979337277	4.16390121381454	3.20763988942579	3.29492653107586	3.38882324678002	3.58385601031427	2.44320879468009	2.70986627531006	3.98177960359019	3.41265960229595	3.76340095075607	4.07574653806091	2.82339271787938	3.94591665852125	3.43076698309997	3.71749547514411	3.57000138909575
Bcat2 (branched chain aminotransferase 2, mitochondrial)	-0.0747435996718875	0.435190460567844	0.435190460567844	1	FALSE	5.0908872961344	5.14120387736391	5.02122652287267	5.31662728451138	5.20919989693805	5.29680243820595	5.13210381778369	5.1371878996871	4.9220217831794	4.76784545018233	4.54967533081172	4.74254523386605	4.65809149124373	4.47265022797335	4.43646170318241	4.37127308311752	4.51583858261076	4.45228572541647	4.6437003702959	4.25998047691248	4.52920251612376	5.12403443725413	4.93474293692832	4.98417006030548	5.20788114140679	5.17093052998701	5.16865406866347	5.15682534851968	5.25787054615392	4.99598643516215
Bckdha (branched chain ketoacid dehydrogenase E1, alpha polypeptide)	0.00772168927957173	0.579716225315235	0.579716225315235	1	FALSE	3.63402397693559	4.56019524613801	NA	4.51443160143291	4.319451748818	4.24009294644313	3.41233442379945	4.24978663234814	3.83341637527049	4.56898669243802	NA	4.66658050418527	3.96413982961196	4.19968804755407	4.20167306430659	NA	3.85428495534622	4.27708464130996	3.6990185186262	4.09671726253454	4.13058497681411	4.31546479178615	4.06768173552791	NA	4.08077703033704	4.01637151388886	4.43833277801119	5.33701883200827	4.19593810042783	3.95590791329779
Bckdhb (branched chain ketoacid dehydrogenase E1, beta polypeptide)	-0.159780302241843	0.331853960806017	0.331853960806017	1	FALSE	3.92312064963566	NA	NA	NA	3.77521914463771	NA	NA	NA	NA	NA	NA	NA	NA	NA	3.85395573804789	NA	NA	3.81221068450189	NA	3.86868676532213	3.63300101151932	NA	3.57295028458583	NA	3.30037855377473	3.90746755824004	NA	3.81864608282254	3.96535949270961	3.34016344331109
Bckdk (branched chain ketoacid dehydrogenase kinase)	-0.0528178650612071	0.544378742613512	0.544378742613512	1	FALSE	2.64616496178072	1.09293807418244	1.58197302681245	2.85716091332108	3.12337484724915	2.25171000473456	2.45556263577415	2.69331521778105	2.56581161458485	2.95082111277117	1.59050142127136	1.97236548351184	2.41079967631208	2.5754430387464	1.47734057308558	NA	2.07155675141204	NA	NA	1.20244906713451	1.53455968460832	1.71503232756855	NA	2.38541999259591	3.39278450555411	3.27945495194175	2.70068384587625	1.6181023685193	NA	2.40196625545646
Bcl2l13 (BCL2-like 13 (apoptosis facilitator))	-0.315332424558901	0.103011923447243	0.103011923447243	1	FALSE	3.7963589462453	3.42757935663972	3.46130590416865	3.29905998570166	3.67258374684803	3.62507172515079	3.89745342522554	3.21502310077655	4.07079288255705	3.05581689297033	3.39977266110171	3.08091855268781	3.31790603057858	3.43494842036561	4.21864169535653	3.45114515855152	2.87922936304708	3.90601509502167	3.31726643738251	2.72469828801545	2.22989550083389	3.75093873661028	3.16634428079521	3.42808877812632	3.76255080007279	3.47784567533274	3.26236550152556	2.96510270996702	3.54996482515219	2.3717958075561
Bdh1 (3-hydroxybutyrate dehydrogenase, type 1)	-0.727688746108465	0.00443588220726412	0.00443588220726412	1	TRUE	6.0735267812092	5.9132628321552	5.80210530811413	6.30209418358982	6.04235541930378	5.94579027569729	5.50522403715139	5.38859941376392	5.29476409236027	5.92984306254502	5.74315408758964	5.68557858865216	5.55085758010792	5.40529466155507	5.47929847701235	4.18424061579231	4.25355820803843	4.07291183766011	4.68912580304224	4.69451250937538	4.63544098019725	5.47457556841424	5.20694010857471	5.31216778201783	6.02558697757471	5.89277229391542	5.75995740429901	5.08940492857537	4.95287400978371	4.90234858191946
Bgn (biglycan)	0.145977736219423	0.383592607026115	0.383592607026115	1	FALSE	6.12804382816052	6.02709874595394	6.09612267148426	5.87595940603869	5.70899280096027	5.89309762768905	6.00978159957638	5.72728335043822	5.96599894171408	5.87039184692742	5.88294133851435	5.88528882305799	6.37333326161642	6.26928193003512	6.17545673614092	6.0927296607526	5.87826676423352	6.21288251130511	5.1745342546949	4.69804063120238	4.98040009626973	6.36910349584131	6.44364808858276	6.33166760104545	6.81763604730439	6.8407401644521	6.79141037257078	6.54912852080192	6.43933390472162	6.45921683782042
Bhmt (betaine-homocysteine methyltransferase)	0.233132946713251	0.185859909596214	0.185859909596214	1	FALSE	5.78277286233486	6.28285490932255	6.19062276103694	5.40998825794124	6.22504158377012	6.2217746352678	6.38541032850364	6.53357269206405	6.66370040990302	5.51250503052284	5.97297059872533	6.11687415170995	6.63156996830952	6.18997277335963	6.11854453657423	6.4723512938551	6.48066258407784	6.49001649911099	6.61670615328571	6.24495934424767	6.38617290248086	7.18881629640367	6.90875287424014	7.12984967869547	5.97674854747946	5.92053626999809	6.30941268740693	5.55892575946042	6.13163269539349	5.91962611390861
Bin1 (bridging integrator 1)	-0.114005145134284	0.0643433057780785	0.0643433057780785	1	FALSE	7.91810592172113	7.97313481362159	8.02787283078543	7.65891123438026	7.6995585728112	7.65235024988772	7.84254520409352	7.88550115403754	7.82267279585329	7.78142528908163	7.88060594467385	7.88466507263241	7.80517635422525	7.83849171484337	7.86795822187631	7.60523503554344	7.66215564262465	7.64564402339752	7.81542172447041	7.94930730540597	7.81274207666145	7.79369433843265	7.79811533605753	7.7421881536448	7.5835040406566	7.55512592538215	7.59648795685669	7.71876574335826	7.78438619641456	7.76612469860357
Blvra (biliverdin reductase A)	0.0277476729600752	0.463504549203633	0.463504549203633	1	FALSE	4.50048340147312	4.25686724703539	4.05196367681513	4.1030023888706	4.24164954001753	4.27023738387203	4.26336498556985	4.03757550558912	4.17779025550544	4.41703560013524	4.30067286942404	4.10090197991669	4.26825471924514	4.14593825784305	4.26728858615045	4.0788915835579	4.19447321140675	4.379766499468	4.17251151755716	4.1470624295062	4.20789285164133	4.56887120267811	4.11159058225801	4.3321493629267	4.30840456432473	4.38792081534695	4.29144148146921	4.2226654770558	4.24573903242928	4.16986088023779
Blvrb (biliverdin reductase B (flavin reductase (NADPH)))	-0.41321715494429	0.0494213321405132	0.0494213321405132	1	TRUE	3.64828135536075	3.42920083676738	3.69157882970894	4.34777194131318	4.03547435432256	4.20450071945038	4.58361535658456	4.94577155137433	4.817659068646	3.91804269472788	3.594166328051	3.91577901395063	4.37859485325909	4.03811129285875	4.39073646228797	3.34600659546163	3.54821465453776	3.36819562655146	4.00940988118751	3.96117878379671	3.27741945706503	4.17037377009464	3.62321136803775	3.70292345345357	4.36727320510781	4.08970999722072	4.36478952055549	3.35193922125804	3.65992455840238	2.90045724176854
Bola1 (bolA-like 1 (E. coli))	-0.137700018696284	0.25294019063113	0.25294019063113	1	FALSE	3.10992214827205	3.06094143912159	2.61992942411608	3.11287524695281	3.29494858017042	3.27402603910602	2.81588893505419	3.00636804722476	2.78326386305689	3.39419856935081	3.09925311810428	3.62740839555282	3.09566623041567	3.18969016458925	2.92474410755296	2.5721014264218	2.94703209185662	2.46809060530559	2.94081887041103	2.87237372183651	2.78827434817622	3.62015236373009	2.83162191020645	3.26844337670558	3.23880214229262	2.64492223598679	2.73732333817792	3.32324035038883	2.77158982740408	3.31883741929621
Bpgm (2,3-bisphosphoglycerate mutase)	-0.0718475112972522	0.367518445043546	0.367518445043546	1	FALSE	4.49502993709819	4.47730171174079	4.22670118455169	4.60718233743881	4.47110289958815	4.20743217740959	4.98847110665822	4.70292345345357	4.33020700506793	4.76910523790058	4.5272017339174	4.44786347599412	4.07895987802661	4.5105695541177	4.15406467367472	4.2542690070142	4.41154827304087	4.55089450979207	4.5883848390233	4.08977778149343	4.17470202247318	4.68008801458567	4.33720441885501	4.33459687758405	4.59897255308458	4.58894245099286	4.46509291092286	4.34804824570544	4.21627636036376	4.277605432248
Bphl (biphenyl hydrolase-like (serine hydrolase, breast epithelial mucin-associated antigen))	-0.205707370311831	0.0352846468778161	0.0352846468778161	1	TRUE	4.67621098135512	4.50369855266158	4.40140519854269	4.70279604433096	4.8736262066658	4.9256576871557	4.90980190016246	4.76693433009685	5.1795190121427	4.81220041412647	4.51741428607597	4.62896018879855	4.61397947892528	4.51566199660636	4.59091335025591	4.1247168823174	4.35044774199318	4.41138556766124	4.63551643723565	4.39450728241587	4.48328696083453	4.57082113153503	4.48957504655294	4.70778428481035	4.76927453725649	4.45391918646808	4.72694562562231	4.33244299757122	4.63486040945955	4.44768498149107
Bpnt1 (3'(2'), 5'-bisphosphate nucleotidase 1)	0.259723872683859	0.0250534028232719	0.0250534028232719	1	TRUE	3.36832136561102	3.0130173230107	2.82107545284164	3.12972317787916	2.89023849374763	2.78656918042383	3.07631452083288	3.19630645131513	3.16276592762799	3.03181862582636	3.14333300579803	2.87437993037506	2.86813557582016	2.70795541482678	2.64272929348922	3.52108843749828	3.14535301610407	2.91984155350101	2.76709328782502	3.36391396489699	NA	3.66659754586972	3.49471000791732	3.19563736822351	3.23008155374797	3.23635331696269	3.10172906585524	3.4104767918976	3.22084687958169	3.09424958449011
Bsg (basigin)	-0.101314322204249	0.284610606243294	0.284610606243294	1	FALSE	4.66594413721233	4.63830557680709	4.48902906385044	4.56812333470971	4.53868093619471	4.40793052929529	4.78418986418371	4.77725663046885	4.80071356673451	4.54028770479196	4.44379890960293	4.64237233644133	4.83815004698639	4.78828374608929	4.87920583288471	4.39759078522546	4.26065801413646	4.04868085507135	4.43404769712422	4.49749740525805	4.55763065014295	4.93330824583464	5.03913400614165	4.79378666213544	4.78198387197962	4.69429519784319	4.61552223540461	4.58415677103619	4.04997920270779	4.59428578314789
Btf3 (basic transcription factor 3)	-0.0149973165357553	0.552701806428206	0.552701806428206	1	FALSE	3.15918352183725	NA	3.38011988635771	3.1766546819892	3.47691304070835	NA	3.40044229321993	3.12273565937028	3.33114625735108	NA	NA	NA	3.34211379140197	3.52973350781593	3.57087576447348	3.52460282994677	3.31540972216707	NA	3.39266088071179	3.28523796423061	NA	3.71827393830487	3.31152055325621	3.52228178046761	3.23671302391668	3.33376719165822	2.75890008970868	NA	3.27457178871586	NA
Bzw2 (basic leucine zipper and W2 domains 2)	-0.131473657073718	0.173952764596614	0.173952764596614	1	FALSE	4.74161798956802	4.61425635440738	4.41616416473313	4.73633968943932	5.02187943359189	4.37903866554565	4.57661887868637	4.37672101576961	4.50924611711353	4.42209841464434	4.43144244440694	3.96256753075869	4.40334271871441	4.5609900184071	4.72706002514002	4.32718434495514	4.58989528865069	4.26722864960849	4.51210676229409	4.15446979536338	4.44002198427418	4.47849945534824	4.4311950348899	4.60577284240567	4.76728401398306	4.42678805612381	4.18984827422002	4.17528506348949	4.32522089246563	4.21647814674885
C1qbp (complement component 1, q subcomponent binding protein)	0.00723337644785461	0.576994977639381	0.576994977639381	1	FALSE	7.70106382617399	7.22852050270696	7.2739913636109	7.78553747431377	7.33236780414763	7.40364266523517	7.10540570327177	6.66752317491924	6.94999008052255	7.50670824652887	7.1876588916619	7.34457997989308	7.90479114972756	7.48024088302287	7.35249371479505	7.69569461210777	7.42182079128114	7.31390790268655	7.64304805425276	6.87548520425201	7.48954293564247	7.66322363059283	7.44413695658759	7.58926912346948	7.14569783210033	6.90798422473254	7.19067411536065	7.71409437026827	6.74490109444186	7.4935352594729
C3 (complement component 3)	-0.238165102094776	0.0714229934834755	0.0714229934834755	1	FALSE	6.93812109126844	6.93949694015381	7.03172601123083	7.12105685711978	7.14223983020535	7.074869318172	7.61552664932504	7.70384821717726	7.63237728610231	6.93957921431469	6.989343404969	7.03410564224235	7.64540625393339	7.57512320663058	7.53830535197159	6.73311025501638	6.73338145868679	6.72956636532999	7.00901118515023	6.98052805310533	6.90698677207206	6.86888427302877	6.92775426258516	6.76564082298086	7.35250254258639	7.33149025783934	7.37907506596384	7.21561065323407	7.12327302669333	7.29183374912221
C8a (complement component 8, alpha polypeptide)	0.0370000529754499	0.558033448537439	0.558033448537439	1	FALSE	NA	1.64331594361102	1.95840840971117	NA	2.74364852479539	2.23239060987446	NA	1.35349267789666	2.0355992781417	NA	NA	NA	2.13837543495077	NA	1.93413903035397	NA	NA	NA	NA	2.2740200734888	NA	NA	2.31935202839927	NA	NA	NA	NA	NA	1.53239177303896	NA
Ca1 (carbonic anhydrase 1)	-0.351911018428436	0.174103531350621	0.174103531350621	1	FALSE	3.26967054513936	3.75025275466126	3.79309474076833	4.84392356305188	4.38315821113367	4.6526987247009	5.07712333916823	5.12053027538315	4.95248267443048	4.09410936389775	4.07160823363952	4.31584152753205	5.05740694735797	5.06859342923728	4.89721137773121	3.88260392489803	3.12330696767707	3.35902913089513	4.54391650504816	4.5644696298485	4.61148520552515	3.9226831061385	4.03613404094681	3.7691581460835	5.04024368557769	4.86793598934275	5.06007333118913	3.5818453187543	3.8438230891269	3.8623323603549
Ca2 (carbonic anhydrase 2)	-0.452036877670599	0.0871321439091171	0.0871321439091171	1	FALSE	4.40975750383323	4.37627648982793	4.11105635896023	5.19228097692443	5.11525385984077	5.08756043202581	6.0981942454058	5.99358605850431	6.01024275552775	4.85154417666626	4.78046758990548	4.87506246816133	5.4882996940501	5.45456086763786	5.48251596038401	3.80960994600874	4.0171290984794	4.02694166663092	5.06134850902179	5.06552922999479	5.10363191571534	4.70422459791663	4.95554994694681	4.82971766186381	5.40991699958217	5.36588496767757	5.35835054400448	4.21944735000687	4.24921776871517	4.36960607003184
Ca3 (carbonic anhydrase 3)	-0.655245142276961	0.0333225112968593	0.0333225112968593	1	TRUE	11.131516176882	11.1494613461466	11.1903926317145	11.7925178317996	11.785509684391	11.8315051850853	12.3871072391925	12.4262699970437	12.4661376560704	11.6537407787066	11.6403488860674	11.7232044311216	11.8713392884303	11.8581869686701	11.8777634182826	11.0210910179804	10.9779095339302	11.0874098000165	11.9930622129043	11.9896038280109	12.0155230762319	10.8862529083593	10.9174093772119	10.9721397638481	11.8283745330422	11.8328465111913	11.8877499127935	9.829213738595	9.83166668505276	9.88607148628143
Ca5b (carbonic anhydrase 5b, mitochondrial)	NA	1	NA	1	FALSE	NA	NA	NA	NA	NA	NA	NA	NA	NA	NA	NA	NA	NA	NA	NA	NA	NA	NA	NA	NA	NA	NA	NA	NA	NA	NA	NA	NA	NA	NA
Cab39 (calcium binding protein 39)	-0.209750753779175	0.0273270036722013	0.0273270036722013	1	TRUE	4.90390112169981	4.5916135990548	4.68956195313854	4.90473456077381	4.7759038924036	4.69474092979982	4.58566564317654	4.26602939556086	4.52713916474103	4.76729460914146	4.71180323599885	4.36909651441139	4.86965922954068	4.53141889211826	4.81388890842536	4.28068170067767	4.36490855508871	4.342263161909	4.51074676450057	4.29980878721796	4.32499056912157	4.62617627357408	4.35723528069911	4.47284515164157	4.82342329068526	4.62130757769553	4.53274708517208	4.58723895965856	4.5520265613469	4.1597906243086
Cacna1s (calcium channel, voltage-dependent, L type, alpha 1S subunit)	0.129806847486083	0.0229330185845102	0.0229330185845102	1	TRUE	6.12972812274479	6.20389218426549	5.98385095360989	6.11681594423874	6.22873789731136	6.21807591891104	6.05794191779302	6.00954648763014	5.93876096541368	6.15017783175178	6.20792212681186	6.16665318924365	6.16628562490548	6.05400622505723	6.01220214307636	6.43030032885396	6.28697722571353	6.26573317622163	6.11075577139962	6.1897949141568	6.18391124106263	6.24033913736847	6.12391652767707	6.11551189717237	6.30754510189959	6.31375919442199	6.2976206388739	6.23176262984527	6.25006339819311	6.24370906219582
Cacna2d1 (calcium channel, voltage-dependent, alpha2/delta subunit 1)	0.161072168568397	0.00617677609707664	0.00617677609707664	1	TRUE	6.09178021666511	6.13974369891476	6.13179729712029	6.22275433781801	6.14397088727374	6.2048723670871	6.23577683348988	6.17917063918116	6.16761484075511	6.27373966165007	6.24934673079927	6.26913603208533	6.10017662875802	6.15312435300615	6.07645861944981	6.51577709529412	6.43305959095316	6.39871633390617	6.27971271513917	6.23263389785599	6.21192527377633	6.23585914768421	6.22147885466006	6.20173970719465	6.38125221992328	6.34671051132674	6.41520261078611	6.43564192758605	6.39051464557464	6.35532114091908
Cacnb1 (calcium channel, voltage-dependent, beta 1 subunit)	0.271908426142737	0.000549216692287448	0.000549216692287448	1	TRUE	5.81307826721773	5.81548320819236	5.93870922143488	5.776714634824	5.80831296559124	5.89785755402641	5.76983784362944	5.76726547226863	5.78394637510524	5.71394870415585	5.82296463055557	5.86645057427981	5.44748001612049	5.6838844976303	5.746100431672	6.05506113297354	6.09146077541715	6.12401375206042	5.86998734999146	5.75171275416805	6.03989289106612	6.03290530051742	6.03771166711375	6.19495970376384	6.04054836908656	6.12337650280857	6.06207420859506	6.09271909131812	6.08322613540524	6.13101115455969
Cacnb3 (calcium channel, voltage-dependent, beta 3 subunit)	0.216878870892975	0.091037788339719	0.091037788339719	1	FALSE	5.76571242028905	NA	5.54912698019927	5.63815205346625	5.41448060169076	NA	NA	5.25176453110428	5.26419110365914	5.55911548870336	NA	5.1876885803085	5.49668284034756	5.30331316617179	NA	NA	5.97121704258984	5.56377437862958	NA	5.65630472307516	NA	5.40995432582826	NA	NA	5.76233021039283	NA	5.5911228620242	5.66460798986892	NA	NA
Cacybp (calcyclin binding protein)	-0.233387732891912	0.325253136487094	0.325253136487094	1	FALSE	NA	NA	3.1959475464973	3.15379236797544	NA	NA	NA	3.2011680463823	2.96344822921612	3.0696282773073	NA	1.54180721452986	3.52250777636681	3.00471710620677	2.06436898962003	NA	2.44041274710702	NA	2.81397199906263	NA	2.81418739694947	2.83649174589843	2.30621556869262	2.85965553909695	NA	NA	2.78682842894901	2.75806007767621	2.86100847089418	1.76416353464539
Calr (calreticulin)	-0.140714631675831	0.135634983390916	0.135634983390916	1	FALSE	6.21974548309368	6.23125958805461	6.18842070692481	5.92963479196469	5.98960226703194	5.73662381529736	6.05106316832105	6.08579641506609	6.15981483852367	6.08991757649842	5.96794785823964	5.78107901645711	6.21860876239896	6.37216508531591	6.52091720602811	5.73467981776694	6.00067385169412	5.99674124164322	5.69213702293913	5.60714682086564	5.72288948074965	6.10821079332637	6.20344785017367	6.02663409561392	5.92517105485134	6.02717617313002	6.21173452863424	5.89749456926128	6.10122354069605	6.17651626273298
Calu (calumenin)	0.139899778700745	0.451826746687341	0.451826746687341	1	FALSE	3.69537029164271	3.10095242556307	NA	2.0466831273582	3.23068721272783	NA	NA	2.75560119248525	NA	NA	NA	NA	3.35652415819043	NA	2.17301226919139	3.06330964963964	NA	3.18980716738292	NA	3.08562690492887	NA	NA	2.23059653378644	3.17062694223714	3.15352649615989	NA	3.17089608920697	NA	NA	3.32204350587426
Camk2a (calcium/calmodulin-dependent protein kinase II alpha)	0.128312753078402	0.0653928524134518	0.0653928524134518	1	FALSE	7.00655610587055	6.83799368489171	7.00326490881749	6.64094333527496	6.6113863481993	6.78676623445767	6.86584459993552	6.76157782565636	6.91603469168063	6.94743238947137	6.9058923862847	6.8591620290709	6.9334782179566	7.03889704699554	6.76097935979164	7.03256373643932	6.99462497742824	6.95459183383687	7.18008817207722	7.15965945691369	6.92682967839631	6.9186366805959	6.924859998957	6.665932770965	7.16957430377642	6.99981965184789	6.84685682730878	7.05281798761583	6.97749745635124	6.99654692802126
Camk2b (calcium/calmodulin-dependent protein kinase II, beta)	0.0172547014431376	0.552410368144323	0.552410368144323	1	FALSE	5.19265184055955	5.23992879581667	4.55797980115582	4.96196127566624	5.10797236348577	5.0153013049893	4.67656079263069	4.50054076395263	4.9584668761473	5.01924822136693	4.91657696080377	5.08351549398	4.89696928962066	4.8876178731945	4.98860743804046	4.81969372673777	4.92010270703537	5.13025547777972	4.40789654874953	4.33267213431205	4.32901592846504	5.36138588226599	5.15598394291683	5.2705326799278	4.81865119512759	5.17395490642467	4.96691952742532	5.37870928667693	5.03108195487272	5.16586371434003
Camk2g (calcium/calmodulin-dependent protein kinase II gamma)	0.122678884633595	0.115282623658599	0.115282623658599	1	FALSE	5.68848811562429	5.48305473628016	5.40593111188817	5.74750018971816	5.70784501068812	5.74853637141404	5.71278559625428	5.69186074428377	5.71407513219072	5.56080664827921	5.74217602484009	5.75844443321737	5.56562459167348	5.55786648947478	5.53104765245405	5.93950399240859	5.83685576646617	5.81745442161712	5.66061777571998	5.27969785972137	5.4263083704045	5.73078666320715	5.72090225765008	5.78577807996866	6.03375775605021	5.88828297402735	5.79472256890869	5.85094940441723	5.78607355157855	5.90453467563898
Camp (cathelicidin antimicrobial peptide)	NA	1	NA	1	FALSE	NA	NA	NA	NA	NA	NA	NA	NA	NA	2.18519101565588	NA	NA	4.10598810334323	4.13647851834917	4.14938131946136	NA	NA	NA	NA	NA	NA	NA	NA	NA	NA	NA	NA	NA	NA	NA
Cand1 (cullin associated and neddylation disassociated 1)	-0.274796761042401	0.382829017111383	0.382829017111383	1	FALSE	NA	2.81277338931944	1.80062039111604	3.26214296573123	NA	2.1754543408491	2.57333816774584	2.23287867936867	2.57065722030529	2.28157956593358	2.64189510055762	3.40169872268396	3.25706494461147	2.35494576332571	NA	NA	2.81373399828738	2.23822128564311	2.74596226291002	1.32522521067716	NA	3.29259183095206	2.85411536793833	1.65089320134678	0.0430504759274602	NA	2.76630044447103	NA	NA	3.65947935437928
Cand2 (cullin-associated and neddylation-dissociated 2 (putative))	-0.105606950577484	0.0727125203587448	0.0727125203587448	1	FALSE	5.33458257669597	5.34259741130071	5.33936546096794	5.63295449585231	5.35429699340236	5.33734716172423	5.53154677609769	5.46673151753352	5.45626076524479	5.33740068665925	5.31622540698863	5.26292169088074	5.20974577417791	5.23374237251573	5.33554399576769	5.34935819999129	5.29112095830017	5.23313646076114	5.4281055323566	5.22569524331452	5.25307027628302	5.34408636898914	5.16387304376187	5.25035527176305	5.30258592119091	5.11786955167639	5.33023927960331	5.34465453951947	5.1915705463394	5.08143763329695
Canx (calnexin)	-0.12090631679718	0.402350863506556	0.402350863506556	1	FALSE	4.47523407481148	4.04135689315948	3.8444660013661	4.33889501460436	4.18426442309951	3.67089697323718	4.92444198619348	3.99415427462052	4.46535416814627	4.68166852030806	3.91564518324173	4.0974591034255	4.69133874020387	4.82374936030827	4.51633669091984	4.05078898891442	4.5101897442692	3.66260429387047	4.73428690961661	4.42631172540391	2.76927030501471	4.26251584411883	4.43778036426329	4.28312910916215	4.55581002114111	4.51622951757701	4.19124678971627	4.61071187196725	4.20403896061185	3.63675221004088
Cap1 (CAP, adenylate cyclase-associated protein 1 (yeast))	-0.270477428853483	0.169929997076298	0.169929997076298	1	FALSE	2.8891308374212	3.48807791823875	3.63770297633464	3.66818721755906	3.78727573217962	3.97149757090591	3.38463008463711	3.10161982355132	3.71307989891986	3.6423781131484	3.44474656658243	3.74992036485909	4.22411747115943	4.31497198886191	4.37931597890974	3.73545718956974	3.15197730504071	3.18547331769311	3.02403238830559	2.66770141808104	3.50964517572183	2.91362282900831	3.45716086669509	4.16864203555884	3.57193159483802	3.75016698397889	4.02160409231212	2.59818890750961	3.87634012884838	3.70754687730496
Cap2 (CAP, adenylate cyclase-associated protein, 2 (yeast))	0.0259218230238269	0.505072036987273	0.505072036987273	1	FALSE	4.58941595213744	4.61181566442642	4.4694432040822	4.56152166001598	4.43805326977996	4.53718422593098	4.32882928519575	4.29159619130914	4.16440818072697	4.54645001050178	4.49300038407934	4.18109459761699	4.40158268539378	4.44366632053287	4.37961403133652	4.1855652918192	4.38940160821568	4.3764015265936	4.42763969225869	4.00908734908653	4.19649688647219	4.68793410567957	4.51348442904609	4.68169662751288	4.17961455116988	4.73947010163841	4.74475312502976	4.65010968425483	4.51664555778096	4.52820247186529
Capg (capping protein (actin filament), gelsolin-like)	-0.132971770712699	0.384127624254273	0.384127624254273	1	FALSE	3.59892492720532	3.7462375121134	3.8837381037977	3.67776755452685	3.8342561308819	3.84843766270535	3.0460404750463	2.87448223326599	3.14640432515027	4.07559252829457	3.82662983520238	3.88808079632177	4.31770926287122	4.1542834535157	4.18387552121099	NA	3.57747716883979	3.74567835715677	4.264821639078	2.78091057199828	3.30332631898706	2.93188157941513	2.90627876319354	4.15446169404437	3.93476180493605	3.87566212677341	4.04149707887846	3.73917843313423	3.52302241268602	3.72173356153682
Capn1 (calpain 1)	0.00449810659521651	0.569375698397663	0.569375698397663	1	FALSE	5.45754176240781	5.41368208195657	5.47060193782622	5.36174029114921	5.43101781010192	5.31613487858498	5.33718300620645	5.4814474922175	5.33784665057533	5.55631598192841	5.60968700925754	5.60600390443775	5.50673521802548	5.47907207855771	5.43022504790179	5.62919339686218	5.61125797111423	5.59888920676408	5.42926445275303	5.4227174064914	5.3902343167602	5.39380057504463	5.45198254129602	5.4246198159658	5.37612365239622	5.3244037982179	5.16726157356096	5.59789761155401	5.48765034111337	5.55741009016888
Capn2 (calpain 2)	0.0126736612448009	0.544378742613512	0.544378742613512	1	FALSE	4.9895977259925	4.66911182756802	4.51894422224169	4.89430848694534	4.90495608784386	4.57339270545239	4.86336859225534	4.73554383922161	4.70872249026991	4.90632783479708	4.50229877346515	5.06819785932945	4.60201140319007	4.80548335754958	4.43296608640435	4.86264479570954	4.62897185009709	4.70175973491682	4.62263756653746	4.74642026577657	4.54707343555006	4.71033257345831	4.81116272941938	4.66489806742669	4.95631226194267	4.78209398956379	4.8494588980037	4.76132783010978	4.76659516172927	4.95364705095724
Capn3 (calpain 3)	-0.140769339841197	0.192449389558953	0.192449389558953	1	FALSE	4.12925004068144	4.18943715313279	3.82825583092645	3.82741257439886	4.11797757048412	4.15442928831341	4.24097827424995	4.27298615777586	4.26664413779294	3.84728540233009	3.6873742836114	4.02910829407601	4.0620526156631	3.77838732491386	3.88221262189286	3.71672756481534	3.72731058286584	3.93395969691501	3.70327792398137	3.80780826926248	4.0044654367703	3.82115915130146	3.5036285959482	3.70098340073814	4.35279382940117	4.15730246631897	4.391437797698	4.10442892224504	3.92422343130936	3.35274440305452
Capns1 (calpain, small subunit 1)	-0.13942415976613	0.0835083977259436	0.0835083977259436	1	FALSE	4.74993644999986	4.79431708384841	4.67208018540213	4.51482922847525	4.57508840510336	4.65616454685949	4.97123084033985	4.9620816213702	5.028600092016	4.67108386073678	4.84601183582463	4.91052641083489	4.72648248726505	4.60194011410479	4.63124400393307	4.69861855388268	4.48498879968601	4.50321514610857	4.71555296854832	4.5115755669053	4.65491666448487	4.56859763741568	4.43342687159321	4.61466273493658	4.79366182868012	4.8319785504885	4.662621382588	4.56258435585528	4.28624539413585	4.89760831431282
Capza1 (capping actin protein of muscle Z-line subunit alpha 1)	-0.0548526494913655	0.505072036987273	0.505072036987273	1	FALSE	4.33530459442119	4.8395565437543	4.65075881589273	4.12447702932967	4.21024857828868	NA	3.50437886376599	3.92312064963566	4.40607401934818	4.3467441913849	4.62588999035983	4.55364311607809	4.64405815294336	NA	4.52387555132852	4.33875242480796	4.80532341438959	NA	4.04941295311848	NA	NA	4.47253975953651	NA	4.20629938653472	NA	3.82382067821559	NA	4.10795563008739	4.64207769370568	NA
Capza2 (capping actin protein of muscle Z-line subunit alpha 2)	0.0599109696854076	0.340804395480201	0.340804395480201	1	FALSE	8.19894099772393	8.17590877626994	8.00567507070369	8.09418327705312	7.96252010395456	7.90592847817314	7.79666912914226	7.6923574497762	7.7304022040938	8.07363281640369	8.03642640553563	8.11628677219245	8.10146624009275	8.1339693088447	8.02917677718708	8.06697714356647	8.16915836604628	8.21206345093292	8.28667788493696	8.04511528660211	8.0631901231358	8.13401553005844	8.16950415401215	8.13920854370275	7.84103591795907	7.78377093277143	7.80222553501714	8.16992500144231	8.00950393946943	8.05983654277481
Capzb (capping actin protein of muscle Z-line subunit beta)	-0.0243977736093412	0.494594971261247	0.494594971261247	1	FALSE	7.32788493089489	7.38782778459616	7.39962400161448	7.0746766862945	7.14018558950961	7.11012308046751	6.99273444728825	7.05227459145998	7.00306247423421	7.23042399751955	7.27827288570357	7.28115110903781	7.14770354816225	7.26246134673904	7.24995724770746	7.2429168465914	7.32494557980089	7.35474305406294	7.21516408858559	7.19027903504083	7.21135296267561	7.241420734502	7.29019398777589	7.25547240770591	6.81174073996714	6.85611423397746	6.89575096997656	7.17471600224078	7.21604737624355	7.29153909794262
Carhsp1 (calcium regulated heat stable protein 1)	-1.29573892966517	0.0472004854520226	0.0472004854520226	1	TRUE	NA	NA	NA	NA	NA	NA	2.91227237737104	NA	2.70911635469512	NA	NA	NA	NA	NA	NA	NA	NA	NA	NA	NA	NA	NA	NA	NA	NA	NA	1.51495543636791	NA	NA	NA
Carnmt1 (carnosine N-methyltransferase 1)	0.0268208123059894	0.522236442068085	0.522236442068085	1	FALSE	5.1368640058168	5.13538300777323	5.04356761185802	5.11455026557149	5.14264624360009	5.29624814634983	4.57673374992097	4.51770402814457	4.6263924089757	5.16796802146725	5.06244123899999	4.96654582661429	5.13186518986185	5.17921643014364	4.84441578416329	5.35863537840811	5.35097806529918	5.18272804667505	5.15263773965111	4.84841763125584	5.273448751349	5.12501870958205	4.90698196340116	4.80101375835429	5.0313687278018	4.84491787755063	4.91604663813002	4.94359787912927	5.17423462084343	4.43482835641991
Casq1 (calsequestrin 1)	0.119892330805361	0.217078012362273	0.217078012362273	1	FALSE	11.4858242783757	11.4111031200906	11.4312991025087	11.0048524727226	11.013797212029	11.0220556577372	10.8473079553838	10.9352755684838	10.8941356558976	11.3033070007484	11.3401727920507	11.3109762495813	11.1229315028462	11.1654346454065	11.1442312336744	11.6274791668091	11.5570041104051	11.6153813506834	11.0492495705803	11.0757665902062	11.123545928922	11.2830767743657	11.3459485114976	11.4326097534798	10.9444412100673	10.9830505970868	10.958639709494	11.4307452427062	11.376434737663	11.4277161556505
Casq2 (calsequestrin 2)	-0.418438956526463	0.0391995465603451	0.0391995465603451	1	TRUE	3.92301603174042	NA	3.85230852372115	4.50266157390617	4.45102643504753	4.30823708215598	4.41140590683722	4.4942811915542	4.58185134297336	4.43489505984554	4.24780601821922	4.41379715018921	4.33669042755376	4.59855577332351	4.45689155214677	3.93556346724973	3.78141217420869	3.4838802538141	4.0805382864763	3.67762099245359	3.75959262510682	3.7770093373255	3.76038064556534	NA	4.73184034378712	4.5406410778359	4.75108339427923	2.99639055433501	NA	NA
Cat (catalase)	0.0500008391318037	0.48280362919633	0.48280362919633	1	FALSE	5.12811189776487	4.77254551862151	4.7598695462105	5.42334621860437	5.45958243796252	5.32634678821392	5.23571174452279	5.12281350308963	5.1984980825418	5.10170889866788	5.1459790039982	5.03770727500709	5.33447174000656	5.33486499299129	5.40253459792687	5.12776120181828	5.15367564979724	5.19029088902475	4.84526422013336	4.72156952633789	4.64266691901416	5.72320630866835	5.71733918367246	5.67749132897636	5.55457043417658	5.5784164716317	5.49493396579313	4.79660813609961	5.18450247456626	5.12580812339673
Cav1 (caveolin 1, caveolae protein)	0.086273760469068	0.439584397603365	0.439584397603365	1	FALSE	4.56518892313104	4.59887729975379	4.66587593838509	5.35967929035941	5.40662510127239	5.25101461281709	4.53816564694119	5.05625836513877	4.88000956273329	5.42629495032881	5.20942217188543	5.00399343821405	5.70021774798281	5.4461701950512	5.39006918963609	5.4526382616054	5.45004989341804	5.1660043649052	4.75263621093284	4.4950043453744	4.52551141295023	5.15179388749632	5.46647377252759	5.27973128419631	5.78045971577068	5.62519449452258	5.65129857905483	5.16173050871338	4.98504951764583	4.84839259155282
Cavin1 (caveolae associated 1)	-0.0659576921367056	0.359932218466648	0.359932218466648	1	FALSE	6.54125462537455	6.65712548179812	6.50718096796263	6.7777353116322	6.85181149439505	6.68676663085186	6.68945292797527	6.6839771069756	6.75858301065338	6.79463680272654	6.89576308557389	6.77743286673247	6.83268751643953	6.81148387497979	6.82701871652215	6.45922175682285	6.63487347487072	6.67325960078669	6.24628266310024	6.30531576231686	6.3385153380764	6.77847143419983	6.93603718171719	6.85048691201382	6.84624256510951	7.00057470932008	6.94591197787334	6.71068247366884	6.64780376847031	6.72986542019576
Cavin2 (caveolae associated 2)	-0.0955461436956834	0.281569069871399	0.281569069871399	1	FALSE	5.202260983562	4.96292376032557	4.95935750025433	5.1669443622642	5.29229218035384	5.26325605288846	4.81444788285685	5.14830777062697	4.92608483876004	5.17046991664692	5.31456964991059	5.05515226165498	5.42085626593781	5.45509702837341	5.2873171423897	4.61885531116216	4.90258494577734	4.95598228477194	5.00641472755294	4.95246869620442	4.6092467150008	5.34104996847131	5.26732979107866	5.25311188930331	5.25224533417845	5.36910698654361	5.04076533465934	5.14816131568964	5.05003146069784	5.23879068027867
Cavin3 (caveolae associated 3)	0.105054423345991	0.373047374115569	0.373047374115569	1	FALSE	4.00588499669465	3.96048390868772	3.58839683294644	3.83998981123106	3.99742790800831	3.85736398670578	3.66441457242264	3.88316134836568	3.80414651312742	3.59381985232659	3.7244647392613	3.90924507520664	4.68785014621668	3.9207029902958	3.85379609049292	3.8731733895393	4.12343444619145	4.37088265866308	3.38922261635589	3.83566137477076	2.99743874748829	4.06399468634576	4.4086982762664	4.26838947709135	4.28080788077975	4.07884889787317	4.44831291988227	3.87181408478344	4.03560631578148	3.8206793503671
Cavin4 (caveolae associated 4)	-0.0732034134675869	0.324342994198519	0.324342994198519	1	FALSE	4.12409649105583	4.14964145346317	4.19592235684128	4.10534284028622	3.86433474078243	4.33119642919797	4.3884306551455	4.48056888338413	4.29473101436237	3.92078872466165	3.88992127312902	3.91755587338333	4.01650523419787	4.03033607837096	4.06106763443208	4.03569428338215	3.85703547136089	3.91969284642513	3.92085540342398	4.00009918187472	3.7746605712035	4.17661000633204	4.47872594367396	4.14193954174627	4.06383941686116	4.26170380792622	4.13238765132629	3.98626529307027	3.88620869835867	4.03667036371475
Cbr1 (carbonyl reductase 1)	0.11493515871956	0.0455779332665736	0.0455779332665736	1	TRUE	5.18102699418387	5.08218311197836	5.08639739953076	5.15222804616416	5.09351369683629	5.04044535380526	5.21769990362832	5.22945718219158	5.29850069545361	5.04894671934459	5.1314289747532	4.88494463405737	5.08661819312144	4.98652925869961	4.99694004709859	5.21986162216601	5.06708366122275	5.17698093189858	5.29501399050157	5.12597339097286	5.28021399581062	5.34249785574996	5.34109979708743	5.23122502149154	5.22897641653149	5.13758139439202	5.22392061079467	5.2874907645707	5.1321079317121	5.15086020673809
Cbr2 (carbonyl reductase 2)	-0.0998679760749361	0.439246674487223	0.439246674487223	1	FALSE	5.13881446890228	4.9359971223354	4.8293371193422	4.59694706543748	4.43793346395887	4.95771498415883	4.38864418314543	3.60949495110505	3.98250080734137	4.0493345318093	3.68404445549302	4.27507411337577	4.37076411604493	4.10115419051152	4.36464946735295	3.84569075977064	3.27374562842692	3.89349812448656	4.34268273916231	4.16672347776723	3.97950408051131	4.29272286251419	4.35476244487654	4.51347811247641	4.82291365931674	4.84288834633497	4.98300726027406	4.52968978647216	4.00512148299022	4.37795663381011
Cbr4 (carbonyl reductase 4)	-0.123324574326919	0.139702444183637	0.139702444183637	1	FALSE	5.00962486253624	4.54570895712099	4.78837250113786	5.24836405246983	4.98889823527187	4.97620780892052	5.01237201021777	4.9290713640476	5.06717403367326	4.93585572739043	4.59038644335064	5.04332262978652	4.90091509821994	4.88585252976341	4.89912728198134	4.57994643667793	4.69062940528369	4.56331069160856	4.78610492554058	4.85994967625165	4.61680464676794	4.87900483044051	4.79358900417597	4.95306963766094	5.09106507793054	4.9608313880781	5.08243861601829	4.72638439182807	4.79257948602823	4.59567670669345
Cbx3 (chromobox 3)	0.0213358365606249	0.575428973681432	0.575428973681432	1	FALSE	NA	NA	NA	2.31233698699868	2.24429951303717	NA	2.98026664347978	NA	NA	2.81446018811426	3.25530282109195	NA	NA	NA	2.54898893552389	NA	3.48899051608641	NA	NA	3.00681144937169	NA	NA	2.88314961535389	2.4544365025093	NA	1.26590491585527	NA	2.74943772722462	3.22796436212552	2.63486505495264
Cct2 (chaperonin containing Tcp1, subunit 2 (beta))	-0.117081857660383	0.133438096940246	0.133438096940246	1	FALSE	4.45408374731171	4.51899456293463	4.59709609525203	4.47837001748196	4.48457641700068	4.36544758855011	4.57566327924145	4.40306998593368	4.39074333978047	4.62163579461376	4.21406261888154	4.29022532652623	4.57305332622212	4.45165292105695	4.31856269322484	4.12163711829091	4.02074220094278	4.08717427338441	4.37387785507482	4.07316041783455	4.211954467236	4.43795343228663	4.4223743025124	4.63876894441695	4.45349124040746	4.39191203722235	4.5991154212898	4.42296627400136	4.47923056120634	4.24665130299963
Cct3 (chaperonin containing Tcp1, subunit 3 (gamma))	-0.154683678445205	0.0536009147141756	0.0536009147141756	1	FALSE	4.72809465627692	4.70233616999404	4.58102579052773	4.6154986942676	4.46714250923901	4.61946583410348	4.96685033087416	4.69096456760672	4.75218124813748	4.59497245807638	4.67064208762522	4.50596712639948	4.83295075794029	4.73000948814076	4.72694017779995	4.43770047971111	4.42677464050948	4.30025553839861	4.39766607728144	4.4252847313264	4.3206868433375	4.57051150579889	4.41626552147995	4.51785517482265	4.76404885418628	4.93157433085958	4.76928511780661	4.54207847568939	4.44738744156861	4.59741198755465
Cct4 (chaperonin containing Tcp1, subunit 4 (delta))	-0.124575067476288	0.0783543533579194	0.0783543533579194	1	FALSE	4.42932806593363	4.58056158644258	4.72048642600872	4.56293231020697	4.49848704163141	4.49820618159115	4.29865098477841	4.54632035363517	4.57338058614021	4.36096117874348	4.48563291174182	4.44095219802964	4.61761585964719	4.57396825554237	4.48697174437041	4.50313244192029	4.24209941836663	4.180426377556	4.62458639155188	4.11879991004381	4.3649925735523	4.51680311744266	4.25442775468388	4.36955721633469	4.58932006572064	4.35707337272948	4.64723390980741	4.32078069617841	4.3931759143488	4.32342051206195
Cct5 (chaperonin containing Tcp1, subunit 5 (epsilon))	-0.124255209142807	0.0889292655662381	0.0889292655662381	1	FALSE	4.88656965625317	4.78349332370281	4.90205910403705	4.83742862251579	4.6114202850598	4.72936786742039	4.55155908250887	4.88297067509978	4.93906668741016	4.70426887154872	4.63428541419618	4.51489233380167	4.89258045827955	4.85382103658795	4.92619872449829	4.52548009202545	4.4425653607009	4.62987531413269	4.63241945785817	4.47002919701227	4.53052650790814	4.83657051541715	4.76332658256796	4.53232942855322	4.76873482628149	4.80739098898279	4.88772996294862	4.66780699122502	4.75439583341603	4.53697294674817
Cct6a (chaperonin containing Tcp1, subunit 6a (zeta))	-0.120838003892459	0.135634983390916	0.135634983390916	1	FALSE	4.48399630434278	4.5480049846917	4.59638061170074	4.37772763845193	4.36225245113895	4.27420201371742	4.64739510478421	4.54998946028629	4.53689215535354	4.70798301454137	4.22561427501766	4.46774247735145	4.65500256253899	4.40001868452879	4.59481126810237	3.90137860229318	4.30629870042363	4.45584008737036	4.33061576251032	4.15412950079018	4.22157552166006	4.67517797895561	4.45245047267552	4.28705112745626	4.6025162667208	4.56957007832211	4.45299071166983	4.40067454196401	4.41615064996218	4.38902294538724
Cct7 (chaperonin containing Tcp1, subunit 7 (eta))	-0.104079905134822	0.235213777517514	0.235213777517514	1	FALSE	3.77459732284571	3.22946487314009	3.73883267556971	3.60537580326534	3.53241671007891	3.8365099238614	3.52873383168894	3.54453484356596	3.8456305500546	3.39746072605472	3.60729480081921	3.30213915986565	3.50193588176626	3.54314939704371	3.6810668948397	3.20531899998612	3.63913953138043	3.1287998393033	3.53625187893729	3.22916335725643	3.48659854094668	3.62798030306595	3.788925791837	3.32433538607651	3.48522071315591	3.72953101838587	3.78740111941156	3.59912732633497	3.34799157219536	3.19215943916421
Cct8 (chaperonin containing Tcp1, subunit 8 (theta))	-0.100075368634353	0.136377624685256	0.136377624685256	1	FALSE	5.25549695645485	5.02365900200361	5.06593845325067	5.09321365788337	5.11584061982089	4.98623343188302	5.22700937863888	5.05730296246709	4.96656889736902	5.22376619171006	5.04016037960419	4.83004231212789	5.34268984958964	4.97155734857844	5.00156807836881	4.82019938981097	4.88719867780572	4.93026897692632	5.08277496067274	4.89964936004663	4.97935773936525	4.97842904178583	5.04034013911671	5.0883027544114	4.93168305705981	5.03696042245591	5.30779279612989	5.08723368913422	4.80938871834603	4.82033726716771
Cd209b (CD209b antigen)	NA	1	NA	1	FALSE	NA	NA	NA	NA	NA	NA	NA	NA	NA	NA	NA	NA	NA	NA	NA	NA	NA	NA	NA	NA	NA	NA	NA	NA	NA	NA	NA	NA	NA	NA
Cd36 (CD36 molecule)	0.0340565457305694	0.528777272059486	0.528777272059486	1	FALSE	5.48151530374265	5.4764076117735	5.41310660308678	6.37458047703852	6.32638094703333	6.286038344104	6.17421664083325	6.23652514562164	6.12689234647561	6.20933638561287	6.09638204452227	5.9298454290834	6.16339205585413	6.09380311190696	6.24259297938511	5.99644298208383	5.77626193873743	6.08975448100891	5.61110449386021	5.24331872185333	5.5537444745512	6.41521106308521	6.29547141245172	6.20247845297787	6.44594846624204	6.45192156722896	6.46841388487619	6.21221718179321	6.09859220323746	6.28098228804499
Cd74 (CD74 antigen (invariant polypeptide of major histocompatibility complex, class II antigen-associated))	NA	1	NA	1	FALSE	NA	NA	NA	NA	NA	NA	NA	NA	NA	NA	NA	NA	NA	NA	NA	NA	NA	NA	NA	NA	NA	NA	NA	NA	2.34773651384578	NA	NA	2.04460045371165	NA	NA
Cdc42 (cell division cycle 42)	-0.0806738094092479	0.333382082913465	0.333382082913465	1	FALSE	5.80495960665605	5.34477879700119	5.53642907123717	5.61585765487547	5.56216914261183	5.40525721455497	5.64166162502051	5.77870270945536	5.48993463992957	5.57330180812939	5.68231203802568	5.49144908515402	5.74280119925807	5.7970467095201	5.76386566509828	5.36198586999765	5.7389056157024	5.65898547382045	4.81312958712755	5.27350470019357	5.28846561593963	5.65079614644119	5.72633806666419	5.47172723175434	5.73951330677264	5.72827155836508	5.6277468988104	5.77669095075969	5.47246177672332	5.69189702631687
Cdh13 (cadherin 13)	0.0415695257579289	0.406299897932719	0.406299897932719	1	FALSE	4.56284075140838	4.55488349972296	4.5561044199125	4.55921646344929	4.47283215754968	4.68497017892834	4.52958360054925	4.53871197183927	4.62006436536632	4.49191080297719	4.68581123054186	4.72047000914261	4.96625048836484	4.62507757154826	4.54630800475442	4.75780733876134	4.74611387150685	4.9226307822724	4.55253077657875	4.60827700289707	4.64696905038256	4.42336302800099	4.44381216783977	4.64569589516432	4.72685300984434	4.65218243569343	4.85021934871699	4.5334885952395	4.82804252343757	4.40059257608819
Cdnf (cerebral dopamine neurotrophic factor)	0.124134639422746	0.254995922298861	0.254995922298861	1	FALSE	4.15975026638032	4.32883646422954	4.07548128879326	3.8550428671411	3.77129401565166	3.71840546805653	3.87242494536934	3.68283170088643	3.7052591389286	4.16534921832642	4.01676372498934	4.26320721832669	4.04428919226718	3.81999510283637	3.59781718206395	4.24318921977577	4.11339212681258	4.29105094951234	4.05463144878297	3.79864157711981	3.65430950575445	4.56727771623319	4.46908498008379	4.30274309563043	3.98846656205693	3.70818723602071	3.61790966482029	4.27369491003708	3.9095043135606	3.94668407938702
Cdv3 (carnitine deficiency-associated gene expressed in ventricle 3)	-0.011482858085327	0.568032557378154	0.568032557378154	1	FALSE	3.6810668948397	2.9442681316274	3.52542997713141	3.59544398458948	3.35746755170485	3.70028434261632	3.18260172901557	3.43270557748693	3.52847130188289	3.53651299683657	3.36654603320483	3.24910093428667	3.69784052709313	3.76530135034588	3.22495710703448	2.48463570426664	NA	3.2681049735405	3.32173187501855	3.35463551845726	3.75346547978968	3.92299700948982	3.40656388034165	NA	3.36864264898359	3.41386483309795	3.73572795245389	3.61262378956373	3.50611950766648	3.584541653291
Ceacam10 (CEA cell adhesion molecule 10)	0.913767887583982	0.277094179880933	0.277094179880933	1	FALSE	NA	NA	NA	NA	NA	NA	NA	NA	NA	5.07214868614029	4.70444041904109	4.67208018540213	NA	NA	NA	NA	4.52316672893615	4.47444902290635	NA	3.6629232498931	NA	NA	4.14153088562518	NA	6.60406390848204	6.62455422512297	6.5378380632115	7.19217443463638	6.81201039899213	6.72719892664574
Celsr3 (cadherin, EGF LAG seven-pass G-type receptor 3)	0.583987182411603	0.240540014744899	0.240540014744899	1	FALSE	3.16897571646078	3.34318038446329	3.90766944066136	4.66776726030327	5.93339795583889	6.36926056908363	NA	NA	3.99328488114187	4.81798644352328	5.83362383024816	6.3852291147862	4.69960160185232	4.42657339132299	5.12967043159117	4.08048712193704	4.56550578602718	5.02801212195683	NA	4.77480813992265	5.29754360837513	4.386065959392	5.06754407132428	5.48843788492343	6.85194888143312	7.77685409976112	8.07970343822376	4.30633516019798	4.67580464243451	5.29423842999809
Cep131 (centrosomal protein 131)	0.18728556624721	0.158750388337777	0.158750388337777	1	FALSE	5.55701483586806	5.32250866280986	5.75093337864027	5.67707407175065	5.67308996010478	6.15679097377143	5.31481976569734	5.26996820063334	5.59952608858832	5.56741158814907	5.12448943649668	5.60552396497774	5.94771991792318	5.61090967229137	5.96232228266557	5.40828727671226	5.1235999858918	5.98955685599434	5.49542974883106	5.59592132279339	5.92977443124342	6.28556312587409	6.0859174815428	5.58087207714449	5.70538633072243	5.96356891332347	5.70707470674577	6.13333747046555	6.00427440833756	5.94082215845337
Ces1 (carboxylesterase 1G)	0.119765387508346	0.460518726523489	0.460518726523489	1	FALSE	NA	3.33409626213523	3.44035427232892	3.77624087964798	3.82192446076547	3.1526361173321	3.72676583662171	4.33579050190723	4.06244987388524	NA	2.9081653746553	1.47076070297934	NA	3.74120808705261	3.40829067388267	3.99060094839598	4.17193535818724	3.72391891719298	2.78985442555839	3.42763298842564	3.28462517384779	3.86141946316529	3.89221614318807	NA	3.49959080242694	3.40483501748626	2.81860518372997	3.81980100341299	3.71683729131891	3.31663959250649
Ces1c (carboxylesterase 1C)	-0.136255545063773	0.223527819822299	0.223527819822299	1	FALSE	5.26902566357774	5.44841204306982	5.16996908311732	5.46738056992517	5.45162984481961	5.55933272864524	6.09432686893036	6.15026720874841	6.17236149821147	5.13656464682541	5.20408983959317	5.37445180455236	5.62327576008515	5.56040009471796	5.58632940764071	5.41264605465516	5.18661544255875	5.38077446276752	5.60367381591861	5.40140861195728	5.54248093822006	5.10380393859359	5.36455142202091	5.33998179863358	5.60429969276049	5.43062315594788	5.67778446457724	5.49954934690996	5.30284908732908	5.37294165365317
Ces1d (carboxylesterase 1D)	0.166427356348816	0.376135924061977	0.376135924061977	1	FALSE	4.10712708419107	4.0837154579046	4.39683079996945	5.4298904183574	5.38416380836448	5.29844570764238	5.79230096367222	5.74712150246105	5.77821120521319	4.98412447795583	4.94404787319984	5.02330858729748	5.02993870861533	5.03833521054145	5.06244555644908	5.74384345236806	5.69670886085192	5.64047921955085	5.42990715167813	5.31420708628557	5.27020373871375	5.48021664358402	5.59662510848931	5.55537444611063	4.17821267761749	4.3453183053655	4.17814095427847	5.50095179499189	5.41191768170824	5.25431058547323
Cfb (complement factor B)	0.343655836037896	0.162277723260209	0.162277723260209	1	FALSE	1.26729607804311	NA	2.00828249627571	2.22902180765853	NA	1.89387473275835	2.42794133250948	2.1160053690715	3.18201051070195	NA	2.268742782343	2.49058039870177	NA	NA	1.73314171725622	NA	NA	NA	2.3397018073384	NA	2.58026128138471	NA	NA	NA	2.30240094514982	NA	2.58085700632339	2.86327442010487	2.54939070740744	2.32153274228038
Cfd (complement factor D (adipsin))	NA	1	NA	1	FALSE	NA	NA	NA	NA	NA	NA	NA	3.24186153407325	NA	NA	NA	NA	2.26900022150391	NA	2.4427604112062	NA	NA	NA	NA	NA	NA	NA	NA	NA	NA	NA	NA	NA	NA	NA
Cfh (complement component factor h)	-0.430161456699274	0.257780558562811	0.257780558562811	1	FALSE	2.06224607680946	2.28599397237378	3.96812762556869	NA	3.81263170695573	NA	2.9709751005969	2.00210119714637	2.11855574904118	4.09377142695575	3.51040498212646	2.64118993540701	3.95030043211517	2.99048477373647	2.93364817005554	NA	1.73129187415693	NA	3.69740687295203	3.74557080250765	2.16819914748837	2.52597112588375	NA	0.996750278849185	1.39758394029825	3.16887786611704	3.19324975601673	3.39921211774008	NA	2.53216732028056
Cfi (complement component factor i)	-0.304747760832467	0.212134739931232	0.212134739931232	1	FALSE	NA	3.69094222587412	NA	3.12209784520028	NA	NA	NA	3.65828004484732	NA	NA	NA	NA	NA	3.10741838486454	3.42823620867554	2.8274024116761	NA	NA	NA	3.49992240368606	NA	NA	NA	2.8092786063537	NA	NA	NA	NA	NA	3.24998530252371
Cfl1 (cofilin 1, non-muscle)	-0.416110726416601	0.0129508783908417	0.0129508783908417	1	TRUE	5.37552256637023	5.34375601701001	5.39958128053752	5.68272778328792	5.25302109571151	5.31588499071132	5.37066997232071	5.38280902549284	5.2216025872594	5.83481485396726	6.06474923059589	5.83168980023575	6.20919209719518	6.12599198239049	6.07675361326571	4.71765449119361	4.8862574817303	5.05329383452986	5.11979605725218	4.94470854762663	4.83979838350692	5.40245614860097	5.44710637528533	5.43244836227956	5.65251517644302	5.51084485374612	5.59809419809954	5.24292637099693	5.19461110039356	5.20459461841822
Cfl2 (cofilin 2, muscle)	-0.0164140038217791	0.508594422031857	0.508594422031857	1	FALSE	8.49330307744685	8.43361882199447	8.42211944454052	8.41514175277073	8.34410945527795	8.24546714025622	8.48799273440883	8.43459070039903	8.3487679826855	8.33372784125089	8.25978562605534	8.17318741124059	8.33446548284275	8.22306530739096	8.24787530971802	8.23589934593275	8.14980807716224	8.07956478318217	8.25850008060912	8.36142624014517	8.28922583814017	8.43045673338423	8.35351737846712	8.30108916495933	8.54804352922876	8.44940867855649	8.34402509973919	8.44750894444977	8.38098479927036	8.32154933772508
Chchd3 (coiled-coil-helix-coiled-coil-helix domain containing 3)	-0.133375559096918	0.196265623102664	0.196265623102664	1	FALSE	5.2293956531274	5.19682340065457	5.25083654464836	5.41038520438103	5.52865257756814	5.41661008116505	5.77913887778079	5.69348138185554	5.78386258441332	5.13463988488877	4.96961100305526	5.14489884187058	5.3622033477877	5.2733853400354	5.22909566135538	4.91826218787329	4.94366351200716	4.82829137910858	5.14846641336682	5.21689715138906	5.14431970505588	5.33165147983659	5.08715729700644	5.36773448955115	5.6428228501457	5.51730404283359	5.45444242490138	5.35701705265448	5.28491753989146	5.15943947251191
Chil3 (chitinase-like 3)	-1.0751939278565	0.162413865833051	0.162413865833051	1	FALSE	3.15775679455239	NA	3.1825620041952	6.14567949289906	5.93695824062846	5.98578047176328	2.62448228669556	NA	NA	4.90250776999997	4.91659606789219	4.94068358445782	7.48971150994949	7.4094333677208	7.47665710844203	NA	3.02596783571111	3.94776900242016	NA	NA	3.83328480299677	3.70752479089961	4.03628352798845	NA	6.30302815905852	6.3448213971028	6.36187536468894	3.43178339880388	3.07917157033668	2.92276491783485
Chmp4b (charged multivesicular body protein 4B)	-0.135383637392639	0.495680950496765	0.495680950496765	1	FALSE	NA	NA	1.03132461259975	NA	NA	NA	NA	NA	NA	NA	0.101018002266463	NA	1.49557749120854	0.919423990883296	NA	NA	1.03790227166127	0.437419517234692	0.269727388620909	NA	NA	NA	NA	NA	NA	NA	NA	NA	1.26076036987062	NA
Cisd1 (CDGSH iron sulfur domain 1)	-0.152470666529371	0.133438096940246	0.133438096940246	1	FALSE	6.67290616018654	6.51356654193539	6.4245744696662	6.78282789207489	6.87711845568036	6.75242748110995	6.97833293549279	7.09102275091852	6.98378028472429	6.68178656688861	6.57992381587816	6.55936485290253	6.68528142517386	6.50784220078971	6.50082594908895	6.36944205464543	6.2469951553072	6.34779674002273	6.48450391567385	6.42884252593132	6.51313065854679	6.44006518604955	6.45540613479804	6.4936729497819	6.93241556350441	6.99515659637561	6.98752552126407	6.63499250983373	6.49246210567623	6.48211416715932
Cisd2 (CDGSH iron sulfur domain 2)	0.271592304234045	0.191279728027886	0.191279728027886	1	FALSE	NA	NA	1.90286853129974	2.45462337516199	2.56938901086801	2.8410552971361	NA	NA	NA	NA	NA	NA	2.36643133032603	NA	NA	2.8855587464786	2.41217993833401	NA	2.44386122225666	NA	2.4258620859436	NA	NA	NA	2.60256852485425	3.04609636922168	3.22972787890357	NA	2.5561718778373	2.68416567490208
Cisd3 (CDGSH iron sulfur domain 3)	0.0284157910869422	0.555846602989738	0.555846602989738	1	FALSE	2.24069289169399	NA	2.95391146634489	2.5603383374625	1.76870095533078	2.20876070575765	1.69430968629709	3.2162654941422	2.39334205930859	1.0861451439608	NA	1.44119661184371	2.11106804721145	2.05523383863923	1.85384398661442	NA	NA	1.9283513712355	1.61328175272279	NA	1.81388993426488	2.68111188486187	2.50528629350378	1.85973106652102	2.46776203732896	2.31848171134726	1.90717910576664	1.98325084187403	2.09947363633035	2.62516760307757
Ckb (choline kinase beta)	-0.0401673301513275	0.489367273528374	0.489367273528374	1	FALSE	5.61214604765122	5.68140428581283	5.86469130905699	5.50800072477028	5.47670246683737	5.48878169779679	5.84211647585139	5.76198729922979	5.87408134151411	6.12588249614885	6.07593474989553	6.11781761667829	6.44388674315177	6.17277751350922	6.17509140819052	5.77472908712884	5.75042160079186	5.54843970737446	5.81559848310906	5.59645515779532	5.60225791745661	6.22454005121146	6.12943758313345	6.15991572671211	6.06881051662053	5.84764119830472	5.81785089887467	5.74259373605921	5.81733673642935	5.72276382282337
Ckm (creatine kinase, muscle)	0.0288761585865849	0.48527390637962	0.48527390637962	1	FALSE	13.5839641974069	13.6588028129497	13.7152327389218	13.3245321747471	13.4397270145087	13.4864453910246	13.4169162521956	13.5653401272085	13.584833347435	13.5445781173388	13.6165373573078	13.6921468765983	13.5385769619205	13.6041246192028	13.6390127861503	13.6847047954838	13.7350482412909	13.805209814955	13.7092453956878	13.7529346187112	13.7714275676417	13.6059887236131	13.7078120603159	13.7224233304492	13.1361292095415	13.2404678818318	13.2236352241349	13.5376430884151	13.583447157158	13.6277960444854
Ckmt2 (creatine kinase, mitochondrial 2)	-0.432048828602475	0.00820331131392275	0.00820331131392275	1	TRUE	9.82525615636669	9.79672265814549	9.80901724968027	9.78230207573928	9.8180788239696	9.84613128045525	9.82267916842046	9.89262174151978	9.86569461291044	9.73071297182655	9.69268175082187	9.78879662266561	9.76933537436003	9.77778133029823	9.79625542895211	8.74214098549815	8.71173923554911	8.78495213814446	9.05448764961058	9.06693679391562	9.06003927497448	9.52270314012324	9.54590467851875	9.55212534299674	9.92193166040486	9.87410686171698	9.93396648131594	9.58972229649495	9.56567713720418	9.60690114062649
Clic1 (chloride intracellular channel 1)	-0.194501039649087	0.319666415738669	0.319666415738669	1	FALSE	NA	3.47600573421821	3.64609351676118	3.8140171327117	3.39557012206126	4.01844723831275	3.87169582382136	NA	3.82288307570901	NA	4.25879025249461	3.89940768072484	4.57190126566559	4.60854314733057	4.23087162689006	NA	NA	NA	NA	3.53333907766854	3.44334142580323	4.1411629961191	NA	3.83532787960195	4.07466812428072	4.19388210928751	4.24310541811895	NA	3.69850743288372	2.79682614192035
Clic4 (chloride intracellular channel 4 (mitochondrial))	NA	1	NA	1	FALSE	NA	NA	NA	NA	NA	NA	NA	NA	NA	NA	NA	NA	NA	NA	NA	NA	NA	NA	NA	NA	NA	NA	NA	NA	NA	NA	NA	NA	NA	NA
Clip1 (CAP-GLY domain containing linker protein 1)	0.171546196148229	0.103011923447243	0.103011923447243	1	FALSE	3.84189263160306	3.43332003595962	3.59185890498717	3.48195761500915	3.56491465867283	3.53363809731641	3.14478058634029	3.62141894537672	3.3817401997504	3.90468639821364	3.56473178673017	3.30604491486715	3.49607880709938	3.59748350073796	3.953246611457	4.00359324229405	3.84853781578114	3.29276702777477	NA	3.46275909239787	3.48406077282524	3.74179054526489	3.94506453037912	3.59524106801842	4.09121744489229	3.80032011762591	3.77846092080725	3.85676663042669	3.72171169125454	3.63596329417925
Clta (clathrin, light polypeptide (Lca))	0.134418593594697	0.478995861817482	0.478995861817482	1	FALSE	NA	2.71049238093311	NA	3.8892009428168	3.11784794694428	3.65992455840238	2.17127409182664	3.34131688740276	3.41752850488125	2.03211142524343	NA	NA	NA	3.23532727684468	3.93998816479959	NA	2.82407535625156	NA	NA	3.13105108940411	NA	NA	3.38708677001591	NA	NA	2.65770402195096	3.19753046359121	3.71270582163856	NA	4.09128515837701
Cltb (clathrin, light polypeptide (Lcb))	-0.379791245760155	0.0450531998242445	0.0450531998242445	1	TRUE	NA	4.59859150202125	3.20133117709038	3.2892487124055	3.09692467919931	3.26045930286099	3.57271992960741	3.66100845516057	3.83266726510367	3.20480430404978	3.80923949913776	3.44293022962644	3.73415681989236	3.67273082151876	3.63955632796042	3.5101517577843	2.74885191000915	2.76087879316473	2.43664958611076	3.13972160083171	2.99137762605075	3.39581686313265	3.40592430641792	3.42917405024998	3.15594833416534	3.41671816136519	3.76483444500626	3.7829222238889	2.95243794363036	3.0006905249696
Cltc (clathrin, heavy polypeptide (Hc))	-0.0554574655766674	0.368992757460221	0.368992757460221	1	FALSE	5.88977772247297	5.75190552439329	5.80874799572071	6.0255670461829	5.95394963498606	5.93914663478422	6.0666683055029	6.0521984996627	6.11328168014242	5.96276878814163	6.06278875231404	5.95650742418326	6.23008962574868	6.06483974939221	6.10421293502208	5.87375169060862	5.87597660213846	5.79533058289298	5.75530154965271	5.76812873362175	5.6881579736958	6.18196123157106	6.1035396022996	5.99377397943771	6.26771181709926	6.13847250899849	6.17535692894571	5.9951452873736	5.76454520625162	5.77343464041269
Clu (clusterin)	0.170718136200495	0.363275292150578	0.363275292150578	1	FALSE	3.8621537954829	1.95317955025727	3.81236473136021	3.58952381673924	3.18813818964879	4.01546188694375	3.66276378069627	3.60660804561824	3.34886976151828	4.15286484630894	3.70764626194499	NA	3.81740837203475	3.98141429959997	3.86696730639719	NA	NA	NA	NA	NA	3.49278894151482	3.45172544397143	3.73327840729762	3.80032011762591	4.04763435585115	4.3212065669699	4.10600485957781	3.93609137793388	3.33210638698974	3.60414250752326
Cluh (clustered mitochondria (cluA/CLU1) homolog)	-0.112241840305099	0.476776776510895	0.476776776510895	1	FALSE	NA	1.99119438233081	1.95852719617745	2.34133966219823	2.27057678225209	2.82496942947534	2.35893632748862	NA	2.21118044616256	1.65531976836653	0.910916823983143	NA	NA	1.91453773580417	NA	1.38456377898104	1.56832402026971	NA	1.49741820501389	NA	NA	2.34856953756627	NA	NA	1.99166605168503	2.51986895218573	2.62849132652297	NA	NA	1.51316224872573
Clybl (citrate lyase beta like)	-0.19437870847269	0.0129508783908417	0.0129508783908417	1	TRUE	5.40952331854988	5.28983077730204	5.32840206837411	5.32174053234022	5.1444298405203	5.42374959007775	5.63688268762907	5.70143538894365	5.48112453645883	5.18414141444999	5.34655628206935	5.22894564207369	5.26989715779107	5.32819379918398	5.44476975318157	5.0185674141245	5.10414372839205	5.23389189386136	5.24741868389342	5.24535114268738	5.20191218037587	5.31246914189278	5.28761635057165	5.17117079162349	5.26136908593161	5.34314839814202	5.05607190516211	5.06505093783299	5.04066890954417	5.03509159781975
Cmbl (carboxymethylenebutenolidase-like (Pseudomonas))	0.383624134930224	0.000233150340114782	0.000233150340114782	1	TRUE	6.87322261567735	6.74588268890226	6.88931534361205	6.50364290555191	6.37952566174821	6.32273217325663	6.52361684015045	6.42147915710331	6.43115992604795	6.67178871842323	6.54726781499553	6.56025486924798	6.56020900553594	6.59230304191045	6.54372012712612	7.16212945458217	7.14477039144418	7.07491212176319	7.00857428489574	6.81208743517108	6.88359638018711	7.12811808575146	6.9652532751753	6.97007136908153	6.79329766939338	6.68181467179371	6.69228769809048	7.04466733118408	6.96402890000206	6.99487384472725
Cmpk1 (cytidine monophosphate (UMP-CMP) kinase 1)	-0.0556527721408931	0.377582982525952	0.377582982525952	1	FALSE	5.40607061695412	5.17273951708999	5.27950843973481	5.25936288807201	5.26889844872166	5.34665555796486	5.46450490913191	5.3245334123268	5.52100360976884	5.45686199017093	5.2989478518245	5.38490632540709	5.51111061044567	5.4890997320762	5.32722746776129	4.9722469118432	5.09769506373552	5.33671898743065	5.05438399678984	5.00331888657609	5.23391106214398	5.68518048780275	5.41943102243146	5.62021982550749	5.50945832868699	5.35119014004967	5.42558686430547	5.38427089254241	5.20493886235585	5.3780884631359
Cmpk2 (cytidine monophosphate (UMP-CMP) kinase 2, mitochondrial)	-0.0860623446151934	0.469036416724081	0.469036416724081	1	FALSE	NA	3.75505847811068	NA	NA	2.58759061943826	NA	3.50782000604235	NA	3.56087388669898	2.95552855913221	NA	NA	NA	3.09232077858827	3.46192139679073	NA	NA	NA	2.90524113350287	3.21756885671856	3.3775818952059	3.44478631480994	NA	3.12280025339146	NA	3.65500828889409	NA	2.77665147645512	3.1812059375428	3.01459810240155
Cmya5 (cardiomyopathy associated 5)	-0.0394979498498884	0.483235340204209	0.483235340204209	1	FALSE	4.54546803279063	4.59355097761871	4.45521541738248	4.48504033923449	4.15891864178529	4.38634192539018	4.14027149696545	3.97649195105918	4.27479092513397	4.35692552784309	4.33055122956049	4.49478679739133	4.26957181166376	4.09058247636244	4.50806729964821	4.56147278160965	4.03302648123849	3.78459820521819	4.27022243056522	4.00225245173138	4.1406641516325	4.62736753633961	4.53412387209939	4.36130516312054	4.552155706425	4.5940886769337	4.62972380481394	4.05740694735797	4.35355619279487	3.97214120020094
Cnbp (cellular nucleic acid binding protein)	0.127143228734984	0.194200435549971	0.194200435549971	1	FALSE	4.79226712084388	5.00410583282993	4.98559606032936	4.73430317000738	4.60615200166285	4.83386160779748	4.26301937768218	4.52079937440518	4.49901669699333	4.88669158108171	4.34612009630572	4.60370348445819	4.89650436654306	4.94468043998373	4.74630739124763	4.72232393387158	4.82461003383309	4.87384764155396	4.44911231954942	4.55382125653269	4.49215442782247	4.85038439362401	4.92391454729829	5.07057823987302	4.95365170657684	5.1763945864248	5.06121888139063	5.01178185945991	4.76557187406643	4.84091133131923
Cndp2 (CNDP dipeptidase 2 (metallopeptidase M20 family))	0.0473909536109224	0.363275292150578	0.363275292150578	1	FALSE	4.97345974325761	4.66238781925968	4.70208677923767	4.84355679937991	4.77926497416849	4.61516319132009	4.88294133851435	4.79324563913367	4.80782887256915	4.97143779075641	4.80176913672142	4.84530938912367	4.91803315079008	4.73928646538163	4.926402747299	4.72042075742337	4.70777324346704	4.74759685989925	4.99486932025042	4.65338682276323	4.80397092801909	5.03576905162569	5.17241950754161	4.95873133756784	4.88134159173213	4.89203152175437	4.90741467960388	4.94130354092684	4.73056931375216	4.82543966474976
Cnn1 (calponin 1)	0.142424912685694	0.478995861817482	0.478995861817482	1	FALSE	3.11955538469528	3.07553263116736	3.22080819402523	3.52957110757389	3.36464246433591	2.97118300757559	NA	NA	2.58783541045295	3.44363317136129	2.77826115178997	NA	4.33111758694089	4.1717272440763	4.32186317214975	NA	NA	NA	NA	NA	NA	3.95650277777004	3.62780525341447	NA	3.45529433799158	3.16867412361482	NA	NA	NA	NA
Cnp (2',3'-cyclic nucleotide 3' phosphodiesterase)	NA	1	NA	1	FALSE	NA	1.55761104617728	NA	NA	NA	1.27696706534501	1.92295515965563	NA	1.65728786233556	NA	3.19544366979312	NA	NA	2.35166790091621	NA	NA	NA	NA	NA	NA	NA	NA	NA	NA	NA	NA	NA	NA	NA	NA
Cnpy2 (canopy FGF signaling regulator 2)	-0.00364901099299974	0.581631055478148	0.581631055478148	1	FALSE	4.30091442695677	4.50038779227192	3.92089350419028	4.4431358423647	3.97612530555842	NA	4.07242312417982	4.05475298860427	3.91766088796101	3.62228614682781	3.68220246358303	4.15799764365987	3.90506202354978	4.40151442380431	3.85179900401553	3.88760325214972	3.70642003930195	4.32757958910664	4.14896663392377	3.78818454280828	3.78335187967405	4.11091442263868	4.09904266851879	4.34288181788219	4.16759878503186	3.37401005761793	4.46825095059872	3.94387445460816	4.42620436155261	4.23519092704256
Coa7 (cytochrome c oxidase assembly factor 7)	-0.286118176875151	0.319666415738669	0.319666415738669	1	FALSE	2.40619377850735	NA	NA	2.96097684126553	3.08724387444564	3.55209421021056	NA	NA	NA	NA	NA	NA	3.1600811680697	3.24521421552207	NA	2.95087895457922	NA	NA	2.13799199005086	3.50482375358243	NA	NA	NA	NA	2.31821559602522	3.00066889473723	NA	NA	NA	NA
Coasy (Coenzyme A synthase)	-0.0693954597152888	0.532202402009813	0.532202402009813	1	FALSE	3.07963411236871	NA	NA	NA	2.82528293668762	2.05703083319955	2.57752309110337	NA	3.29753627192264	1.52490115890917	NA	1.23833441817087	NA	NA	1.74913948371491	2.46994847434488	NA	1.81924716572682	NA	2.61741838895154	1.91642696136891	NA	2.58141391927627	NA	1.75883614660151	NA	2.69525001007064	1.79776837859002	NA	2.36218651196824
Col12a1 (collagen, type XII, alpha 1)	0.633168905414581	0.0783543533579194	0.0783543533579194	1	FALSE	4.20165738317965	3.81715251425211	4.14571820871722	4.49561202620597	4.17927217370157	4.231701199029	3.98615605178442	2.90776556521937	3.43781364818791	3.24693398978436	4.22634667994055	3.25521518723456	5.0400463741605	4.87948032756929	4.69863522129434	4.62160649256744	4.31193173333597	4.53187423216975	1.96012244131937	NA	NA	4.69093664038691	4.79132961929513	4.74294398127006	5.45001359027787	5.41631619718317	5.31517130443531	5.03647256294988	5.01967967791112	4.99236964084693
Col15a1 (collagen, type XV, alpha 1)	-0.0593040980185344	0.479589136217527	0.479589136217527	1	FALSE	5.12479544617756	4.93817285634516	4.88837309230869	5.1886224711125	5.22821840449072	4.94458674388554	5.41326572902913	5.4865888878532	5.36777292326472	5.26151953239135	5.37566156805797	5.36923264620151	5.11668496884134	4.65067840835356	5.12566763107005	4.68995884695563	5.03745250993961	4.83419544204456	4.75818056629838	4.3665740081334	4.8393197030417	5.40105698782273	4.99754533137048	5.31309707526179	5.70285975029875	5.69508906209583	5.96545184942666	5.06169412577392	4.97998415815854	4.94782042248302
Col1a1 (collagen, type I, alpha 1)	0.302108558882235	0.308610554125424	0.308610554125424	1	FALSE	5.41160928282776	5.44809482489389	5.24158852876142	4.5251543140923	4.75012945770184	4.71273333062503	6.4392142052056	6.60350320997481	6.51816371679703	5.59052118217869	5.63560349814539	5.71271682529609	5.42109872041241	5.55869927576105	5.56244087655569	5.06744081455028	5.64303073210793	5.67682309543615	4.5640549589178	4.67540948095381	4.63592847912958	6.36997416433975	6.31201707847079	6.11373799941489	7.07790522171978	7.28256027168489	7.15935671740315	5.72798306072542	5.72197684606908	5.63470071153924
Col1a2 (collagen, type I, alpha 2)	0.42366705658112	0.171744240593173	0.171744240593173	1	FALSE	6.27123329894808	6.26681839205199	6.19115201793431	5.61703982788494	5.75184127051345	5.91273368438526	6.78830724060412	6.91801644874702	6.97466696765701	6.3213039943107	5.94371039080621	5.75730599556279	6.23671264129736	6.32209579843829	6.33687605664821	6.40557718486011	6.32969051428379	6.42245672218881	5.69183562541865	5.18164326122664	4.94029362687792	7.05804585664188	7.05160049585389	6.90133756887829	7.6592609829602	8.11266364794812	8.09706820924977	6.76014109028739	6.77777475629295	6.57543033153813
Col4a2 (collagen, type IV, alpha 2)	0.382657939883845	0.0383375683344259	0.0383375683344259	1	TRUE	6.27370609807047	6.09226030324016	6.00871097047879	6.56525748109961	6.53067631723648	6.22216118516338	5.94601962893334	6.22984360162964	5.0135069245963	6.767403205029	5.91717155032548	6.21750216555517	5.66446292921528	5.16635794004363	6.38995049284046	6.52885414188609	6.27584700885128	6.78647874608785	6.80926008201514	6.54119266272144	6.56439646128562	6.27681859339624	6.39149450845578	6.66527906108787	5.92288049273179	6.25795914994762	6.41797062543449	6.23157832954864	6.60810546157616	6.46674456668886
Col6a1 (collagen, type VI, alpha 1)	-0.00822122197818764	0.578644444972054	0.578644444972054	1	FALSE	4.71324490218431	4.67094228152084	4.76521646970451	5.36352154354655	5.30786563928161	5.18075257125182	5.98853472957316	5.8417316434825	6.00866839766939	4.86215875591668	4.6907411347098	4.79114725656018	4.88655990182173	4.89411928135619	4.97256859527522	5.30844097091919	5.22798745873459	5.25098051635845	4.84007544172708	4.79489928314714	4.82442673812726	4.99430364887679	5.11393381821952	5.00834794094632	5.64115582441901	5.64796202260466	5.60197575908776	4.9133059216174	4.78014208983847	4.866517339558
Col6a2 (collagen, type VI, alpha 2)	-0.0205007379795442	0.563192045165969	0.563192045165969	1	FALSE	5.11393381821952	5.12771581140639	4.91416265591219	5.72964521308473	5.58170072994981	5.57646469502132	6.47516110245843	6.32344573290092	6.36926231424582	4.99290435668717	5.13383063631777	5.08656724375346	5.32084927708589	5.23457795978457	5.1732513847696	5.6678807743198	5.81215419653227	5.70890454181376	4.85324716724215	4.91260675583558	5.11464187715426	5.45396855669212	5.35521012391518	5.36506258520111	6.10949011194836	5.97178264216114	6.06483974939221	5.27154146356079	5.20923499525918	4.97539632087651
Commd3 (COMM domain containing 3)	0.169176987978352	0.455037331079724	0.455037331079724	1	FALSE	NA	1.80662514602086	NA	NA	NA	NA	NA	NA	NA	NA	1.32684219167702	NA	NA	NA	NA	NA	NA	NA	NA	NA	NA	NA	NA	NA	1.52833126645003	NA	NA	1.94349004720456	NA	NA
Comt (catechol-O-methyltransferase)	0.0777498948165478	0.340822197209441	0.340822197209441	1	FALSE	4.04685771168497	4.34357837714689	4.09632089573052	4.2431663652612	4.26052253214478	4.37547738793797	4.68791171696722	4.49486358277833	4.7431325396317	4.39495308469636	4.28762743116454	4.30387570725712	4.1242619548127	4.23044129050343	4.32240410571339	4.37567199264468	4.52003873612932	4.6194599649206	3.93766453698789	4.17747933758059	4.27120901651429	4.61334894712435	4.72689659448049	4.51145538843961	4.21353392562187	4.6142681351642	4.63902952331062	4.35727751457262	4.36478251821826	4.17952697396995
Copa (coatomer protein complex subunit alpha)	0.169926663953991	0.408187408457397	0.408187408457397	1	FALSE	2.93575202895603	NA	3.53185552239628	3.46199995141985	3.33243583646163	4.07191708843061	3.17545274398568	3.86586933856528	2.87930387269616	1.76754463229538	NA	2.39529043115623	3.58564761816306	4.0780376298084	3.41374300157592	NA	3.82601961403156	3.29942344476195	2.69695973913642	NA	3.70553562852121	3.35257492843791	3.82336214442561	1.97306384751932	3.98355913713697	3.72713628644581	4.05284189234642	3.56224242422107	3.32345654169693	3.37772069863121
Copb1 (coatomer protein complex, subunit beta 1)	0.129697208659465	0.484351011674848	0.484351011674848	1	FALSE	NA	1.8936301427005	NA	NA	2.2456721098792	2.29687437041014	2.67084939800788	NA	NA	2.95072594862139	NA	NA	2.05071412452851	1.8201054213954	NA	2.92602029951755	2.07332325748706	NA	1.07967506835346	NA	NA	2.35114772759348	1.76904809488359	3.10387693722573	3.45218686802996	NA	NA	2.23801945964539	2.65356911375428	NA
Copb2 (coatomer protein complex, subunit beta 2 (beta prime))	-0.0381499666647477	0.540719695234056	0.540719695234056	1	FALSE	3.82962634081254	NA	4.04161973020946	3.88125348074479	3.36800001067377	3.62091479145989	4.03545675854936	4.04539054629702	4.12378205762612	3.90354929481754	3.68264071142861	3.82559230558626	4.55506148709329	4.1937953939412	3.73196521366928	2.28912917191742	3.10756568695045	3.58529909029677	4.29942784088365	4.36819562655146	4.32598357601206	4.31334744645264	4.31328213641781	4.05316348112108	3.5009040067013	NA	4.04684025420297	3.5579614268932	4.27206799255916	4.27138085264266
Cops2 (COP9 signalosome subunit 2)	-0.0520511934572074	0.445397878160076	0.445397878160076	1	FALSE	3.50564961372342	3.33795366140538	3.63120907480985	3.96831197905053	4.07353749218876	3.87080855747058	3.97950408051131	4.10582053029271	4.22130483773604	3.94827377462792	3.65008670079048	3.47182475925381	3.9391137158138	3.71405864220577	3.69060705836009	3.83086375675176	3.74826800197834	3.525229500145	4.03200383718299	3.822862686277	3.60535209597926	3.82700600963898	3.6913108202263	3.95515468611801	3.75576353978899	4.12824390238938	3.77617770053517	3.79877634690891	3.38352459231974	3.44675910014254
Cops4 (COP9 signalosome subunit 4)	0.0579003052323875	0.427029479004832	0.427029479004832	1	FALSE	3.62444017473207	3.77432321458246	3.54446065693534	3.29918163743676	3.22185697907683	3.73077036313381	3.80483831702151	3.85577048665739	3.69805174728359	3.89215784423504	3.33446816448771	3.4883607567659	3.0747948368959	3.01757811377461	3.64784405298789	3.34677255292931	3.41891853412011	3.48093718898764	3.7167824291103	3.86190575204559	3.70097230722272	3.52169151310742	3.53929531772889	3.77921768931465	3.58381991481383	3.681246846511	3.89433274227769	3.53025806061805	3.33752557045224	3.48372550525316
Cops5 (COP9 signalosome subunit 5)	0.156660883167028	0.216407845583496	0.216407845583496	1	FALSE	3.17049074755539	3.42855782304243	3.68594014844598	3.77158982740408	3.79186615307519	3.35807268836875	3.33919440731207	3.5064623066816	3.0374823812757	3.44253218622234	3.76496179781266	2.4697792024738	3.69498045383547	3.07853810801787	3.71541019541636	3.3646984875204	3.82618236491591	3.50752827191024	3.69133315625158	3.55766740686058	3.35573517661538	3.50531932639576	3.51024039135992	3.472721703043	4.07902816926255	3.52044739331893	3.44611062946511	3.94351817804891	3.36913142122318	3.45610959825367
Cops6 (COP9 signalosome subunit 6)	-0.0977796124021974	0.310573644333921	0.310573644333921	1	FALSE	3.76851253365196	NA	3.67249323190543	4.05149391642477	3.89843088387623	3.6074723567301	3.73464459588541	3.6285753130583	3.73709182445979	4.12175314252423	3.30381142794796	3.91502366370072	3.92415690803323	3.54360723637848	4.06765592449031	4.01405172371811	3.64228568305958	3.52554273319505	3.60643038329611	3.98943878060666	3.68504308947668	3.71851506702348	3.70473919499991	3.36251196966418	4.0601944134419	3.26766313313292	3.93592171342261	3.78835161808824	3.41974112430727	3.57150692839173
Cops7a (COP9 signalosome subunit 7A)	-0.0428045184343652	0.522812440606115	0.522812440606115	1	FALSE	3.95275289351721	3.27884713189471	4.02988571771074	NA	NA	NA	3.95670720579646	3.79750071312959	NA	NA	3.57873346154213	4.01995983316311	3.26448238521931	NA	3.79891110410962	NA	3.99606328980657	3.83473143846984	NA	4.02017324827424	3.62009369875064	3.41773101966153	3.98531826033925	2.80279912502449	3.95209123289755	3.52983343734078	3.71928202675161	3.812765176229	NA	NA
Cops8 (COP9 signalosome subunit 8)	-0.0623142548581189	0.487499276317353	0.487499276317353	1	FALSE	4.27724089833207	NA	3.77998456343741	3.53886093364021	3.96819215196702	3.57852818078568	4.06157748937629	3.68958990698152	3.79747996179491	3.67029650410749	4.23727306981226	3.5834228046936	3.94451178262547	4.09168291092857	NA	3.69609399678696	NA	NA	2.93342345134844	3.73058561609717	4.24962737313969	3.34208533812331	3.3509922045858	4.00021638802744	NA	4.29456928878769	3.7383787429764	4.32181267466722	NA	4.14945448689039
Copz1 (coatomer protein complex, subunit zeta 1)	0.365085361341961	0.373236269844169	0.373236269844169	1	FALSE	0.155321800098635	NA	NA	NA	NA	NA	NA	NA	NA	NA	NA	NA	NA	NA	NA	NA	NA	0.520407161440595	NA	NA	NA	NA	NA	NA	NA	NA	NA	NA	NA	NA
Coq10b (coenzyme Q10B)	-0.18520468869059	0.284861931663645	0.284861931663645	1	FALSE	3.52755832641575	3.76252953988563	3.75276999621928	4.24659810305712	3.79541371019113	4.02429308059032	4.13736416579393	4.40253800867036	4.2413978519545	4.33992836937568	3.65780004173982	3.73162858319602	4.10788032739281	3.56595049539191	3.32542959123956	3.51828333777011	2.83295278268876	2.98549314394789	3.84193287582641	3.54832564388589	3.59231350813498	3.32013515399967	3.10969486482593	3.82820504628964	4.45824418554713	4.34839532238435	4.4425454561053	4.177590956853	4.12374067970414	3.71315690279175
Coq3 (coenzyme Q3 methyltransferase)	-0.102226989795947	0.438260822038782	0.438260822038782	1	FALSE	NA	3.95316278447026	NA	3.61970645004589	3.71099923924554	3.82817457464944	3.20852506319769	3.84212402055808	4.04401809528799	3.255313397232	NA	3.937372643082	NA	3.97645529070188	3.40918724716531	3.31916846699914	NA	NA	NA	3.66937832287873	3.37977342945477	NA	4.02017324827424	NA	3.9076213759805	4.24592913637513	3.69860744216793	NA	2.72492525244691	3.48395762187044
Coq5 (coenzyme Q5 methyltransferase)	-0.0822993925454115	0.399917262322794	0.399917262322794	1	FALSE	4.21415589758334	4.13953498129835	4.56921156702121	4.38079177557199	4.53248528471632	4.30304277617764	4.23037211732418	4.27596802727239	4.47468912544586	4.09710509058366	3.65698824455879	4.07333182748596	4.20988221122127	4.17322339669971	4.19012492438581	4.04421049194035	3.99901682907276	4.02670269627039	4.22178430027756	3.64263226536272	4.30192413865625	3.70648634825951	NA	3.88892829158456	4.72155858999479	4.75903862338583	4.57060865043841	4.08951509969444	4.27305331765954	3.88852895929054
Coq6 (coenzyme Q6 monooxygenase)	-0.0870970664010586	0.403140116997746	0.403140116997746	1	FALSE	3.59988904495926	4.18354209327481	3.51892534402897	4.3403984789496	4.25858676144121	4.30871035116808	4.09120051602451	4.26405595306581	4.63999036305914	4.41773101966153	4.11796095273242	4.07294612712726	4.29716206336713	4.0263840075363	4.33019983285091	4.2417181745967	3.96750986970278	4.15805421312231	3.7001067500954	3.82092437503655	3.74517278057195	4.07184845974646	3.87441337634909	4.09756866122605	4.44932365699078	4.62483784982247	4.80095165486788	4.02664958636986	3.5089356618644	4.07321184286839
Coq7 (demethyl-Q 7)	-0.138332353006843	0.376135924061977	0.376135924061977	1	FALSE	3.35954928190431	3.42410244762503	3.34457287877532	2.78604636025955	3.71558591418774	3.73084642856714	3.52428939273945	2.93611965341265	3.91616131901117	3.66377724913719	2.81469601859949	3.12101705923057	3.74275000981265	3.59978195257596	3.81092632060898	NA	3.42617080871046	NA	3.38686611539981	NA	2.46322485013378	3.56376827845203	3.40610123821186	3.47844120974553	4.25854153730902	3.49605323397472	3.54795564618154	3.06283666373266	2.81112572885837	2.63110428236588
Coq8a (coenzyme Q8A)	-0.217026855487147	0.127059622622257	0.127059622622257	1	FALSE	7.41878869732469	7.29234924392616	7.36875089139709	7.77317877724099	7.62649754422109	7.73307635097263	7.75147041616339	7.68039468932622	7.60233513012982	7.56307421486246	7.61752623716048	7.56356238233275	7.30106629469678	7.33619410941885	7.3825548620087	6.9503750932121	7.06263982828646	7.07983674781336	6.95814667376272	6.95872669831156	6.88808566840687	7.28180950763709	7.31515862153738	7.18142064028014	8.11254376281866	7.97239397602647	8.03042436789951	7.38162081568222	7.18601516695261	7.39621944024775
Coq9 (coenzyme Q9)	-0.182567283263196	0.132626443944638	0.132626443944638	1	FALSE	5.81062304389345	5.6982796080751	5.7337746134743	6.18105483127527	6.07254960538828	6.08975871748863	6.53974352704234	6.46100788520909	6.38548453326659	6.14182717285185	5.99967310237203	5.93276514513571	5.97196193232025	5.77952501316599	5.9598026062131	5.7603141064225	5.61973285666891	5.66320797248065	5.83397289446317	5.4199837662455	5.58707990447444	5.72556667036207	5.89291797482485	5.81668673661279	6.24609070503588	6.22123135762109	6.43701295688505	5.96153998662835	5.96621125920507	5.86777294029372
Coro1a (coronin, actin binding protein 1A)	-0.56978967488651	0.132626443944638	0.132626443944638	1	FALSE	3.59969865300374	3.41194140196864	3.04055056082114	3.4974846313192	3.79795716699298	3.41879712864018	2.93056136533774	2.39895501525386	2.98625983120243	3.55202041129291	3.66550647203426	3.73467710842197	5.15784004560306	5.39376282850522	5.10967397300644	2.07152586119371	NA	2.60433468638819	4.22117334436029	2.16366939816371	2.94052949333581	3.18456436151416	3.39274329845037	3.19146000346593	4.10650745614011	4.07908792144234	4.28002093054573	3.34178654481223	1.99320697240089	2.43497509988555
Coro1b (coronin, actin binding protein 1B)	-0.128145897778501	0.41375562804095	0.41375562804095	1	FALSE	3.4590249836427	2.66371350132103	2.42744526845165	3.03300885558437	2.35047461639619	3.36939668539527	2.43478299632881	3.3148342638336	3.37754025157406	2.385237744527	2.39773452119544	3.43963643422433	3.33795366140538	3.13265251226122	2.78559449102062	2.37304678907333	2.82647323638883	3.31474292314267	3.04925610623711	2.72967892598192	NA	3.25524087357181	3.52760836743312	2.95834530042264	NA	1.61968062976936	3.01510144470334	2.41557209906647	NA	2.5047271605967
Coro1c (coronin, actin binding protein 1C)	0.0407824502820591	0.567616487252827	0.567616487252827	1	FALSE	NA	1.53811597078111	1.52639438318488	NA	0.791172267670621	NA	1.1826350970194	2.14554703618986	NA	1.31225275008966	NA	NA	2.71781129675413	2.38018362536602	2.57452298965111	1.69647018003937	2.07539229101624	NA	NA	NA	NA	1.314290483988	2.43248911891533	NA	2.33542036958502	2.49063943975303	2.66902449711942	-0.315346407753889	NA	NA
Coro6 (coronin 6)	0.109279011580992	0.423164137699208	0.423164137699208	1	FALSE	3.19388053269137	3.12617333943	2.68587737247082	3.38316512484753	3.58030229057982	2.77671252958959	3.03413998594954	2.82855034657209	3.18007782571868	2.84854983368303	2.51333914094596	2.89506603097391	3.05637890085659	1.84958700198626	2.52213611990503	2.16445484491703	2.8273780208494	2.36665792966451	3.15745284701999	2.83550777445134	2.40297588116084	3.37577623436908	2.76690253644941	2.99007808874095	3.89820835250872	3.38686611539981	3.43929068104202	3.3779427563382	2.75410716717992	3.36952231982384
Cotl1 (coactosin-like 1 (Dictyostelium))	-0.225594891673306	0.377168010880292	0.377168010880292	1	FALSE	NA	NA	3.53951866434271	3.600364914951	3.63429122337502	3.16879605171907	2.4907780483783	2.88814900401585	2.78464007981575	3.71408062881048	3.42134450071843	2.45354128373161	4.48702321312912	4.50493177755043	4.676989477871	NA	2.96061364411709	NA	NA	NA	NA	3.21147328365224	NA	2.79666212156209	3.46907846609679	3.48717760838915	3.52319810012381	3.2623324240524	3.40128913764074	NA
Cox4i1 (cytochrome c oxidase subunit 4I1)	-0.260852174371369	0.0166539763400549	0.0166539763400549	1	TRUE	8.46695333712393	8.47149232596411	8.50969980015623	8.61586868708599	8.6879040207671	8.68048260010755	8.81686845896612	8.86339027576144	8.91536553258229	8.46091044257946	8.45894790683214	8.6280335431225	8.56161635721601	8.52397353587326	8.53917432387453	7.97170448306702	7.99273444728825	8.02684984473994	8.14718965824726	8.16154510238052	8.1596695471367	8.44287716351736	8.45864037856759	8.47256087915636	8.60874272344035	8.65101939167466	8.69945446498368	8.47204092170908	8.49407553849172	8.52879398804164
Cox5a (cytochrome c oxidase subunit 5A)	-0.225950242587859	0.0258389756250709	0.0258389756250709	1	TRUE	8.70149014476866	8.68577899926576	8.65993525873137	8.90676736014385	8.80973276416455	8.82895837988213	8.9100520414101	8.92899796017815	8.94608456672107	8.72197411276289	8.61686491558262	8.68131221402127	8.68568790698351	8.67757871216538	8.62932018792665	8.19643000095457	8.17606341532016	8.18974550493107	8.46986156223033	8.39490851066681	8.39268663676088	8.67842056124366	8.62823773334005	8.66538211111442	8.90639458393132	8.91950694102252	8.87269950205586	8.5950373767285	8.47783920078185	8.43806824480808
Cox5b (cytochrome c oxidase subunit 5B)	-0.244981228477224	0.0133881595429712	0.0133881595429712	1	TRUE	8.12725666901051	8.26291699423325	8.24779462751735	8.2548632761391	8.30355702178963	8.31525374055427	8.34790478656825	8.52960624379136	8.47443604325226	8.19849415363908	8.15984107013138	8.17513034098261	8.11714956593219	8.18118207971062	8.24107268987313	7.59015286623498	7.64553595122619	7.69566677630156	7.90116859546033	7.90944310870556	7.93712071941261	8.18127154454704	8.01789964401311	8.1839975603864	8.13804648148921	8.22290596800186	8.36481752956455	8.13880935033961	8.20120255633964	8.13370222394398
Cox6a1 (cytochrome c oxidase subunit 6A1)	-0.587220718017618	0.169929997076298	0.169929997076298	1	FALSE	NA	2.29653376172944	3.93532773045426	NA	2.69846964979427	2.79989548636927	NA	2.2742914841021	3.96675345012643	NA	NA	1.96609818095231	NA	NA	2.45653282591988	NA	NA	NA	NA	1.8563323963086	2.43865481082889	NA	NA	2.1281779015869	NA	NA	1.96375523715733	NA	NA	2.67316516993516
Cox6a2 (cytochrome c oxidase subunit 6A2)	-0.250928470104165	0.0817903823745493	0.0817903823745493	1	FALSE	4.37559554392619	4.57009856808917	4.40395617902565	4.33933695343367	5.01993760060671	4.99889952542205	4.72610641852957	4.68708869068927	4.75286631394411	4.40119355106326	3.97469449711558	4.1304861350053	4.62897768071102	4.56510969653183	4.27834909333534	NA	3.56850643746617	4.31221498711999	4.0355183428167	4.5082131195989	4.07759337401705	4.19890270222495	4.18272407459003	4.2213357756122	NA	4.49188515586326	4.64566131419368	4.36116477124008	4.70409176886773	4.23578831947336
Cox6b1 (cytochrome c oxidase, subunit 6B1)	-0.166495804301251	0.0643433057780785	0.0643433057780785	1	FALSE	8.94887529785582	8.93940290679578	8.97129062906508	8.99360926693236	8.93158851300257	8.96899215478679	9.23893729167307	9.27434087683318	9.30417104482763	8.89702255249055	8.86415828117627	8.83040428711401	8.81438058662383	8.85812401383987	8.8537306049411	8.58719619654485	8.52008039302574	8.59308107345607	8.69019707055537	8.63480379131048	8.6109731397826	9.00259282908693	8.98688303342787	9.02847522368078	8.94326498070093	8.9995039883228	9.07325255305355	8.89975870663633	8.76458302287016	8.85694524098465
Cox6c (cytochrome c oxidase subunit 6C)	-0.218414361942079	0.0609893390386303	0.0609893390386303	1	FALSE	8.99578975904606	8.80001978162573	8.95376867408883	9.15721807243265	8.94689458083218	8.99028836736718	9.4038939928481	9.30764937542584	9.32916396965503	8.8253054546725	8.70083848497202	8.76977834982375	9.01484622569591	9.08578048451015	9.06078238273269	8.6557882923329	8.62568692854297	8.4688235832663	8.46857109900929	8.46831042374251	8.5120174529379	8.80062492062554	8.82652306512788	8.88125164504199	9.21684284283726	9.16340061038697	9.12418077652829	8.98306770336506	8.86675964683325	9.00395353601933
Cox7a1 (cytochrome c oxidase subunit 7A1)	-0.246615984047184	0.0169921756134172	0.0169921756134172	1	TRUE	8.09479555470947	8.17524014576138	8.21228236651607	8.38229978900958	8.56286058964118	8.45900120506591	8.14186701373405	8.35479593748616	8.47568885262193	8.15570876153576	8.10611795907107	8.20087409004612	8.14443391945011	8.2662290280845	8.22367835848165	7.69396777571437	7.83678256582442	7.9524966525211	7.69041011112826	7.76864088536093	7.76725752574664	8.0564263752904	8.1111252347898	7.96194160281768	8.2585189247113	8.28579983000655	8.42013286969187	8.04843238023264	8.15077797328673	8.2539231033845
Cox7a2 (cytochrome c oxidase subunit 7A2)	-0.3161546109669	0.0363243143365688	0.0363243143365688	1	TRUE	5.2947934943884	4.9314325017614	5.32122100106519	5.42155657883387	5.09196211848275	5.26261731651319	5.24876251625292	4.35217234641665	5.23962334959546	5.21309838564848	5.4238268900654	5.27945272324067	5.26522308648417	5.17770655342476	5.15432396466048	4.75495162051822	4.69486348194904	4.46021832866727	4.71288187008868	4.84566567269433	4.99210674175209	4.85840876540448	4.5932342386847	4.86851392389546	5.15412139756005	5.65972480435884	5.54616907256194	4.62331673534624	4.64363111179181	4.52764589705712
Cox7c (cytochrome c oxidase subunit 7C)	-0.340268466573386	0.0573699028748579	0.0573699028748579	1	FALSE	6.32939631882882	6.56441932686015	6.31554268272379	6.49466681204198	6.49738882317248	6.33774855034113	5.56403971139126	5.50646230668161	5.62615582665692	6.13023488159116	6.14081136958516	6.20280753353688	5.92477688106622	6.07154602571674	6.36374054183785	5.94449538433062	5.88409968027947	5.79600585359028	5.92327518491875	5.94698111140704	5.80500089441798	5.60007048890796	5.01714246404775	5.12001594707357	6.49683780282164	6.37229918638857	6.2389912523766	5.58666267642516	5.61662529540131	5.61720737104465
Cp (ceruloplasmin)	-0.0773659889812967	0.25294019063113	0.25294019063113	1	FALSE	5.10869171607241	5.08491040903969	5.10394238113513	5.09728632229559	4.83511056096461	4.80435305648756	5.3942157218098	5.19990786765803	5.29484494649582	5.0028690102005	5.10756652385115	4.98997458363375	5.06202670371814	5.02667614156452	5.1454369859825	4.73463917705808	4.79572020071395	4.87689506728376	4.95135466212176	5.04996613791451	4.94591197787334	5.15813502279246	4.8692150378732	4.92608483876004	5.01328805391282	5.21317228115546	5.24446088372381	5.1598430879276	5.0789897558401	5.07964691123884
Cpne1 (copine I)	-0.161216931744365	0.223592296165661	0.223592296165661	1	FALSE	3.86817311870569	3.1417303242734	4.04684898297038	3.7815170898542	4.05641011709855	3.92330133540597	3.81850293092564	3.88813926025698	4.04402684114702	4.20327947639702	3.60547062851413	3.10710699232121	NA	3.82307676094244	4.12771581140639	3.91224746355233	3.39053012226603	3.61151471386186	3.48018755571982	3.59325814593613	3.5988296707299	3.52332357805327	3.39504908562121	3.94775030376108	4.0421802892586	3.98180699766098	3.27938363179944	3.15735582900714	3.96461118532067	3.95582424080644
Cps1 (carbamoyl-phosphate synthetase 1)	0.682504057538931	0.0130461280876757	0.0130461280876757	1	TRUE	5.54005517531363	5.87228210598292	5.6288144146132	5.76325752296054	5.74793783909227	5.62208697098852	6.68320518072474	6.78710591959737	6.80344662767075	5.79920908014956	6.00086310458221	5.92808365069681	5.87724363625191	5.92098875170404	6.02703901357875	7.22205102899528	7.06678883554009	7.13345050253089	6.51102203031845	6.39025495632187	6.27793640876952	7.771238544195	7.56489637252164	7.64437546652524	5.97305098597503	5.92519004845845	6.02716953667775	6.29035251799503	6.2278103752815	6.21359224688544
Cpt1b (carnitine palmitoyltransferase 1b, muscle)	-0.218841642640334	0.0672539870064109	0.0672539870064109	1	FALSE	6.77250593072702	6.6985241015792	6.61051995020978	7.22349012641225	7.12854086864087	7.05478337195981	7.23819453003198	7.21467853539753	7.11581357584834	6.98080220811487	6.92443248449565	6.91296116987931	6.94722196648815	6.87330875737751	6.8856475709904	6.58051937866382	6.58096400574411	6.5858248543489	6.60655030776331	6.44135233763629	6.4867465469592	6.67190191647669	6.69298506323756	6.64668110454186	7.26994015782404	7.27154706594451	7.32629464950915	6.79694810699637	6.60143950610809	6.73910550679375
Cpt2 (carnitine palmitoyltransferase 2)	0.0256558369703488	0.530930204659846	0.530930204659846	1	FALSE	5.26356029254184	5.21322283905845	5.11554518895043	5.84298134519213	5.7325541280587	5.72057397947307	5.37240889617734	5.28114554382546	5.34304888060708	5.80088696089331	5.79551241763703	5.73635863290414	5.68967935563944	5.5446955681798	5.55045744792584	5.62935662007961	5.45576119661088	5.45892658698729	5.24720978398626	5.12085785669427	5.11971307125054	5.63394553651815	5.56378047878134	5.6191253820213	6.05146346371309	5.99874385777476	6.02145307639383	5.54989707636428	5.48084996721013	5.43638507723357
Crat (carnitine acetyltransferase)	-0.213437093821488	0.0497473106477322	0.0497473106477322	1	TRUE	6.51198504729127	6.39050604734101	6.41732427368989	6.63379445406702	6.62785047660921	6.63218677073866	6.47202304483981	6.4594234214831	6.47731142717512	6.49480279468398	6.36811004786861	6.37465697956313	6.45514800260995	6.47915940788498	6.41472243889195	6.00507431153876	6.06601167043263	5.99794043595779	6.05885545712841	6.04881161411526	6.00091717227634	6.27009345186035	6.35786162301047	6.19444169207351	6.83726208870229	6.80696843412185	6.76387628539072	6.17360318848065	6.17629683900647	6.24943396331983
Creg1 (cellular repressor of E1A-stimulated genes 1)	0.583245259079497	0.0268217786556868	0.0268217786556868	1	TRUE	1.98450550209915	2.37302729434226	NA	1.29541741114545	1.3654349900666	0.98626529307027	2.0805894492011	NA	1.13771335504125	NA	NA	NA	2.15901555476292	2.60553463203385	1.57244345507391	NA	1.77049502082301	2.26707130433762	NA	NA	NA	2.22873251093818	2.27253088058424	2.22993240579885	2.58167422043039	2.91564709519642	2.60648960650113	2.44138255114152	2.18784374302723	2.2298401416163
Crip1 (cysteine-rich protein 1 (intestinal))	-0.406050540311242	0.0406661867998221	0.0406661867998221	1	TRUE	4.11143200536199	3.90965791431038	3.72906326957774	4.01037704508005	4.05182450449707	2.84706085492191	3.46674456668886	3.64429470241661	3.87564246978688	3.73659405235512	3.54038690596375	3.56984345926892	4.37589436588547	3.81596474004847	3.81858473374888	3.14956666974163	3.36192272514341	3.49208390907169	2.93927548181597	3.49014650120622	3.06812733330189	4.1638287754249	3.41882410851864	2.51867109336525	3.98599217434449	3.63699575866106	4.01048446772261	2.99766455146776	3.37211631819884	2.8069076172591
Crip2 (cysteine rich protein 2)	-0.100244298719652	0.482853376489869	0.482853376489869	1	FALSE	NA	2.91234519991285	NA	NA	NA	NA	NA	NA	NA	NA	NA	2.71666172490717	NA	NA	NA	NA	2.33843582507984	NA	NA	3.12967702498263	2.7294853379753	NA	NA	NA	NA	NA	NA	2.69130411935128	NA	2.68239351106273
Crk (v-crk avian sarcoma virus CT10 oncogene homolog)	-0.346473262298829	0.0343041401196642	0.0343041401196642	1	TRUE	4.17365515221149	3.91733627274399	4.10725265203859	3.98933886311469	4.17774242633969	3.93899143877554	4.05024047373097	4.50919543510528	3.85487336880684	3.70095011993595	4.18596959127694	3.82610099176873	3.8948565579471	4.10499914087422	3.47429325934966	3.4583951290512	3.64132637129442	3.26012805656814	3.57802089130231	3.3188272987375	NA	3.76221059947647	4.16369193743116	3.75538968635812	4.13842131042025	4.48233847516673	3.6191899566936	3.31078653075039	3.57981975563067	2.99290435668717
Crkl (v-crk avian sarcoma virus CT10 oncogene homolog-like)	-0.00995772441122889	0.568032557378154	0.568032557378154	1	FALSE	3.57957842762046	3.49619388055098	3.39918476858952	3.35206638510536	3.6932304555801	3.57223485149955	3.7168043742441	3.37214418532473	3.36259612781001	3.61175075883018	3.09990952357304	3.61499246688761	3.75407508958804	3.76340095075607	3.78908234502631	3.36437632449626	3.43381408445803	2.59986524733885	3.66882259610473	3.58651256487982	3.26532736949361	3.51002512894388	3.73634510188322	3.54319890019333	3.91632376798946	3.79592276040509	3.78658590754104	3.63097619237431	3.51522043701032	3.67456234170568
Cryab (crystallin, alpha B)	-0.291319291279294	0.336108103751706	0.336108103751706	1	FALSE	7.39682737570654	7.35705929291685	7.26221702283851	7.98161865291864	7.83392736913751	7.81335793859162	7.37286506011259	7.46354072099772	7.40981519582048	7.32687885483841	7.27326410476611	7.26043032184643	7.35831713381552	7.35862482998852	7.42010338718182	6.20795920784174	6.14185373356223	6.1349930186295	6.01449812699935	5.89997797896589	6.06642075688562	7.3566720442121	7.33527421976873	7.32075542870647	9.03120494332159	9.05240230795529	9.07383897364146	7.35439926455312	7.26849989427711	7.26030799296765
Cryz (crystallin, zeta)	-0.0177652920880838	0.528777272059486	0.528777272059486	1	FALSE	4.12577506760952	4.01439993012814	4.13915839470588	3.96253976891621	3.99234244661037	3.96604279245181	4.09430364180151	4.05505679336894	4.24906603385587	3.96942681550391	3.97032910990328	4.1693718623182	3.58979943408799	3.80603528323622	3.95112149174955	3.71866849159082	3.97520828394096	4.04617671330513	3.965442614021	3.70988612085497	4.04363322499256	4.11321707534053	4.36880326384308	4.32612743336496	3.86427530416779	3.95673508010129	3.88731080013257	3.92003599347489	3.98561882844853	3.90715025734702
Cs (citrate synthase)	-0.284695041950645	0.00443588220726412	0.00443588220726412	1	TRUE	9.45093491234456	9.44816793995577	9.44115975317262	9.66130068265086	9.62149697090011	9.61190822360605	9.66943076562689	9.73263213439886	9.75764502130589	9.46259224651986	9.48937434163578	9.44963771658148	9.41839658672755	9.40698939711073	9.43960651655076	9.06358113650169	8.98877556233775	8.99815318317708	9.13137855459841	9.15438523560557	9.13136311950487	9.22978497250494	9.22175143898019	9.19243584381194	9.61455342099457	9.64625627949712	9.61413559610323	9.30794758343125	9.24225951071219	9.2540861420673
Csad (cysteine sulfinic acid decarboxylase)	0.255348543932683	0.373050425481571	0.373050425481571	1	FALSE	2.60534261295574	2.87491103952413	3.08954391229156	2.69169048563396	2.29558198024856	1.17174485489454	3.1188663412607	3.12701414158281	2.99606148150903	3.151353914978	1.44287981686917	1.72502562917274	2.68499149162359	2.83277864393321	NA	2.93092653106403	3.30047812996861	3.11291527007221	2.67408320546071	2.95821907356302	2.12262302697958	4.02956773140268	3.5484242939165	4.00837035282232	NA	2.25531944070579	0.533164620915383	2.8854435592973	1.79647731679284	3.22665340857434
Csde1 (cold shock domain containing E1, RNA binding)	0.188380214211003	0.308610554125424	0.308610554125424	1	FALSE	2.90146163104503	NA	NA	NA	NA	NA	3.19191475417731	NA	NA	NA	NA	3.06483457704256	NA	NA	NA	2.98475156468998	NA	NA	NA	3.20864835119204	3.06734787713455	NA	3.41737997597302	3.52745823917358	NA	NA	NA	NA	NA	NA
Cse1l (chromosome segregation 1-like (S. cerevisiae))	-0.0539838629298496	0.418904409850294	0.418904409850294	1	FALSE	4.22248773910994	4.19691386741371	3.97166310300877	4.32826921046649	3.68697107716928	4.00077524025732	4.34327989292778	4.41738672761878	4.01386419314254	4.25961146171231	4.20316982709391	3.89489535154308	4.28215064393021	4.10243138033159	4.02175509242428	3.97086285517237	3.95033776314661	4.02630432435191	4.27400068506246	4.14694027935802	4.06887714085031	4.39699515503196	4.07074995657491	4.19980581248936	4.25992776623378	4.25976962264159	4.08943035342651	4.15854708171694	3.66707463132383	3.59624343682165
Csk (c-src tyrosine kinase)	NA	1	NA	1	FALSE	NA	NA	NA	NA	NA	NA	NA	NA	NA	NA	NA	NA	NA	NA	NA	NA	NA	NA	NA	NA	NA	NA	NA	NA	NA	NA	2.01084427530612	NA	NA	NA
Csnk2a1 (casein kinase 2, alpha 1 polypeptide)	-0.0818715894253658	0.49293488477763	0.49293488477763	1	FALSE	3.22395226466567	3.03141107712669	1.59165548350827	3.20045884085392	2.67987189634811	2.68546926203673	3.42098086568769	2.64915096294407	NA	3.17819195790803	2.9725511343014	3.13480414389247	3.71026092987811	2.99969519847682	NA	2.32975795552038	1.57820933393375	2.70546485223156	3.49398030399136	3.73561965339812	3.07866448120083	3.19468279745867	3.03188212954153	3.0790930429426	3.54290185581339	2.78583090322952	2.93573694492643	2.94589793583851	2.10530595939314	2.62711418338586
Csrp1 (cysteine and glycine-rich protein 1)	-0.347198791055216	0.107776581119967	0.107776581119967	1	FALSE	2.60178683064175	2.23796441129092	2.40418104913061	2.29815387058112	2.3234046587375	2.2484042833321	2.96876354554641	2.80213736960125	2.99866849957574	2.0008004736368	2.57270295462767	3.33739711839203	3.29563340424369	3.31633982676335	3.56469520955983	1.78299139663263	NA	2.18442630237044	NA	2.79997213637645	2.1531503011087	2.22731904737849	NA	NA	2.59456526942911	2.70163998489491	2.5559142942434	1.8921617309052	2.76691949314857	2.56717791272263
Csrp3 (cysteine and glycine-rich protein 3)	0.298999885997029	0.399917262322794	0.399917262322794	1	FALSE	3.85053941861188	3.20841737265816	4.14726599010661	4.92905715713853	4.97727534350839	4.84839259155282	4.29256827345407	4.40100235890679	4.36905462512234	3.51553585051161	3.70720450001951	4.26185421948651	4.37566504292858	4.61265917156098	4.10772134212886	NA	NA	NA	3.40611484745113	3.88204628597179	3.90960991583278	4.02666728988728	3.44468031710289	3.70522595661636	6.56049486556273	6.64388504338701	6.61660618287554	3.19747699374655	NA	NA
Cstb (cystatin B)	0.147477930438174	0.283221789422319	0.283221789422319	1	FALSE	3.57504603689363	3.573604776937	3.96835806374037	3.76055097178806	4.22500493921829	4.07233736790032	4.10214579128928	3.48469241154567	4.18808437056115	3.79608894198993	4.35616494329863	4.02237669112447	4.12676641190887	3.74117572136702	3.57844364492473	3.91957844593547	3.74467778931707	4.41033431991491	4.11114819266896	3.67980660426287	3.27600079359078	4.39462389016193	4.37260391520448	4.25671631461968	4.46558925920328	4.49989052226139	4.46995758842061	3.64981087065492	3.56721686125552	3.96505467358819
Ctbp1 (C-terminal binding protein 1)	-0.188503719078117	0.184433766388401	0.184433766388401	1	FALSE	3.05800991197036	2.49457945643058	3.38414653597847	3.18873323161033	2.77584280503826	3.49353205721633	3.44592529857927	3.33475417799754	3.43406771930697	2.97612530555842	3.41213115001319	3.05366744903883	3.56000565885049	3.52042224852645	3.10974166140378	2.86511115425762	3.21592549529858	2.53029052666644	3.10242298146075	3.2042142898466	2.90379028139164	3.14410675264774	2.60043152422582	3.04714398425322	2.89846377690561	3.45227913513478	3.64472154721798	3.26567542511416	2.32657186196254	3.21298014496403
Ctps1 (cytidine 5'-triphosphate synthase)	-0.566847698231936	0.0129508783908417	0.0129508783908417	1	TRUE	4.01813562476543	3.60050764534579	3.6597875871814	3.89668841651042	3.86241171542654	3.23156604202504	2.96274334335629	NA	NA	3.80858069196392	4.14536769080418	3.52495379879343	3.9608360205713	3.82380030203038	3.7248248687368	3.5772233615461	3.18831229647256	3.25716001089874	2.36654323568214	2.76230416263791	NA	2.90149059343898	3.41765001716069	3.92537284914184	NA	NA	NA	3.03992797435587	2.98800293750806	NA
Ctsa (cathepsin A)	0.300053387033678	0.329557919465861	0.329557919465861	1	FALSE	NA	NA	NA	NA	NA	NA	NA	NA	NA	2.47652685712269	NA	NA	NA	NA	NA	NA	NA	NA	NA	NA	NA	2.72926344111891	2.98956230539433	NA	NA	2.61091498595587	NA	NA	NA	NA
Ctsb (cathepsin B)	-0.0992126975141978	0.132626443944638	0.132626443944638	1	FALSE	7.12208251762429	7.06697176367822	7.08878823871691	6.9898202201176	7.02312225621267	7.1705960992736	7.29260692227206	7.34459773253459	7.30507676521744	7.11881651813481	7.13881446890228	7.10520662775335	7.18134112447331	7.19784573811611	7.19624309851107	6.97785230797118	7.06234841071934	6.87704481497589	6.77357442277131	6.94788820067493	6.90114445478497	7.10393818610178	7.31947342625785	7.25450901161279	7.13577083977968	7.1791726301228	7.20438529359567	6.98970670699421	6.99280241344911	7.13412850901383
Ctsc (cathepsin C)	-0.154150170664055	0.46568621323926	0.46568621323926	1	FALSE	NA	NA	NA	NA	1.51093154643049	NA	NA	1.68436992901301	NA	NA	NA	NA	NA	NA	NA	NA	NA	NA	NA	NA	NA	NA	NA	1.44350056705769	NA	NA	NA	NA	NA	NA
Ctsd (cathepsin D)	-0.100315977102824	0.110173693894543	0.110173693894543	1	FALSE	6.63361574959032	6.4815023875074	6.47508326121334	6.4605165107541	6.41767195578708	6.27993924130917	6.40734595237265	6.43362549807058	6.34978456360494	6.44747009770263	6.48142004378923	6.5266291247482	6.54803273686219	6.43294604892685	6.42883415311882	6.47836516333606	6.40140690525099	6.30468808233712	6.18354606310827	6.04767579421113	6.11543074524466	6.49989530452	6.45459376667236	6.52578387630798	6.45650555645079	6.41341129696548	6.41938551274325	6.22713841535833	6.43983254583217	6.33201864047653
Ctsz (cathepsin Z)	0.0636302885708184	0.532202402009813	0.532202402009813	1	FALSE	2.04555829787715	1.08740852700288	2.59111208787537	1.77218549272127	1.67955441397986	2.09706462644137	1.88398437654031	NA	1.05197759330856	NA	NA	1.27752658169788	2.58068096747377	2.56649857859576	2.72641055126344	NA	1.7018639536978	NA	2.37524799868568	NA	1.54809625648754	NA	2.19528774728649	NA	NA	2.11206954556426	2.12919727709196	NA	NA	NA
Cul2 (cullin 2)	0.174186998682298	0.347292482466994	0.347292482466994	1	FALSE	3.9774539524049	4.2677080722371	NA	4.25040833334129	3.42633185523656	NA	NA	NA	3.64751023302745	4.11111479926941	3.82855034657209	NA	4.64655439016293	3.41397311914775	NA	4.5166707684832	4.44902645486999	4.12236625851283	NA	NA	NA	4.48545258935167	4.21375164631101	NA	3.79238686882504	3.98264683003049	NA	NA	4.17185531785119	3.40313135530476
Cul5 (cullin 5)	-0.0254155996160891	0.513284079711168	0.513284079711168	1	FALSE	3.92363411838834	3.69894075638756	4.02618036398327	4.28640066216159	3.62877359520165	4.02146196012074	4.04865470184035	3.84944888940099	3.74286855102444	4.05402359604217	3.54301325462319	3.81433507977294	3.95532210392427	4.19949960366036	4.12114805647531	3.79519549081701	3.89162332736113	3.83407405671049	4.18815560127671	3.8611514380077	3.83568158412171	4.15308380816158	4.11261673756214	3.44230657953536	4.02011989745608	4.10160805850212	3.71405864220577	3.99500504838322	3.85743366216304	3.73035736650176
Cuta (cutA divalent cation tolerance homolog)	0.216082633133001	0.0642134799716334	0.0642134799716334	1	FALSE	5.22767947354014	5.35413122820841	4.97741273692982	5.00108612076164	5.07945918309617	5.19333413837525	4.81048423497776	4.76446293509606	5.16371608625553	5.25160927699301	4.9506317112678	5.29486332180377	5.12580399146474	5.22757551369563	5.28521354640497	5.30816425775686	5.32355741988822	5.48206413687587	5.01011293041084	5.05939854397342	4.99137218350336	5.69819069107236	5.74431181702967	5.91142554546866	4.93383698224298	5.29940952362152	5.26703758526111	5.3916130782917	5.23051430303909	5.29769399743008
Cyb5a (cytochrome b5 type A (microsomal))	0.128571999150545	0.31900442549593	0.31900442549593	1	FALSE	3.61047565694746	3.69426733502289	3.65958210596396	4.35036287217061	4.43811316895982	4.17323938994899	4.29920801838728	4.63963735775858	4.01443563885464	4.07170261295206	3.9643339359077	4.35933843247598	4.30806229742196	4.10127187370181	4.1666752802915	3.98859380548196	4.03337013846059	4.07277467164112	4.09313758175383	4.17344728605727	3.62756014821425	4.82578054037881	4.85098439780858	4.85731919356341	4.05142430928209	4.28863171809585	4.22273502072659	4.40316544827183	3.88152758614653	4.40883411814072
Cyb5r1 (cytochrome b5 reductase 1)	-0.112142124239641	0.328581583570528	0.328581583570528	1	FALSE	3.87416743195751	4.21102777326144	3.83165433569362	4.33617625306674	4.42718376063409	4.55302252411028	4.59329400607046	4.48180911685869	4.5228592551917	4.27153772862623	3.79382306985866	4.17194336197662	4.25882039687641	4.03526319087876	4.26627682332248	3.93004657065804	3.66566563837068	4.14350770643973	4.17027761713437	4.17926421046801	3.95520119301303	4.24903568496887	3.89832446011337	3.75898534277657	4.56257214540658	4.79129314859221	4.58886451819015	4.31087085331089	4.03243590457065	3.71038217077593
Cyb5r3 (cytochrome b5 reductase 3)	-0.0303013636781321	0.522358166697432	0.522358166697432	1	FALSE	4.00845999684487	4.15219964725445	4.26036445373906	4.28059262572542	4.31028194625214	4.22908796843835	4.23194690660105	4.32215890762938	4.56893806629751	4.57886023800709	4.4042287443442	4.33225679716857	4.61194546685944	4.32977660892285	4.36064520246022	4.10109534531632	3.85251827366083	4.41435882215975	3.81008315640559	3.73892992826049	4.02284715204858	4.24678049469324	4.5581145385984	4.7677130556714	4.70697252084697	4.69167373779609	4.87787182958353	4.12205144771389	4.36768557243484	4.24852724618268
Cyc1 (cytochrome c-1)	-0.28001737993652	0.0643433057780785	0.0643433057780785	1	FALSE	7.91753916581389	7.92846507820214	7.91601677182106	8.46416588252522	8.40466899890999	8.49986581367268	8.71649368235439	8.77208359224655	8.73986160090565	8.20076131571567	8.20232466043359	8.25847652513526	8.38511174518615	8.37623828198792	8.45720437926718	7.59593623706771	7.62690633069132	7.68943196065312	7.77437197803372	7.81238912060448	7.79361631379581	8.18168400509155	8.14241854366539	8.15831682800239	8.58724496139765	8.61470248340745	8.58406053442676	8.11115132326054	8.18683231241706	8.17995386261456
Cycs (cytochrome c, somatic)	-0.170177661724353	0.15639088171363	0.15639088171363	1	FALSE	9.37455700385971	9.43881471932132	9.46732635750403	9.73332552710277	9.69201214595807	9.77268406769824	9.98719294160079	9.99098321497372	10.0966888036535	9.60056153726504	9.56070349233911	9.55858142896296	9.6165874376524	9.72440470894114	9.67743776892172	8.99764242423974	9.12885272051038	9.06506602153872	9.32232928865719	9.40637722549776	9.50454491904788	9.91555974018013	9.95230735437574	10.0479282153529	9.63906390173353	9.6652666235179	9.64759513422087	9.45883515407981	9.47069750808276	9.51712999885395
Cyfip2 (cytoplasmic FMR1 interacting protein 2)	-0.0370014585755606	0.534443383305335	0.534443383305335	1	FALSE	6.13064057235581	5.99217473749024	5.47793631599449	5.61622240858434	5.73681320145413	5.82766915942628	6.28824596261353	NA	NA	6.28881440838232	5.72060954655027	6.27267830163325	6.36099979332135	6.00678048745334	6.0873058335409	5.62515649559531	5.7133603932418	5.4334602561063	5.96433855716788	5.76635928671942	5.87240770688344	6.78450398292957	6.7916968799819	6.71478127633229	NA	NA	5.67756461846062	5.65325496272217	5.54857225631559	5.78041509486169
Cyrib (CYFIP related Rac1 interactor B)	0.0146348534726537	0.575646217220583	0.575646217220583	1	FALSE	NA	1.80728072440469	NA	3.06068209903957	1.18161146033741	2.81135799443898	NA	2.35916973074329	2.53532888367104	NA	2.82820098344146	2.31783079903581	3.22681214200772	2.21392268951971	NA	NA	2.19268024320544	2.23030755269771	2.35022565539642	NA	1.62246655297123	NA	2.77057747727258	2.68726901279944	2.79879293308981	2.49319129649873	2.3931717948092	NA	2.90850743131114	2.49021069545115
Czib (CXXC motif containing zinc binding protein)	0.120221838637375	0.451834432802791	0.451834432802791	1	FALSE	3.59280384039962	2.57728379590425	3.83120842134997	3.11965331837349	2.27700873893516	1.95569965277164	3.83571189761734	NA	3.07129931271407	3.62793362523562	3.46740991715289	3.13373448220725	2.41329348962949	2.7245869751006	2.18288294946117	3.95535000500325	3.67395209328901	2.60878795685396	2.50246554569979	3.41616416473313	3.41665061218896	3.65021310531358	2.48693056804135	2.81082557812752	3.4258218128857	2.73241899752986	2.98294795515753	2.8029624491866	3.02812531376559	NA
Dab2 (disabled 2, mitogen-responsive phosphoprotein)	NA	1	NA	1	FALSE	2.57033419996781	NA	NA	NA	NA	NA	NA	NA	1.7149532264225	NA	1.87295086643901	NA	NA	NA	NA	NA	NA	NA	NA	NA	NA	NA	NA	NA	NA	NA	NA	NA	NA	NA
Dag1 (dystroglycan 1)	-0.166720783628971	0.121373327812334	0.121373327812334	1	FALSE	4.41814271206825	4.69127173134994	4.38192704193948	4.40814119081679	4.45022809558492	4.06288155226674	3.85196886391243	4.34621230916701	4.5763104948766	4.8905585628736	4.88607209614176	4.36727320510781	4.38373193666507	4.30081195294303	4.61735726159132	4.37515067101318	4.42460638017376	4.15629952752728	4.16764695166558	3.9631411559292	4.30825164659469	4.38318586579031	3.99899878297806	4.14786022273159	4.60922307123927	4.34771525694775	4.16581548813234	4.25273354496888	4.51292214601569	4.31852654116261
Dap3 (death associated protein 3)	0.190751551464193	0.461113433100172	0.461113433100172	1	FALSE	NA	NA	0.806167301450156	NA	NA	NA	2.01927491314477	NA	2.27647582159858	1.51610089905545	NA	NA	1.71328670001549	1.35121558692491	NA	NA	NA	1.78168703700991	NA	NA	NA	NA	NA	1.82732313998159	NA	NA	NA	NA	NA	NA
Dars1 (aspartyl-tRNA synthetase)	-0.0962662229308589	0.15639088171363	0.15639088171363	1	FALSE	5.53923637327256	5.50310699352388	5.6697212922634	5.84547750571556	5.78271520987957	5.7101755040362	5.74672390817361	5.75404568450225	5.66041526518371	5.72106089866244	5.5779242445067	5.61949811418255	5.9059790053001	5.71536351651995	5.79632519847672	5.5480204026301	5.38417071726098	5.62499571982765	5.59811504661657	5.48682376146025	5.55540819253778	5.72574388268248	5.63928716060743	5.45427461437747	5.86677942522241	5.84679165270325	5.87949748175311	5.54183694426879	5.43867543444852	5.51335493383953
Dazap1 (DAZ associated protein 1)	-0.0128224836501787	0.579716225315235	0.579716225315235	1	FALSE	NA	NA	1.91009174809415	1.45075993116042	1.76579355960982	1.62464370450239	2.5370375766065	1.6323473288648	1.81414021730582	NA	NA	1.32359488713422	NA	NA	1.75021630274431	NA	NA	NA	1.07218813982149	2.17668659232589	0.512469633354279	NA	2.03335956561278	1.78442860066779	2.72341220951054	1.92232346017416	2.10666992491025	2.29942344476195	NA	0.805952765717343
Dbi (diazepam binding inhibitor)	-0.1197376489195	0.181891832852423	0.181891832852423	1	FALSE	7.11648952312328	7.12018602753186	7.13623240865207	7.23027027299637	7.26972514484173	7.26994950548771	7.63507960236518	7.60918612708613	7.7358403041322	7.30172481316556	7.34578666216245	7.29117991043398	7.17116678759074	7.09395096581228	7.16079920577394	6.82611624958344	6.90910103376804	7.0707542492306	7.16998511248338	7.07725368235737	7.10474550526884	7.33249312434311	7.45619832862501	7.48097595252952	7.37996745557057	7.32940170099171	7.30775637317477	7.08878823871691	7.13207296294669	7.02589255777302
Dbt (dihydrolipoamide branched chain transacylase E2)	-0.152605187517242	0.202545878475751	0.202545878475751	1	FALSE	4.14995030168105	4.14897476615853	4.23749488580539	4.49411475087058	4.38760379706958	4.42863821543286	4.25551583982365	3.76778190233336	4.43007112795128	3.65176353219209	3.66160140133695	3.72259717260453	3.90499461081877	3.79338611652864	3.85113935833978	3.77050136379414	3.64414469993285	3.5699285005547	3.72725611749656	3.95825805656602	3.65804006325647	4.28103052463022	3.92095065345313	3.83470110436586	4.00211740375329	4.41065994948967	4.16289479937478	3.74236198864145	4.11474181042851	3.79896293045076
Dcn (decorin)	-0.0450203404319706	0.488999110175218	0.488999110175218	1	FALSE	8.46349167726236	8.44335385934591	8.44594184694778	7.51992712115727	7.5705160596	7.54083322684412	8.24343107453221	8.32717086881388	8.26912667914942	8.00639340739813	7.96880500885357	7.8805202375934	7.91253610208787	7.95370175353872	7.88440865863437	8.03215595729768	8.10346616695514	8.11361195303941	7.52017863565949	7.52788356200711	7.59579454523622	8.12635343456567	8.16986989745438	8.23083224876189	7.88874324889826	7.97357109806121	7.96736461256532	8.15686679933268	8.15283240468942	8.19532791075556
Dcps (decapping enzyme, scavenger)	-0.611875643769727	0.322407974133632	0.322407974133632	1	FALSE	NA	NA	NA	NA	NA	NA	0.815329493974193	-0.254205062659784	NA	NA	1.12752763228494	NA	NA	NA	NA	NA	NA	NA	0.941910088921673	NA	NA	NA	0.125029458429743	NA	NA	-1.7905092027691	0.619103073735508	NA	-0.361279238880994	0.171796085143505
Dctn2 (dynactin 2)	-0.0528367970784381	0.388440734938634	0.388440734938634	1	FALSE	4.76046048848604	4.75980564605809	4.78010533521665	4.58883454291426	4.4906856441078	4.57017752120166	4.18022744275874	4.64874728175211	4.43592856876393	4.55257381117984	4.59149392248694	4.47352068319615	4.76603854084841	4.64951199515137	4.69844075617584	4.44361991147939	4.33580479082668	4.36908255145018	4.55486508598303	4.26107190807498	4.44164282590472	4.92380998695925	4.69101483524009	4.58817492922598	4.55141142613661	4.64673293903471	4.80371267579766	4.46070980467474	4.66252454384549	4.41982200948778
Dctn3 (dynactin 3)	0.398138028526966	0.155157841319991	0.155157841319991	1	FALSE	2.20222336390488	NA	2.78012738810211	NA	NA	2.52653961447077	NA	NA	NA	NA	1.94897081769104	NA	1.75754388863092	2.06018230567391	NA	NA	2.95925640497373	NA	NA	NA	NA	1.91215930350825	NA	3.07974844491856	2.61781095295652	NA	NA	2.45666686593679	NA	2.63877357734156
Ddah1 (dimethylarginine dimethylaminohydrolase 1)	-0.809850458733497	0.313551930152052	0.313551930152052	1	FALSE	NA	NA	NA	1.12606758502074	NA	NA	NA	NA	3.14245264989009	2.86415444216601	NA	NA	NA	NA	NA	NA	1.06332345711755	2.07209207680001	NA	NA	NA	NA	NA	NA	NA	NA	NA	NA	NA	NA
Ddb1 (damage specific DNA binding protein 1)	0.00911968755628276	0.549986003219772	0.549986003219772	1	FALSE	4.70138271049237	4.44369946894279	4.49743992164251	4.59529478400598	4.5228467038509	4.361838527705	4.67561836550752	4.4230940541499	4.25304379464515	4.51606559000435	4.49410834892234	4.6189609970846	4.62845283106022	4.51045562166176	4.49320538970285	4.37946847854184	4.45147489480895	4.33690461285062	4.56498170591093	4.46148926985725	4.53594718164403	4.62717489874623	4.47983198998282	4.3043358050495	4.73971851349246	4.74367114205225	4.73638840070346	4.5608494367271	4.4689286362777	4.48113745607735
Ddost (dolichyl-di-phosphooligosaccharide-protein glycotransferase)	0.055430787076126	0.425123301966522	0.425123301966522	1	FALSE	4.52531094728062	4.5862303128838	4.35310447052653	4.68956754395047	4.4900951437536	4.51479136395441	4.39624855849083	4.59584376608143	4.72232939915342	4.60254002065248	4.35555195845326	4.24527507364441	4.51082270514457	4.44550821701801	4.35321741435419	4.65942226700324	4.39567293596948	4.45741043041794	4.27727809989061	4.00357525335353	4.17848360027888	4.84228496490228	4.57570562932851	4.51214469733882	4.93528057847247	4.77522968168065	4.91666771722005	4.29702996658171	4.80859098813998	4.58312189090576
Ddt (D-dopachrome tautomerase)	-0.101361232408959	0.308434567779906	0.308434567779906	1	FALSE	6.53057956715772	6.5130279856878	6.49937713431811	6.39872830310902	6.30994376133285	6.50435025901258	6.39659450675923	6.40347565725336	6.42465676374871	5.95168803029129	6.2317127175063	6.09940883103604	6.19747817324979	6.12690473288838	5.96425075069308	6.02186611183651	5.79737879476377	6.19843325427877	6.10299609221472	5.9767829096063	5.75644423827804	6.65426367208226	6.56512188552259	6.66647256884207	6.46747513107722	5.97364112090702	6.35243545001745	6.1396638986857	6.22689573973171	6.13188782006572
Ddx1 (DEAD box helicase 1)	-0.0530777734671855	0.423164137699208	0.423164137699208	1	FALSE	4.04807921077655	3.73656158299055	3.69769599019566	3.97327145372786	4.05114584712241	3.99011077302157	3.93134266945371	3.74289010292562	3.55653977464004	3.98445263873285	3.79494605682258	3.46409316523824	3.67732782363218	3.54125462537455	3.82307676094244	3.95030976496359	3.65699968149404	3.51766623900068	3.53569218138825	3.39304545654919	3.43127528046329	3.90889935159024	3.72035508584878	3.51644385630168	3.99296778439995	3.96729774325281	4.0136766381874	3.84122843978824	3.81666114007605	3.95410323028485
Ddx17 (DEAD box helicase 17)	NA	1	NA	1	FALSE	NA	NA	NA	NA	NA	NA	NA	NA	NA	NA	NA	NA	NA	NA	NA	NA	NA	NA	NA	NA	NA	NA	NA	NA	NA	NA	NA	NA	NA	NA
Ddx19a (DEAD box helicase 19a)	0.00534880569929187	0.579716225315235	0.579716225315235	1	FALSE	2.78768737941495	3.20293326950117	3.05626963869035	3.11770002893432	NA	3.74415032914933	3.20377279515779	3.24917073261554	2.70238715124126	2.94060466179284	3.50180852970932	3.47652426493729	3.30390492417819	3.01097135007303	3.02546295555166	3.26894334936354	2.74724344523679	3.01021052417511	NA	NA	NA	3.31698562139216	3.63405883797442	3.22166058326251	3.03405720741962	3.15066852445982	3.39248229279104	3.26948204809477	2.9606636818079	3.04917070465413
Ddx21 (DExD box helicase 21)	1.14874065421741	0.177194781313682	0.177194781313682	1	FALSE	NA	NA	NA	NA	NA	NA	NA	0.689719605726216	NA	NA	-0.350474669083416	NA	NA	NA	NA	NA	NA	NA	NA	NA	1.31836312253881	NA	NA	NA	NA	NA	NA	NA	NA	NA
Ddx39b (DEAD box helicase 39b)	-0.043322623207861	0.519877524762014	0.519877524762014	1	FALSE	3.68133681393013	3.28361809303493	3.16535886681474	3.39487079310458	3.60911666951697	3.57592945913905	3.45567572675296	3.17107228919198	3.2806920923972	2.91177018504221	3.40060623739089	3.45357025538904	3.66642711996582	3.70504897139368	3.74207090426111	3.31092609645423	3.53285303851833	3.49934843022079	2.88219305395633	3.89244931544457	2.22319083512208	3.61388521131717	3.20901347154273	3.18284323238359	3.79147028337068	3.78245050312714	4.10111215847415	3.04594614871461	NA	NA
Ddx3x (DEAD box helicase 3, X-linked)	-0.00457565771094635	0.580150659721189	0.580150659721189	1	FALSE	3.54626478283935	2.96386064048049	3.05311133645956	3.36293271130913	3.19960639155555	3.39125905830102	2.84468291959834	2.83692997298083	3.00778394353786	3.47316347033956	2.42274700379579	2.69685071535279	2.94505141678342	3.29980878721796	3.10493877545129	3.00778214987167	3.2836743896291	3.09441175034817	2.93634395257567	2.77801297911779	2.65440804321917	3.26703683593935	2.87754009906417	2.84784261008458	3.21677301455225	3.30547154521719	3.04671804591375	3.52380029467982	3.20060635921463	3.03993499091144
Ddx46 (DEAD box helicase 46)	0.203704671455397	0.140271009055803	0.140271009055803	1	FALSE	7.45211766382867	7.21380412763378	7.09494330694495	7.58100469358204	7.45054319554085	7.37082687511493	7.20836118309842	6.49548411466873	6.75543508801418	7.22313290060335	6.97224461384638	7.04003760413782	7.75482738861772	7.43969792971614	7.4517221475544	7.88361470729983	7.28356994288908	7.58241299088752	7.73201814437933	7.15918513681035	7.36013598395008	7.79172943404234	7.63839971039843	7.6007083360756	6.93705007871138	7.01639603020671	7.3226582744407	7.67140660940647	7.22405957384056	7.35640795139489
Ddx5 (DEAD box helicase 5)	-0.240463912926939	0.234517456508713	0.234517456508713	1	FALSE	4.2652043297474	4.06135282974224	3.23865542163644	3.84994923449892	3.55487122392245	3.85225857876427	3.48702321312912	3.83924410739494	3.38259809025116	3.27139579394749	2.71209828952568	4.10854118358023	4.12117292802629	3.88210499495733	3.96609818095231	2.73436278987229	3.77209679219569	NA	3.08585801156063	3.40966247670709	2.64870702244793	3.71450930064275	3.93104003525675	2.61939892400314	4.21573294900327	3.78491223507799	3.93465802783973	3.66296880928333	NA	3.54028770479196
Ddx6 (DEAD (Asp-Glu-Ala-Asp) box polypeptide 6)	-0.247447027848287	0.142562301429069	0.142562301429069	1	FALSE	4.11638139283942	3.6574342178634	3.69655030107857	4.16856181229633	3.88286799444075	3.96943602543998	3.72103354800827	3.76061483893761	3.79474855765427	3.93715603846619	3.66198896519149	3.13008081277467	4.50556069765035	3.54283996386872	4.06930690064976	4.02250097873237	3.48237074683036	3.48896481700485	2.86931079741819	3.52171663578776	2.90836331620225	3.83107664754979	2.96978043483652	4.08271961820804	4.20521263411615	3.90283573854547	3.99406373724061	3.40550230455354	3.8058599278667	3.41257831454289
Decr1 (2,4-dienoyl CoA reductase 1, mitochondrial)	-0.109458299947336	0.325253136487094	0.325253136487094	1	FALSE	7.1719773775861	7.15960900474005	7.11383591213955	7.73016441308357	7.65532320342697	7.65785433581572	7.62230079102488	7.5844965552127	7.62784026504398	7.88981421975658	7.92841770138849	7.90694469565818	7.76168419360221	7.66451839530513	7.63858795915691	7.33177686226857	7.3282440738103	7.24204986237339	7.24219280772714	7.15867027256089	7.21723071622067	7.61473192601317	7.50109674312414	7.48473429617285	8.05695737549923	8.04592343960255	8.0743181084733	7.47966710703929	7.34135425211264	7.35254668073284
Denr (density-regulated protein)	-0.0121574348958914	0.561865324701171	0.561865324701171	1	FALSE	3.73242116840144	4.11160727354895	4.02596783571111	4.29788104486644	4.15922551055043	3.95347012627884	3.54213420796755	4.26068059323151	3.94243005242601	3.99648817688991	3.67887192815725	3.97506150637509	3.19052478771834	3.75845242843128	3.92767842157788	3.96099351649016	3.67078369630238	3.82430962034426	4.33571191032046	3.9442681316274	3.81022714615828	3.64198524436707	3.84784661799386	3.92332035364441	3.61574585704978	4.04398311132167	3.97765543333521	4.21198560627522	4.0970882306623	3.46462906280119
Derl1 (Der1-like domain family, member 1)	0.0712133733854228	0.458947030750298	0.458947030750298	1	FALSE	4.19184686647219	4.19329076488218	4.06050572115116	4.39632392062635	4.25716151983692	4.14008331205855	4.36859376265085	3.88106745098666	3.32666677071746	4.06618393149885	4.55897778447763	4.0507280530805	4.03750522364482	3.8685089852647	3.49625780628048	4.56121614280423	4.36551757812179	4.48325470965943	3.28035506562861	3.47645945878856	3.7385624948034	4.35515020642706	4.06891152634578	4.07396586617669	4.32509853776749	4.31982022100503	4.41233442379945	3.78838294254931	4.11255001794131	4.60032328259248
Des (desmin)	-0.221577490359393	0.034623512250533	0.034623512250533	1	TRUE	8.96679670126413	9.02475460764085	9.03740144170089	8.90731732977346	8.9515732251251	8.9569017339796	9.17341730289044	9.1975730218122	9.18368996219638	8.96387000158752	8.96228583894303	8.95040425665369	8.8493706948021	8.86025517753673	8.86453284514812	8.35665443952823	8.46242456333002	8.47213030273281	8.51014700940336	8.54522320628077	8.54087583706852	8.95764476436157	8.99752952493609	9.0123312215776	9.05928496701873	9.10448343818059	9.14480352459314	8.79637387289114	8.76915351669496	8.79742159706581
Dglucy (D-glutamate cyclase)	-0.155460055428981	0.378819593969842	0.378819593969842	1	FALSE	1.84823332886924	1.70554005192403	NA	2.24700085382634	3.03388635160582	2.75435520980842	2.99919006009765	3.48879776181526	2.77207356020444	2.24146192217291	2.48598318796618	3.44682525423396	2.6551548758464	2.8220754338842	2.87404346009146	2.57128605242848	2.71786173408091	2.52326836910883	1.62623352340048	NA	2.41290072901801	2.92562540833957	3.12138680566667	2.60710775162525	2.19577278419969	1.50970597496218	2.43574859142166	2.79612217600996	3.04131308232863	2.71384755375025
Dhdh (dihydrodiol dehydrogenase (dimeric))	0.198534511813862	0.0118670586364516	0.0118670586364516	1	TRUE	5.25012405210699	5.17115477542583	4.97998872955873	4.97920680950944	4.95648883844061	4.9631874060868	5.20104960820531	5.01827808502435	5.00940092293607	4.89489050240063	5.00829415102336	4.7882628617549	4.63801010225705	4.82850464980917	4.77237660270085	5.24562495803661	5.02055109343198	5.18953203762885	5.14338525493627	5.09336157220785	5.29145621645449	5.24464735095214	5.18659563546759	5.07102036894162	5.36354256882507	5.05990898901868	5.18263668595271	5.12557671697945	5.06225557646539	5.1571407491493
Dhrs1 (dehydrogenase/reductase (SDR family) member 1)	-0.0703477536137153	0.534443383305335	0.534443383305335	1	FALSE	NA	NA	NA	NA	NA	NA	2.21928625506539	NA	1.95805570476061	NA	NA	NA	NA	NA	2.22845239181735	NA	NA	NA	NA	NA	NA	2.2677245495579	2.59013968896313	NA	1.59319120463375	NA	1.442476451381	NA	NA	2.43105325680122
Dhrs4 (dehydrogenase/reductase (SDR family) member 4)	-0.225983571080328	0.100592256613621	0.100592256613621	1	FALSE	4.15468851378231	4.32917383852758	4.24827675523118	4.93950399240859	4.85649773938564	4.90619312443631	4.65192996047434	4.60442127714009	4.62161235302432	4.97175965463183	4.99591409763897	4.76433022979704	4.99438964522119	4.7124692226996	4.67122542606018	4.53408028360681	4.00277451833577	4.0449973020825	4.18129341288548	4.12089931737994	4.35060332370202	4.71033808435558	4.49142984370426	4.27688371455318	4.93458254889885	5.05115890123688	4.86750609300437	4.60602167690748	4.34743180170837	4.51263144189279
Dhrs7 (dehydrogenase/reductase (SDR family) member 7)	0.106709674348114	0.522358166697432	0.522358166697432	1	FALSE	NA	NA	NA	NA	NA	NA	NA	2.74592570242445	NA	NA	2.89343599408781	NA	NA	NA	NA	3.51664555778096	2.05297227481399	NA	NA	NA	2.31211912283437	3.24751742604836	NA	3.48362233032349	2.90525653977204	2.82779260883248	NA	NA	3.06519832042823	NA
Dhrs7b (dehydrogenase/reductase (SDR family) member 7B)	0.192641236843056	0.509283377017777	0.509283377017777	1	FALSE	NA	NA	NA	NA	NA	NA	1.67306338125718	1.80859098813998	NA	NA	NA	NA	NA	NA	NA	NA	NA	2.14915203748501	NA	NA	NA	NA	NA	2.73466193599609	NA	NA	NA	NA	NA	0.916591291143806
Dhrs7c (dehydrogenase/reductase (SDR family) member 7C)	0.31707565993025	0.022510797345116	0.022510797345116	1	TRUE	5.80922406178702	5.52062339459636	5.71446534016249	5.86074682424552	5.94365882404347	6.02001985935411	5.75459626210315	5.801450994729	5.77696460957088	5.54415768859518	5.60545877569888	5.39771398836218	5.26558316854891	5.47330636609593	5.49985864013217	6.130203986757	6.23343369610957	6.23199489147683	5.62870653223242	5.4748318701768	5.5865365837767	5.62218949139888	5.68341293968183	5.80946589463946	6.46297498195408	6.36792140753872	6.38471123585009	6.03658025784056	6.01930160442879	6.07169832311725
Dhx15 (DEAH (Asp-Glu-Ala-His) box polypeptide 15)	-0.242330241244952	0.336660973636421	0.336660973636421	1	FALSE	2.92038668167624	1.99369609710536	NA	2.13427023373765	2.74923818983177	NA	NA	3.11648286918598	NA	NA	NA	NA	3.39231742277876	2.93584441519615	3.02234295406896	NA	1.95618306860402	NA	2.82388791758498	NA	NA	3.39373194423839	NA	2.13763139332533	2.74169564218567	NA	2.27363822266775	NA	NA	2.45842662831248
Dhx9 (DEAH (Asp-Glu-Ala-His) box polypeptide 9)	-0.152238795538083	0.488999110175218	0.488999110175218	1	FALSE	NA	NA	NA	NA	NA	0.705482546629495	NA	2.23735262153897	NA	NA	0.927289673827803	NA	2.06296787244536	1.71349347147175	0.885753957987971	2.08588010069732	NA	1.61166342669302	NA	0.847908739163976	NA	2.39135530534338	1.48967651233262	NA	NA	NA	NA	0.730739935837498	0.510769547113498	0.49054959371582
Dlat (dihydrolipoamide S-acetyltransferase (E2 component of pyruvate dehydrogenase complex))	-0.214911707841906	0.0115137260665163	0.0115137260665163	1	TRUE	8.77677515899975	8.74416109557041	8.71484994895412	8.99294683091043	8.98874148467146	8.93504715346561	8.9662949083315	8.95850051647517	8.89379903074292	8.74176695488363	8.69628947406986	8.7106618126282	8.7662903721339	8.69913168296728	8.67220962879279	8.33281085176218	8.35539074246134	8.34030856453443	8.5124481417925	8.51089073191053	8.50364688041664	8.68416300930701	8.65719695435692	8.62809917884418	8.83302605136212	8.79979966813313	8.82662157351439	8.73193671171332	8.6760028880456	8.64144848781417
Dld (dihydrolipoamide dehydrogenase)	-0.192629364710652	0.0276233943629836	0.0276233943629836	1	TRUE	8.21230668841936	8.28410228304526	8.24465401005029	8.46392483925441	8.47637358615724	8.43249596725343	8.53454023149994	8.55139681348634	8.57681687471547	8.27400534576566	8.26876654500391	8.29989027469523	8.19388999224236	8.23205151157755	8.21802553079693	7.82064489043522	7.90847668796254	7.90494164146307	8.02969029692659	8.03520599546008	8.0532199690443	8.24274063374648	8.25345515093009	8.2984841993303	8.33066147160334	8.41030294026616	8.40204421963907	8.17447633033605	8.24632257196589	8.2631330241944
Dlst (dihydrolipoamide S-succinyltransferase (E2 component of 2-oxo-glutarate complex))	-0.234450086726607	0.0166539763400549	0.0166539763400549	1	TRUE	8.54282681148841	8.43906622957695	8.49442761147092	8.90637353724038	8.78882924223473	8.86414589723552	8.82443373943268	8.89749759451171	8.89456617900239	8.58950509082438	8.62019416107264	8.65690389436123	8.55533686393317	8.6021977778003	8.64027747784874	8.21544563457482	8.20614013858879	8.21738098912752	8.35228183159629	8.32135541164366	8.18951820069517	8.466419118144	8.52495693205931	8.4860466020504	8.81100855415438	8.73935533171715	8.72671884262126	8.49274248407185	8.50994518876552	8.54051554732493
Dmac2 (distal membrane arm assembly complex 2)	0.153134191877667	0.359932823660995	0.359932823660995	1	FALSE	5.7460843037049	6.97024396847489	7.19276623669607	6.52170878499715	7.28399583072712	7.31092173523034	6.0275831505245	6.52722206831546	6.51448209983078	6.24846272994447	6.98220643543269	6.94041344433988	6.59149990655112	7.33534568852135	7.34407393775754	6.34093428826285	7.29514443483548	7.58857972792032	6.25108090917996	7.00300623736414	7.12168891597662	6.96780264519639	7.11980228100988	7.27222852700253	6.23435761104608	6.67134999205502	6.74110289591954	6.78126790273714	7.06622914662069	7.37944768408664
Dmac2l (distal membrane arm assembly complex 2 like)	0.285754000298325	0.159940233392874	0.159940233392874	1	FALSE	2.86197520850689	3.86394835900973	3.80791128285355	4.00009016562241	4.03558872161767	4.23566579760145	2.87442321325272	3.8543148804666	3.50409914850206	3.56697341567207	3.99823161521796	3.78458773637889	2.75844816432271	3.93081301794065	4.12431159023943	NA	3.87973516873486	3.01293153628406	NA	4.27441822431636	4.01698652471194	4.41363469825188	4.36200691766824	3.38333104404124	3.75671375949631	4.10885895597765	3.90171648015944	3.89318744573256	4.25328589438461	4.29919336236321
Dmd (dystrophin, muscular dystrophy)	0.070332558284817	0.206587333987405	0.206587333987405	1	FALSE	5.42552308594522	5.25798365641923	5.36286259622216	5.24184018356467	5.26659167002249	5.25115856675911	5.42094382364286	5.34570861325438	5.40487247544649	5.40950295281558	5.18831783589024	5.15703966671211	5.47915940788498	5.35247959021656	5.32947525520555	5.29723544524419	5.34733612299379	5.18363736626297	5.30077901332134	5.22903796347777	5.24697046146415	5.58117044698797	5.50095498082165	5.45883474405372	5.57787893909242	5.45292813336585	5.46758598798372	5.39451414195596	5.51305799851006	5.39652600873834
Dmgdh (dimethylglycine dehydrogenase precursor)	NA	1	NA	1	FALSE	NA	NA	NA	NA	NA	NA	NA	NA	NA	NA	NA	NA	NA	NA	NA	NA	NA	NA	NA	NA	NA	NA	NA	NA	NA	NA	NA	NA	NA	NA
Dnaja1 (DnaJ heat shock protein family (Hsp40) member A1)	0.390629747643497	0.132251402268563	0.132251402268563	1	FALSE	3.32842002120705	2.87822506816405	3.29919922479071	NA	4.03258577527193	NA	NA	3.73133532490057	2.45055408258153	3.36678380280867	3.79870378012532	3.48601924098538	NA	NA	3.89472077214579	3.50078930834503	NA	NA	NA	3.87934308675535	NA	NA	4.41820344362671	4.23434802990267	NA	3.79344854653605	3.66106547980695	3.20666197639672	NA	3.84441578416329
Dnaja2 (DnaJ heat shock protein family (Hsp40) member A2)	-0.0909173230869962	0.238252229085163	0.238252229085163	1	FALSE	7.7246911948016	8.03878184446204	7.79104564446496	7.68163900715364	7.6762533017451	7.39837602502304	7.96041324430508	7.98225778369499	7.71582474757611	7.8160556495692	7.81088648705029	7.77922031629163	7.62669465215806	7.65574536732995	7.73079617149821	7.67573831931625	7.79376585730965	7.78333878230324	7.78156298805005	7.57169956044926	7.57098654158133	7.91881554408823	7.70122327714371	7.24877200214463	7.59518287344153	7.3974863965566	7.93530651225316	7.74353516391589	7.47500379394329	7.83250397832214
Dnaja3 (DnaJ heat shock protein family (Hsp40) member A3)	-0.116334339877218	0.174649859715225	0.174649859715225	1	FALSE	4.2310483350115	4.14790091464144	3.81441711925412	3.93739147672917	4.01045761281184	4.43170986643546	4.2855797704028	4.17616317365353	4.42161380092098	4.09905950561539	4.07314327574925	4.05464881224148	3.91618043160511	4.16307197923221	4.08702996780381	3.64630092801156	4.26857661988735	4.07907938556817	3.65199308342146	4.04808793205111	4.13681480038563	4.27197091655462	4.12228342022569	3.95083230814081	4.11405879505033	4.109552794487	4.07507904363553	3.96158628814417	3.75891074661768	3.90927388176868
Dnaja4 (DnaJ heat shock protein family (Hsp40) member A4)	-0.43126388105516	0.236110538241758	0.236110538241758	1	FALSE	NA	2.68789604466184	NA	3.5351198215998	NA	NA	NA	3.00710757328074	NA	NA	2.80834591921066	2.31292941113142	3.04978234728373	NA	NA	NA	2.84144987103741	NA	NA	NA	NA	NA	NA	1.7765714718851	NA	NA	2.78877757249611	NA	NA	NA
Dnajb4 (DnaJ heat shock protein family (Hsp40) member B4)	0.0389708500795809	0.549986003219772	0.549986003219772	1	FALSE	1.33738569987761	1.3474445583909	2.96268042341473	2.80088747845661	2.45791468008147	2.01970547225577	2.69284673279475	3.0958349870077	2.79086585168577	NA	2.11169907219742	2.49615808090516	2.03115872736735	2.85799492452969	2.07018664935195	NA	NA	2.1247350764341	NA	NA	2.39375939695267	1.69377909108967	NA	2.61840312285379	3.32586128598262	2.7594797112485	2.91781935003498	1.57788075133631	2.05705856846767	2.54433453090756
Dnajc11 (DnaJ heat shock protein family (Hsp40) member C11)	-0.264825228119522	0.195524265347558	0.195524265347558	1	FALSE	2.68389403947391	NA	2.32493442223224	3.07699341161449	2.88054252192413	3.06715165626047	2.71400807174331	2.61422925830163	2.69604501896959	NA	3.15524245208593	1.84719919629767	NA	2.66888384996012	3.09439485892175	2.53154365711111	2.41878094047091	1.90715218059294	1.56207387095458	1.90890127250587	2.26115768214576	2.45626470851954	3.22318620044619	2.93587081017816	2.89395431264558	2.85219664461632	3.12564944871025	2.55579898001844	NA	1.95402131482713
Dnajc3 (DnaJ heat shock protein family (Hsp40) member C3)	-0.0901847823236013	0.403435757878313	0.403435757878313	1	FALSE	4.97817274410926	5.02694166663092	4.81387864999012	4.8898288184115	4.7454202125268	4.43345357926549	4.23015689066494	4.47094026873537	4.20800214258043	4.62045738317456	4.90989788274764	5.07573370454164	5.25480187652006	5.0623505695844	5.42475080838106	4.57598389897766	4.04934324549861	4.46237957184102	5.01230942991365	4.9212173200841	4.60932355454979	4.91062234523204	5.06474060946194	4.95328852312393	4.67790846555754	NA	4.75167794568758	4.65078178865225	4.71350336936203	NA
Dnm1l (dynamin 1-like)	-0.067894206207443	0.267880283772225	0.267880283772225	1	FALSE	5.7895623355695	5.75490086038904	5.7067708896009	5.91794725250867	5.86180900354459	5.81150956353663	5.89317288102428	5.81330149552516	5.9968090193081	5.6162488790546	5.5974507243023	5.72626721353621	5.67040132096966	5.58571070472498	5.63859230306907	5.61566347416051	5.48322890820024	5.66664866971531	5.62618503644986	5.55637729845278	5.57922239510432	5.70057010968487	5.62167388638425	5.84963153547187	6.03371811812271	5.86687831310122	5.84011321827137	5.67244514353224	5.62881149897925	5.62087374792126
Dnm2 (dynamin 2)	0.398287326143228	0.272250030568673	0.272250030568673	1	FALSE	2.4852799739511	2.94511323697672	2.56448792140941	2.90635573751354	2.53161352079443	2.35912192833231	2.82234265837431	NA	2.91511738686683	2.91279546820434	2.19295792850588	2.85270802114245	2.92266788484591	2.59775045197265	2.77572062254725	2.00626570429662	2.17602271193873	NA	NA	NA	3.07255517888137	2.74838394369943	NA	6.00623293507028	3.08276900081701	2.66937605504122	3.01556893165097	NA	NA	NA
Dnpep (aspartyl aminopeptidase)	-0.250059678260263	0.00694611529669933	0.00694611529669933	1	TRUE	5.86601776143616	5.87826185887613	5.7067294550326	6.01223120071594	5.97949264814381	5.96709019806274	6.07862477730554	6.11049479391015	6.19551296327615	5.91167480625108	6.08100934134388	5.96462735655855	6.15320949347101	5.90496090327198	5.75053415390162	5.87385748231574	5.62739964010455	5.58196881021741	5.87746942471893	5.67258374684803	5.87655869203029	5.84573842401383	5.36338837633311	5.62214555497223	6.0586368664784	5.6099942491307	5.85325215839436	5.79748774358039	5.52894007159897	5.62015529691644
Dpep1 (dipeptidase 1)	0.0218324159370917	0.555652259423095	0.555652259423095	1	FALSE	3.57503393146232	3.13644570614853	3.61691048301495	2.8543727339393	NA	NA	3.42700268898848	2.45949719419427	3.32916666117242	2.54195585709845	NA	2.74643101527114	3.04953841834724	3.02343102033678	3.22162501265706	NA	3.39393782686334	3.27692836736196	3.18477697849111	2.55434572172986	2.86754266388482	NA	3.7644417030685	3.38428470927675	2.92100208585417	2.74543527223225	NA	3.00126721156761	3.19244195923318	2.95699521431249
Dpt (dermatopontin)	-0.029291092551032	0.546481176467904	0.546481176467904	1	FALSE	6.62018022875967	6.26959238169507	6.32566524063122	5.50713179946088	4.79303749932831	5.39541588745941	6.31935238971758	6.52865101494404	6.36758249165263	6.3378305982662	6.10518567083754	5.97890718983268	5.94852375842546	5.54413604556467	5.79189479732613	6.1990264224818	6.16811047330606	5.90478994573037	5.71763804207021	5.84140206489442	5.79701816737732	6.3662994806903	6.50114930313465	6.2783974180405	5.58138740448613	5.5266291247482	5.84353670004563	5.98224979630755	6.17800945222861	5.50807681009427
Dpys (dihydropyrimidinase)	NA	1	NA	1	FALSE	NA	NA	NA	NA	NA	NA	NA	NA	NA	NA	NA	NA	NA	NA	NA	NA	NA	NA	NA	NA	NA	NA	NA	NA	NA	NA	4.23439401881075	NA	NA	NA
Dpysl2 (dihydropyrimidinase-like 2)	-0.218216804980724	0.0890210125193288	0.0890210125193288	1	FALSE	5.73834901621685	5.68157014077866	5.57154029956645	5.24715280603419	5.31899283324561	5.18569214306209	5.66308270146484	5.84542732370939	5.65015277726364	6.32130940674783	6.22690151819723	6.27864830875976	5.61167404845155	5.60646591751086	5.81237500056595	5.49120534115984	5.35938060482697	5.47223755265227	5.33235706191004	5.28977177001236	5.21068887516314	5.82675693213201	5.76524830053025	5.52800863309872	5.60039167797565	5.64635853695625	5.614780504999	5.55952852253548	5.42691549823827	5.36245235467379
Drg1 (developmentally regulated GTP binding protein 1)	-0.493807107387543	0.129473871940628	0.129473871940628	1	FALSE	NA	2.39140480132217	2.23977989886237	NA	2.09228525491476	2.29608732514971	2.13353722294817	1.87610237309338	NA	2.02352150764482	NA	NA	NA	2.10023761434574	2.85512461804231	NA	NA	NA	NA	2.4724513786964	NA	2.66724498075874	NA	NA	1.58614022083427	1.71818405274397	1.03337013846059	0.89848699506307	NA	NA
Dsp (desmoplakin)	-0.583915616678771	0.0189733409397222	0.0189733409397222	1	TRUE	6.15783802500337	6.10559427579519	6.14314440332231	6.0055369743856	5.92918738190198	6.11776983482878	5.6241857221346	5.69920457554179	5.37158674050765	6.40797640176252	6.21493881222748	6.24291494170275	5.66976947151312	5.75300275304764	5.80788295484925	5.63867049125158	5.66049513188851	5.54152103446215	5.02222575606151	5.46627145938171	5.48817434669359	6.1967742315582	6.30693114685613	6.30771448563955	4.57316242111007	4.7163873596094	4.32342771806093	4.89296410404624	4.99095939716672	NA
Dstn (destrin)	-0.340950965022156	0.0698692112976237	0.0698692112976237	1	FALSE	4.35578450060681	4.3237087239506	4.56693689529116	4.66975246725576	4.33210638698974	4.59813887312426	4.3882170955374	4.54528885784437	4.37350205537462	4.29268605709755	4.44172249246629	3.97944005808644	5.08996417182337	5.09342918513417	5.3245334123268	4.39546044581586	3.45002349122488	4.21518933288212	3.35900100928114	3.74473160094184	4.37123125697938	4.1347384425352	4.39136217988642	4.34471489449013	4.87876947491576	4.58242352910699	4.60309812548659	4.62431149167117	3.82471694557467	4.34117453678488
Dtna (dystrobrevin alpha)	0.0184775415887067	0.539713348929377	0.539713348929377	1	FALSE	3.87260224355576	3.98803021366503	3.59754309234963	3.60162521183383	3.54115548385214	3.73007472172338	3.72349303257859	4.01988868777659	4.12759201211504	3.55739783584825	3.75325152055234	3.85103938570873	3.85634833381595	3.69781829158986	3.86209426894717	3.21643468745063	3.64251674717925	3.64253985155593	3.8261925362366	3.97285804905018	3.91558782342299	3.56375607801955	3.81464270377532	3.92044575662464	3.78006857965843	3.75018842712754	4.47921762449983	3.81517576337655	3.78707718010585	3.93041565165958
Dusp23 (dual specificity phosphatase 23)	0.0500731026393714	0.403435757878313	0.403435757878313	1	FALSE	5.11747895464972	4.89906442651	5.04287192911025	4.88435859153598	4.87576532155883	4.79616683301885	4.90876488113987	4.92155058407306	4.68209007089347	5.02938662454209	4.78721825938944	4.53543713605252	4.4758955224267	4.78672703487137	4.70918033372087	4.86782235104243	4.85668198494847	4.90931228962334	5.03154517512153	4.48144103381077	4.83926930638399	4.99372869952355	4.50362223607877	5.04053302685127	4.93661438460554	5.00372815219875	4.85938321002846	4.9610398355473	4.99671412968568	4.92161722763373
Dusp29 (dual specificity phosphatase 29)	-0.297645810375595	0.133438096940246	0.133438096940246	1	FALSE	3.75538968635812	3.47959274189883	3.43849247269067	2.78268114143668	2.50857570358276	2.43094089445732	2.5197356263434	2.62042453802501	2.6480788317934	3.49479959523964	3.05098048478122	3.10923183116059	2.82555974356293	2.86544179536314	3.3528008901696	2.01860925076166	2.96188813760345	2.55536953747365	3.21303615491729	2.49558004938485	2.14292637752956	3.11645458961008	2.11253000145337	2.80184775612612	2.36430908139933	2.89932646738487	2.10788869455297	3.21719813886806	3.23616807116436	3.17490651299977
Dusp3 (dual specificity phosphatase 3 (vaccinia virus phosphatase VH1-related))	0.034132500538648	0.446467106846961	0.446467106846961	1	FALSE	4.81886589558265	4.81062818470792	4.73083012916904	4.46609196429254	4.74891737025725	4.57863082481508	4.70569043955076	4.27581908008165	4.44835917821732	4.80359386425036	4.75544844117052	4.78217263983544	4.6103929725525	4.56412204612023	4.76472300207799	4.49004378447267	4.74754315504279	4.7749767714066	4.76231160490159	4.7236950704414	4.77847143419983	4.81073613758057	4.78147512451155	4.76993038467316	4.57464650401889	4.54266046221267	4.44545524565113	4.64406392290419	4.80698389562736	4.72328004311657
Dync1h1 (dynein cytoplasmic 1 heavy chain 1)	-0.0561610149870178	0.368870586001681	0.368870586001681	1	FALSE	5.55247237042393	5.2408371161376	5.13801985059227	5.58301053689484	5.42936824123413	5.44622314017429	5.30883774322641	5.21680792911723	4.99565184370843	5.42282839325212	5.50159518982549	5.31049645258211	5.55360318502735	5.21739359195022	5.40360517533027	5.14451957431233	5.13265086731231	5.18174263448768	5.33949017480758	5.20615479404215	5.0532330044048	5.30401448236274	5.44432914406246	5.3929184205133	5.55968452677	5.37609586203262	5.57378955667191	5.3049818851615	5.21711824367481	5.24761236405524
Dync1li1 (dynein cytoplasmic 1 light intermediate chain 1)	-0.128571378716515	0.376135924061977	0.376135924061977	1	FALSE	3.43020497231777	3.22074629497714	2.8592360911902	3.53433556890388	3.0850880788015	3.25425993519117	2.52406367577721	2.62371472018763	3.03840984204661	2.80404116462682	3.23712925363501	3.04515810822637	3.10777154989448	2.96972887074862	3.34643217759245	3.41563699483117	3.04205768557653	3.10323240785875	2.37324729101923	2.58967241698182	2.13345173555914	3.73938368748809	2.43761925921492	2.95434336470905	3.9527715274508	3.12747645652436	3.26151878019808	2.82369434122795	2.76733698899696	2.43030668573228
Dynlrb1 (dynein light chain roadblock-type 1)	-0.119655336397528	0.38988663205364	0.38988663205364	1	FALSE	3.09485085803239	2.73413947370947	3.16022803181711	2.73553734067824	3.02812531376559	2.81561846315803	3.2060226941792	2.43688140791636	3.25298326336179	3.05710537052358	3.14290677809143	NA	3.42870520566968	NA	NA	1.83463436709195	2.56047774612891	3.27150037874879	NA	2.99618805686357	NA	NA	NA	3.08955069164254	3.21142188562783	2.87563460691727	2.74961364052893	3.03076864544342	3.26124345111724	NA
Dysf (dysferlin)	-0.0100535741343414	0.544378742613512	0.544378742613512	1	FALSE	5.37729383548649	5.43550525302077	5.58829188273801	5.41530572545213	5.31974075457144	5.27542802052622	5.36167713554516	5.20745950964668	5.43790351094899	5.46240247677438	5.30646640775686	5.38366628084647	5.60688929955818	5.40258916885513	5.36442885598508	5.3860797589457	5.56438731495433	5.42574126339705	5.36722427234807	5.14833624624948	5.31509520537519	5.54383610157165	5.49409234392745	5.42181574308909	5.23874865211506	5.25401951109281	5.24416020212596	5.53254450564383	5.50273475942731	5.35542862543388
Ech1 (enoyl coenzyme A hydratase 1, peroxisomal)	-0.318724663182967	0.086419749996723	0.086419749996723	1	FALSE	5.86485470673519	5.77415977910525	5.7201361590077	6.32278263856552	6.35933491805776	6.35084727032825	5.73755157000828	5.68564025642159	5.71244446010258	6.24073600791945	6.1959184209178	6.223273870542	6.16074072730675	6.08902985996596	6.17372909737088	5.40895636489255	5.52392885574628	5.4188713220919	5.23803780863012	4.79522666703425	5.00303997974924	5.97329671350661	5.84268724722871	5.97572188785663	6.47247477415158	6.44845829822676	6.44723699525111	5.75489818875382	5.7311832415722	5.79629144991869
Echdc1 (enoyl Coenzyme A hydratase domain containing 1)	-0.236191865168598	0.240946702685745	0.240946702685745	1	FALSE	3.53419859216575	3.33853851368556	3.74240510725889	4.46725339170618	4.14908048103913	4.03366086141583	4.63930163324797	4.36583248918298	4.46001513633662	NA	3.69370996558276	3.52588094851987	3.35950711448382	3.50213962167723	3.23827326655482	4.39605670983462	NA	3.4458193845257	2.8245132973348	3.34103217211989	4.50097409565245	3.91780407734	3.85958199543719	3.91473671819563	3.06614948093103	3.32639353165766	3.56924802986718	3.23192694442265	3.46817925368667	3.88069531949156
Echdc2 (enoyl Coenzyme A hydratase domain containing 2)	-0.0681017347924584	0.533336342542852	0.533336342542852	1	FALSE	0.517195051233002	NA	NA	1.82967910479168	0.992434904923342	NA	2.36458643897583	2.09767484007822	1.86903041132583	NA	1.87950973461667	NA	NA	NA	NA	1.23922082544681	1.9183289835072	1.68068442299448	NA	NA	1.63333820526013	2.37749027762908	NA	2.10265813136374	NA	1.44909118410247	0.875591360368417	NA	0.96082304955286	NA
Echs1 (enoyl Coenzyme A hydratase, short chain, 1, mitochondrial)	-0.319773002838225	0.0286983901310634	0.0286983901310634	1	TRUE	6.2624932937286	6.15502462745489	6.13866909465618	6.68490287361309	6.57429833592503	6.63310566628687	6.61742485419395	6.59226117625301	6.51407490616465	6.09056977414085	6.03364985025014	5.98415410664692	6.04156497643942	5.93978605433564	6.02694609163469	5.52978659623784	5.5823452433529	5.48860498178733	5.67138113187328	5.6949303241883	5.76443904904308	6.10231379169016	6.11942258264788	6.16155719482421	6.24598996434763	6.31807094754198	6.37701092568812	6.18206256989084	6.16706282274357	6.08735251329344
Eci1 (enoyl-Coenzyme A delta isomerase 1)	-0.261627491261123	0.046415122836501	0.046415122836501	1	TRUE	6.80662050643303	6.68431381812717	6.6674380191387	7.05831649559082	7.07152671926426	7.10298349882053	6.91923280602002	6.96300008379033	6.95487096158858	6.94662560131218	6.86065248079751	6.89834139169169	6.87854143763135	6.79659775404831	6.92001931460273	6.33950799019035	6.3071170005858	6.51570141499907	6.35591837151228	6.32124806460462	6.3223536271615	6.6891593577313	6.71986792834437	6.72729424347095	7.29691620687929	7.25599161914193	7.27631054746415	6.48712936164531	6.53456746577822	6.45558532043124
Ecpas (Ecm29 proteasome adaptor and scaffold)	0.290864103406914	0.0458487706842223	0.0458487706842223	1	TRUE	3.27823310743827	2.61267332411692	2.75642769177076	3.23216493702678	2.78972507871597	2.59064034070091	2.85932953327173	2.85858381619841	2.97783491082969	2.31394235729235	2.56176602721072	2.90061180871602	3.17617913434676	2.86707211368381	2.29408547406775	2.6397646811042	3.10155763577595	3.32260600226082	3.63636940769281	2.99260711539542	2.94953119787939	3.10728948320085	3.17724809875532	3.03726799680207	3.50493813164961	2.71266840857517	3.16099922454138	2.62431617125631	3.00037324905482	3.46469440254644
Eef1a1 (eukaryotic translation elongation factor 1 alpha 1)	-0.207181984274664	0.234517456508713	0.234517456508713	1	FALSE	5.81128348853657	5.8201406602685	5.78072741224698	6.03880049692493	6.23625342497266	6.26832771464099	5.96946825975323	6.33980191224841	6.24558502986813	6.07813372484302	6.10086624651658	5.73830847873941	6.63340069371957	6.79764855775016	6.80357578337449	5.85328460046282	5.78480756605282	5.73960241327585	5.34459418202376	5.33362051650259	5.10797654680503	6.27909237128773	6.43322487881217	6.57813263108944	6.48117459933612	6.51938307106304	6.54661360849112	5.74538256257541	5.97675771079331	5.83094486171248
Eef1a2 (eukaryotic translation elongation factor 1 alpha 2)	-0.0497856393599231	0.307520405681964	0.307520405681964	1	FALSE	9.0238347317638	9.02777056481676	9.05748547264698	9.01510278314555	9.10036010346995	9.07692245939234	9.15984863685266	9.11184249589298	9.21046192474975	9.0187231826865	9.13142485888825	9.11155563424216	8.91653337181121	8.93121027480393	8.96040455582237	8.88871281197295	8.95788558661668	8.93935588781829	8.92150178951402	8.9421772506185	9.02034384650326	8.94559599902693	8.96285552835547	8.99198094118747	9.14518832312081	9.20566619868506	9.28810012386594	9.02102159456003	8.92790830235823	8.9484022763827
Eef1b (eukaryotic translation elongation factor 1 beta 2)	-0.108151802118171	0.216183858722784	0.216183858722784	1	FALSE	5.99603164427235	5.86749373776769	5.38723845049021	5.9424816631271	5.82946144093878	5.62048084353785	5.96213484799883	5.98172937977607	5.97754782770289	5.7389974609944	5.54513746856409	5.7000900996757	5.86318519871269	5.77029520295605	5.93713013791144	5.34406861005406	5.50496354776646	5.5284181650377	5.4773988631401	5.42879228832742	5.60833319303272	5.8280679188401	5.73826794012289	5.77381966852152	6.04706936684697	6.01011964578961	5.80732658312669	5.92875167474988	5.63262012035953	5.83914078693792
Eef1d (eukaryotic translation elongation factor 1 delta (guanine nucleotide exchange protein))	-0.125157108363895	0.129991592314079	0.129991592314079	1	FALSE	6.71476754141565	6.8375396343794	6.73645605250865	6.85774467227494	6.70456768303272	6.77982439396185	6.99988728504695	6.85191141353842	6.82753960239335	6.64881054410321	6.6611082468126	6.53179939161998	6.76986428453337	6.6294673681753	6.70189555045793	6.4271871135984	6.36584298503462	6.36989915747906	6.45659754777703	6.43823129616483	6.41490336748913	6.89630818217392	6.88896237580665	6.84566567269433	6.85595233421139	6.79668859446415	6.8813464866292	6.60871020180908	6.54102844881908	6.58850327464504
Eef1g (eukaryotic translation elongation factor 1 gamma)	-0.0926175722537887	0.211179085496439	0.211179085496439	1	FALSE	5.85462157716728	5.87148145111582	5.88288266355377	5.87819072931961	5.88903297627659	5.98994053427792	6.17111873833097	6.11738752305093	6.15831278813551	5.86564914984604	5.95364006749967	5.72699465509783	6.013998146041	6.06955395457786	5.87979397184239	5.76048976311653	5.62557150656952	5.65072435606755	5.73971041378052	5.75202063877174	5.68186806960506	5.9236269881292	5.87230919729814	5.93178468501161	6.26315462541146	6.16653067820248	6.11869195279181	5.79079809786942	5.76236210496244	5.89369226473888
Eef2 (eukaryotic translation elongation factor 2)	-0.0983414979201755	0.0458487706842223	0.0458487706842223	1	TRUE	7.48971953680615	7.42361178417458	7.43356875043887	7.36919599659855	7.33354001770148	7.34333675182607	7.48154113586623	7.45343526884372	7.40186934880516	7.40658768879008	7.35008170521756	7.32752569855258	7.42979168781425	7.41542066426223	7.44655400317934	7.29755828116819	7.27348791576802	7.26052441392624	7.38640573501287	7.33480064983767	7.31463308917817	7.33726508630012	7.17207741884825	7.26131454521533	7.44655400317934	7.44215560241638	7.42949043423015	7.24932207717444	7.23986580282683	7.18520251499223
Efhd2 (EF hand domain containing 2)	-0.296677874072251	0.206282986624639	0.206282986624639	1	FALSE	2.74340294318101	2.41592087948381	2.18076848125298	3.41087021286855	NA	2.76997480226577	3.03015771704102	2.796095173427	2.60765462473403	NA	NA	NA	3.58755701742961	3.41186007373782	2.77005305850651	NA	2.29073107667362	1.77656726099536	2.41444948123287	NA	NA	3.22417150656081	2.90275471795679	2.93967793711479	3.09462794314113	2.89492832527951	2.4502241357759	NA	1.88537522357226	NA
Eftud2 (elongation factor Tu GTP binding domain containing 2)	NA	1	NA	1	FALSE	NA	NA	NA	NA	NA	NA	NA	NA	NA	NA	NA	NA	NA	NA	NA	NA	NA	NA	NA	NA	NA	NA	NA	NA	NA	NA	NA	NA	NA	NA
Egfr (epidermal growth factor receptor)	0.165709403355904	0.528777272059486	0.528777272059486	1	FALSE	NA	NA	3.74142383973605	4.35966172233388	2.89047198583045	NA	4.08521217962659	NA	NA	NA	NA	NA	NA	2.95147030064633	NA	NA	NA	NA	NA	NA	3.77135740899056	NA	NA	NA	NA	NA	NA	NA	NA	NA
Ehd1 (EH-domain containing 1)	-0.133180368932731	0.245721735760253	0.245721735760253	1	FALSE	5.70018722441509	5.46629430260932	5.65931950403348	5.32523168797022	5.08228957749421	5.26973262409209	5.52562416264956	5.59306687683096	5.44773456551272	5.64459754451389	5.48107931688288	5.46368457300417	5.80362744241865	5.86085853877143	5.71205095291191	5.66261853448247	5.1049236837009	4.98272439857303	5.01349799174898	6.03835716138491	5.73283086192653	5.61147045113046	5.51480398557177	5.15377291560148	5.58086906299287	5.18516484441078	5.02508196409065	5.79320401357483	5.18667090096734	5.45168258996261
Ehd2 (EH-domain containing 3)	0.00555045197842787	0.574851805333887	0.574851805333887	1	FALSE	5.27786203863721	5.20084172961838	5.22491621697488	5.73465814286468	5.64893418523474	5.63149430457162	5.59257364417542	5.49974704713115	5.5490129710376	5.64308558485306	5.58291723367343	5.66851912429722	5.75285828771264	5.71354460984058	5.73856789891461	5.40740374087424	5.46113234017297	5.51665186049782	5.38884390653855	5.29238789861218	5.22062016744785	5.69854632620694	5.67554779978432	5.62423837118179	5.94087617521896	5.81932330546757	5.84551765006378	5.57028076106041	5.595467855251	5.4859516408353
Ehd4 (EH-domain containing 4)	0.0236234821766333	0.538201727199845	0.538201727199845	1	FALSE	3.45808009860675	3.96464814788377	3.35094978631021	3.81549345522461	4.15274318647402	3.74767741343566	3.52671988124737	3.70584523396981	4.05325907477246	4.12759201211504	3.62384345648697	3.87727308892558	3.97652861048493	3.94614131176408	4.02382309102213	3.63117414484093	3.51743948334858	3.73010733740862	3.78710853225003	3.33962200343082	4.23345095305527	3.42799495084098	3.89615557588503	3.6407712973281	4.37074319574823	4.35720712409656	4.13693781081702	4.00735698807947	3.7711883538963	3.85771233034694
Ehhadh (enoyl-Coenzyme A, hydratase/3-hydroxyacyl Coenzyme A dehydrogenase)	0.706813390834629	0.234517456508713	0.234517456508713	1	FALSE	NA	NA	NA	3.07538886791517	1.9560975529807	2.29527633697129	NA	NA	NA	0.0654206586595032	NA	1.64470539863224	NA	NA	0.350406722202326	2.24774526676997	2.14617293992226	2.45214995953572	NA	NA	NA	3.82999159033959	3.143746048895	2.83150436170584	0.592760793508244	1.57595123532101	NA	NA	NA	1.62224162755587
Eif1 (eukaryotic translation initiation factor 1)	0.384836180327328	0.0534890432234495	0.0534890432234495	1	FALSE	NA	2.17843101338861	2.33867827254391	2.41298741641722	2.35358018658428	2.22402483433393	2.32620654879507	1.21049484938418	1.78929105618935	1.31868704940101	2.20036624183678	NA	2.04011039371102	1.3121075024881	1.85936134196124	2.17978172924497	2.45442597375223	2.22117489141085	NA	2.36879348779749	NA	2.08681433139118	2.29517052228699	3.09301416083286	2.66874772674946	1.83458178403504	2.32027959567836	2.6360561302045	2.4925069698814	1.91584974802464
Eif2a (eukaryotic translation initiation factor 2, subunit 1 alpha)	-0.0825452444905373	0.51359565145963	0.51359565145963	1	FALSE	NA	NA	1.54188153772851	NA	NA	2.53376765325258	NA	1.62312706864985	2.31766296068669	NA	NA	2.04005075915185	NA	2.89035719027875	NA	NA	1.56969037232099	NA	NA	NA	2.39807669206745	2.50102124448564	NA	NA	NA	1.42222223426197	2.11813376799462	NA	2.49562097958888	2.02207302921962
Eif2s1 (eukaryotic translation initiation factor 2, subunit 1 alpha)	-0.0621558092452156	0.345429898897295	0.345429898897295	1	FALSE	4.30911068833547	4.47308552123378	4.59327607611471	4.55125760134391	4.42776705916843	4.24832230227561	4.56348764239825	4.45253613381584	4.47003570670799	4.28897124522256	4.19818766625722	4.58045304965938	4.62133688581356	4.46199995141985	4.55482211967586	4.02152414467746	4.1605652776816	4.37086174008529	4.50836526383522	4.36283454923321	4.11805234799816	4.52381283772722	4.58527505078831	4.49626419869764	4.33742566428269	4.32176938970392	4.32042691129399	4.69443450387353	4.43518851828528	4.60551211260068
Eif2s3x (eukaryotic translation initiation factor 2, subunit 3, structural gene X-linked)	0.0360570800002638	0.544378742613512	0.544378742613512	1	FALSE	3.40657748521744	3.06918486188218	2.86654997923619	3.10026789588662	3.10333145583445	3.31984478247169	3.17315782252398	2.83392231067932	3.19152948854657	2.98627621674392	3.27033906224824	2.46919571336298	2.89150862338902	NA	2.13089134339346	NA	3.8841680764481	2.63599578746762	3.34722626182919	2.7826182437361	2.86260413335059	3.02528753477223	3.33462547893494	3.03441118445565	3.5479309762937	NA	NA	3.45070979126368	1.79978775515088	2.56667148608569
Eif3a (eukaryotic translation initiation factor 3, subunit A)	-0.0915033459920667	0.418904409850294	0.418904409850294	1	FALSE	3.98646554727987	4.18637377746594	4.05870612650642	4.33703310876718	3.74074410949544	3.9938554797021	3.72465027173297	NA	4.19567043608832	3.9825555675818	3.62907679754256	3.21165394096571	3.5187113736851	4.10772971021114	3.7340375606728	3.30613243217108	3.87172538997071	3.78268114143668	NA	3.64792461864862	3.98509962601258	4.74824116228885	3.77290967629062	3.18038818420266	3.88909383597782	4.09117512235038	4.14121205347386	3.55284428499675	3.77211791186311	3.38467152412471
Eif3b (eukaryotic translation initiation factor 3, subunit B)	-0.387578596725807	0.0889292655662381	0.0889292655662381	1	FALSE	1.73883699805073	3.29429872547575	3.18482457501429	3.64472154721798	3.29608145006326	3.43250515399739	3.1368590853492	3.32394645542167	3.43839931960922	2.88772021635919	3.44603120485784	3.07972967452458	3.54565954002547	3.22878329594337	3.49546492695995	2.33388165946809	2.99923516893019	2.87032526071789	2.80702924842097	2.74550411459816	3.02894568889321	2.11609855223658	NA	2.96989276450448	3.32762988514096	3.57225910927892	3.78544592901606	2.53532141769014	1.89251537406631	2.55208683048867
Eif3c (eukaryotic translation initiation factor 3, subunit C)	0.0101825141244368	0.568391405712117	0.568391405712117	1	FALSE	3.60401200110709	3.17231468898259	2.85825756807858	3.42885257324218	3.7150037637661	3.65590132206459	3.14591706938756	3.60916396014014	3.30571959567879	3.04891272631682	3.01549756939533	2.92284672489214	3.69119913491246	3.59408270359771	3.53612752046768	2.85120133789213	3.3830683298384	2.9816955918628	3.45475496109782	3.3057225136657	3.20413915135507	3.55771641436072	3.34445925613721	3.336469069336	3.65487085009805	3.55444150508542	3.62356256247653	NA	3.41727194534353	3.42340336975382
Eif3d (eukaryotic translation initiation factor 3, subunit D)	-0.0557977249155055	0.495680950496765	0.495680950496765	1	FALSE	2.41058804594819	NA	2.06927939985671	2.63520877993748	1.98152755372996	2.57687279233712	1.74559876748779	2.52210095825542	NA	NA	2.33111471986853	NA	2.08798551135182	2.48709269304088	2.13302751165834	2.08329167169549	2.37475294972089	1.26500474296577	2.16362753858991	2.47589163244494	2.07399156457159	2.68883160685288	1.73561315519624	2.34311783277243	2.58450076442632	2.45573358382585	2.0262653665266	NA	2.52629421515854	NA
Eif3e (eukaryotic translation initiation factor 3, subunit E)	-0.232530828105376	0.177194781313682	0.177194781313682	1	FALSE	3.29485450168516	3.53507004045055	2.87143167266633	3.5882648943075	2.94311679275091	2.89849279954405	2.81063435366112	2.79770198558779	2.81973766005495	2.53076744363503	3.08509317904575	2.36145957841126	3.18677785044965	3.36305890987919	2.83004636979392	2.24915707668647	2.3767099042902	2.2460766397774	3.12830165061478	NA	2.96194553740885	2.72738029553823	2.6566382304979	3.32903746267317	3.60413064379144	3.24229914988237	2.7221949472099	2.43733694913797	2.38197271079438	2.60346137134994
Eif3f (eukaryotic translation initiation factor 3, subunit F)	-0.105283229987462	0.385060922238735	0.385060922238735	1	FALSE	4.46609196429254	3.94075874488691	3.97436410893683	3.95010442835054	4.06510696223077	3.85886623974331	4.09407557376545	3.82330099557427	3.10712373556552	3.80049614759649	3.7079222944723	3.72235672525206	4.39056451431917	4.13905195024198	3.68505430615708	3.72712539222036	3.99998196619928	3.4764724202512	3.92820922492337	3.66295741957065	3.3296115896843	4.43522186205855	3.87067048920396	3.3398072557316	4.39332009082486	4.47842179402205	3.90386738859444	3.53380004041885	3.72004857896832	3.34647472890149
Eif3g (eukaryotic translation initiation factor 3, subunit G)	0.504696510604935	0.136377624685256	0.136377624685256	1	FALSE	NA	2.69602275577565	1.65133876610593	2.60126863572555	3.14390274576699	NA	2.30312024443663	NA	NA	0.854761688433372	1.33389882885626	NA	2.31925085571325	3.45397843053419	2.96161777232615	NA	NA	2.23419778925245	NA	NA	2.54658335969483	3.33097422634287	NA	2.91902347483305	3.07448488500584	2.98703157020254	2.92451609728892	2.55962151532567	3.08276900081701	2.70692391096013
Eif3h (eukaryotic translation initiation factor 3, subunit H)	-0.697830234226817	0.194136949839454	0.194136949839454	1	FALSE	0.813040289309123	NA	NA	NA	NA	NA	NA	1.35301834491614	NA	NA	NA	NA	NA	NA	NA	NA	NA	NA	NA	NA	NA	NA	NA	NA	0.385199082885814	NA	NA	NA	NA	NA
Eif3i (eukaryotic translation initiation factor 3, subunit I)	0.0164805804999377	0.568854084984014	0.568854084984014	1	FALSE	3.74597946752382	3.45094728061669	3.22759168571903	3.10381820298449	1.9645908555073	2.86065099111465	3.30000947617416	2.82953907307346	3.08563540215176	3.41917480103217	3.59534849799359	3.8573341247654	4.0329207240836	3.61787441135856	2.67316743182422	2.79842384547786	3.11195941477061	2.55126990793092	3.6768541173454	2.87089928085178	2.98360473735193	3.73944849858608	3.30261150889447	3.40873903017173	3.7935213781304	3.6140030448649	3.36346547463907	3.17856008687949	3.35097806529918	NA
Eif4a1 (eukaryotic translation initiation factor 4A1)	-0.138102739833053	0.129760914214766	0.129760914214766	1	FALSE	5.19361800540614	5.01072166439323	5.06729882441798	5.25839077996239	4.91749858948255	4.99538049636273	4.91640020823855	4.89178856281447	5.11762440207026	5.15591110589448	4.85885132438965	5.12693569845506	5.33675468648172	5.27655621838606	5.21448232555358	4.51078473532224	4.81358625391767	5.06537843426689	5.01445349288645	4.8702266088322	4.80633952580289	5.28694396869421	4.8507194267274	5.04257430196874	5.26427368945611	5.28268443450318	5.00719998738927	4.98478072488217	4.7309116243181	4.7358145858455
Eif4a2 (eukaryotic translation initiation factor 4A2)	0.115682350875624	0.308434567779906	0.308434567779906	1	FALSE	3.99754533137048	3.8466136608963	3.80794218549659	3.76531196007493	4.01434636538113	3.43554859026042	3.13339090490921	3.54282758516116	3.3701224222432	4.24159615530954	3.53145632274905	3.84887828424195	3.32586128598262	3.44166938191405	3.49176332584535	3.72268459807061	3.68157295171546	4.16480236519728	3.67781264755411	3.6053876567623	3.73430859009691	3.74285777495312	3.5101770822187	3.5702443243068	3.73892992826049	4.19077286853788	4.18769649717775	3.30046348684171	3.6759965389643	4.02640171431294
Eif4a3 (eukaryotic translation initiation factor 4A3)	NA	1	NA	1	FALSE	NA	NA	NA	NA	NA	NA	NA	NA	NA	NA	NA	NA	NA	NA	NA	NA	NA	NA	NA	NA	NA	NA	NA	NA	NA	NA	NA	NA	NA	NA
Eif4b (eukaryotic translation initiation factor 4B)	0.00414762045125251	0.578188027378541	0.578188027378541	1	FALSE	4.5180755686803	4.56041538075917	4.50325331567338	4.21052913696217	4.5268951190214	4.41325557257846	4.61575174136186	4.11016276231127	4.53318954460032	4.4203611281648	4.33678324508656	3.97201249731127	4.54045510281276	4.53417368590695	4.3913965521103	4.57881798042326	4.42077880661506	4.17268752036827	4.49098080367439	4.3421351309927	4.05302442450189	4.42112902435698	4.69994023725026	4.66254163350768	4.33540464757709	4.61434470773872	4.45168588647002	4.17185531785119	4.3743439890385	4.45925454974374
Eif4e (eukaryotic translation initiation factor 4E)	0.0157694409818097	0.550335548823424	0.550335548823424	1	FALSE	3.62459223991645	4.02369004730344	3.72907414917957	3.59624343682165	3.75279140071385	3.7901151702285	4.06575324026149	3.64814327419417	3.94995507427346	3.78139119016399	3.49566958269799	3.70994124593631	3.89180800103544	4.41712339001818	3.80072391920955	3.38981458161837	3.66208014155781	3.76849136113888	4.14414428677165	3.76097669938914	3.55087604506816	4.00194632483134	3.90998426161485	4.24148937996694	3.4184733307375	3.59997233353952	4.10916829870326	3.8159032768451	4.09323056314516	4.0470060917535
Eif4g1 (eukaryotic translation initiation factor 4, gamma 1)	-0.111767462718205	0.20307963948582	0.20307963948582	1	FALSE	4.48276440301141	3.89747278727088	4.23085625994353	4.05212022962692	4.30436501265442	4.2525216287942	4.38036235669521	4.34902551348206	4.29094777247446	3.9865929673059	4.21709109381552	3.87753813593467	4.53734577149011	4.17406280269683	4.18038659279099	4.15204547198944	4.23509133758326	3.99586436348773	4.04303822342068	3.63587045217971	4.11168238196852	4.22768717397137	3.9979697822671	4.19706332180542	4.24704644116918	4.37668629211232	4.39948558073425	4.06871379855387	3.81099827521754	4.03769849075364
Eif4g2 (eukaryotic translation initiation factor 4, gamma 2)	-0.157241113799119	0.367613850352434	0.367613850352434	1	FALSE	2.14653466668401	1.86310985190645	2.53587379594567	NA	2.31161645732254	2.68184952111567	2.53125668149523	NA	2.628698951005	2.92662571596661	1.88689736681857	1.8871118988927	2.39375665170475	2.52901131126215	2.8045864149043	2.43560459338042	1.92180190941478	2.60130191989151	2.72075344746569	1.76676051626929	1.38325361745879	1.75380133178915	2.97804366268275	NA	2.81823703971209	2.34797740346997	NA	NA	NA	1.88098324015679
Eif5a (eukaryotic translation initiation factor 5A)	0.0872823403352749	0.284839156704167	0.284839156704167	1	FALSE	5.08616383107124	5.36945601412768	5.48405432610663	5.21103166817913	5.22343027312112	5.22790661898507	5.00195983179963	4.99592766120085	5.33596553141946	5.25116993093227	5.51085750993719	5.52640064345562	5.76073458222293	5.40848769608043	5.58116743345965	5.39203572624713	5.3445054164132	5.35264907603234	5.49419797361263	5.53365366955851	5.43568859398448	5.56482932131757	5.51181273187157	5.50577662717946	5.06594706722965	5.17637064889388	5.18409379538268	5.52351491088646	5.5720134804189	5.62685961809954
Eif6 (eukaryotic translation initiation factor 6)	0.39406165140422	0.166318715847632	0.166318715847632	1	FALSE	4.684998221883	3.52228178046761	4.96618587506268	4.99110910256467	NA	3.92827556161193	4.89840185999219	5.23161288764768	5.44603120485784	5.44728824795638	5.48376419394957	5.31592483080875	5.15243087926363	4.89401739114473	4.21322283905845	NA	NA	4.58369958995631	4.93079882817222	NA	4.67309278761294	5.87839184521195	5.71030777416009	6.30758881573637	4.6565192521332	4.9177086193331	5.09758130197538	6.01925934300105	4.69021593115402	5.69975705092042
Elane (elastase, neutrophil expressed)	-0.635359506989334	0.0981714199607931	0.0981714199607931	1	FALSE	NA	3.64022758038813	NA	3.46498186227495	3.49937394500217	3.24816439970649	1.98634903912128	2.6275624827459	NA	2.39318278022201	3.85421512765133	NA	4.08489765677981	4.06354608445538	3.98953869117907	NA	2.23698236274037	NA	NA	NA	NA	2.52072144313804	NA	NA	2.84366633583032	NA	3.02814476771338	2.97560267467143	NA	2.68383791007584
Elavl1 (ELAV (embryonic lethal, abnormal vision)-like 1 (Hu antigen R))	-0.0747421089988262	0.429347916084057	0.429347916084057	1	FALSE	3.13308506872624	3.10314678463715	3.26835803471975	3.06232379942928	3.47908825105418	2.90883595993952	3.102550639021	3.21916852046216	3.02287200232187	2.8126419742613	NA	3.13487969675456	3.57490076501345	3.26949252079894	3.11371883274215	2.48253596643915	2.74726063457895	NA	NA	2.9022202538921	2.86898696635134	3.57488865836311	3.6477865033327	3.1703513349771	3.38876815264419	2.94036974735948	3.42556672407525	2.61718091815506	3.37327235180331	2.93672273164783
Elob (elongin B)	0.0946736641254169	0.257576125808889	0.257576125808889	1	FALSE	4.31371748081447	4.29622978867175	4.48330631119353	4.18562079061038	4.14679368552718	3.97775616324959	4.36756676681806	4.5078961008975	4.54963220966275	4.60915213762967	4.63346027321843	4.24949085125259	4.24869421599138	4.12305363278077	4.57183453924183	4.42911377876734	4.56408545348746	4.17747933758059	4.12405512215126	4.37566504292858	4.50078293594674	4.50296701931903	4.31398587772355	4.70028434261632	4.50082754214367	4.59615396791656	4.11917354585507	4.46838129949277	4.73219863707033	4.57915600644188
Eloc (elongin C)	-0.0258079120749296	0.487101590593818	0.487101590593818	1	FALSE	4.22849549060698	3.9661997210139	3.86136983263345	4.17550863315379	4.10503267612892	3.7062763594378	4.31597191314188	3.96690107533619	4.11732933628911	4.11368383207399	4.21876567151351	4.10178452416693	4.08736948737445	3.90988828477648	4.22953408983179	4.25271840913153	4.22632355704852	3.89029103276112	4.02288265230797	3.87141984387131	3.91830035718564	4.1600166078459	3.8941580947821	4.12835114725396	4.22166058326251	4.11821850637636	4.00956216295198	4.1271049651394	3.97509820216654	3.90088612427039
Emc1 (ER membrane protein complex subunit 1)	0.1477493761963	0.255605587373615	0.255605587373615	1	FALSE	2.38846509728315	2.80500760356769	2.88052293132199	3.16259354366951	3.26632480440007	3.05284189234642	3.06810841109814	2.470661802149	2.67388653273458	2.44744430949708	2.08541105868586	2.64542498870726	2.86479430126485	3.23937359925801	2.64628018822832	2.96682172866356	2.73032693049377	3.37824802988844	3.15941282992185	2.56250864940733	2.70041752266204	2.75410502869598	3.36881024669224	2.48078729349196	3.32985552449549	2.94234559456875	3.11176249330635	2.75168865607871	2.94382008124372	2.73247109754624
Emc2 (ER membrane protein complex subunit 2)	0.542707694258974	0.119842737411742	0.119842737411742	1	FALSE	NA	NA	0.293605910941713	1.68961674216122	1.5462055049644	NA	0.61105903784726	1.41971685786879	NA	0.599793852122242	NA	NA	0.702941179048586	1.74292889553643	NA	NA	NA	NA	0.603435258685425	2.00817849589737	2.10263125902889	2.41540443816181	NA	NA	1.37571230033791	1.12477146397917	1.25912180605768	1.51537941403419	NA	2.1613362902003
Eml1 (echinoderm microtubule associated protein like 1)	0.0356968635584175	0.489139902932465	0.489139902932465	1	FALSE	3.9647959886669	4.03409243290651	3.80780826926248	4.09354327476248	3.99226992614006	3.91855797363361	3.40497122358917	3.76087027926599	3.41550179202702	3.90842865016879	4.35950711448382	4.29465750498495	4.09995159066253	4.10360673991502	4.07244027482404	4.28810750846066	4.01049341924845	4.20042588256297	4.04258305658464	3.79388548096098	4.00202736474428	3.77754596224707	3.89628153779459	3.95680940894799	3.95342356354655	3.80574645126894	3.80926008201514	4.22124295999332	3.84584127306815	4.16278203722591
Eml2 (echinoderm microtubule associated protein like 2)	-0.0569905453409806	0.350258617365687	0.350258617365687	1	FALSE	4.56435377791018	4.08393666229646	4.36826548293749	4.1578279219625	4.35921190802592	4.23741840138431	NA	4.21072393727908	4.65213079662936	4.31279584653895	4.26367295761518	4.23637781049438	4.09605096664489	4.18113436286262	4.36548958270056	4.33772536203834	4.26750583524376	4.43043247924707	4.32699746456576	4.31225855968957	4.23396473198047	4.04504974083799	4.19650475515275	4.02618921864855	4.32408331334881	4.37430920812164	4.08335805607122	4.04198762165136	4.25863952113709	4.2676256828101
Endog (endonuclease G)	-0.34165537497816	0.0310483765841488	0.0310483765841488	1	TRUE	4.11498328726692	4.18639754959808	4.31024558608588	3.87070993862846	3.8885094768387	3.99377397943771	4.46888954767871	4.119430883134	4.20160249789307	3.55886761163275	3.29470308124017	3.37455265693283	3.62025795468196	3.79609932770343	3.83170499905837	3.16535565065914	3.04565264956989	3.28142822946121	3.54451011511296	3.64070189806371	3.61143208899807	3.6502245960847	3.82718897795955	3.40133010137816	4.00389002743337	3.88365013905761	4.11537456046669	3.36674184631419	3.54094478549309	3.42747208708629
Eno1 (enolase 1, alpha non-neuron)	-0.0721492147038524	0.267287459678117	0.267287459678117	1	FALSE	8.41523472925925	8.39838457648068	8.42250213510056	8.13417472512747	8.22540990624997	8.2706083631729	8.50388535226162	8.53033220076349	8.5716275160371	8.39019905682592	8.40682150088883	8.37326539051806	8.32974253040923	8.35024970464027	8.43487421535632	8.36623914759455	8.38828426688652	8.32975598255025	8.44306371542639	8.41910483793875	8.38398934776203	8.43683644539177	8.48640466227457	8.44364808858276	7.99517355971241	8.00834457913489	7.97444900756693	8.31678384162217	8.36596805472351	8.31702814536641
Eno2 (enolase 2, gamma neuronal)	-0.0898211297998632	0.318974946768462	0.318974946768462	1	FALSE	7.2768781328549	7.30359811699249	7.32381138552794	7.12740629325694	7.11715476192161	7.14153497275943	6.97052008456104	7.23219065323199	7.07951678410129	7.17733980134484	6.90815240180955	7.09249288685906	7.49105137636412	7.34800219864808	7.24033341247524	7.18191751480405	7.19209550934999	7.18354606310827	7.32171167439929	7.40409417165405	7.31417082491119	7.18178834388936	7.21325978409792	7.02601432894598	6.88613552020814	6.66669979174933	6.3242903763195	7.15447384600582	7.16738803709931	7.26508052916836
Eno3 (enolase 3, beta muscle)	-0.0937661184617693	0.197875383069414	0.197875383069414	1	FALSE	11.2528428020844	11.2542905051171	11.2688694496477	10.9379769628042	10.8765399681107	10.9411430001121	11.152652441834	11.1766469037376	11.2299663786756	11.0708186375333	11.0671721509716	11.102782776762	11.1086681964058	11.0975317917412	11.1428601262743	10.9447413391846	10.9494546837916	10.9971935972584	11.2172428355838	11.2496527325536	11.276863015647	11.101411084724	11.1300428079766	11.1519108087307	10.6881541262577	10.7325490405422	10.7132404335945	11.0240592134104	11.0536815662946	11.0440730293356
Enoph1 (enolase-phosphatase 1)	-0.0559607577445339	0.520853018986049	0.520853018986049	1	FALSE	3.3032196315826	3.45387310606797	3.28382400937239	3.35143045375275	3.70434081330319	3.12868438041938	3.40397662321088	2.44161095804826	2.15645810296299	3.92631260124716	2.53608026143842	3.08856904900213	NA	3.2502354970264	3.06575151723833	3.4144603058161	3.49383944144005	2.38632536891884	3.072328791992	3.29717527238046	3.35750977877943	3.28911441314554	3.27535575601466	3.32099869998374	3.20992898666597	3.01665498623099	3.13340898996495	3.66531317501513	3.02413702556209	1.4480022897858
Epb41l2 (erythrocyte membrane protein band 4.1 like 2)	0.0260068496857935	0.568371639395924	0.568371639395924	1	FALSE	3.36730116593966	NA	NA	3.47757371917423	NA	2.90517950678095	NA	3.4958358441109	NA	3.98972941033341	3.48122143077769	NA	NA	NA	NA	NA	NA	NA	NA	NA	NA	NA	NA	NA	NA	3.75017770559306	3.73390744846147	NA	NA	2.95235593356127
Epdr1 (ependymin related protein 1 (zebrafish))	0.0446053216762408	0.531280391885742	0.531280391885742	1	FALSE	NA	NA	2.10175091332343	3.20406244344158	NA	NA	NA	3.31211767029621	2.96937339671523	3.14244774844633	NA	2.95825991287322	2.80993915228042	NA	3.25816913805887	NA	2.99990081130629	2.96064514953218	NA	NA	2.7058408115026	3.69077465185039	2.9721338460594	2.91176443373597	3.63599810838879	NA	2.79128272822203	2.85090741122718	2.62195573423169	NA
Ephx1 (epoxide hydrolase 1, microsomal)	-0.213558188163241	0.160193511800127	0.160193511800127	1	FALSE	4.10001048252718	4.02478064378296	4.23046434749283	4.13045318623078	4.06835266047137	4.39644038163853	4.49154528855362	4.49637925736343	4.20707290558863	3.91062714178445	4.61612240464668	4.02725138412226	4.28327730359595	4.26115467261557	4.26914538496061	4.19042522736927	3.85844855154095	3.55649072715315	3.28850179092702	4.01514962784082	3.84552015904845	4.50022205464542	4.27444058908078	4.20729160343889	4.41262573295545	4.60664357545741	4.54890511624045	3.5236372251391	3.46075566722733	NA
Ephx2 (epoxide hydrolase 2, cytoplasmic)	-0.149395285102039	0.208611209861215	0.208611209861215	1	FALSE	4.46037561920666	4.60861411088824	4.39956077397123	5.12125168510911	5.02504208707501	5.05497867825385	4.87157755316436	5.01282787051632	4.97784315160707	4.97496058813559	5.01674144312454	5.13043671156134	5.01522546840838	4.92266407949767	4.88476884629574	4.54593748917205	4.70049520534484	4.58183327024071	4.39103216486398	4.27738969881086	4.25828524044551	4.81589303272329	5.01016217579596	5.11923995986992	5.11407129213798	5.23555475316657	5.12320679808444	4.85822971421118	4.61378504523403	4.59082355018321
Epm2a (epilepsy, progressive myoclonic epilepsy, type 2 gene alpha)	0.0407696091744359	0.474659322872498	0.474659322872498	1	FALSE	4.22182295966914	4.278802538435	4.22949563652416	4.30122180533309	4.29146358389069	4.14986903224429	4.28347734193776	4.29138990783556	4.06989975901739	4.17758298433422	4.05576831410842	4.37483083385167	3.83398301100712	4.06322680199698	4.08834516129908	3.61388521131717	3.95791459863299	4.07308327684665	4.41512315675397	4.21183768985268	4.53768744288669	4.68931593596209	4.27869104875493	4.41905341711658	4.2509312644955	4.32110552425915	4.37483778758746	4.23216954294798	3.74930899658178	4.19777891510551
Eprs1 (glutamyl-prolyl-tRNA synthetase)	-0.0514430221487034	0.290864400095414	0.290864400095414	1	FALSE	4.92396207222008	4.99920629943984	4.91054559822467	4.84123347269408	4.89336706504588	4.81015001057799	4.82162858924377	4.79823200704064	4.86132516369496	4.7485846726112	4.57993437229552	4.71622820382567	4.8774105267864	4.86786681926944	4.60429672715981	4.72413181236391	4.76819491332553	4.74517815997875	4.76761772409988	4.7019149516344	4.64465810530559	4.96019659585561	4.79900439018324	4.69596598307603	4.78316326606162	4.66912883937788	4.7765146238365	4.8917448258597	4.78309514952996	4.7718169274108
Eps15 (epidermal growth factor receptor pathway substrate 15)	0.114488132253622	0.187214054681671	0.187214054681671	1	FALSE	4.54259236953483	4.64136683708512	4.72339473365723	4.13070028369953	4.36387192485753	4.41686000434134	4.23063342082316	4.12541140395358	4.18178635655418	4.24227475667576	4.678719845253	4.45667475025585	4.35284325405454	4.80377466054701	4.33497579947387	4.29425313644451	4.48612224464742	4.78940583446025	4.67889445759445	4.60860228387103	4.43375400651477	4.65385683442165	4.6913610757969	4.548615409157	4.45218027729667	4.53678028287588	4.17667382827591	4.43223787935865	4.50888496894846	4.6515798649073
Erap1 (endoplasmic reticulum aminopeptidase 1)	0.0869377528595515	0.544378742613512	0.544378742613512	1	FALSE	NA	1.72944400683366	NA	NA	1.43015143606123	2.04133761655782	NA	NA	NA	NA	NA	NA	NA	NA	3.20206974012318	NA	2.52211853918734	NA	0.574334064867727	2.21460044319113	2.48749921212145	2.72184290797542	NA	NA	2.8043778397038	2.23276204884357	NA	1.02974263254541	2.61578586989865	2.67382096920074
Erlin2 (ER lipid raft associated 2)	0.102529525713227	0.48570222144466	0.48570222144466	1	FALSE	2.08774456359692	NA	NA	1.73784248620289	NA	NA	1.94510949037375	1.72805546272523	NA	2.4974309795409	NA	NA	1.47625724489225	NA	1.67913550055267	1.4043418438335	2.22417613807247	1.76411256667788	NA	2.23230464342822	NA	2.50364131560295	2.217767361006	2.67548626365644	0.842681213822418	NA	1.96742317831367	NA	NA	NA
Erp29 (endoplasmic reticulum protein 29)	0.041321250752518	0.487499276317353	0.487499276317353	1	FALSE	3.32629285158917	4.17917661199782	3.96955574925889	3.91413394680099	3.93672273164783	3.94819900470333	3.89753087184781	3.78601080160757	3.3502850704471	3.77818754570485	3.54085801840051	3.44871597838497	4.23677577211255	3.90132067242705	3.96193813111067	3.60415437115754	3.51808186515296	3.5186358471628	4.11784462311063	3.74429028635666	3.55149140854749	4.17334334174792	4.1887015866215	3.7935213781304	3.85183897284934	4.03644179150446	4.11931467198233	4.01214849666565	3.72421368675736	3.84150019158184
Esd (esterase D/formylglutathione hydrolase)	0.0404176283728917	0.319666415738669	0.319666415738669	1	FALSE	5.96924490721804	5.90298040685197	5.82824059572311	5.85175653591628	5.81042767936813	5.68348873617659	5.79232959929152	5.93059069553253	5.81711924940728	6.01283904175457	5.8922258594512	5.80734204079438	5.80851891336443	5.85542665741399	5.74010994536396	5.81608253720297	5.89035670383749	5.88549627321652	5.7765909470903	5.84996174090333	5.79321962330014	5.92288762668129	5.94056848746177	6.04764526079812	5.89426482631943	5.91787328044566	5.94077518570882	5.89004291504691	5.89490504977909	5.84823483142954
Esyt1 (extended synaptotagmin-like protein 1)	-0.291772142415773	0.308610554125424	0.308610554125424	1	FALSE	3.35179791494717	2.41824662895739	NA	3.58844480764187	3.27675719075583	2.782328878989	3.13999657509831	1.58036259610214	1.03121167153515	2.29905412270834	3.43473496644252	2.95005775686236	3.3528008901696	2.99152093907656	3.47247477415158	NA	2.50176522744894	NA	1.25118584062431	2.06829934195333	2.79925312356064	3.12576680354437	3.23305360747949	1.94476476126964	3.20787099245996	2.83750330416437	2.76925337592345	2.64948440352162	2.11321040629302	NA
Etf1 (eukaryotic translation termination factor 1)	-0.026716652398091	0.522358166697432	0.522358166697432	1	FALSE	7.64467108228736	7.47400602619657	7.35862482998852	7.6406787642337	7.37817345197253	7.28800781324245	7.25583115555846	7.8376279331714	7.89660487042216	7.71519326303932	7.59627176748494	7.24554319917302	7.8397706747583	6.67219901911577	7.48175100472574	7.47437114323017	7.54820540503998	7.45940702703497	7.2455622132757	7.50397675601851	7.2505637167377	7.58111017522555	7.36577126185987	7.7893054039726	7.6276724932668	7.26750770793856	7.47203279588687	7.57106999816771	7.4472816348064	7.32036733693749
Etfa (electron transferring flavoprotein, alpha polypeptide)	-0.227617079249519	0.0348109067333169	0.0348109067333169	1	TRUE	8.10062554849863	8.11372654110854	8.084590505803	8.48051556820402	8.43413612633484	8.42233393197333	8.43859643108134	8.40721676970435	8.4475709317736	8.26554941467293	8.26583536001715	8.30069117065315	8.19367812285303	8.15000109275433	8.16429352522925	7.84277774529544	7.8247996694615	7.79805699702758	7.81247255437491	7.71402566167044	7.78460213101334	8.15088964720468	8.1480697738034	8.2027801130238	8.51038440930751	8.44031689374326	8.46027977232525	8.12917996361867	8.01369115223886	8.02277836781007
Etfb (electron transferring flavoprotein, beta polypeptide)	-0.248675716985509	0.0305862600356593	0.0305862600356593	1	TRUE	8.18454809661194	8.11458566164536	8.12520163578539	8.53892609959194	8.50087373996517	8.57693021898996	8.51530560545172	8.52324829260521	8.55720711456754	8.36586310187015	8.3627504049947	8.38349694415536	8.27029999916096	8.25821738953602	8.30005048945943	7.8014755691717	7.85258568680851	7.86200497453812	7.83750179038555	7.82232863541887	7.86598065714994	8.22944852982549	8.26132865077066	8.2600491861558	8.49872557014566	8.61297535963255	8.53018391666235	8.13200610853599	8.15648763166752	8.12428677273953
Etfdh (electron transferring flavoprotein, dehydrogenase)	-0.20969906354715	0.114089908355537	0.114089908355537	1	FALSE	5.5483009803242	5.66102841404319	5.66546667770623	6.13049025354921	6.16161160956657	6.1749416568902	5.9238503861704	6.00733007488883	5.93586279746681	5.93541967238644	6.04778483683983	6.03254390120212	5.98730494707521	5.96394800845066	5.96713401564475	5.38519286931113	5.35605927483608	5.32723824826143	5.35165306161337	5.33268287420389	5.48458930574401	5.99098661748547	5.88888690251801	5.88848025266764	6.29780219449219	6.26014236195662	6.31351070860599	5.7234984934334	5.65244347156172	5.74436564230645
Etfrf1 (electron transfer flavoprotein regulatory factor 1)	0.0559733213494493	0.498782182670439	0.498782182670439	1	FALSE	1.88029370151051	2.6010665368035	2.36072666074497	3.13101650671639	3.40266761094833	3.53250398632448	3.54353300203165	2.9086707443665	3.33992124532512	2.49979997517347	3.44261180368934	3.2492572171647	NA	2.64773125350386	3.11945412424106	3.31301070526441	2.77302365458544	3.17239470383762	3.52495379879343	2.55778012162219	2.79865816485018	2.74654280526693	2.94988785989403	3.17714921290992	3.50198681944149	2.79783269389738	3.10491194556366	3.29658662007183	2.86487748191169	2.89491862719997
Ethe1 (ethylmalonic encephalopathy 1)	-0.299104387039493	0.0300477042362394	0.0300477042362394	1	TRUE	3.7425128981647	3.69301852828763	3.99438964522119	3.96053024410893	3.79059481732659	3.95047774591193	3.87836241536911	3.62638072680881	3.96973992035118	3.9784061599158	4.04795710739666	NA	4.09185213407851	3.93162633136896	3.80981570873162	3.56585303657551	3.41769051897961	3.10598642770907	3.3116222694853	2.98832294528187	3.45002349122488	3.49827640172736	3.66120232976271	4.01955069926963	4.17455023341911	3.99605424829619	3.67667361688651	3.93876566931973	NA	3.4736310765512
Ewsr1 (Ewing sarcoma breakpoint region 1)	0.413222130391752	0.211115202835576	0.211115202835576	1	FALSE	NA	NA	NA	1.52087981516885	NA	1.49794442187774	NA	NA	NA	NA	NA	NA	NA	NA	NA	NA	NA	1.93414658074657	NA	NA	NA	2.44175966868956	1.98197682929083	NA	1.3878146908978	1.86747347495048	NA	NA	NA	NA
Exoc2 (exocyst complex component 2)	0.122167122384879	0.451907617524001	0.451907617524001	1	FALSE	3.79993691931128	3.42788771218516	3.44151003852523	2.68522703202351	2.82617829636756	3.0392559810464	2.53923575279179	3.14444126149471	2.60406657795368	2.33605482401083	2.85775412593234	3.13376242508798	3.32739994609742	3.54857225631559	2.94378633122814	3.49204544284564	3.52141513474625	4.16831309182953	3.45077576445	3.55334821456884	3.55729979753581	3.11695023364914	2.89457721325808	3.94601026829048	1.43952739793536	1.95604177919099	2.633986790899	3.18801946840274	2.85933549745443	3.70993022108854
Exoc4 (exocyst complex component 4)	0.0528255589193716	0.318974946768462	0.318974946768462	1	FALSE	8.84954584481801	8.76594243574329	8.6266910022558	8.62487585714331	8.51951045378566	8.59644323067903	8.53240657945841	8.57104344432299	8.50041169516624	8.75910255751965	8.81160910237426	8.66335529435896	8.56767092964106	8.56203631020674	8.67478193971877	8.70552871692716	8.76801555929369	8.81646211150941	8.64902619036314	8.70504482304211	8.43372313215406	8.78003116678929	8.80158226913409	8.91456452349394	8.53166217386115	8.61464359639335	8.5936450894666	8.79266667590121	8.70273372055335	8.6084803121002
F13a1 (coagulation factor XIII, A1 subunit)	0.0933195988365783	0.395623293708384	0.395623293708384	1	FALSE	4.11343380260405	4.18362148786852	4.28846192456339	3.51242917838387	3.66239921347008	3.68531226573983	4.58100770745031	4.43213095563727	4.28841762731172	4.22365422753748	3.83748917550033	3.81763348935487	3.71571768922239	3.72913942506768	3.92986672775409	3.95641913977314	3.81777672754412	3.78236662550846	4.37745696070404	4.05191148876915	3.42422340749103	4.19006169473912	4.33882372146778	4.58659062483265	4.11658932850027	3.56475617099521	4.18431203653533	4.3448426966819	4.12168684410489	4.54269141236748
Fabp1 (fatty acid binding protein 1, liver)	0.731242817664746	0.0179894525538763	0.0179894525538763	1	TRUE	4.64241854945021	4.72188117727104	4.82388689883004	3.98865742298622	4.88460280485127	4.9137798207812	5.44516055691855	5.60478003960256	5.50322786940905	4.46789243040228	4.8462275186722	5.04679660957376	4.76108843207047	5.06566708658283	5.1030485635073	5.8308054597448	5.76892533556375	5.65841144642367	5.15854708171694	4.93525700190366	5.02411131032954	7.17232749165762	6.76509709785273	7.15488897654159	4.80624155638692	5.09399531902926	5.29818173697044	5.45189684727843	5.20428551126227	5.46478587321855
Fabp3 (fatty acid binding protein 3, muscle and heart)	0.103078945452567	0.410365510752928	0.410365510752928	1	FALSE	9.97435722504515	9.93533008801289	9.8398068849481	10.4635448079004	10.4198969927398	10.4736550210538	10.2392046877683	10.2220341183125	10.1792000052917	10.8208490854265	10.7437909537487	10.8497412996403	10.5460841629686	10.5559119941827	10.5621374624304	10.2968244586494	10.2249784195542	10.24945719283	9.7430318660014	9.75507450606693	9.84979914918894	10.6676349342539	10.6466487070381	10.7251958172267	11.1053847492476	11.128026552409	11.1664581206521	10.6052480015658	10.5876275207425	10.6203389758319
Fabp4 (fatty acid binding protein 4, adipocyte)	-0.337163648453492	0.00443588220726412	0.00443588220726412	1	TRUE	9.13367140327343	9.19382840551132	9.25874267961073	9.54927833655062	9.70520556294164	9.72444222818395	9.78577938749846	9.76753397276449	9.85850947193612	9.6441014270871	9.789665682203	9.74874298186557	9.44446622767279	9.51174474856741	9.49851815628292	9.02344111172706	9.0795461170627	9.17146956121412	9.06896901276561	9.06830804934594	9.11070775508555	9.44702535189534	9.52617251730046	9.58010967293458	9.26629931465129	9.41258043146954	9.36477157699829	9.09490373193704	9.21666826578724	9.12580347497241
Fabp5 (fatty acid binding protein 5, epidermal)	-0.278953420533876	0.0718035491871493	0.0718035491871493	1	FALSE	5.01860747050394	4.90465749990576	4.85143923467359	5.30671793220872	5.09942145567233	4.83149726795541	5.65752282434626	5.76240197218292	5.70793885474458	5.21512330840421	5.55964170375794	5.58631739651753	5.03237418857991	4.95469418694981	4.36436231577619	5.1225484860034	4.76505199924923	4.89649952280578	4.61619299638108	5.01826472997265	4.59277992561854	4.82093458349474	4.84151025548011	5.14573043454922	5.05085862671606	5.32441459983842	5.23025297796245	4.94052855370531	4.51660774090155	4.78624087149244
Fah (fumarylacetoacetate hydrolase)	0.484013491752452	0.0455779332665736	0.0455779332665736	1	TRUE	NA	2.88253741087441	2.21553261146771	3.12694478156187	2.82723573280781	2.35239978375009	3.20147076468549	3.53917122133458	3.10793554975315	2.62327693082304	2.47968327286695	3.03364500531061	1.95865710767711	2.81048012191727	2.74998470434613	3.43211758961489	3.41382422373374	3.43962313755712	3.22729594006602	2.98501034080139	2.53957077357776	4.25830785670624	4.08539916070976	4.10353120987799	2.77550361778798	2.61855347651279	3.03284845223537	3.47126551211009	2.74237923624307	2.82313791929853
Fahd2 (fumarylacetoacetate hydrolase domain containing 2A)	-0.265558843995406	0.0987729199213949	0.0987729199213949	1	FALSE	3.58280887397225	3.45721341001392	3.40737994588921	3.77294133783134	3.86376999405308	3.69790723154679	3.86009870935048	4.08674980399466	3.97046716640473	3.66977513955437	3.34950682236164	3.8444760445969	3.76201920138117	3.68242722269779	3.62691800860295	2.72050612600147	3.17164078785041	2.48083381445042	3.46863544596714	3.35501626421955	3.19501996224804	3.75578489991633	3.43084725248533	3.44250564609024	4.10171730169687	3.913856395935	4.09920261300342	3.5931027417198	3.64204302589794	3.28036397483823
Fam162a (family with sequence similarity 162, member A)	-0.321927552303026	0.0159095578317974	0.0159095578317974	1	TRUE	5.56573120379601	5.10520872342818	5.45305987400583	5.68312936933065	5.50192314706644	5.32951472177436	5.81072071623617	5.8061693641389	5.8766863765439	5.70856524544704	5.01445349288645	5.05878404006375	5.40949616417359	5.51112642775323	5.48945302129071	4.84067974776771	5.1652889138124	5.00192381293651	4.91103479046295	4.93191939010004	4.96444946297154	5.07652916693686	5.25515701354476	5.27452631746608	5.63807094019982	5.52231944890936	5.39000382159448	5.19059115746756	4.95553599840803	5.37707862081171
Farsa (phenylalanyl-tRNA synthetase, beta subunit)	-0.397875671767497	0.0783543533579194	0.0783543533579194	1	FALSE	NA	NA	NA	3.38852020299317	3.35605927483608	3.11343713661536	3.21350437528174	3.41274088546915	3.75653230520442	3.53886093364021	3.27150037874879	2.96315410612278	3.36968981537831	NA	NA	NA	2.1405365505874	NA	3.15656488884337	NA	3.08077361998861	NA	NA	NA	3.24903568496887	NA	NA	3.07571060391927	NA	NA
Farsb (phenylalanyl-tRNA synthetase, beta subunit)	-0.168749924133816	0.116771276332239	0.116771276332239	1	FALSE	4.10334656424994	3.93360096314738	3.52220644063344	4.45546531783554	4.00883644092522	3.87654641407766	3.99891757275836	4.12182772460438	3.87442321325272	4.20918039750179	3.68602982367232	3.79392708686262	4.06344254112977	3.98992010427869	4.09184367339242	3.92261651179775	3.35658049751	3.58153202469434	3.97965955171582	3.68586167805021	3.613802722107	4.1563480728792	3.8680249174214	3.90597659928656	4.19756663324479	3.74737665728182	4.09130208625161	3.8304480222497	3.59341353341443	3.66775590841037
Fasn (fatty acid synthase)	-0.733208759028632	0.0558390699113311	0.0558390699113311	1	FALSE	5.03857226197821	4.54835030702595	4.60296158787015	5.99781852951355	5.80792158380811	5.89732998607759	7.55512592538215	7.49511950455662	7.50798487315604	5.79990066555209	5.74094104842911	5.74199812398846	4.4317165513511	4.5485044420997	4.6479016003475	4.95930185235252	4.46370091891554	4.86693269854551	5.25771217688264	5.04517209052229	5.16916337805799	5.2143657526141	5.29091829196542	5.39627253777915	4.49794442187774	5.25061298114966	4.30214354771993	5.06986539706788	4.86001425915136	4.7198953011051
Fbl (fibrillarin)	0.499860018327225	0.178154116938551	0.178154116938551	1	FALSE	NA	2.69702648432569	NA	NA	2.87923132387662	NA	NA	1.35351526129194	2.05804975420305	2.65181403659645	NA	NA	3.14491922977545	NA	NA	NA	NA	2.5630629240354	NA	NA	NA	NA	NA	NA	2.78587065015062	3.38254275786869	2.99616093450817	3.09212623346424	NA	NA
Fbn1 (fibrillin 1)	0.0329774683072386	0.547849886632028	0.547849886632028	1	FALSE	4.2418783092512	4.17404681857309	4.21826970295037	4.55872682297507	4.3798080788893	4.4271636426846	5.77065464378324	5.75620936685548	5.72432284538798	4.19836842310252	4.3684820162409	4.38622464629095	4.41423026594622	4.60050169852792	4.43052614814401	4.44407067910781	4.46151546305322	4.53936356619608	4.96679497124351	4.84300396562934	4.79863639341495	4.77634617202136	4.76605974938862	4.78117608610655	5.15355000509381	5.1419640574329	5.22448024146376	3.98946602963079	4.13600266838312	4.1216454060456
Fbp1 (fructose bisphosphatase 2)	0.537773765887691	0.211115202835576	0.211115202835576	1	FALSE	NA	NA	NA	NA	2.51968027992198	NA	NA	3.42780727796182	3.23780995886028	NA	NA	2.17396529678718	NA	NA	NA	3.31436445008998	3.74004246468673	3.46935202823036	NA	3.31167312491068	NA	4.45468916963012	4.15741565755286	4.12589902290645	3.33611196836911	2.18324829528156	2.60678094926992	2.60527623004576	3.22622027027256	NA
Fbp2 (fructose bisphosphatase 2)	-0.0552100565211708	0.480431762078055	0.480431762078055	1	FALSE	5.74242666608435	5.67904933795197	5.75200457685172	6.07344751748884	5.85755309797584	6.01087380776439	6.48629282828743	6.54703640792428	6.68832025628797	6.32951113394908	6.35114065872956	6.35877953241332	6.62392098530666	6.74721282621376	6.77245314517784	6.50897526446562	6.49787099294067	6.4293464797519	6.53291068633508	6.20623686182981	6.32597278613231	6.22526335987792	6.14512105448979	6.23737250878526	6.25852457789396	6.04393938017078	6.32986269842441	5.89522990301676	5.63741027664283	5.91783509983235
Fdps (farnesyl diphosphate synthetase)	-0.129349621817933	0.453461627708348	0.453461627708348	1	FALSE	NA	NA	NA	3.63751751015526	4.83513077803281	NA	4.08321336824898	4.47236429227875	4.28445490809426	3.67097626179981	NA	NA	3.699107384624	NA	NA	3.73962131394781	3.9705131823029	3.30423795526436	4.57090611521203	4.14389948142241	4.35405010212958	NA	3.69408900022926	NA	NA	NA	NA	NA	NA	NA
Fdx1 (ferredoxin 1)	-0.184045336279154	0.224146150828043	0.224146150828043	1	FALSE	NA	2.92371397488318	2.75054648061347	2.61302709290188	3.08024662429391	3.01274028501078	2.54429743291849	2.64427162612654	2.83985279186483	NA	2.60076214617675	2.15290701932374	2.50785805397163	2.60290340704654	2.70006678876527	2.49350643890787	1.52205574916096	NA	NA	2.39998315040381	2.70178856214137	2.76881103301326	2.60687094571023	2.39242459042991	3.17814732983078	NA	2.44289308355503	2.63156065606362	2.43016214347147	NA
Fech (ferrochelatase)	-0.038129583377789	0.497126675537647	0.497126675537647	1	FALSE	4.54246236549747	4.50218418594761	4.42304025336151	4.35605222999671	4.54304419721054	4.0513895044513	4.63032974664484	4.6793787554163	4.62798030306595	4.53699780472863	4.35532642722999	5.08720398156519	4.11807727297489	4.21654798930695	4.44194819050336	4.39847350863555	4.16730172191701	4.30367847756204	4.26925761473475	4.03344062213263	4.09049779277262	4.29160355803056	4.72652063368932	4.75200993084493	4.79385947666313	4.77364826458794	4.83533798664889	4.54596219317152	4.39280510866462	4.16562256717893
Fer1l4 (fer-1-like 4 (C. elegans))	0.0722116047601818	0.49132584280751	0.49132584280751	1	FALSE	5.31731130497619	5.40923477716452	5.45256907905401	5.48871743993418	5.13464809828314	5.35921190802592	3.60324058574551	NA	4.20222179639787	4.47748953187733	5.2097652659741	4.94105934745285	4.26531686651029	5.18092757161538	5.09710087562179	5.60191040927954	5.11880406208448	5.2584171636353	5.49045781662959	NA	5.38084717515021	4.94379476880606	4.58194170324076	4.85152918542037	4.56227295712635	4.76590067773696	4.99666442310684	4.88280931649711	4.64257450742719	5.07185274913486
Fermt3 (fermitin family member 3)	-1.33503835413138	0.0305862600356593	0.0305862600356593	1	TRUE	NA	NA	NA	NA	NA	NA	NA	NA	NA	NA	NA	NA	3.64058622520394	3.27773634439867	3.25111917026575	NA	NA	NA	NA	NA	NA	NA	NA	NA	2.05477555915807	NA	NA	NA	NA	NA
Fetub (fetuin beta)	-0.058476964516601	0.382484077987277	0.382484077987277	1	FALSE	4.66519377274042	4.5198186419946	4.3938417519613	4.55685854266655	4.78397517703167	4.61449195126773	4.76954960634392	4.91634765600237	4.70646977130583	4.78360856414068	4.8387753259519	4.43877854812461	4.6882866820769	4.65777718046497	4.49051237014686	4.52501646281811	4.26096656451949	4.36497857081482	4.66539277104189	4.4417556855686	4.51887500092064	4.80291696836606	4.74671584769678	4.40420830373145	4.79522147104483	4.28472880403415	4.63981676468889	4.89719685359009	4.75002223438854	4.84931877124697
Fga (fibrinogen alpha chain)	0.0394805692024044	0.531280391885742	0.531280391885742	1	FALSE	4.16089599251129	3.5779242445067	3.78832029294703	4.224287289892	4.25765184115853	3.97507068041046	4.92552002247079	4.89658670758884	4.86800021572717	4.06793121842016	4.03965605654247	3.49083964793742	4.53570462147087	4.83306211488662	4.58905634520924	4.13953498129835	4.14290351149252	3.94686183818013	4.561778244484	4.37084779419825	4.76545518378085	3.40060623739089	3.99347510573824	4.17014138946975	4.58104387337849	4.68291033625599	4.20237070195919	4.65281343050472	4.662735302199	4.54923789938528
Fgb (fibrinogen beta chain)	-0.0625636627337107	0.455037331079724	0.455037331079724	1	FALSE	4.33564045970802	4.40970320338473	4.26120733848758	4.73795710621359	4.67959269570006	4.53679271357958	5.04756892443829	5.17421863862322	5.16013362112433	4.56632199674373	4.36302385582814	4.2850100484512	4.83978830765991	4.83934994019132	4.88903054183514	4.17271951857264	4.31368846194136	4.11218300486233	4.664238198619	4.86495372662513	4.68894683151887	4.30136083594434	4.43772045126384	4.37116851549843	4.79998352994877	4.88880168599487	4.79199114199665	5.02729562405091	4.77110381891988	4.98072910520616
Fgg (fibrinogen gamma chain)	-0.0261393429879537	0.555846602989738	0.555846602989738	1	FALSE	3.86875589609521	4.13594522759906	3.47924349779684	4.28310687868407	3.90095372924754	4.15579779655	4.72218729509642	5.09878166839104	4.65910824604999	3.74578590378817	3.59446494724988	3.21062576120702	4.62812616155252	4.50824481763797	4.49137853191691	3.78753694328296	3.9073041089195	3.52313535706631	4.35760126653452	4.33245015864527	4.23764019503539	3.93166414874401	3.36591645385806	3.51072145006424	4.41856103317889	4.39792614688188	4.35258199027776	4.70885489367096	4.53684865042083	4.72167341746276
Fh (fumarate hydratase 1)	-0.249697865973817	0.00553875749210968	0.00553875749210968	1	TRUE	8.55482672326997	8.49518747614863	8.50870198438645	8.74549282037276	8.71341401094738	8.70687585184828	8.7129774498974	8.8376563137783	8.80975526897586	8.5080760175595	8.49291869403475	8.58679100941152	8.57723242686121	8.53207534691182	8.58069573868227	8.07262034427981	8.06855796136239	8.07331147365544	8.37100119154167	8.27414049960916	8.41531079647508	8.44270302663559	8.44025459394833	8.44275278217519	8.56571140499752	8.59046728815752	8.64659470958165	8.4237840394969	8.36838859658393	8.42161043497868
Fhl1 (four and a half LIM domains 1)	-0.713201992676711	0.093720171804699	0.093720171804699	1	FALSE	8.2774687428233	8.26617279636548	8.22666747182876	8.91416684260984	8.99217643734263	8.94625713492455	9.60469035735053	9.58455856470691	9.64969987724458	8.15709425210782	8.22121008636299	8.19277116736011	8.56507922360438	8.60026603613779	8.51402360423735	6.55830896704397	6.51081321278268	6.45792748100157	8.08977884059742	8.02552164587359	8.08713925938596	7.83253562449103	7.88033043950807	7.99011531244642	10.051385697622	10.1142368683303	10.104389082374	7.38074676184821	7.45871009071984	7.47233342083136
Fhl3 (four and a half LIM domains 3)	-0.267284592846586	0.137051213775834	0.137051213775834	1	FALSE	6.47978672987474	6.55856918458774	6.52777724305346	6.39126249580596	6.30335518168918	6.35139511601271	7.2140859391224	7.27538890873997	7.28578133889466	5.94753057636136	5.97723412293035	5.94935983804248	6.39965305122423	6.45213084583724	6.36673660166658	5.82132500280697	5.70884386051831	5.73953760909206	6.20071031921096	6.22934950460712	6.17137698428836	6.3782636387318	6.28317171662102	6.23742413785654	6.81130404227328	6.88540353447964	6.7777353116322	6.1298640999083	6.07120490701358	6.02526361210414
Fhod1 (formin homology 2 domain containing 1)	-0.27190910693462	0.0645427479195183	0.0645427479195183	1	FALSE	3.1333037646447	2.90714833409854	NA	3.21292880059659	3.04049094445411	3.15761776267019	2.96576951138923	2.83352972022346	3.19503256501146	3.22026648728538	NA	NA	2.99594393730678	2.49666430763839	2.69100254775812	NA	NA	2.94078880796219	NA	2.46515169792319	2.71113584015116	NA	2.67626289419424	2.62339634109812	NA	NA	2.40915465426081	2.43804262077651	3.12420073543442	3.05195845809548
Fis1 (fission, mitochondrial 1)	-0.112710801268633	0.0861692578984182	0.0861692578984182	1	FALSE	5.18071279548126	5.28319209365654	5.20399199380567	5.01955069926963	5.15685365652092	5.14854776185165	5.36802795742311	5.150405325944	5.28669636456141	4.97719290117453	5.11487088066346	5.20060635921463	5.35836812800369	5.14367504002128	5.32785619559901	4.93714662013644	4.99087773312881	4.91191204333877	4.95149920882926	4.9464829048609	5.19302655271551	5.25264651173548	5.16607669414254	5.16973663729349	5.17677753291338	5.22774877594156	5.23787342398901	5.03589658851048	5.12629973882702	4.90588516779867
Fitm1 (fat storage-inducing transmembrane protein 1)	0.292482771096008	0.0113972148375478	0.0113972148375478	1	TRUE	7.08243648700492	6.94632147710713	6.83015389378546	7.10808530884852	7.03041333200392	7.05656185309776	7.01494662317499	7.01987979435658	7.02768487693716	6.79567604931398	6.9090410122572	6.8550428671411	6.82224576971789	6.62699829168658	6.66305992374782	7.21924597851919	7.39914545327727	7.40332737886393	6.97408184244006	6.85864000697828	6.73057203082246	7.07186990656095	7.10871262212081	6.88829271681564	7.5215376271437	7.55261530761519	7.45404425442109	7.35534228604652	7.31050372342426	7.32785799157177
Fitm2 (fat storage-inducing transmembrane protein 2)	0.367435033972591	0.333382082913465	0.333382082913465	1	FALSE	2.4714502177004	NA	NA	2.5472104295029	NA	NA	NA	NA	NA	NA	NA	NA	NA	NA	NA	NA	NA	NA	NA	2.65394738005162	NA	NA	2.48814220459144	NA	3.48820648807966	NA	NA	NA	NA	NA
Fkbp1a (FK506 binding protein 1a)	0.0440420605617931	0.339929061485164	0.339929061485164	1	FALSE	6.18023540067733	6.10928950952119	6.01580975320649	5.90053114615634	5.93153651113003	6.14770558300597	6.03662421262858	6.03424873562899	6.31645351337435	6.24866955121337	6.17692111164436	6.1264979900833	6.12537007273716	6.09578942467319	6.07235666350765	6.08957018209919	6.22776032601814	6.2091062972403	6.07148381511149	6.1192192058187	6.16266725241545	6.34968904080219	6.16634588777233	6.20965610852337	6.01028528190509	6.11169281338421	6.0205688719428	6.08230661124767	6.22467702548514	6.12364136784915
Fkbp2 (FK506 binding protein 2)	0.0141564361585798	0.568179889676592	0.568179889676592	1	FALSE	7.21276386390212	7.90233893359245	7.44550325103498	7.211888294546	7.14356688760756	7.28866309080039	7.0658738467689	7.26277139057682	7.44881837695051	7.37341331060296	7.84940510094776	7.64807710561808	7.83337083237979	7.82520049496446	7.34304354911684	7.87385625222419	7.88517776394956	7.72909726806105	7.43331001971334	7.77909552960196	7.77487928373364	7.82137858152633	7.76044718163945	7.30804773107158	6.63487492657577	6.62177643615227	6.7041249772765	7.80531180492161	7.44872753987731	7.48693957546376
Fkbp3 (FK506 binding protein 3)	-0.0490802451881765	0.331853960806017	0.331853960806017	1	FALSE	6.64463503482756	6.40767565569115	6.43885172110143	6.39385719300206	6.27809071456433	6.32918101584704	6.67327373660982	6.40611995088276	6.53279850467959	6.51566830362157	6.48915915495048	6.33599589152061	6.43326661517587	6.27138645565011	6.28205795183188	6.32169003056477	6.30935993309011	6.27121462018913	6.584861809116	6.3576909892747	6.29520873404048	6.51925567709217	6.3731017906445	6.32360425379369	6.42021289061078	6.44485255942229	6.39007090980771	6.49973269883333	6.37789418413527	6.20706314151866
Fkbp4 (FK506 binding protein 4)	-0.338685052537597	0.322407974133632	0.322407974133632	1	FALSE	NA	NA	NA	3.26555541541971	NA	2.69701313553487	NA	NA	2.77201231043418	1.87750868867149	NA	NA	2.66137109349878	NA	NA	NA	NA	NA	NA	NA	NA	2.78900302686688	NA	NA	NA	2.05674304832548	NA	2.10227515333027	NA	NA
Flna (filamin, alpha)	-0.104523642674416	0.37265577247205	0.37265577247205	1	FALSE	4.83537336075559	4.88273107552628	4.90292736349064	5.10394238113513	5.00606907777291	5.239894436345	4.95217978253949	4.84934879955491	4.72887286326344	4.93908549895558	4.99371964337018	4.96153072614686	5.74140226591959	5.87431992241929	5.84617234705944	4.79348496279282	4.63295449585231	4.84803698086061	4.987325414141	5.43377403277384	4.62970632194555	5.0746253134496	5.08588349899602	5.2118844019403	5.31129602562255	5.26925387388293	5.41104992985246	4.70012340032295	5.00358424785183	4.89673200385332
Flnb (filamin, beta)	-0.151767155890206	0.401662156353101	0.401662156353101	1	FALSE	3.43456151187261	3.67391818302937	NA	3.92890087190456	3.67658335818773	3.68332590916561	4.06677807433902	3.45308292738104	3.42361850671916	4.07333182748596	3.59584973213037	3.89471107267093	3.96946365489543	NA	3.00908018088746	3.59606449346271	3.41165673310057	1.58423134999328	NA	3.43138226761853	3.6583714559065	3.76635133520448	3.04408456248694	4.16206498595567	4.29556141013726	4.0089619004605	3.8676988209975	NA	3.5568708015688	3.52693266720387
Flnc (filamin C, gamma)	0.0866937969421643	0.453461627708348	0.453461627708348	1	FALSE	7.97876765103679	7.95970641004738	7.95596369226282	8.56550197799208	8.56275758046325	8.5643057576033	8.36287311370244	8.38373020891865	8.36214108935026	8.07424852334703	8.07666597647354	8.02582613280087	8.30020610962383	8.26879928818676	8.28865847721016	7.87882954325607	7.93121027480393	7.87620381706638	7.77893788888035	7.83002709577864	7.74456477837141	8.52000965418677	8.5231424157965	8.50035193718787	9.2388847616159	9.2977600169415	9.30383325036408	8.17628287454892	8.1922878821716	8.23823275218169
Fmo1 (flavin containing monooxygenase 1)	NA	1	NA	1	FALSE	NA	NA	NA	2.13082546359853	2.24534962134582	2.42092968006576	1.23380218291357	1.07250373043492	NA	NA	NA	NA	NA	NA	NA	NA	NA	NA	NA	NA	NA	NA	NA	NA	NA	NA	NA	NA	NA	NA
Fmo5 (flavin containing monooxygenase 5)	0.326265540728425	0.469221508767922	0.469221508767922	1	FALSE	NA	NA	NA	NA	NA	4.09255419811339	2.55413448467556	3.71463018505699	NA	3.3880103948449	NA	NA	NA	4.29253882604063	NA	NA	NA	NA	NA	NA	NA	NA	NA	3.93463915847472	NA	NA	NA	NA	NA	NA
Fmod (fibromodulin)	0.591161117421445	0.0970632741379186	0.0970632741379186	1	FALSE	8.18107272626469	8.14215301853633	8.23742031354425	7.51379864347997	7.55245392588379	7.48088711787116	6.1337237980216	5.85986521732796	6.30783832353072	6.85431986792632	6.92905715713853	7.01951289299979	8.46145489056583	8.40631982108905	8.48635236688486	7.3387542072674	7.10675659535274	7.23600462175199	7.35049724708413	7.20680925250159	7.20373952102305	8.36073736935845	8.42007390406926	8.42356976756123	8.59407822357949	8.64253190946818	8.62117275268344	8.49633451341711	8.66696602305937	8.7656209342091
Fn1 (fibronectin 1)	-0.0840865100330799	0.480093098343312	0.480093098343312	1	FALSE	NA	2.83543298942927	3.81519626173607	4.56348764239825	3.92013129761693	3.6429556670769	3.6348487956614	3.67429115205458	3.18350239433942	NA	NA	3.42281157762508	3.25647629956093	3.30672740908442	3.27353677655255	2.67098305775956	NA	NA	NA	3.26783838772374	3.86677942522241	3.23810049923386	3.54753620070562	3.81374015397445	3.61133765478763	3.95653065602487	3.93575202895603	2.56760142156791	3.48079504708921	3.56336560969353
Fnbp4 (formin binding protein 4)	0.0772412376841721	0.482779757249879	0.482779757249879	1	FALSE	5.48495980788084	5.01903911868682	5.3550797120785	6.00323791918084	5.9245631273557	5.84357187369686	6.21349504346964	6.08779165338176	6.0937186171573	5.01704890246892	5.50137863350183	5.17797757113859	5.73151997596292	6.07838781198429	5.82423832660371	5.13021840442861	5.81590839887873	4.64175987428173	5.51560207858664	5.45355050204935	5.40391869726695	5.81546015210369	5.96531793025794	5.54175023081777	6.49478839712858	6.60424186244756	6.58470549777699	5.94685482180086	5.84278780028577	5.75776201169991
Fscn1 (fascin actin-bundling protein 1)	-0.187474377781378	0.333382082913465	0.333382082913465	1	FALSE	3.85339689429754	4.0159346078185	3.62277811045661	3.07433416610274	3.35957739283328	3.25514114758588	2.6897084252592	3.20342514043865	3.38158794007359	4.38442286934283	4.15086020673809	3.98663847173085	4.03504319608722	3.04519655921408	3.59632693612744	3.54533828763841	2.70139158278729	3.62137205476931	3.00380729347159	3.03215198915061	3.16861796904848	4.06465008444489	3.43878520036677	3.95426146288529	3.24525833791669	3.91412437697029	4.42065755758623	3.51465251887501	2.55999587302401	2.65719180845098
Fsd2 (fibronectin type III and SPRY domain containing 2)	-0.342599807694876	0.177194781313682	0.177194781313682	1	FALSE	3.34739636588726	3.06244469296029	2.8890061971947	NA	2.93435986301314	3.70938990031573	3.22802903169915	2.2060211307948	3.02511209266036	2.88960398274441	NA	3.04101513339092	2.72642145088819	NA	3.29292601151894	3.56402446370356	NA	1.95232611056209	3.04417201466245	3.28473176478724	2.14096838551144	2.25032798219144	NA	NA	NA	NA	2.92739398228708	NA	NA	2.32974073678096
Fth1 (ferritin heavy polypeptide 1)	-0.0256195599560785	0.510753714559646	0.510753714559646	1	FALSE	5.74038523382191	5.4203611281648	5.64214413800873	5.55821558342304	5.60521873523571	5.46289975138222	5.28602355367889	5.47035139169737	5.03138196209937	5.7278333458178	5.45144192457434	5.76019965191761	5.67322850148825	5.70594473589807	5.40945882607164	5.54977080876949	5.29061976787832	5.51279260032693	5.50467759063253	5.28850991171788	5.4379501042512	6.01429949459603	5.21315283533637	5.527051563335	5.43934055440354	5.4482137898838	5.37008753940128	5.8165177910772	5.68228675235449	5.46552395997449
Ftl1 (ferritin light polypeptide 1)	-0.171273363834408	0.237899620436359	0.237899620436359	1	FALSE	4.92339642409121	4.77911260631274	5.40099211575476	4.83332022748165	4.79900439018324	4.86666569578166	4.60437976167472	5.00362921950219	4.9459634641651	5.07591764074334	4.7887953178675	4.84044309138979	5.90556511195153	5.56659599381488	5.52953362799871	4.54771509677858	4.93762687657646	5.14778697440144	4.44859044764689	4.30689652439827	4.29785170569574	4.92158390623821	5.11192019950377	5.01146880274298	5.13579751222339	5.2129389140256	4.83773136202633	5.15781175694994	5.34498113628157	4.87351301570771
Fubp1 (far upstream element (FUSE) binding protein 1)	-0.603889376442548	0.0609893390386303	0.0609893390386303	1	FALSE	2.33155331569911	2.70557543865834	1.20374617591139	2.65062441791966	1.95677038678096	2.10016022529792	2.66358827419514	1.48692542091759	2.05685747569246	2.84613422725814	2.19977911994654	2.68240699581128	2.60117591149969	NA	1.58915464667178	2.25914892979553	NA	NA	NA	NA	1.41543959448208	NA	NA	1.40753222701208	2.14120060690695	1.71204985204195	1.77705143276904	1.95114760870533	NA	0.262144469466655
Fundc2 (FUN14 domain containing 2)	-0.0728732846999534	0.383592607026115	0.383592607026115	1	FALSE	3.61001492638754	3.74811769328557	3.3293102014918	3.90758292308284	3.83106651060507	3.65970768129667	3.73992369102814	3.6630940901885	3.78304799004706	3.38317895217585	3.80812758745547	3.9819713511632	3.8740395243022	3.49633451341711	3.56794695162351	3.27056482243297	3.55802267352524	3.70335545280107	3.88327867323573	3.75746068385705	3.37382914582077	3.68583925715317	3.64999476327141	3.84988920224854	3.91116425476518	3.81141965158644	3.87593729646638	2.88258436226823	3.46730556874202	3.60971950887704
Fuom (fucose mutarotase)	NA	1	NA	1	FALSE	NA	NA	NA	NA	NA	NA	NA	NA	NA	NA	NA	NA	NA	NA	NA	NA	NA	NA	NA	NA	NA	NA	NA	NA	NA	NA	NA	NA	NA	NA
Fus (fused in sarcoma)	-0.0965660199406057	0.427041834973751	0.427041834973751	1	FALSE	3.33140426540677	3.34869983110563	3.64567860478261	3.50526850624866	NA	3.81916744464507	3.24149243080068	3.31681478905142	4.23112515787905	4.34270407033918	3.9369864991228	3.54472029345428	3.18969965165576	4.00842413990427	3.71263979793085	3.51446316313872	3.156161973492	2.86350042293974	3.62614706360372	3.52882133100913	NA	4.46364861134725	3.10039742641481	3.86853861679567	3.57136129968627	4.03818154528487	3.49271204562562	3.86603754999863	3.21053537097971	3.52239478284245
Fv1 (Friend virus susceptibility 1)	-0.0739481264987802	0.501857176169084	0.501857176169084	1	FALSE	4.81360677487383	4.97109285690117	4.70879421028717	5.16376840732168	5.27915924752416	NA	5.20938317875754	5.14958048876476	5.04663947797523	NA	NA	5.20703775462746	5.28307353232466	5.12148793056465	5.15720139521226	NA	4.47262423616095	4.14575896108763	4.57914997095744	4.43815975549151	3.96630125392938	NA	5.59081157641784	5.66058355058324	NA	NA	5.30904154712491	5.75663370894553	5.74641757839041	5.53934495329794
Fxn (frataxin)	-0.0154051315706609	0.584136205256847	0.584136205256847	1	FALSE	NA	NA	2.14523398246512	NA	NA	NA	NA	NA	NA	NA	NA	NA	NA	3.50705883666034	NA	NA	NA	NA	NA	NA	NA	NA	NA	NA	NA	NA	2.81074127799207	NA	NA	NA
Fxr1 (FMR1 autosomal homolog 1)	-0.0730608457150084	0.453053754859768	0.453053754859768	1	FALSE	4.06372726739535	3.80164499209562	4.22541376253243	4.01996872608975	3.56468301696364	3.93569546303184	4.1784118904078	3.79160572470455	4.11711319348224	3.55214340739182	3.9321084286617	3.0790691424525	4.07034638990003	3.85437472884526	4.08803132080872	3.8413693545154	4.09080263043558	3.79198072666678	4.22646228884197	3.16225677165672	3.85253824825521	3.2964794330816	3.63951002317519	3.2278103752815	4.31044919121494	4.29355441462571	4.39726219208084	3.78765186118729	3.53621457252195	3.72408268549745
G3bp2 (GTPase activating protein (SH3 domain) binding protein 2)	NA	1	NA	1	FALSE	NA	NA	NA	NA	NA	NA	NA	1.3215298560966	NA	NA	NA	NA	NA	NA	NA	NA	NA	NA	NA	NA	NA	NA	NA	NA	NA	NA	NA	NA	NA	NA
G6pdx (glucose-6-phosphate dehydrogenase X-linked)	-0.384256171771974	0.179743975014	0.179743975014	1	FALSE	NA	2.43433732430406	NA	2.58849278074202	3.29763164289513	3.35135977740708	3.4535307484392	2.99731770200534	3.58702888305927	3.46256280112653	2.36860912710536	2.91141547826306	4.13263441772004	3.90268140969378	4.23868751805502	3.11629155536309	NA	2.95565874092112	3.55581615506164	2.08210985914099	1.61820575989376	2.71844273263949	2.56434402153277	3.13699849209993	3.64139574052643	3.92163626808564	3.28380327092837	2.41782281699811	2.71843396458891	NA
Ganab (alpha glucosidase 2 alpha neutral subunit)	-0.276411306592698	0.252996879901205	0.252996879901205	1	FALSE	2.22029589944446	2.41935820624122	2.46545473956493	2.6483066688078	2.73251885424181	2.20802087733871	2.5057537655826	2.47636613281987	1.78917835591138	NA	2.21467503882197	1.45669577489603	2.57206018344662	2.64455313165088	2.54444581915143	0.805193383011682	2.01052922479641	1.98756826782423	0.899717023002278	2.08779207760707	NA	1.56929664556164	1.97561184526619	NA	2.92435266776316	3.01454097444863	2.95352041234182	2.4579671959539	2.74204287081305	1.5263693418303
Gapdh (glyceraldehyde-3-phosphate dehydrogenase)	-0.119708540696802	0.0861692578984182	0.0861692578984182	1	FALSE	13.2495490405463	13.2803082565726	13.2494453410858	13.0714154339807	13.0752685461012	13.0293493512544	13.3608196562566	13.3756775306757	13.4171404831	13.2345360482143	13.2503132238139	13.2498097376926	13.2056710854578	13.2491919867688	13.2121923719085	13.0608529580654	12.9939838757261	12.9938123247537	13.3495438649885	13.3478566315767	13.3609979284365	13.2291913385831	13.2138879480091	13.2054954566698	12.9416638855957	13.0291681479418	12.9438975245841	13.0369376950533	12.9973576893522	13.0104127136413
Gars1 (glycyl-tRNA synthetase)	-0.033212085621896	0.453053754859768	0.453053754859768	1	FALSE	5.42422004763169	5.37875089657854	5.43143241511651	5.30316701571115	5.3430026737037	5.23304056532578	5.31294465413029	5.24524464490414	5.09673412679172	5.41006629877252	5.11820604516178	5.52537986049646	5.21761460817561	5.28523204479568	5.21467270776688	5.17377905817093	5.21849445983141	5.13323470635714	5.09093386015094	5.00240549082583	5.27773188168002	5.42414948877803	5.17916864823678	5.68014710378013	5.24707303312062	5.21321117200733	5.49433880116347	5.26360911515388	5.31607693742531	5.3271735640522
Gart (phosphoribosylglycinamide formyltransferase)	-0.00267430677193469	0.580336992644894	0.580336992644894	1	FALSE	4.83461515427413	4.92159342671546	4.6050557220283	4.79184011235353	4.63063844605544	4.70218654071357	4.73329467905898	4.62926918136684	4.86878552255535	4.61321337625946	4.38351076830378	4.59374218255796	4.54703640792428	4.75161368167096	4.53635757520887	4.61579293087443	4.59118870229658	4.69912960026818	4.68687585920132	4.25126462889425	4.63852569497853	4.75267902357432	4.80261200310058	4.80467830232969	4.94175425108679	4.8802202227087	4.8262688188561	4.57773697291395	4.60430858952597	4.42960257485848
Gatd3 (glutamine amidotransferase like class 1 domain containing 3A)	-0.232412089055585	0.0128397326740545	0.0128397326740545	1	TRUE	7.52938369996045	7.54514210316553	7.50571629718211	7.65829718486211	7.50244995140331	7.5127404628035	7.56635092111344	7.57738350706083	7.56927081867794	7.30131327434824	7.28834010384834	7.32115243782637	7.36767683706096	7.31645351337435	7.27906264752087	6.97116414999229	6.81325531319187	6.83357323422371	7.19356478459219	7.15909429176393	7.26726423723059	7.39770885510821	7.30419158383202	7.30520447851683	7.44610732019377	7.38764687429477	7.33967188139037	7.35896761415255	7.32942861150496	7.24770919438653
Gbe1 (glucan (1,4-alpha-), branching enzyme 1)	-0.194780841454494	0.131885230211264	0.131885230211264	1	FALSE	5.02178617872087	4.82128673107485	4.73294208313399	5.20570529240357	5.06917798615146	5.07286897468007	5.02931594252634	5.14152679847934	4.98216763775573	4.78078776831546	4.64415046954755	4.92418066669826	4.8675802222025	4.80834900857389	4.9009778731145	4.57228943092956	4.46184283788407	4.24125292072481	4.67604168737974	4.44300319233947	4.49848065905585	5.03584381599453	4.91028174924386	4.37960016979826	5.22799515752212	5.20204152173188	5.53135650557545	4.6838087219258	4.57408333801224	4.64316930344334
Gc (vitamin D binding protein)	0.196464673980815	0.158183124184051	0.158183124184051	1	FALSE	5.14417284469005	4.89520566276337	4.94647354722343	5.25124190195026	5.12275967543385	5.09619859037106	5.70240820818721	5.53398998896829	5.67632101178698	4.54721536597909	4.39838457648068	4.81832908452402	5.34565184775995	5.40761787808056	4.9780674658001	5.03247116966576	5.05717297081289	4.84470701961099	5.22307110121897	5.32121017550726	5.3159030999829	5.7218456415302	5.48621880390201	5.29983808661613	5.20799043323296	5.41639051832819	5.35289267701476	5.55408535534613	5.53078242276614	5.44642828417581
Gcdh (glutaryl-Coenzyme A dehydrogenase)	-0.0946532116089849	0.402886864230783	0.402886864230783	1	FALSE	4.55098067537904	3.83573210626058	4.40173967479348	4.61634593329054	4.41833839349313	4.63574278467403	4.81657922810652	4.76619229570161	4.70175419115375	4.65471621580049	3.99323052665001	4.24811732925083	4.72091866959827	4.11534958875189	4.7000900996757	4.00750948667714	3.9112793243925	4.51599623042369	3.58230308772569	3.98053719244504	4.19444957197138	4.64378116768201	4.72505399524262	4.78347760838441	4.88877733749227	4.73109089744333	4.77208095224223	4.38506513990235	4.39044069909073	4.24418684732971
Gda (guanine deaminase)	0.324515419836761	0.438260822038782	0.438260822038782	1	FALSE	NA	NA	NA	NA	NA	NA	2.10619754228874	1.06589624401022	NA	NA	NA	NA	2.83429456582514	3.55482211967586	NA	2.66288907940622	NA	NA	NA	NA	NA	NA	2.10342378256934	NA	NA	3.31023831394266	2.78272097522878	NA	NA	NA
Gdi1 (guanosine diphosphate (GDP) dissociation inhibitor 1)	-0.112554019478922	0.10205171485235	0.10205171485235	1	FALSE	4.65602721817585	4.79965722385807	4.77956966161226	4.49598290554446	4.5395434784989	4.61454495525956	4.6569653704163	4.50684309896982	4.74323488956566	4.86206946549904	4.9736893313827	5.03430376776804	4.8709761940324	4.75604653581369	4.66156719952715	4.62844699832474	4.65050609139183	4.55480984335306	4.49203903170826	4.60425520811014	4.58181519728167	4.80740129365295	4.78362427803265	4.48919609226038	4.54395979737185	4.60072171446501	4.69396638226993	4.55640489003855	4.74406419488813	4.53149999059093
Gdi2 (guanosine diphosphate (GDP) dissociation inhibitor 2)	-0.106796057112258	0.086419749996723	0.086419749996723	1	FALSE	6.01060978403036	6.13518802637909	5.98531826033926	6.04868303448587	5.97208374497249	5.89289612362621	6.07404081854903	5.91708321316546	6.11738336693148	6.0756288931943	6.10802883727242	6.0642987073554	6.23344328332711	6.03498819214725	6.06817850801876	6.05164182045298	5.79834089144622	5.83963212303194	5.74245091937791	5.73515929169249	5.82242934270962	6.05470307170245	6.05322648673927	5.79304790703179	6.04153869389166	6.01927046454943	5.93948283554082	6.08954687826153	6.10228859287717	6.05315261780535
Get3 (guided entry of tail-anchored proteins factor 3, ATPase)	-0.116983607323097	0.458006786064449	0.458006786064449	1	FALSE	3.11182924935656	3.38468533702273	3.39506279951758	2.84767827621669	2.7483281210709	2.82089374922857	3.13240245850025	3.45242411437828	3.45843450302034	3.52288435754571	1.73994312738687	2.99948234029332	3.6083006621683	3.58657261137225	2.84452023398189	NA	3.08599393934652	3.13459717448428	NA	2.76977173924945	2.93364817005554	3.08879968484703	3.2836892041572	3.57417418610965	3.31574590392837	0.995303605335244	3.07672668154985	3.71885477091871	2.72474848514759	3.21014257525584
Gfm1 (G elongation factor, mitochondrial 1)	-0.245396862803939	0.0752822656419467	0.0752822656419467	1	FALSE	3.74017202479945	3.71026092987811	3.65783433297285	3.94005396209696	3.49086531364415	3.73741636593706	3.94365882404347	4.01445349288645	3.94399631849866	3.66543825251416	2.90086873962135	3.58964365683906	3.94197955337564	3.09802702825372	3.55852479785641	3.19404921870832	3.05447343170624	3.12881303401599	4.09894164181249	3.51120234841566	3.5240135116561	3.5105695541177	3.17234509515027	3.53498291930587	3.36616831856687	3.74827873771432	3.43352034628316	3.22389050037041	3.3096811587979	3.44131083453711
Gimap4 (GTPase, IMAP family member 4)	-0.0752783650165935	0.537294298196377	0.537294298196377	1	FALSE	NA	NA	2.99186374412532	NA	2.04857100831498	2.49306829541879	2.95000548300307	NA	NA	NA	NA	NA	3.40551591944382	2.80241658468787	NA	NA	3.37726259663846	NA	NA	NA	NA	NA	NA	NA	2.22781807501407	NA	3.04659233515825	2.97865692540518	3.15655032759782	1.45289058508051
Glo1 (glyoxalase 1)	0.0989756249619858	0.118501501214189	0.118501501214189	1	FALSE	7.96542645191885	7.93079646319724	7.92036476616089	7.74166921919463	7.72716488339622	7.54719531143947	7.79924276052606	7.63445532301359	7.7615578807934	7.88544014258793	7.72002531462665	7.7497956989371	7.67235461989296	7.62985200604234	7.53767657277034	7.89274315596818	7.84743950783759	7.8035047491683	7.74594989696712	7.71719658720868	7.76742969059087	8.03666267196958	7.96890290360058	8.00673561392853	7.8382963058635	7.65888267973215	7.76460624310965	7.90907102332476	7.86888427302877	7.8813464866292
Glod4 (glyoxalase domain containing 4)	-0.0695350093773021	0.377316776775804	0.377316776775804	1	FALSE	4.58492042150214	4.56304217309576	4.71481698650359	4.3588463306051	4.34167981791663	4.31560245663795	4.46782071567037	4.74229191813944	4.56755153187114	4.78128626536206	4.18527983573578	4.83041759794783	4.72252613551216	4.33457542619877	4.38169175523262	4.03146577649819	4.36602839915712	4.26582692309714	4.28571291971986	4.69922401293967	4.33439665224968	4.89462377446257	4.77987953628026	4.61939540233294	4.58758701926048	4.40116623944929	4.60961314376308	4.25978468468298	4.43890493548087	4.27571480789767
Glrx (glutaredoxin)	0.0528101045785028	0.371737877077585	0.371737877077585	1	FALSE	6.00065131993464	5.98853245737451	5.9787310484625	6.09656547534829	5.97452242938043	5.99402978425827	6.19286484677525	6.10817942323013	6.18940750044795	6.05178753459327	5.80961251822391	5.82793331811251	6.1131128679506	5.93928300537465	6.05632557154733	6.17196737307833	5.65392560377355	5.92379097517432	6.10622476711856	5.96003206032462	5.81109078301273	6.29042993339927	6.25008424826363	6.2838347488066	5.97551325831745	6.20256660691679	6.01617982649583	6.20769766865505	6.07236738317799	6.18798543317704
Glrx3 (glutaredoxin 3)	-0.126985596511918	0.0713133667261987	0.0713133667261987	1	FALSE	5.55067599540984	5.514561000039	5.44299324309588	5.43299614209881	5.31553000309028	5.22370055859381	5.31790820066103	5.46620619102405	5.64139863083872	5.25604447382644	5.36881373810414	5.4009477279222	5.49372418003087	5.40823631819621	5.33631552675241	5.38175750096967	5.12147135319828	5.09279518951809	5.32919895898947	5.05226806946318	5.40379602288407	5.53422349799458	5.47689360440781	5.32649060935572	5.30774180373524	5.17923235709425	5.07750792452515	5.41743398825438	5.30476655727069	5.25969054434433
Glrx5 (glutaredoxin 5)	-0.173494542109503	0.257576125808889	0.257576125808889	1	FALSE	3.15093979613341	3.63542937107182	3.59117673156146	3.3305584000308	3.54662286819992	3.37077806274087	3.64959246772418	3.4940315233275	3.442107485509	3.03906994324833	3.17002758944213	3.20565994359179	2.89253868815184	3.61336662934146	3.49985864013217	3.40250390087259	2.0596183170308	2.8870085374212	3.41130420808976	3.05449600663401	2.793252923483	3.57297453033884	3.81685566236649	3.40325408621587	3.48395762187044	3.52228178046761	3.55653977464004	3.08897263753767	2.45026373337706	3.52605628821878
Gls (glutaminase)	0.300918375182152	0.336846395385184	0.336846395385184	1	FALSE	NA	NA	NA	2.59538191902105	NA	NA	NA	2.53742778000527	NA	NA	NA	NA	NA	NA	NA	NA	NA	NA	NA	NA	NA	NA	NA	2.86732322469531	NA	NA	NA	NA	NA	NA
Glud1 (glutamate dehydrogenase 1)	0.000567617123007362	0.587854540720437	0.587854540720437	1	FALSE	5.58341076934707	5.4423961628842	5.54733568736291	5.70427993974445	5.60610165031203	5.67742367384001	5.68253116194721	5.68759823850728	5.71597296910548	5.55637116691761	5.40788295630712	5.53252580456093	5.66356095046855	5.69309382181219	5.51049992979711	5.33117851088152	5.25692006965065	5.23641608080517	5.35702409278409	5.41522458666077	5.39986150773455	5.89067042439327	5.87913229865368	5.85824712294132	5.82146787497039	5.79516691202602	5.83465054610851	5.62380249618323	5.65363904317877	5.66609757278732
Glul (glutamate-ammonia ligase (glutamine synthetase))	0.252728890977271	0.0923244178102126	0.0923244178102126	1	FALSE	4.63058603005656	4.96732541368907	5.17762284648759	5.09818792772968	5.03035373670892	5.3639595068907	5.53888265595118	5.421782088024	5.38634192539018	4.79472256890869	4.81709110163179	5.17432651517391	4.88151290324874	5.01891898216305	5.24619904094459	5.31352884770484	5.14656562106786	5.44336795056474	4.78810621960976	5.04730280611607	4.50356499599223	5.87953914106465	5.78430243126399	5.83663867787571	5.56365542051459	5.51060752960367	5.41752175389896	5.48117944403851	5.42918074692596	5.19368502141621
Gm10881 (immunoglobulin kappa variable 5-48)	NA	1	NA	1	FALSE	NA	2.15244304834281	NA	NA	2.07688057029773	NA	NA	NA	NA	NA	NA	NA	NA	NA	NA	NA	NA	NA	NA	NA	NA	NA	NA	NA	NA	NA	NA	NA	NA	NA
Gmpr (guanosine monophosphate reductase)	-0.190353857586806	0.133438096940246	0.133438096940246	1	FALSE	5.64535869533781	5.67603886564517	5.14596270567424	5.59723020892391	5.43532855695455	5.37911839859756	5.98276089997352	5.92325378871299	5.63791739188693	5.28714719406268	5.5256492169417	5.54508494204053	5.51384758529698	5.22309041381096	5.36366170628258	5.42086973669985	5.62454252806192	5.40657068279558	5.46606585405544	5.83923906754431	5.92756702286975	5.16552207729751	5.19835270601498	4.81144534128686	4.91411959203114	5.13258095524978	5.05622801283125	5.37882717828135	5.16073467767486	5.52347727364543
Gnai2 (guanine nucleotide binding protein (G protein), alpha inhibiting 2)	-0.505206131050539	0.163350053407207	0.163350053407207	1	FALSE	NA	2.10465535956172	NA	NA	3.47597980278942	2.75816030785324	2.77438858358956	2.72956147118938	NA	2.52674992352036	NA	3.72167888520947	3.72919381938509	3.59745966340406	2.9932196555059	NA	NA	2.47442046751322	2.90519491370822	NA	NA	NA	NA	2.29094629846332	1.41416801355782	2.90332755161124	3.22733445204786	NA	NA	NA
Gnas (GNAS (guanine nucleotide binding protein, alpha stimulating) complex locus)	-0.0721430581817674	0.429347916084057	0.429347916084057	1	FALSE	2.74217225141339	2.8047887659817	3.39178146507955	3.53028303456628	3.27850075313225	3.27541237593896	3.64981087065492	3.0005300930289	3.05702736625354	3.81076183945492	3.42603658953791	3.10603837146313	3.14725296308843	3.65409178284189	2.96752278074057	3.56510969653183	3.52181712213454	3.06968498340433	3.27882632178504	3.07300956049308	2.42087310437071	3.48603211684532	2.96035601520286	3.29669233094699	3.34016344331109	3.02469555371323	3.05176187257361	3.16796481112291	3.11928478760165	3.38359371041263
Gnb1 (guanine nucleotide binding protein (G protein), beta 1)	0.00297746394494448	0.582690061211735	0.582690061211735	1	FALSE	3.95209123289755	4.00833449365359	3.93462028886291	3.61594591019758	3.54645001050178	3.80588055901646	4.21361946266829	3.52010790163755	4.04479626919399	4.37688073382959	4.26722115736566	3.95123341823135	4.09968234009132	3.67667361688651	4.18532741567216	4.17063014666307	3.7933444950228	3.82117956482338	4.16789578699149	3.315286532514	3.62662603245052	4.31933613030418	4.3275149202002	4.34565184775995	3.99787045388805	4.1045211787754	3.95296716922408	3.84031215841615	3.39051636521521	4.06987398763198
Gnb2 (guanine nucleotide binding protein (G protein), beta 2)	-0.118446140200892	0.25860172572016	0.25860172572016	1	FALSE	4.22821070689445	4.24598996434763	3.90316363255066	4.11017111624456	4.16362753858991	4.24051278166832	3.90930268775554	4.48832219114082	4.42902671551354	4.535636199689	4.40145981220717	4.34305954352847	4.49147474002118	4.48620592970813	4.59642832164501	4.57308363118518	4.16698853510564	4.04276689124774	4.18921573170389	3.87111423304708	3.95493143215066	4.78092421620669	4.11103131238874	4.30936539052269	4.24465115615485	4.41230054682397	4.12308675098106	3.6933085262094	3.90046110614406	4.42267031861935
Gnmt (glycine N-methyltransferase)	1.39103332758535	0.00364372232727783	0.00364372232727783	1	TRUE	1.84842163756799	2.13301106636002	1.49374979447317	2.76429307012575	2.51336440949268	NA	4.3563480836349	4.13674098909205	4.41814271206825	3.19254769274035	3.19177581777836	2.88972078486681	3.16534117787019	2.76519949297694	2.74697483516139	4.93944287172183	4.92953064539854	5.1683171037902	3.80409487266678	3.27577588251979	4.01852735663286	5.40345520596775	5.54968457089025	5.54748067672387	3.75885746128547	3.72849741719472	3.94678699504201	3.84934879955491	3.44424299422248	4.0896337361069
Gnpda1 (glucosamine-6-phosphate deaminase 1)	-0.139745582309152	0.498782182670439	0.498782182670439	1	FALSE	0.148296380220588	2.01616110217576	2.16899496492755	1.96718705620036	NA	1.47828328761415	NA	NA	NA	NA	NA	1.45362819695858	1.9968876374104	NA	NA	0.957223722096946	NA	1.17935180361967	NA	NA	NA	NA	NA	1.59331074049478	NA	NA	2.12795347627051	NA	NA	NA
Gorasp2 (golgi reassembly stacking protein 2)	1.08878330344923	0.21611762063632	0.21611762063632	1	FALSE	-1.042447884574	NA	NA	NA	-1.89421466252095	NA	NA	NA	NA	NA	NA	NA	-1.37517852287046	NA	1.23958745541839	NA	NA	NA	NA	NA	0.5525246286738	NA	NA	0.541940993530736	-0.132305922767114	NA	NA	NA	NA	NA
Got1 (glutamic-oxaloacetic transaminase 1, soluble)	-0.275962040915066	0.0190746488236206	0.0190746488236206	1	TRUE	9.56167935795819	9.57248802198523	9.54320199408379	9.48996634084992	9.46278853378522	9.44880392598052	9.62850204382697	9.65176747791235	9.62108298447901	9.06651170903115	9.04382567297434	9.05311405237387	9.24398080999855	9.14764758883522	9.21156468584243	8.71071346467501	8.69076627263824	8.66332682753577	9.13016639714993	9.104423156016	9.12970288314895	9.185742682247	9.1774045877041	9.15592628057739	9.29216976217282	9.26781432892578	9.2786097487646	9.30953547015719	9.24845656280003	9.26273616167795
Got2 (glutamatic-oxaloacetic transaminase 2, mitochondrial)	-0.213429813032174	0.0698692112976237	0.0698692112976237	1	FALSE	8.6555164124085	8.63996649452185	8.63818246976545	8.7569232040891	8.73948697879797	8.76429107940206	8.71934774718898	8.66492721415258	8.67972639226852	8.27588238451668	8.28267146276832	8.2743362172138	8.42012865794161	8.43249179144138	8.3818457339607	7.96332383541379	7.88804303710443	7.97793242367831	8.16423317657029	8.13597599973208	8.16859189654254	8.41897839000618	8.40931455614311	8.38985071116732	8.76699261663078	8.78664863250333	8.75992146300041	8.44883489216753	8.41684396327557	8.4287914510192
Gpd1 (glycerol-3-phosphate dehydrogenase 1 (soluble))	-0.0275938635695545	0.449722758381156	0.449722758381156	1	FALSE	9.49151442399517	9.48924989056342	9.45171802702253	9.32178156373111	9.37701960472763	9.2956059477315	9.59340979833482	9.62535086418928	9.59368243373658	9.42494727470593	9.47157970888313	9.3990193806477	9.35884896731238	9.39497494261144	9.40331033439433	9.47490445369981	9.51053276441241	9.50557538505811	9.58025668285448	9.60741169425146	9.55203309575054	9.3788887208064	9.40846561734522	9.40464558449667	9.2228625087504	9.26467482025012	9.24027616229338	9.38751333070977	9.35455353920961	9.38551084915525
Gpd1l (glycerol-3-phosphate dehydrogenase 1-like)	0.035829799951309	0.49443522196487	0.49443522196487	1	FALSE	4.2387028018129	4.37525495041105	4.39701569809833	4.55823089262759	4.53465305587746	4.42059019261123	4.58316402261463	4.13085675687623	4.3911490538182	4.3263863404572	3.96425075069308	4.40454213081282	3.96204922159129	4.2498472978987	4.60318716479692	4.3918089549338	4.30100225603281	4.4824159259467	4.35188976562357	4.12053442244686	3.89878879711155	4.52071138718402	4.58307975796646	4.40881374267496	4.56138113013413	4.74815527192692	4.71012314376182	4.5916135990548	3.91640976298491	4.09059941248393
Gpd2 (glucose-6-phosphate dehydrogenase 2)	-0.161304761212139	0.019807317351256	0.019807317351256	1	TRUE	6.77622245269255	6.7502447138764	6.6780859938626	6.8645823669894	6.84235034341381	6.80135269277206	6.69076627263824	6.733869496856	6.75882282476413	6.72381791747105	6.67866351418272	6.7111094022756	6.90464064229217	6.81393507048132	6.78329948947737	6.38724362113439	6.36429402131784	6.35884457279757	6.82830153557116	6.59548874175584	6.67697255849982	6.81181779054614	6.75284223511575	6.74729340119512	6.62536693861488	6.47243740622971	6.6247720655547	6.68401920016742	6.61537951136632	6.54711817599665
Gphn (gephyrin)	0.168686535739409	0.177194781313682	0.177194781313682	1	FALSE	3.19450945778868	2.92935357897993	3.23586182760229	2.7169184835591	3.42439810939505	3.23988374656469	3.07521770250542	3.55965088022467	3.61978860239696	3.16067175999929	3.40345861453549	3.18102619883051	NA	3.40909218246896	3.10972160591343	3.63432607795682	3.56441475377424	3.64946600880863	3.48219001621545	3.18722299200012	3.20355669532015	3.41963327034522	3.67751951768014	3.91236244681858	2.64375231199214	3.49091664368786	3.26267368698184	3.07354091968543	3.28621729623133	3.53488334584084
Gpi (glucose-6-phosphate isomerase 1)	-0.0798730285390846	0.137051213775834	0.137051213775834	1	FALSE	9.28297487816497	9.28157771141603	9.26861919148408	9.24952593102632	9.26231334777848	9.27992160325319	9.27380725260049	9.25899701145728	9.29246658530866	9.363037439374	9.34551391604084	9.39990592899924	9.35249150783878	9.34623004173387	9.36091949139129	9.22366629306002	9.23240413760991	9.24460406606495	9.42946323462994	9.40652604110622	9.432840430123	9.26769964626169	9.25237213348267	9.2750373206771	9.06982029576707	9.02212641885635	9.05260608746012	9.20203564283089	9.13951554037529	9.16948912147603
Gps1 (G protein pathway suppressor 1)	-0.165306263195981	0.178154116938551	0.178154116938551	1	FALSE	3.9253823446484	3.47096629090381	3.49424918522167	3.46439381521274	3.52584337295459	3.59206229778748	3.98012586482904	3.78392804630722	3.63165144789731	2.86169537779002	3.17969257001572	3.41230732228271	3.47614834874565	3.28961317596151	3.35017189681345	2.73033780057033	3.20040861839578	3.17172244108856	3.69204772653425	3.1702696040984	3.13903884884208	3.32466661469429	3.63881527299359	3.2576397737109	3.51827074655579	3.41464972287682	3.53640109495241	3.26682251394093	3.80702512549864	3.09052150467883
Gpt (glutamic pyruvic transaminase, soluble)	-0.0387218855645865	0.510230805000986	0.510230805000986	1	FALSE	4.10170889866788	3.98819385977822	3.9248030043479	3.90092475607382	3.97589610479395	4.11455026557149	4.17030966883318	4.01654089085379	4.09087882978811	3.96925181554661	3.6025162667208	3.00149962317357	3.41781201761461	4.05990033891216	4.04113782569983	3.8274328996296	3.50147736173987	3.45927422513849	3.38088179880633	3.49531141610209	3.73556550082144	4.02185278995812	4.26466403105683	4.29209704269634	4.18434377795291	3.73250800058618	4.26271878177096	4.07077571231746	3.68545804858209	3.88073449574842
Gpx1 (glutathione peroxidase 1)	0.0577667427965377	0.453461627708348	0.453461627708348	1	FALSE	4.63598070138903	4.78550870356043	4.49858915900036	5.01194283360936	4.7206177542128	4.72371145064975	5.39999476742558	5.14601567455394	5.33216726918927	5.28018429514379	5.23620175398786	4.93212733115559	5.34938297144961	5.14591380959756	5.29057553683368	5.23844295590608	5.02007543693382	5.21795188346432	5.01966633582775	4.89000885634372	4.6207036979639	5.62001449724416	5.4467723312035	5.38978705373566	5.15334327547926	4.96262767958476	4.83793819749395	5.03388106708281	4.91152861043727	4.99267327500572
Gpx3 (glutathione peroxidase 3)	-0.218984152065327	0.086419749996723	0.086419749996723	1	FALSE	5.79367743345276	5.64422258778453	5.6000318224388	6.01539497996822	5.86200001357557	5.88288755322496	5.89736629280571	6.14428299136594	5.95680940894799	5.6657992108507	5.48405754946953	5.72674949105604	5.68998679310948	5.79166562739278	5.57093950028697	5.17891378466957	5.17475394664143	5.30261516424365	5.41590060386105	5.09702921938586	5.2177658102971	5.6797193559159	5.75674844668895	5.66193197703627	6.09585903321525	6.07624267994427	6.03361461395516	5.75277534737269	5.45970373771868	5.53753525380427
Gpx4 (glutathione peroxidase 4)	0.04502467354694	0.373236269844169	0.373236269844169	1	FALSE	6.06672641945651	6.12583704658925	6.3787387604812	6.19950156674446	6.08864833423261	6.17728198952178	6.18991151322087	6.10692405971827	6.23162248697273	6.25120591689006	6.27393916236911	6.26923516947835	6.26876748053373	6.11499369484276	6.25515701354476	6.30442707685159	6.15138395426987	6.33864190802161	6.28683310642596	5.87096879871245	6.10126977230045	6.46190994054993	6.23696323522127	6.49475480227387	6.3620647971791	6.31907595476522	6.27629379565051	6.16340614564589	6.13990124025381	6.16596618967904
Grb2 (growth factor receptor bound protein 2)	0.0156467167817101	0.549748036587527	0.549748036587527	1	FALSE	3.4869074058398	4.01381060850048	3.57181027432255	3.7899170085772	3.88724255279747	4.00899774403819	3.80208979423553	3.73311567958944	3.39402017168738	3.82321945974059	3.35405715675231	3.16523503964805	3.93574260145601	3.9092258705124	3.84574093261458	3.81549345522461	NA	NA	3.75970979052238	3.97999787231564	3.46021832866727	3.95786817912685	3.66359510504593	4.0287901363499	3.48448619257311	3.8287737321352	3.71517953204439	3.48962000062691	3.7217991703945	3.58952381673924
Grhpr (glyoxylate reductase/hydroxypyruvate reductase)	0.220519978554022	0.00382673201465697	0.00382673201465697	1	TRUE	5.7539654857674	5.75236860313533	5.89274315596818	5.77552995505736	5.61740428286752	5.76120813605578	5.73622872986427	5.69751807874872	5.63571086603228	5.83923654761239	5.77158190466551	5.85575055676465	5.36607387445377	5.56117642081415	5.65341548639486	6.03082381048949	5.79830200510188	5.86360151801007	5.92203605953802	5.81484775000835	5.94422361401842	6.11809388938682	5.97292236422542	6.03704391340522	5.84204102661434	5.90563490461813	6.06458542024058	5.97421265573172	5.87825204811131	5.81109078301273
Grpel1 (GrpE-like 1, mitochondrial)	-0.383106928089676	0.00715381167544016	0.00715381167544016	1	TRUE	4.25043865336695	3.49832746877069	4.14698099722323	4.11435869527991	3.89678527548412	4.09507205012692	3.86655195737477	3.95650277777004	4.34118877247874	3.9169351766084	3.74663524045151	3.64817779572482	3.32383119657037	4.16924356787741	3.87731235822185	3.95953834111265	3.57424686046883	3.23307815709604	3.6942450443792	3.45922175682285	3.39848719001897	3.48529800936214	3.71354186051202	3.75849506882381	3.59980575157037	3.59747158212024	3.66775590841037	2.98972032904061	3.26007535128127	3.71075685096525
Gsn (gelsolin)	-0.110848740028588	0.206587333987405	0.206587333987405	1	FALSE	5.31289021410907	5.270229907238	5.32461981526389	4.98193482978074	4.93510610273895	4.8833275557824	5.43703793318241	5.34600304841637	5.4679152479785	5.20629157109479	5.1823109180257	5.21984226630321	5.52626291122398	5.45832622201935	5.573468448847	4.92018371221161	4.93295879579406	4.94050976096685	4.90407941215508	5.10836136029401	4.9467495720169	5.31416357252695	5.32446140592615	5.22565283191623	5.24395082982839	5.29559446910162	5.34727942150187	5.40267102137737	5.2902990620771	5.26592066388134
Gspt1 (G1 to S phase transition 1)	0.29328568781792	0.242442692051899	0.242442692051899	1	FALSE	2.25896206703464	0.897890944037685	1.9217981017817	NA	1.97381696657759	1.44990995628817	2.41486887444173	2.4354339104216	2.43937313740193	1.1696941517673	NA	NA	1.3516113694219	1.69549056318739	NA	1.83467481429316	1.545993072576	1.59638657553006	2.07080833559796	NA	NA	2.349424728088	NA	2.60415674387268	2.88898477357128	NA	1.877602917798	2.24241653642093	NA	NA
Gsr (glutathione reductase)	0.186392305040708	0.140271009055803	0.140271009055803	1	FALSE	4.02913480405302	4.07447118393801	4.02843654545548	4.12273897195455	4.13700341209209	3.96009463238559	3.73543552634358	3.86538438408087	3.7902090267746	4.52916502697164	4.07556685840169	4.35825558670513	4.51864214119068	4.68441481615045	3.83958677594048	4.65296253441654	4.31596466980603	4.42248195176071	3.89645592843839	3.92378622218894	3.93885033700606	4.13806082099933	4.57769468241557	4.594847089653	4.49244928707564	4.68938862722166	4.43923083073229	4.16354703599569	4.1668760924852	4.13182815785344
Gsta3 (glutathione S-transferase, alpha 3)	0.722691167042723	0.00227870389212053	0.00227870389212053	1	TRUE	6.88148108979088	6.55733809454453	6.13708335961315	6.52009375441699	5.76526952069059	6.07413289756172	7.0243307618028	6.90255600534463	6.87141245082518	6.34525265230096	6.20258423705821	6.02242551967596	6.82719660113602	5.97021865518934	6.29768666174231	7.70466450681081	7.44088577407692	7.4861994925681	6.77958804586499	6.72978386592548	6.79601364333103	7.76688001552521	7.73194349794439	7.57297301499121	6.91241035380827	6.84827239492842	6.80913143421351	7.07253459972295	6.9924172295275	6.59573189809533
Gsta4 (glutathione S-transferase, alpha 4)	0.594474244490079	0.340284393248603	0.340284393248603	1	FALSE	NA	NA	NA	NA	NA	NA	3.82806283979536	1.83176376633265	NA	NA	NA	NA	NA	3.31391914585889	NA	NA	NA	NA	NA	NA	2.87090519739587	NA	NA	NA	3.91118343367377	NA	NA	NA	NA	3.97507985438749
Gstk1 (glutathione S-transferase kappa 1)	-0.0400257204236869	0.516562003509555	0.516562003509555	1	FALSE	4.21259268324189	3.49014650120622	3.83769100042856	3.84755601570848	3.86691786635493	3.58092934482891	3.35558014737736	3.52156589314314	3.52415145879224	3.24178070548177	3.12035691745544	3.12927312414505	3.14585839204055	3.38313746979331	3.4625758880422	3.04848033484985	2.72391891719298	3.26121335732196	3.33007072684689	4.09800680924938	2.99385910182921	3.35345033307765	3.90830374441872	3.53515715633451	4.0054808338918	3.62622885003042	3.33525456524106	3.69482448921259	3.53380004041885	3.67167834176889
Gstm1 (glutathione S-transferase, mu 1)	0.220563312502157	0.0129508783908417	0.0129508783908417	1	TRUE	8.35654440538667	8.29894693566216	8.31919791789123	8.00751509293603	7.98932069555447	7.92943596017752	8.19792434946029	8.18896461449745	8.14763741417892	7.83861777110813	7.75946879222284	7.88600744951245	7.97452357656662	7.98087644946525	7.80598242099399	8.24343583504572	8.18892012067034	8.20651624810542	8.19365841249073	8.22466255698602	8.18243904894408	8.3830864793973	8.39087400590909	8.43517017888149	8.37334805361152	8.38894720089362	8.36609486256877	8.21785109681113	8.10829444358171	8.08611498924944
Gstm2 (glutathione S-transferase, mu 2)	0.312815936385005	0.0263076850104872	0.0263076850104872	1	TRUE	6.50198841121486	6.37734069249028	6.35468135428571	5.85493817934491	5.78747164494083	5.87540656505539	5.39056107515075	5.4942075759278	5.35342563135925	5.63390776738863	5.69463786652497	5.48719690663492	5.59623747240059	5.4169748193944	5.30459865220891	6.14997468161938	6.10639857507574	6.17626890995621	5.95838103175592	6.06055759923913	5.91316707318684	6.02349045871794	5.98394213415401	5.98690009432486	6.1200657287954	6.08678588874973	6.07212509918512	6.09631246121101	6.05697796136768	6.02446596275832
Gstm3 (glutathione S-transferase, mu 3)	0.0563033355551696	0.532154222741376	0.532154222741376	1	FALSE	3.94445555912426	4.0348055640266	4.19707905294604	NA	3.20994925555438	2.2676826069166	NA	NA	2.78143315794817	3.29629293810403	2.66827346391762	NA	3.07525022549598	NA	NA	2.84405617791946	3.88911331054	3.5088089262346	3.26638477850312	3.15183771504756	4.15014532965287	2.8976354181935	3.34624777408278	NA	3.14031567595091	3.50580202852887	2.98298992518445	2.86314157735712	NA	3.76078513751506
Gstm5 (glutathione S-transferase, mu 5)	0.120356690371001	0.101649825901321	0.101649825901321	1	FALSE	5.3203149816842	5.24330729566702	5.30157667271479	5.29538875657026	5.22334531579905	5.24954394463271	5.10585823592614	4.94463827749258	5.02445709751006	5.47022447510795	5.01932384678826	5.16658691407045	5.42996739002583	5.31389520867699	5.14006285569821	5.17798155631337	5.11254167777175	5.22712108273867	5.37086174008529	5.17647836465541	5.22984936830009	5.56110614076779	5.55119606683418	5.57177994259952	5.35356677833939	5.37770681888961	5.37186897386603	5.36467047620009	5.28750553996177	5.31960709660656
Gsto1 (glutathione S-transferase omega 1)	-0.0705969771371861	0.490477444181864	0.490477444181864	1	FALSE	5.4445743116074	4.91245346873887	5.24098208914239	5.60556841052453	5.40207748534926	5.4872129883092	5.17002919232175	4.85751826355181	4.74761297096636	5.06266572922166	5.1590518954512	5.20421507251862	5.58026912146801	5.49773689567213	5.37557121848437	4.41188040622534	4.49625780628048	4.9020880544392	5.1677071576964	5.30806593898658	5.27395221285663	5.46412257941374	5.59079361558347	5.51188545465054	6.1437831843279	5.80084814311602	6.08962526240096	4.6627808675248	4.6410777708191	4.22371600194861
Gstp1 (glutathione S-transferase, pi 1)	-0.0148223191083924	0.549986003219772	0.549986003219772	1	FALSE	5.65970482743322	5.61656942730662	5.934625006289	5.54260165508924	5.27134349870359	5.45759429185641	6.02977973006206	6.12997534441929	6.13803623889471	5.4375373683478	5.66239066782072	5.70310069960416	5.2362438564114	5.54457193545075	5.61138487266552	5.63222458494942	5.40867110635659	5.39104247897619	5.49668923088172	5.75969115120638	5.86242907376663	5.85316481073766	5.70749166065758	5.86003413023119	5.61933377171299	5.48172194778145	5.6101773802373	5.61023644982932	5.84977663504571	5.61044022135846
Gstz1 (glutathione transferase zeta 1 (maleylacetoacetate isomerase))	0.178014039475055	0.133438096940246	0.133438096940246	1	FALSE	4.32254111002325	4.37361341363957	4.38577613826941	4.70454555097103	4.71798343428266	4.64984535230601	4.5083399075767	4.75766868679489	4.87727308892558	3.92699567304275	4.92582381669697	4.16504364948304	4.36978751213887	4.18235064976027	4.37135673175616	4.38427780092612	4.82646713479231	4.68613070163967	4.5239445331414	4.58062188112738	4.68409496481792	5.15764201338177	4.95019776679763	4.98858471703806	4.4724812728218	4.71454776496417	4.37878903793411	4.46100460993347	4.5810619560026	4.51930915247457
Gulo (gulonolactone (L-) oxidase)	0.14423771932432	0.177478570759423	0.177478570759423	1	FALSE	7.36940541036187	NA	7.28713056760779	NA	NA	NA	NA	NA	NA	7.43353536843631	7.56957463509576	NA	NA	7.32894414544975	NA	NA	7.51354601415121	NA	7.50086577492907	7.45057618632048	NA	7.55266141336576	7.7074350614007	7.75441320500433	7.59779186074091	NA	NA	7.38047838165471	7.41983380486439	NA
Gyg1 (glycogenin)	-0.0274102742449045	0.458566630814517	0.458566630814517	1	FALSE	7.46652924053124	7.4913641001479	7.46227322274367	7.47798487114943	7.30453842063115	7.44523837383717	7.6700967644102	7.63919597963339	7.63298066109954	7.31792809293132	7.21393046372921	7.28906902897605	7.31076726671525	7.31224766667055	7.38312537054039	7.32793880803208	7.22059114881794	7.2511036386602	7.43799336811304	7.4125021031145	7.32863005275631	7.47830853042703	7.49048188461209	7.43753570385108	7.51093819054538	7.51969914825873	7.39167321868639	7.48089519397524	7.38708677001591	7.33073765020695
Gys1 (glycogen synthase 1, muscle)	-0.253448892485683	0.00553875749210968	0.00553875749210968	1	TRUE	8.25843412431309	8.16148463864166	8.13519110523745	8.29023546538794	8.3421991478711	8.28915204771545	8.52442026105396	8.60148110626827	8.60262092954738	8.24733417802873	8.15521289788413	8.12866974122226	8.24271205666235	8.23849072520876	8.25272692305958	7.88707435808254	7.77408200894977	7.84370125510639	8.20633553239366	8.1896565640603	8.20367590657055	7.97406462928178	8.00347293698837	7.8827530812282	8.19364362954228	8.20274093995816	8.25057792779841	8.02412017770289	7.96632086741909	8.06641214573448
H1-0 (H1.0 linker histone)	0.140244855689161	0.377340447546667	0.377340447546667	1	FALSE	10.7638430967173	10.6435225279654	10.1639892416841	10.7307588171371	10.2525471739116	10.5196853901209	10.9390502271067	10.8934835629144	10.9680259330204	8.54958061659454	10.8207055138397	10.5526979127067	10.820107145056	10.4811233252387	10.726260741202	10.5690581091106	10.7617922155207	10.6527195158046	10.3790533991589	10.6339760416317	10.6275065259003	10.9120360381104	10.8890323676666	10.6633268275358	10.2149261879424	10.2039719345996	10.4450458934907	11.0298738496893	10.9274224287399	11.0193127256514
H1-4 (H1.4 linker histone, cluster member)	-0.549369476603761	0.178154116938551	0.178154116938551	1	FALSE	3.11887132347866	2.93886162565549	2.21450408479241	3.72809465627692	2.38543379832971	2.90215463815957	5.14937318951797	4.80929610134395	5.08910403380997	3.52623160661016	3.4130388845961	3.39540560456633	5.196744729296	5.05856760312523	4.91149984886111	3.06315948478401	2.49607880709938	2.81558772450655	NA	NA	2.46911494404515	3.81548320819236	3.71808758396052	3.63642741457795	4.18129341288548	4.20011195634	3.57794840681259	2.76615836500516	2.93786035528139	NA
H1-5 (H1.5 linker histone, cluster member)	-1.23617224496206	0.159567542244515	0.159567542244515	1	FALSE	NA	NA	NA	NA	1.57723786602294	NA	2.62350637711101	1.91525317901992	1.85742370873231	NA	NA	NA	3.65214227213666	2.60086678769872	2.80064523853603	NA	NA	NA	NA	NA	NA	NA	NA	NA	NA	NA	NA	NA	NA	1.19626710207473
H2-Ab1 (histocompatibility 2, class II antigen A, beta 1)	NA	1	NA	1	FALSE	NA	NA	NA	NA	NA	NA	NA	NA	NA	NA	NA	NA	NA	NA	NA	NA	NA	NA	NA	NA	NA	NA	NA	NA	NA	NA	NA	NA	NA	NA
H2-D1 (histocompatibility 2, blastocyst)	-0.24179497730484	0.385313029842219	0.385313029842219	1	FALSE	NA	NA	NA	NA	NA	NA	2.96171777634688	NA	NA	NA	1.96687339675998	NA	2.65572504904987	NA	NA	NA	NA	NA	1.96878750226923	NA	NA	NA	NA	NA	2.36110299448434	NA	2.07952147741519	NA	NA	2.73582974615418
H2-K1 (histocompatibility 2, blastocyst)	NA	1	NA	1	FALSE	NA	NA	NA	NA	NA	NA	NA	0.416515504347493	NA	NA	NA	NA	NA	NA	NA	NA	NA	NA	NA	NA	NA	NA	NA	NA	NA	NA	NA	NA	NA	NA
H4c1 (H4 clustered histone 8)	-0.510693165520047	0.0731679854890979	0.0731679854890979	1	FALSE	6.37060720642473	6.33727936062234	6.41132454841278	7.52122352321568	7.46663527636761	7.50367470416312	7.69690495015254	7.68746666921857	7.76423467442272	6.87099344963156	6.76439392986398	6.83073702112196	8.00301186114979	7.91500692678033	7.93029973254145	6.83319370746991	6.71115071124326	6.71771754442925	6.23546284785979	6.18520251499223	6.00884988354015	7.38850814879896	7.39728101975096	7.39203400841662	7.45771740025752	7.47865638318572	7.52473758701238	6.08768347185586	5.99107281177346	6.0041283107024
H6pd (hexose-6-phosphate dehydrogenase (glucose 1-dehydrogenase))	-0.0367849971520956	0.522358166697432	0.522358166697432	1	FALSE	6.39992984757526	6.42319324409404	6.15636829962706	6.29166249044784	5.53642285433189	NA	6.05174838895662	6.37786816263956	6.14778290494072	6.60929547903522	5.63866469967967	6.31465665162423	6.62014063092504	6.18294252302748	6.36564879941772	6.41930797441233	6.57221362560802	6.50162225708049	6.41483573328603	6.31747592814536	5.65243773501726	6.5161948421438	6.04016914888056	5.83967494953179	6.15974824845428	5.47183776242229	6.47031885004651	6.5769982212806	6.08394942305355	5.75035996084393
Haao (3-hydroxyanthranilate 3,4-dioxygenase)	NA	1	NA	1	FALSE	NA	NA	NA	NA	NA	NA	NA	NA	NA	NA	NA	NA	NA	NA	NA	NA	NA	NA	NA	NA	NA	NA	NA	NA	NA	NA	NA	NA	NA	NA
Hacd1 (3-hydroxyacyl-CoA dehydratase 1)	0.149524143320022	0.152123982251704	0.152123982251704	1	FALSE	5.10709359758585	5.05131119051188	4.68169100611572	4.97046716640473	4.68327537290812	4.79175677888544	5.1615733179248	4.99000182253983	4.85696577666975	5.15173707202228	5.10670425875178	5.05967109218928	4.68459435073562	4.96749142516264	4.80719003320196	5.20660415567276	5.49292349945954	5.34713765802159	4.97760048678107	5.13955544514488	5.00044175771557	5.18192943769007	4.51983750852187	4.93659082982394	5.32144831901911	4.60855497483258	5.01115120437788	5.23142856821968	4.96565963042541	5.37352293570404
Hadh (hydroxyacyl-Coenzyme A dehydrogenase)	-0.341056474044464	0.00982133652522217	0.00982133652522217	1	TRUE	8.86030174217265	8.82206727357898	8.92975549789599	9.33647085461877	9.24487041400957	9.22276834254756	9.28278264528272	9.1948528667676	9.25325657978115	9.10828137354902	9.06655476130173	9.06998136536754	9.05444152231156	9.04770196519367	9.04652925740565	8.43949016414434	8.4732592770125	8.50008498799377	8.36805677694137	8.40357024067838	8.40108430150501	8.95619608140669	8.94178124227853	8.90783104640693	9.20154810059347	9.14566726663536	9.23231299084118	8.8566651797406	8.7995018140616	8.79771988087746
Hadha (hydroxyacyl-CoA dehydrogenase trifunctional multienzyme complex subunit alpha)	-0.12062204287273	0.308894263764865	0.308894263764865	1	FALSE	7.79590977666258	7.78611276892448	7.78223817845331	8.22818376498403	8.22474936580427	8.22248580705544	8.08044981331653	8.07043226460487	8.08717109032876	8.29577352532821	8.242311918037	8.26132865077066	8.09377142695575	8.12100503673563	8.13263338961429	7.77274344180109	7.77618954682957	7.80959451262142	7.48481484011522	7.48595003126931	7.46455391843561	8.00987339479282	8.01354042228118	8.0594634410761	8.58211186637948	8.61310063643635	8.63892819266679	8.00095772171723	7.93848576021415	7.96491840784853
Hadhb (hydroxyacyl-CoA dehydrogenase trifunctional multienzyme complex subunit beta)	-0.112478097875911	0.340822197209441	0.340822197209441	1	FALSE	8.25847652513526	8.18274691392953	8.21129455081636	8.77036987358546	8.69503336657341	8.71164288543174	8.54939579046067	8.53613840226173	8.47465911481361	8.78533148922448	8.7124066275364	8.75525146958029	8.55103144911875	8.53457524690617	8.57425670150687	8.26942594302787	8.18955279278053	8.26893493059963	8.00307372134517	7.97909931953102	7.90865681544469	8.50258122465653	8.45733983453304	8.43045673338423	9.12442119575764	9.13715254139221	9.08810183483823	8.43184021670352	8.38381227458861	8.44098956015912
Hagh (hydroxyacyl glutathione hydrolase)	-0.102008983714567	0.178154116938551	0.178154116938551	1	FALSE	5.9301814381252	5.60229355458851	5.65901402643409	5.72804294233849	5.7245575084796	5.55483439589419	5.82525392995184	6.08039331556873	5.75909989365398	5.50291929773588	5.54489644877054	5.5379110385384	5.640216009716	5.53706926903673	5.55930825254051	5.55808085541744	5.437617261932	5.36321313758603	5.42570769978275	5.53811597078111	5.40114575539949	5.62880275204204	5.6550311940872	5.69937950269576	5.82360416653104	5.79397649231245	5.61643121798702	5.80371525854872	5.36778689890671	5.54324840164441
Hal (histidine ammonia lyase)	NA	1	NA	1	FALSE	NA	NA	NA	NA	NA	NA	NA	NA	NA	NA	NA	NA	NA	NA	NA	NA	NA	NA	NA	NA	NA	NA	NA	NA	NA	NA	NA	NA	NA	NA
Hars1 (histidyl-tRNA synthetase)	-0.130342143863038	0.32245141034771	0.32245141034771	1	FALSE	3.7817059187915	4.55962640951701	3.57966289701601	4.15218341905505	3.93766453698789	3.64134949474237	3.64033171226164	3.81817567324147	3.5881689313544	4.08735251329344	3.75854836754227	3.93731614066525	4.1808241648754	3.38504442595961	3.90769827870125	3.07137140018018	4.23342027389799	3.74433334738136	3.30227371465995	3.19491598524892	3.32681055996557	3.86925946319475	4.09257111110434	4.2317165569783	3.86030732982796	3.87634012884838	3.66195477256849	3.91084776595794	3.89103026784092	NA
Has1 (hyaluronan synthase 1)	-0.0427216047330157	0.494594971261247	0.494594971261247	1	FALSE	4.80413618518317	4.27920382995959	4.70594473589807	4.6665350587092	4.62183503274707	4.75139409134625	NA	4.30822251757023	4.3936770372426	4.4380599253672	4.36539159444796	NA	NA	4.41537333762589	4.34164424053016	4.3143629998107	4.11182424275994	4.67166135999559	4.37224868225301	4.03907696397817	NA	4.30193876696534	4.79724129999026	4.57106392876058	4.73810847717851	4.85559110771045	4.77438647495815	NA	4.0312540254705	NA
Hba (hemoglobin alpha chain complex)	-0.465009623572598	0.069192534721442	0.069192534721442	0.248856516635368	FALSE	11.3032898744339	11.3236909375401	11.3362164295482	12.0829972403867	12.0919807568358	12.1069162102604	12.9830577247274	13.0094490028993	13.006799418053	11.7801132112859	11.840549780387	11.8079586022565	12.1390268732397	12.2007821551146	12.1571732203792	10.8825742751836	10.8970361705223	10.9262366844133	12.0016017136747	11.9947069952581	11.9816743027881	11.63786560186	11.6945537739731	11.7630255846523	12.2527038643882	12.2838320871008	12.338226614545	11.145008678303	11.1843360906424	11.2114746464537
Hbb-b1 (hemoglobin, beta adult major chain)	-0.36138763748272	0.118433467399099	0.118433467399099	1	FALSE	9.83879580681784	9.90675383365905	9.94444853103254	10.6157859434507	10.6172011252672	10.7663301309504	11.2760371428545	11.2770723167474	11.3767874224366	10.3296057598551	10.4146958049629	10.452169155366	10.6813701988498	10.6524775318247	10.7900470552309	9.50759843618583	9.39429762198986	9.55574523001296	10.5981548813381	10.6717444980211	10.665344800748	10.2774733923362	10.2446849268891	10.3560227293582	10.8824214319375	10.9830577247274	10.9362698576022	9.82243858448224	9.73186206106475	9.89164702037146
Hcls1 (hematopoietic cell specific Lyn substrate 1)	-0.277940902253497	0.453461627708348	0.453461627708348	1	FALSE	NA	NA	NA	NA	1.3506726228802	NA	NA	NA	NA	2.16882171948065	NA	1.57063779255475	2.51244434913071	2.08620630087659	2.62114461370038	NA	NA	NA	NA	NA	NA	NA	NA	NA	NA	NA	NA	NA	NA	1.77371366418372
Hdgf (heparin binding growth factor)	0.109116797356074	0.353202636874582	0.353202636874582	1	FALSE	3.56686385175578	3.77006786326375	3.85737394054856	3.41512315675397	3.55108529810223	3.62805031697987	3.43283917767973	3.98686597232911	3.48498879968601	3.5449798832558	3.66624531014182	2.93906480624213	3.32413373141791	3.9212173200841	3.37787336697625	3.82739224888176	NA	3.08195311964706	NA	3.15752075574728	3.86261008401129	3.69965156945087	3.83786252942124	4.18649263420973	3.77431267091682	3.71287086768991	3.81509376702589	3.45349124040746	NA	NA
Hdhd2 (haloacid dehalogenase-like hydrolase domain containing 2)	-0.0565568263322484	0.388440734938634	0.388440734938634	1	FALSE	6.09290932929239	5.90556511195153	5.56697341567207	6.11177417583812	5.90775835609968	5.7878007185	6.08698327761367	6.00979055546437	5.89493171959195	5.8280856953559	5.83542136708455	5.85320723740286	5.55209421021056	5.45019179692871	5.6086525480246	5.76353639724915	5.67686821799273	5.52208086549945	5.85369380699328	5.58719094484701	5.48250950675866	5.96868752638813	5.95188381904126	5.72495307495639	5.95801207473457	5.94320401914666	5.74819821774707	5.91042807145682	5.77309435881678	5.77944621841929
Hdlbp (high density lipoprotein (HDL) binding protein)	0.0901713636715642	0.490832938408179	0.490832938408179	1	FALSE	NA	2.6000556173117	NA	NA	3.18901167758563	3.49916981411525	NA	2.05746066994853	2.51121500147097	3.18287024011531	NA	1.90415650390677	2.61577174784341	2.57748925378772	2.31091592024466	2.35663965142776	2.52810367987725	2.38334486977942	2.0750670601446	NA	3.7609979824718	NA	2.92191613373461	2.49707325002055	2.70712054995923	NA	3.02075997709873	3.09880692853166	NA	NA
Hebp1 (heme binding protein 1)	-0.387158110281997	0.453461627708348	0.453461627708348	1	FALSE	NA	NA	NA	NA	NA	1.61982146202758	3.40569290132626	NA	NA	1.64830897000824	NA	NA	NA	1.98192204707845	2.02217958453533	NA	NA	NA	NA	NA	NA	NA	NA	NA	1.74842688271318	NA	NA	NA	NA	NA
Hexb (hexosaminidase B)	-0.327359754178607	0.129991592314079	0.129991592314079	1	FALSE	3.22510522735854	2.87678016835245	3.26479762372955	NA	3.3044000609998	2.77192782372527	3.42645262833452	3.29274052878067	3.65540907727989	2.90381148628324	2.78590621225709	NA	3.33042932611222	3.56016466922833	4.08431943591921	NA	2.64816859006408	2.69466627929799	NA	NA	NA	NA	NA	NA	3.28083163109424	2.47137737888313	3.29521755199372	3.32932455473829	NA	2.86395034071872
Hexd (hexosaminidase (glycosyl hydrolase family 20, catalytic domain) containing)	0.0652008460030117	0.323160962317241	0.323160962317241	1	FALSE	10.2802836043527	10.2041920813509	10.1348369934491	10.0627477457822	9.98209517459435	10.1686971864642	10.1796105705034	10.09232109576	10.1671672205261	10.2790649697122	10.3380900887029	10.3614174667892	10.2068556394079	10.0541294459612	10.2456477736368	10.390244206587	10.2381539178883	10.3241692931034	10.4232630092068	10.3600679282068	10.3709815819951	10.3175821996093	10.0998343255945	10.4353889861103	10.0267862297621	9.98899704755027	9.7426850100705	10.3254741157341	10.2992996151646	10.3922422804552
Hhatl (hedgehog acyltransferase-like)	0.149988261023228	0.0675424148851101	0.0675424148851101	1	FALSE	7.80408583539613	7.8007122726699	7.73101348678117	7.67847338058046	7.58679476166625	7.56257825064385	7.52876664455591	7.5082622512626	7.35595888262737	7.54317878974366	7.46952786221403	7.48087904172188	7.51762215041507	7.30223678646859	7.39093417712011	8.0100412977589	7.83888245341824	7.87306262458709	7.48095980118031	7.45534366118001	7.47813861835999	7.67670464201009	7.63023799776661	7.48270310296237	7.80826276136478	7.76500424625004	7.84752720280967	7.79003564809872	7.71245133864438	7.66149309282422
Hibadh (3-hydroxyisobutyrate dehydrogenase)	-0.103713715838645	0.216183858722784	0.216183858722784	1	FALSE	6.10223819393074	5.97291547345092	6.05046469362924	6.1887846532368	6.18081223285153	6.16497931095244	5.82671372043221	5.71101576423632	5.61191596733196	6.13003714321908	6.1314763063562	5.95091160618874	6.03104886202017	5.93866453195962	5.85703796039473	5.83549716329908	5.82958067811911	5.9267846194108	5.5555339677215	5.58361836500395	5.61529269293143	6.06145436294797	6.21406261888154	6.22998583943972	5.90451781659014	5.95790299389647	5.99371511527217	5.89848651135527	5.74458630494834	5.94229163279354
Hibch (3-hydroxyisobutyryl-Coenzyme A hydrolase)	-0.259221451276018	0.0218754992405761	0.0218754992405761	1	TRUE	5.00714166849534	4.95453134903855	4.92894823285425	5.40671012603328	5.36366170628258	5.36036427654347	5.43876856970385	5.44754613716367	5.42089667784661	4.93484199121607	5.0630800809568	4.98376888619273	5.10107012521217	5.15384180824545	4.8619454418615	4.63542356647407	4.6595706894826	4.60948904121797	4.93293990419113	4.69162349311593	4.73254056130812	5.0197152561969	4.93964503026537	4.88905975486143	5.37616881059537	5.16290688051086	5.0972441774174	5.08020141990644	4.79943964545521	4.91282707750725
Hint1 (histidine triad nucleotide binding protein 1)	0.0301062195069348	0.458566630814517	0.458566630814517	1	FALSE	7.5272580438561	7.56141779142303	7.50668444773076	7.16176678107865	7.30728279106001	7.11420042237189	7.57092584284969	7.4164766585012	7.45031223895738	7.42289733527393	7.37220340118005	7.41407632172433	7.22957830986853	7.24565728003032	7.14870027789853	7.31735834208423	7.30913979943284	7.08695356488773	7.44876883016506	7.40319101746842	7.47206529890109	7.41690728223451	7.56279954805321	7.56356238233275	7.41444000965591	7.28898600545911	7.36978925666375	7.44677729282008	7.38133529197648	7.41895731427322
Hint2 (histidine triad nucleotide binding protein 2)	-0.251395443213237	0.132519339542011	0.132519339542011	1	FALSE	4.25611242700421	3.86635413008952	3.69877410890368	4.26198957648438	4.15768243032857	4.20695573238728	4.03879610813183	4.38480274131669	3.68824751117645	3.8712818340962	3.77678831609328	3.66213712386077	3.87404936375523	3.98639273078336	3.92468900837443	3.50620838930675	2.89935740633917	3.23548505884541	3.0503310366422	3.74452710608888	3.77583016595007	4.21986549330741	3.89643655274114	4.197731744058	4.31115431544057	4.22383182184058	4.34879895961211	3.45030069015761	3.61247045754762	3.41179229670978
Hip1 (huntingtin interacting protein 1)	-0.0325332827598786	0.552701806428206	0.552701806428206	1	FALSE	1.68580562515427	1.23715985402233	1.92629172451609	1.50211160914553	1.6290114978071	2.05416081947071	1.67132507971646	1.71840327599227	1.60913085686669	0.817353110595615	1.67751275244147	1.50588076986995	1.61894338330183	0.201445671282101	0.787766769938567	NA	1.79095965940953	0.698316284742257	1.31124733702713	1.05919604624821	1.60766409257261	1.63642741457795	1.14022895296003	1.06471043508738	NA	NA	1.16490210092811	NA	NA	2.62921671559532
Hip1r (huntingtin interacting protein 1 related)	0.0806817434517419	0.412962710594585	0.412962710594585	1	FALSE	4.41416260017971	NA	4.85002427129923	NA	NA	NA	4.79812311441661	4.6714971925475	4.65253812125236	4.48541394590701	NA	4.73042801904498	4.90047076703757	4.29437078261932	NA	4.75977902015923	4.77100871115024	NA	NA	NA	NA	NA	NA	4.90266694051749	4.43295940727611	4.78063031240345	NA	4.40905143853856	5.01747656302046	NA
Hk1 (hexokinase 1)	-0.00609095273051111	0.582690061211735	0.582690061211735	1	FALSE	NA	2.06408611500266	NA	NA	2.51327596764282	NA	2.72623614606734	3.09363453996952	NA	2.83627157238238	NA	2.15801380658977	3.2223285291413	3.28330545881753	NA	NA	3.10384673134317	2.67493966248808	NA	2.54444334617261	3.16315250833829	3.20124020262437	3.12461763764156	2.92516203280036	1.94133547086388	2.21237011801406	NA	2.41942293192514	NA	NA
Hk2 (hexokinase 2)	-0.328821138302479	0.0300477042362394	0.0300477042362394	1	TRUE	5.39990592899924	5.43099440142679	5.44591867917872	5.61738077242099	5.55519956561676	5.55919198537196	5.83532787960195	5.80564844156928	5.7878007185	5.21267049515082	5.0843874739324	5.24837164328443	5.42769332180174	5.37937490113307	5.39035471004093	4.70659685641659	4.60169057456163	4.54324221405591	5.23470440560136	5.15307975361445	5.24072646904252	5.19899696624011	5.16002064294453	5.10301078436901	5.76011979455975	5.76272884184193	5.6663390586935	4.99769435495277	5.04429356438168	5.07465956221612
Hmgb1 (high mobility group box 1)	-0.0247107484372788	0.515072469834019	0.515072469834019	1	FALSE	5.07068127234677	5.01874098373703	5.24200030467787	5.04306885449253	5.27994295455663	5.06388254894981	5.17605543435548	4.91354528408582	4.79795198082841	5.02627333525827	4.94348067013455	5.13480825012796	5.2122736105305	5.2735457279673	5.28242497764303	5.24829573334111	5.24615722804909	5.11983754846302	5.2413825967212	5.0110080385924	4.52591226074335	5.4428672134046	5.35396191643461	4.83884590494138	5.1673378544822	4.82166430109556	4.82077634427486	5.00990697694933	4.97666149309498	5.28339955254509
Hmgb2 (high mobility group box 2)	-0.146592531716384	0.528777272059486	0.528777272059486	1	FALSE	NA	NA	NA	2.01106620140621	1.37162019327142	1.22298380507783	NA	NA	NA	NA	NA	NA	2.91558399935399	3.25272597707005	2.51739664772328	NA	NA	NA	NA	NA	NA	NA	NA	2.12892683340412	NA	2.00834704446403	NA	NA	NA	NA
Hmgcl (3-hydroxy-3-methylglutaryl-Coenzyme A lyase)	0.00411623770121317	0.574582476903922	0.574582476903922	1	FALSE	6.90476104949657	6.91160770181529	6.79594872753956	6.91434925121083	6.82853003707838	6.9241711632792	6.85820484423228	6.59749094982403	6.65113781965517	7.01400930822115	6.99732628392258	6.87430516598223	6.9247650066909	6.77559052895235	6.79281631787769	6.91509060944065	6.90048042786639	6.7002732437242	6.79126709752564	6.63182312196592	6.75562202095695	7.08737797434006	6.94819199482423	6.8915528535433	6.78914235257824	6.70073100215532	6.67924080341015	6.97682185236069	7.03597574366513	7.02316662293954
Hmgcs2 (3-hydroxy-3-methylglutaryl-Coenzyme A synthase 2)	1.05987914652914	0.000604999871081973	0.000604999871081973	1	TRUE	NA	3.29073844781383	2.96538165886091	NA	3.46717512261402	3.00443667175338	3.24881563644316	3.99966633819066	3.67596267672549	NA	2.92716639047025	3.21965024207738	3.73184577313717	4.31004922535138	3.80043402182408	4.79521107900984	4.38156025476946	4.6502245960847	4.55122068095303	4.26509928751474	4.46584389795881	5.15607296095057	5.3631430361268	5.37630427671238	4.06238079335608	3.84470701961099	NA	3.95518259043492	3.88742778805356	4.66547236267744
Hnrnpa0 (heterogeneous nuclear ribonucleoprotein A0)	-0.458517693102501	0.199920919128116	0.199920919128116	1	FALSE	NA	NA	3.21260202089255	NA	NA	3.78449351340652	2.61274880207059	3.49959080242694	NA	NA	NA	NA	NA	NA	3.61401482769037	NA	2.70304531252129	3.05333902096247	NA	NA	NA	NA	3.03810251106495	3.54480682857812	2.09156782784765	NA	NA	NA	NA	NA
Hnrnpa1 (heterogeneous nuclear ribonucleoprotein A1)	0.101297442790576	0.304157010971465	0.304157010971465	1	FALSE	4.84187250907039	4.87483138561515	4.91355485775857	4.91104438080969	4.79573058908228	4.59886539264523	4.44465381645923	4.70453448481285	4.52247639016441	4.7071050849416	4.48043316814096	4.74896029339776	5.09639258715546	5.10085994053057	4.69334198375728	4.55004488780002	5.07775998597067	4.63385547003841	4.3923311626661	NA	4.63812598184224	4.79612529166009	4.71087805019588	4.91509539116035	5.19590661308292	4.99566540973611	4.71940798829335	5.00041020807856	5.29819273671279	5.16671142854925
Hnrnpa2b1 (heterogeneous nuclear ribonucleoprotein A2/B1)	-0.197967624167571	0.0433941320970939	0.0433941320970939	1	TRUE	5.88824643798524	5.88396043520182	5.74366844954026	5.93862219328503	5.82071508572337	5.98782562991655	5.9842817309759	5.90234858191946	5.99098888582219	5.91572404926897	5.78951799531216	5.68455227432173	6.06725579434601	6.25838324168151	6.16360942589785	5.50254383288587	5.59275003158471	5.66300867256961	5.47908178207735	5.31127422496208	5.53214237892948	5.84181717065832	5.94639868393859	5.90376136512808	6.0483539056024	6.05328079971898	5.96476364979013	5.68001766715089	5.73387491857505	5.79711676511297
Hnrnpa3 (heterogeneous nuclear ribonucleoprotein A3)	-0.273829564980316	0.0333225112968593	0.0333225112968593	1	TRUE	4.00906046815638	4.1326179679402	4.1432546285425	4.16680380331544	4.11454193695731	4.26804507090634	4.13152363640641	4.18860664749005	3.85062942547714	4.03296479050695	4.18458975026329	4.25342205763654	4.34989599888169	4.47808521329143	4.33990699711846	3.99160800839316	4.1004142477081	3.93729730603456	3.06245678175624	3.30021892465398	3.91792816330712	3.88248654514007	4.16943600526053	3.85067942686489	4.19222573375723	4.12006987719468	4.22814912464562	3.67370339954035	4.11943918357236	3.99039219035649
Hnrnpab (heterogeneous nuclear ribonucleoprotein A/B)	-0.162357517722249	0.181045363977548	0.181045363977548	1	FALSE	4.85683633473876	4.50395927053036	4.64960396343959	4.723847945154	4.56343883055504	4.55584682427308	4.49200056428562	4.29114675015512	4.73641546180622	4.37086871297825	4.36997590863895	4.74332645966796	5.04257867928333	4.99778466478419	5.07023903933031	4.28106762859836	4.05529979112661	4.43692803423959	4.39566608193688	3.91187370463411	4.36195780595919	4.94812890437951	4.64234922938177	4.60670278991163	5.02953681232856	4.75265761741239	4.79035501371084	4.4867658509719	4.43492174035228	4.39829563884343
Hnrnpc (heterogeneous nuclear ribonucleoprotein C)	0.0281437791276247	0.533426662867762	0.533426662867762	1	FALSE	4.95966816159693	4.41105332052377	4.84339599686455	5.33564045970802	5.27814090686787	5.24292256124226	4.70698356832011	5.2023550284133	5.21881990773227	4.39306605593342	4.93031629298572	4.74566222447056	5.66735001955135	5.63919453226988	5.57225001265945	5.00913214952379	5.02323317047171	5.07367458570426	5.10462600858108	5.1557937496231	4.72229660715182	5.19582789171391	5.09498762966503	5.3961115263397	5.29627017525519	5.34551702075837	5.2271403411921	5.00501366026333	5.04550849866257	4.87384272114789
Hnrnpd (heterogeneous nuclear ribonucleoprotein D)	-0.0548527035169219	0.405330482571086	0.405330482571086	1	FALSE	5.87266626254649	6.09584426804758	5.62681874334097	5.75534161245903	5.78405372481773	5.67959551049234	5.74262606994879	5.66212572758023	5.72703278798241	5.95823253209978	5.5462308218548	5.81237500056595	6.08806525280199	5.78830201963389	5.9129899023376	5.6882866820769	5.70365722174855	5.38928113536875	5.71684003437457	5.71219405885472	5.57621373342897	6.08344528730533	6.04933235337875	6.05997386316447	5.97312218237009	5.74269881855086	5.34687181394425	5.74650357226459	5.55147910384982	5.88960982307513
Hnrnpf (heterogeneous nuclear ribonucleoprotein F)	-0.123023695578139	0.537507262295524	0.537507262295524	1	FALSE	2.51318499322626	NA	0.720681225226238	NA	NA	NA	NA	0.851703074296314	NA	NA	NA	NA	2.35338540194115	1.90997274473137	2.31712169369799	NA	NA	NA	NA	1.9627822043023	NA	NA	NA	NA	1.34652011558119	NA	NA	NA	NA	NA
Hnrnph1 (heterogeneous nuclear ribonucleoprotein H1)	-0.0943440287038755	0.495680950496765	0.495680950496765	1	FALSE	NA	2.74874459170096	2.52734813518676	2.90781362509675	NA	2.88461159575977	2.46665061013587	3.45797507316989	NA	NA	NA	3.10269340054364	2.89656055270713	1.5295511185883	2.63919511121545	NA	1.86006095575481	NA	NA	NA	NA	3.06481216331311	2.72196317948634	NA	2.9620140438646	2.61974165876918	NA	NA	2.50203011505143	NA
Hnrnpk (heterogeneous nuclear ribonucleoprotein K)	-0.177758963892299	0.0472362948914387	0.0472362948914387	1	TRUE	5.44464056595485	5.73268436237357	5.69487183739831	5.59913327882071	5.57801787118795	5.50581472903586	5.60772977399207	5.3873522003815	5.59011992282967	5.45942833978121	5.47869035500597	5.34020261857668	5.88069776803879	5.95353531157944	5.75362325439938	5.13266731671703	5.36513959409083	5.2981120699879	5.30946725880824	5.26895831593364	5.1162566170559	5.63755228688009	5.34653855351197	5.56901100489369	5.54400618056281	5.65301414371895	5.58833386373755	5.50136589388219	5.53630161932382	5.47343301186688
Hnrnpl (heterogeneous nuclear ribonucleoprotein L)	-0.11595504640628	0.38988663205364	0.38988663205364	1	FALSE	3.65050034713863	3.73975091188547	3.74557080250765	3.51643124902286	4.02111545422947	3.62089133815222	3.29229880720711	3.5685429181378	3.93817285634516	3.58107401095943	3.40920082732487	3.01127198945966	4.00418675153187	4.23568877124503	4.06340802503642	4.30596322725998	3.26477811096457	3.80669525353176	NA	3.29044947091623	3.07682756602671	NA	3.73847602627076	4.24041355891332	3.74712956067177	3.21603883714972	3.55790017766094	3.10509974429984	NA	NA
Hnrnpm (heterogeneous nuclear ribonucleoprotein M)	-0.0376854939690479	0.49132584280751	0.49132584280751	1	FALSE	3.90517758090347	4.16091212300292	3.95556389535072	3.96723317683759	4.18170686090223	4.24954394463271	4.08415783277687	3.89576793178433	4.04839314345109	3.63798113090637	4.08372396639301	4.00451038096109	4.35921893745315	4.51748987657361	4.55507376127497	4.18403426933817	3.83082320256151	3.96828432752999	3.85663717062581	3.81548320819236	3.80977455853471	4.06670920075134	4.62820200213812	4.13734776985524	4.19999421639313	4.27689115678395	4.45755489494927	3.99327582220211	3.97798506872067	3.83817526509204
Hnrnpu (heterogeneous nuclear ribonucleoprotein U)	0.00571069229014446	0.571951206683208	0.571951206683208	1	FALSE	6.45552449844529	6.27087088785443	6.12800050946732	6.30930899605719	6.12421852241341	6.14942806574685	6.28301239533049	6.35758367318603	6.29327483111783	6.00551451845023	6.36455842547989	6.35313094252947	6.57792122419001	6.71113694171879	6.54138009159678	6.37317315031738	6.29631423205684	6.62879108937659	6.35108410657127	5.96016415371501	6.48559266316223	6.11724620827249	6.2577366875498	6.48219001621545	6.43955997671424	6.23647539778069	6.43984750240307	6.26819669462909	6.32983758951712	6.34431543965492
Homer1 (homer scaffolding protein 1)	0.0819665764210744	0.399917262322794	0.399917262322794	1	FALSE	3.10873520031282	3.71483896155429	3.75106732192117	3.74285777495312	3.67922109490383	3.72916118304075	3.65800577691312	3.73207378739096	3.78252389204336	NA	NA	NA	3.83426624543992	3.68718389461183	3.41099228722089	3.36569253719753	3.63360557875109	3.79793642222282	3.86960494678362	4.10725265203859	4.03844496141908	4.32215890762938	3.80011299604103	3.1181636762271	3.81962731336966	3.5769695095933	3.95035642830009	3.28687966961626	3.55086373512093	3.78048858738818
Hp (haptoglobin)	-0.408222873027306	0.194136949839454	0.194136949839454	1	FALSE	NA	3.32053666609146	4.0232553523003	2.64733753721716	3.59648199344645	NA	NA	NA	NA	4.37326539051806	4.29752893543284	4.48167351824043	4.33022134939502	4.19549721504953	4.47543513508809	NA	NA	2.36502337909635	NA	NA	NA	3.71393770989007	2.49337321637022	3.6690154235229	3.83094486171248	3.74695764241365	3.7069504256469	3.96636586206445	4.25197655850937	3.91445928327989
Hp1bp3 (heterochromatin protein 1, binding protein 3)	-0.207976280796563	0.495680950496765	0.495680950496765	1	FALSE	1.88899451162136	NA	NA	NA	NA	NA	1.4369666663373	1.16598909493595	1.70942739849546	NA	NA	NA	NA	3.62573806190865	NA	NA	NA	NA	NA	NA	NA	1.19456618942792	1.09604590499216	NA	NA	2.54620797492448	NA	2.19296739410818	NA	NA
Hpd (4-hydroxyphenylpyruvic acid dioxygenase)	NA	1	NA	1	FALSE	NA	NA	NA	NA	NA	NA	NA	NA	NA	NA	NA	NA	NA	NA	NA	NA	NA	4.02868406818076	NA	NA	NA	4.37014335154352	NA	NA	NA	NA	NA	NA	3.67074971148749	3.0892591507795
Hprt1 (hypoxanthine guanine phosphoribosyl transferase)	-1.39395202714779	0.0493628840081805	0.0493628840081805	1	TRUE	NA	NA	NA	NA	NA	NA	NA	NA	NA	NA	NA	NA	3.12972482616959	NA	NA	NA	1.56572876703548	NA	NA	NA	NA	1.90581683100812	NA	NA	NA	NA	NA	NA	NA	NA
Hpx (hemopexin)	0.0117510388218458	0.561326088780226	0.561326088780226	1	FALSE	6.90054080658084	6.87346872117613	6.85481852684661	6.66053791580456	6.70192326634445	6.64581692203441	7.64192890514622	7.52391474594501	7.54802811153751	7.41029869972074	7.34373647769571	7.34755936345805	7.30888505741176	7.23366760603134	7.28225445201058	7.12342823808317	7.15978053493237	7.10378086354501	7.32632161803998	7.24307875293456	7.28342177851385	7.13913178432618	7.11440867259106	7.13438524646782	7.20666275774198	7.02284493325337	7.12698317769979	7.15544567143464	7.12045562619769	7.19351550431014
Hrg (histidine-rich glycoprotein)	0.0336299319459696	0.539621050501966	0.539621050501966	1	FALSE	3.91044486158127	3.66392522428047	4.04075218615949	3.85743366216304	3.25807413824689	3.65359892015296	3.09752989557081	3.73337603511298	3.30267291753149	3.62363279110652	3.10400782207597	3.60783923637989	3.8274938736038	3.68812439570785	2.88388079074726	3.18848163477104	2.97459905941311	2.85628059819373	3.61235249875266	2.52237218307556	3.71197939461696	3.62059813963217	4.19331442331278	3.76865014741364	4.00760815365129	4.076353860756	4.04430668064568	3.48663715267469	3.93785282430001	3.75584897840091
Hsd11b1 (hydroxysteroid 11-beta dehydrogenase 1)	-0.0723013102676274	0.534443383305335	0.534443383305335	1	FALSE	NA	NA	NA	NA	1.68402425126791	2.20626499828235	3.08719294716946	2.8671749360752	2.36053002945057	NA	NA	NA	NA	2.28383882236418	2.55988822455156	NA	2.59812934256841	2.01354086891172	2.84833149285349	1.47005783945375	1.61738782559518	3.25413897209948	2.75589810331172	3.53020811142463	2.11199612596928	1.43288994250923	NA	NA	NA	NA
Hsd17b10 (hydroxysteroid (17-beta) dehydrogenase 10)	-0.023402703387408	0.498782182670439	0.498782182670439	1	FALSE	5.15557924625093	5.03179657527145	4.79133482932028	5.29879392838899	5.44622975817806	5.45052175112953	5.10808530884852	5.18563268293073	5.1197421168941	5.01462755811837	5.06314912801091	5.07358461955413	5.09096349101536	5.0417555105927	5.05385856323992	5.05369351155707	4.83008796021272	4.93611022831464	5.0565445126484	5.00984876738121	4.97803084545689	5.19552871133087	5.243859457848	5.19262817126082	5.28094889254118	5.25651630484376	5.36298880092535	5.10664982667266	4.93187685300983	5.13930167292947
Hsd17b12 (hydroxysteroid (17-beta) dehydrogenase 12)	0.450064939914908	0.352215612216327	0.352215612216327	1	FALSE	NA	NA	1.22661950208218	3.07509445083475	1.62134626428559	3.22312131342042	NA	3.06083770868302	2.65044060554947	NA	1.91967187368112	4.23063342082316	NA	NA	2.4846743685623	NA	2.53432062661897	NA	3.14978775822923	NA	NA	NA	NA	NA	3.27561946673392	4.46550436962951	1.47309591469123	NA	NA	3.46368784220126
Hsd17b4 (hydroxysteroid (17-beta) dehydrogenase 4)	-0.0913650637266403	0.306173381519743	0.306173381519743	1	FALSE	4.59710801697217	4.75818589742087	4.72042075742337	4.65706258301727	4.99223366453783	4.84499819627914	4.36227349492074	4.24760097182428	4.35912052235506	4.9802355636606	4.83099554999764	4.72348211080696	4.81053050610028	4.69228769809048	4.96358509624838	4.73299633427023	4.39967013895673	4.57884816453801	4.37423964377229	4.46126660848879	4.29294367529798	4.88309779341037	4.95244539886002	4.77265108102966	4.83791297524401	4.76488751004181	4.50887863220872	4.67018884642975	4.51823297225348	4.42138489895359
[truncated: 1,010 more rows]
