# Supplementary material for: Nicotinamide Mononucleotide (NMN) Works in Type 2 Diabetes through Unexpected Effects in Adipose Tissue, Not by Mitochondrial Biogenesis
Source: Int J Mol Sci. 2024 Feb 23;25(5):2594. doi: 10.3390/ijms25052594 (PMC10932336; doi:10.3390/ijms25052594)
Supplement: Supplementary file 1 [file ijms-25-02594-s001.zip › Supplementary_materials/Table_S3.csv]

	log-ratios NMN+HFD vs HFD	FDR PolySTest NMN+HFD vs HFD	FDR limma NMN+HFD vs HFD	FDR Miss test NMN+HFD vs HFD	Selected	HFD1_A_r1.wiff	HFD1_A_r2.wiff	HFD1_A_r3.wiff	HFD2_A_r1.wiff	HFD2_A_r2.wiff	HFD2_A_r3.wiff	HFD3_A_r1.wiff	HFD3_A_r2.wiff	HFD3_A_r3.wiff	HFD4_A_r1.wiff	HFD4_A_r2.wiff	HFD4_A_r3.wiff	HFD5_A_r1.wiff	HFD5_A_r2.wiff	HFD5_A_r3.wiff	NMN_HFD1_A_r1.wiff	NMN_HFD1_A_r2.wiff	NMN_HFD1_A_r3.wiff	NMN_HFD2_A_r1.wiff	NMN_HFD2_A_r2.wiff	NMN_HFD2_A_r3.wiff	NMN_HFD3_A_r1.wiff	NMN_HFD3_A_r2.wiff	NMN_HFD3_A_r3.wiff	NMN_HFD4_A_r1.wiff	NMN_HFD4_A_r2.wiff	NMN_HFD4_A_r3.wiff	NMN_HFD5_A_r1.wiff	NMN_HFD5_A_r2.wiff	NMN_HFD5_A_r3.wiff
Aacs (acetoacetyl-CoA synthetase)	-0.116672714670933	0.462049768900507	0.462049768900507	1	FALSE	5.71931762569348	5.74506518822346	5.84048085830864	4.333438046105	4.17700087143214	4.42463996941923	5.9599509443544	6.1062917798956	6.04740751426417	5.13246579858444	5.05140690697165	5.16215362957441	4.86044142706352	4.99317617011024	4.88413876420145	4.36136131604763	4.75556060280461	4.71075134166739	6.4816428453569	6.38622464629095	6.44867468658454	4.86087343338797	4.83137058796754	4.99094125000222	4.69351483539502	4.86137479576347	4.39678285954906	4.80599918240246	5.00421821869029	5.09799417222778
Aak1 (AP2 associated kinase 1)	1.10015976038285	0.0938198890001395	0.0938198890001395	1	FALSE	2.37088126410066	NA	NA	NA	NA	NA	NA	NA	NA	NA	NA	NA	NA	2.87080066821129	NA	NA	NA	NA	NA	NA	NA	NA	NA	NA	NA	NA	NA	NA	NA	3.72100072653882
Aamdc (adipogenesis associated Mth938 domain containing)	-0.318362954626726	0.0102898324284282	0.0102898324284282	1	TRUE	4.21036548436657	4.13771663341304	3.82194486346152	4.14536769080418	4.21007709890321	3.77054364955569	3.9670486854416	3.72475939733651	3.86575058927349	3.88223218956399	3.73513220701686	3.91812858732701	3.87290753936567	3.93896321952565	4.23313646076114	3.01180511239136	3.73842198080599	3.53929531772889	4.01099461607159	3.9137989649507	3.72874772542976	3.50841597501534	3.7476988936191	3.60627639158439	3.58049525937868	3.76230628900288	3.47431922111034	3.25425388727746	3.97172747147544	3.81007287087332
Aars1 (alanyl-tRNA synthetase)	0.101090956196359	0.182461888016455	0.182461888016455	1	FALSE	4.9074435227366	4.91015220571973	5.10927279139313	4.91314792063042	5.15422673600185	4.82841832975207	4.89185659544206	4.98047778570194	4.98860743804046	4.82059766622873	4.73536511861194	4.81860518372997	4.64376385433734	4.46815318119885	4.80775160865194	4.98809840180141	4.76053500455889	4.86405734896181	4.86014341627819	4.72813276009806	4.8687509582927	4.93304852752985	4.81163029362718	4.97869444495954	5.00893949777222	5.03828691751016	5.03915594483476	5.20303667030687	5.16287466392316	5.24881943066762
Aarsd1 (alanyl-tRNA synthetase domain containing 1)	-0.0208304069575731	0.548036228397643	0.548036228397643	1	FALSE	3.5910689904754	4.30640807698255	3.68725109359832	4.52137744268536	4.00817311636353	4.00682760315227	4.25040833334129	4.41444000965591	4.22067046502371	3.59643428527711	4.17208742259293	3.72376605000112	4.07411148436227	3.76183841319502	NA	3.86322485334597	3.94547661122765	4.40748192163333	4.09761079662642	3.77676726468604	4.00267552021998	4.12079980973252	3.80993915228042	2.74312068811765	4.37045027973695	4.28924428515664	4.3193722620851	4.377512488485	3.50557340028202	4.41707611920656
Abat (4-aminobutyrate aminotransferase)	-0.244999964983018	0.0871566302601803	0.0871566302601803	1	FALSE	3.40145298561217	3.15447465613295	NA	3.57507024745155	NA	3.84843766270535	3.39906169099571	3.85302753944858	3.56230348938545	3.54665990644083	3.78177934559303	3.43584191580923	3.92384325698005	3.31411062901744	3.45750236406616	3.48328696083453	3.44177560106342	3.03161045516071	3.13178536412649	2.93412392945023	3.47886828956753	3.19861515893267	3.25067664343658	3.66895871225172	3.15943220639978	2.90344131977443	NA	3.25354005539387	3.26615386452692	4.17926421046801
Abcb6 (ATP-binding cassette, sub-family B (MDR/TAP), member 6)	0.245401828200823	0.0526512069883937	0.0526512069883937	1	FALSE	8.05801337655601	8.0003380920316	8.04608174087718	7.89544804697134	7.53212211376423	8.00547858822661	7.9315116913937	NA	8.23245450572225	8.4989887832667	8.02817682194149	7.95087079156137	8.36530759921968	7.68454526146678	8.33640390500288	8.62934569053032	8.37044766414754	8.33403635543583	8.25075792245208	8.23129319364137	8.12140918637783	8.02654004102494	8.2473056917903	8.06220807756025	8.7770053908147	8.36068470328045	8.45230302476268	8.14965059794573	7.83291532438204	8.44127597101109
Abcb9 (ATP-binding cassette, sub-family B (MDR/TAP), member 9)	0.41123033581272	0.181931233871557	0.181931233871557	1	FALSE	7.28954862687928	7.29920801838728	7.26475221861898	6.16573108838955	6.18068694064232	6.29039306943915	6.4825224139805	6.52301613773896	6.60374798612361	6.74443022998792	6.77752492189237	6.78346975066101	7.91781958866956	8.07073815170591	8.07597110617028	6.9441673792856	NA	6.84953646232049	7.93881505940728	NA	8.11274182853529	6.84874811461196	6.81145818596553	6.78585129981266	NA	8.07727504896984	8.01421579297784	NA	NA	NA
Abcd2 (ATP-binding cassette, sub-family D (ALD), member 2)	-0.0211855564005556	0.548411639623545	0.548411639623545	1	FALSE	4.41320140363397	4.50189130982508	4.28461036892778	3.93739147672917	3.30230296404166	3.69994023725026	4.5438237314083	4.50975917219572	4.32933173130799	4.45252295550992	4.31488500616317	4.39488450869585	4.39809721973929	4.04056809457792	4.29608291883712	4.12815315050751	3.40246297045083	3.41793350601829	4.98569168401536	4.75016698397889	4.91190725105641	4.18668278463469	3.78345665436024	4.26739346910755	4.54141571581909	4.19366136906224	4.22071689199892	4.14894223694446	4.15699518819596	4.00592989668441
Abcd3 (ATP-binding cassette, sub-family D (ALD), member 3)	0.350579021993762	0.0384949466632626	0.0384949466632626	1	TRUE	3.17893927305245	3.50267430208958	3.70639793563881	NA	3.10615398149237	NA	3.92679647717501	4.31510245307767	4.21923823290063	3.81322708992708	3.50872020466897	3.2755375278871	4.14860877020522	3.28099193549106	3.62961307640255	4.06238079335608	3.78410608763267	3.64217013712042	4.14838099252076	4.03176570392836	4.32920972476781	3.59775760177292	3.87624188741882	3.78584345500712	4.27872821293894	4.28138668333865	4.24109271663523	3.95114014676621	3.91150943611687	4.2738962813646
Abce1 (ATP-binding cassette, sub-family E (OABP), member 1)	0.109698763064046	0.365909230784528	0.365909230784528	1	FALSE	NA	NA	NA	3.43386748497405	NA	NA	3.35476244487654	3.80388829233782	4.21056809912985	3.55954075877139	3.61284786089255	3.82624339176442	NA	NA	NA	3.68122435377956	3.78039409630932	3.13622256339087	3.71621173843209	3.83493364953189	3.95745033634712	3.81488875575807	NA	3.82384105411301	4.26648672875681	4.0741885703929	4.05809998849341	3.34824658546038	3.96239169673325	3.68463923089119
Abcf1 (ATP-binding cassette, sub-family F (GCN20), member 1)	0.11828593351114	0.239822131887163	0.239822131887163	1	FALSE	4.0965907743217	4.61390877879666	4.20443811674305	4.38304758720578	3.80622093039896	3.87767554854939	4.26684649560664	4.77448663154701	4.56566419138154	4.395186218719	4.57530022749035	4.25325563413887	4.37549823969789	4.37373172237873	4.42682159461384	4.53312100343064	4.64620874891493	4.48637328526822	4.24523703761879	4.36333230224989	4.69734014535925	4.42550630169759	4.10207858565078	4.02700361544863	4.26083111150171	4.48626386267591	4.39910271802698	4.57904132791966	4.67940127694023	4.83212037155332
Abcf3 (ATP-binding cassette, sub-family F (GCN20), member 3)	0.152108151001674	0.294729085746909	0.294729085746909	1	FALSE	3.71711157107214	3.68141553081983	3.6477404619556	2.91077678620945	2.59659648661648	3.53715937116242	NA	3.77306797704616	3.7183725867428	3.44342099862479	3.43737423854101	3.48093718898764	3.27484905778092	4.08346017991576	3.87116352949449	4.0818423695206	3.61166814748425	NA	NA	NA	NA	3.49659017442095	NA	3.790042166471	3.49089097889429	NA	3.41971416157266	3.82356595521352	3.79075118951713	3.47540919340106
Abhd11 (abhydrolase domain containing 11)	-0.0672745467397846	0.400372245138017	0.400372245138017	1	FALSE	3.59491873008607	4.18768066339581	3.80293764164404	4.28304018519447	3.63158160853238	3.91991208867731	3.78717123449445	3.83069139356967	4.25372459663807	3.35450858087017	3.55090066464752	3.70787813281685	4.20671354427656	3.2591022163743	3.88799309597648	3.65975334234416	3.51445053853925	3.64676173517048	4.03256814423278	3.82712799109763	3.85480356958655	3.88304401395359	3.50436615061227	3.545993072576	3.95758034484745	3.75226689915551	3.92254040021552	3.58183327024072	3.49747185726725	4.06907484625824
Abhd12 (abhydrolase domain containing 12)	0.477186887924836	0.0798182624873476	0.0798182624873476	1	FALSE	3.68422403617036	3.23263926968285	3.73065082363511	1.35620016439965	2.84802295498025	NA	3.50036866967132	3.51936577130733	3.48417680883444	4.04307323030684	3.01658724318904	4.05882732355527	3.83049872799373	3.63505782972521	3.76297593803648	4.56451840682891	4.06358059724589	4.56930272240827	3.98114939635468	3.62415939689048	3.81353495025023	NA	3.79684690266146	3.29742035102157	4.12290459147061	3.80670556317249	NA	3.83928442556615	3.65099426933805	3.36836327619568
Abhd14b (abhydrolase domain containing 14b)	0.0703657487763376	0.342102935913634	0.342102935913634	1	FALSE	7.50053120369776	7.55623779958008	7.69937811446851	7.98503926799278	8.00857428489574	7.97486195667146	8.18553952379754	8.16450975386288	8.16950415401215	7.70098756078444	7.59593623706771	7.66806947160729	7.77913493709108	7.70862180038321	7.87829619602762	7.78890100269077	7.81492207207155	7.88965605819216	7.84141967786825	7.87410224966555	7.91944139173884	7.80647228952593	7.75938889439841	7.84484382976139	8.19441214207319	8.27798474729977	8.22628212760678	7.7273759385949	7.82931682092131	7.83618925117652
Abhd5 (abhydrolase domain containing 5)	-0.242432979067694	0.0676382664793249	0.0676382664793249	1	FALSE	7.76075320806299	7.8602924293657	7.93889149311441	7.63592847912958	7.58146423577681	7.85822971421118	7.80857811790842	7.89535715766545	7.85859649660986	7.52164754736413	7.51457993544691	7.61104693568032	7.46686363477927	7.37988950178495	7.45335295377561	7.39337329517042	7.39117483687144	7.34710753148736	7.80671716143026	7.91935796107017	7.81542812914704	7.6911223462435	7.65330369501088	7.68922227066987	7.35262612599367	7.38942914345393	7.403097261532	6.84936131116542	6.97780652556952	6.82984955984469
Abi1 (abl interactor 1)	0.0951577813606377	0.194848847831603	0.194848847831603	1	FALSE	4.91564518324173	4.91332028448548	5.00698464437005	4.87045843006387	5.19330653721235	5.07930130188462	5.06638631197264	5.23037980339677	5.3393547707086	4.99212940735422	5.11208289418011	5.17684932406501	5.01039494940928	5.01006816042018	5.15747224983968	5.18787065731064	5.3903237527283	5.36714737465794	5.18010806871201	5.04524199996927	5.14479282012053	4.99817744678192	4.8997315217942	5.00169417154207	5.0904681523418	5.31135415910663	4.83165433569362	5.34475039623461	5.32150965264845	5.38667646337218
Abi3 (ABI family member 3)	0.174770981242188	0.230594269414896	0.230594269414896	1	FALSE	3.37423268715287	3.55547261534317	NA	3.64106042500118	3.72675493959851	4.04703227488738	3.85326713174738	3.41337744526771	3.76171078436334	3.99376492356857	3.92768790192183	4.1273443816577	3.73351704140616	NA	4.04450778176291	4.30297699797526	3.61244686656018	3.7225534578847	4.03061858584548	4.12595686506717	3.99952202809924	2.94278284511829	3.78777721573486	3.59275601044103	3.57202864390534	4.22832616652638	4.25157519458585	4.42823620867554	4.4140272591249	4.37889998887171
Ablim1 (actin-binding LIM protein 1)	-0.130136699533497	0.231784116261784	0.231784116261784	1	FALSE	6.1343441715453	6.07992419221374	6.15831884793158	6.14502524223657	6.2105992681064	6.32302232467869	5.59390647905886	5.57376835364208	5.6043975541633	6.34463501237071	6.37186548984017	6.2593949037467	6.14125293332858	6.13607651745943	6.27868733228388	6.15747224983968	6.25018470347096	6.28504520014863	5.73589579992566	5.75027151631831	5.83063055458846	6.3455826617936	6.3166128043827	6.13076411033415	5.65917105570893	5.93514618686902	5.74226766217272	5.81698362325538	5.75344675962314	5.6936932411722
Ablim3 (actin binding LIM protein family, member 3)	-0.132783875356277	0.234704436391667	0.234704436391667	1	FALSE	3.386065959392	3.04343725157708	3.38451957351728	3.85506280681245	3.82505290233587	3.73834631375379	3.53972957106732	3.2876067473223	3.61410908682983	3.63755228688009	3.57986801638889	3.74019361702044	3.3547483424925	3.4989656543412	3.3634234215284	3.63966050829359	3.13141991983481	3.45666160970014	3.61538098282019	3.26856913464158	3.53812838998149	3.49296834931903	3.72610096753732	3.29043177657255	NA	3.1735640145847	3.49468441051768	2.54442850821065	3.35973199315247	3.73473129435472
Abracl (ABRA C-terminal like)	0.225028197854466	0.0648180456503682	0.0648180456503682	1	FALSE	6.18391917868734	6.17677753291338	6.01346449307889	6.69869077794257	6.59184693981177	6.67467249794188	6.6621200294062	6.65083634749006	6.83167460125302	6.65123829637917	6.67352815774457	6.60066522708801	6.51780479435607	6.61957000812658	6.61354785957266	6.93907374176844	6.80901564138286	6.83486287888406	6.82321436359797	6.80406646962551	6.41526177583994	6.20189258218911	6.4825111201677	6.40837560054311	6.89503596958466	6.93084376196013	6.83688353125527	7.08391539411715	7.01619542991025	7.05463144878297
Acaa1a (acetyl-Coenzyme A acyltransferase 1A)	-0.0723313798233413	0.366157136766083	0.366157136766083	1	FALSE	7.16672548596044	7.13639648644826	7.09529152021173	7.85803696066001	7.76161106648188	7.64291813309669	7.35940696192033	7.33525635202737	7.33872747014459	7.12699349906797	7.15263976754731	7.14231131824596	7.31984369888639	7.42529144608006	7.18563862905415	7.07787318567903	6.91270973645702	6.92570278135133	7.2887461329018	7.12728246740149	7.23318824164599	7.59149242646702	7.71946411978578	7.64633549365442	7.20231976231248	7.23111555524432	7.35896761415255	7.23479827487342	7.17894365382291	7.23317865273345
Acaa1b (acetyl-Coenzyme A acyltransferase 1B)	0.365711979399538	0.020144403718653	0.020144403718653	1	TRUE	5.90282609347588	5.93603246890648	5.79765374500559	6.68372452203039	6.5031213083021	6.47579502786665	6.77290176079688	6.71230688237886	6.67554779978432	6.26943155363275	6.30153094728129	6.10822124987353	6.30455667288996	6.30224227091321	6.16100285365803	6.75627609557993	6.63381334023868	6.66950871754051	6.37098550392573	6.26642113658922	6.2004435388839	7.14065597241686	7.07474089977822	7.17822662340824	6.33556721915762	6.72957996007791	6.7343302702514	6.6659043549549	6.80165016500165	6.83447104998422
Acaa2 (acetyl-Coenzyme A acyltransferase 2 (mitochondrial 3-oxoacyl-Coenzyme A thiolase))	0.302390518632933	0.0353504859722233	0.0353504859722233	1	TRUE	8.14264318061074	8.11766387812576	8.23369157007006	8.40552868328676	8.37946934497096	8.38988511942039	9.14216833862221	9.15600973848046	9.13843820615193	8.66761187351276	8.6699869666281	8.65789362630682	8.5602372883307	8.5453506448223	8.57441187823169	9.25047844743364	9.25606712524133	9.25165045882744	8.74997666206717	8.7588061722944	8.7321470700342	8.78152036834519	8.7658628956421	8.76296331855745	8.96561115086894	9.02127427976042	8.95160819213309	8.65814363163702	8.71052406479516	8.7002142794281
Acaca (acetyl-Coenzyme A carboxylase alpha)	0.355835586228723	0.0665600399008367	0.0665600399008367	1	FALSE	9.92801345468024	9.85058379769861	9.96698122488452	9.47429407066176	9.71781177646527	9.5903886891009	9.99851991506798	10.1274656227132	10.2575999881295	9.99072800371897	9.15738988711522	9.08575393319269	9.62593344771915	9.34907772202513	9.65818112870018	10.0043187966116	10.1256588498453	10.0010844313747	10.7309880218396	10.7190721805235	10.7053731973064	9.82131479711101	9.64101850508019	9.95705995024789	10.4173251176799	10.2095752097269	10.4670246872791	9.44673594549386	9.33939797668654	9.5303087884976
Acacb (acetyl-Coenzyme A carboxylase beta)	0.0260170380152005	0.57778086621572	0.57778086621572	1	FALSE	NA	NA	1.62754147182499	NA	NA	NA	NA	NA	NA	NA	NA	NA	NA	NA	NA	NA	NA	NA	2.62972963238966	2.57203349618734	2.70048410807482	1.16730011600422	NA	NA	NA	NA	NA	NA	NA	-0.801754803455084
Acad10 (acyl-Coenzyme A dehydrogenase family, member 10)	-0.243929785505107	0.0665600399008367	0.0665600399008367	1	FALSE	5.27147796835818	5.40941809249465	5.24554510059456	4.98567347046857	5.12063394840001	4.72568663185152	5.16312835007844	5.0426705998219	5.13953498129835	5.21809529848633	5.35573165340861	5.30241045042562	5.08342613943746	5.04328762895156	5.37998477806204	5.03919982122017	4.91921134977836	5.03998059769088	5.35659810309618	5.16859390213665	5.23385355653207	5.32659487071889	4.98421564121498	5.28881256314155	4.72973764979249	4.41431146067699	4.96770813361791	4.52039081691954	4.3364547869943	4.50209505603022
Acad11 (acyl-Coenzyme A dehydrogenase family, member 11)	-0.0893926061230946	0.480920722689091	0.480920722689091	1	FALSE	2.84779050625067	2.81252081539934	2.93041186669262	NA	NA	NA	2.81557952742221	2.14964633052775	1.65093914222054	2.82860111905558	2.99375586764258	2.2425384863451	NA	NA	2.99930012317132	1.98049697891721	NA	1.56657164062676	2.09662281905115	2.01731976887083	2.75085943662205	2.84521704212247	NA	2.91630465729433	3.31847737290411	3.50099321023	2.38161285639307	NA	2.43551125363929	2.64260223152483
Acad8 (acyl-Coenzyme A dehydrogenase family, member 8)	-0.0348680992336458	0.473719063258919	0.473719063258919	1	FALSE	5.54842737662127	5.46161040940232	5.51512895419482	5.68874825900428	5.42920753331903	5.37940609427707	5.56330764054255	5.55076832946833	5.62655010897081	5.24947568135652	5.23971117200776	5.13684760419288	5.15053936822523	5.20728379337221	5.13048201644964	5.13376078140409	5.21556212029363	4.9788866029902	5.69634442554714	5.73078666320715	5.75588101657595	5.29999556068746	5.3945861651578	5.20369841662057	5.25414804468317	5.27109693844638	5.43461154898493	5.27092133196563	5.40876619880239	5.30542703753355
Acad9 (acyl-Coenzyme A dehydrogenase family, member 9)	0.0726713048587818	0.284791072382064	0.284791072382064	1	FALSE	5.22544461242104	5.17128690373936	4.85073942624277	5.05381513041724	5.11397964431456	5.00944571363704	4.99721561844299	5.10929786851258	4.96112320610282	5.4872387186152	5.42993392458763	5.46153183355922	5.09641788916077	4.96894321127162	5.25163578497527	5.1675385744782	5.29888188664874	5.0370043656631	4.96642123816316	5.24302923057023	5.22699397049806	5.20516570550388	5.27594568617408	5.19661884619838	5.16732581039436	5.09261339271428	5.19039757049738	5.42787430679269	5.3725238212942	5.40978465329108
Acadl (acyl-Coenzyme A dehydrogenase, long-chain)	0.316672246592589	0.00130167069121194	0.00130167069121194	1	TRUE	8.29659047425021	8.33266318434111	8.33568065111294	8.18556430074995	8.19144914611977	8.24498217037655	8.23605725678094	8.267203363133	8.22483616939943	8.66376444288236	8.70767317744015	8.59010794322305	8.14321482596221	8.16476616907365	8.09012300821289	8.67025613341978	8.73696333995344	8.68440499720847	8.63649049441831	8.64257883935257	8.65462886873332	8.74434949493427	8.76298324400021	8.73308652226941	8.66650807478045	8.62325966234274	8.60291409349617	8.45178395412027	8.45313479612843	8.36141746678921
Acadm (acyl-Coenzyme A dehydrogenase, medium chain)	0.228106492245604	0.0320196733930512	0.0320196733930512	1	TRUE	9.43560984356147	9.39390951974454	9.39054301938204	9.18905359803522	9.19777203609048	9.15897063236919	9.4668758672456	9.44866560222984	9.50381182764593	9.45322741425361	9.43223286748623	9.47797880184443	9.14143023629081	9.16891024970121	9.15326067668936	9.72966832281692	9.75885279872526	9.75394042274845	9.39496637091951	9.42942557279843	9.41831857352235	9.94707143677466	9.89625368178096	9.91307938830688	9.45802512530825	9.51516759850559	9.42126538423093	9.2720208555074	9.23304679872278	9.29274724558564
Acads (acyl-Coenzyme A dehydrogenase, short chain)	0.0100470567376631	0.545421236398065	0.545421236398065	1	FALSE	9.96908427925239	9.93793872222335	9.92277466833809	9.88467880781057	9.82881244032173	9.83710121392428	10.1262656616486	10.066694672309	10.0674612513734	9.79075086375935	9.81471223052918	9.78353523038166	9.60985466989501	9.67427172896452	9.65832932184098	9.79418514666842	9.80024471586608	9.8081565543594	10.1148354915868	10.1142498845209	10.1275945913753	9.94997549468866	9.88002579199358	9.86096434927573	9.85280725412977	9.88299451063621	9.8071117688101	9.72082566608984	9.70411459973087	9.70488579390542
Acadsb (acyl-Coenzyme A dehydrogenase, short/branched chain)	-0.225704705374853	0.0591170709153648	0.0591170709153648	1	FALSE	6.08604278526651	6.15751469259801	6.12569655707927	5.97002303755082	5.75191623309504	5.77856605128561	5.65215374755269	5.79158749295791	5.84796434536193	5.66162420209304	5.59569460683892	5.61608710748416	5.4538928549911	5.50008498799377	5.50310063135464	5.51030053247091	5.43772710838665	5.2101745328726	5.97791411190891	6.00255851368783	5.96909982467587	5.50581155391959	5.59063794565165	5.57347147850007	5.35925408407553	5.33170521649889	5.41218197114491	5.48208027586655	5.2955320237552	5.44792957946545
Acadvl (acyl-Coenzyme A dehydrogenase, very long chain)	0.0320375382077551	0.46844186254991	0.46844186254991	1	FALSE	8.31840723292932	8.2755751458446	8.21599400607787	8.20625249326008	8.00673000463979	8.21305074048576	8.09646216660233	8.08163788540974	8.1577157734573	8.34688156242563	8.34850243888452	8.32573718697379	7.93819756174973	7.85226107605318	7.89722832237771	8.10766171813767	8.16858688254507	8.08498373234662	8.42888355201019	8.46893759393248	8.47693247674704	8.05920924408119	8.00641023912548	8.03125733431934	8.3783945729343	8.27772909247385	8.31314152839196	7.96544954058079	8.01637931458064	7.97723984808106
Acap2 (ArfGAP with coiled-coil, ankyrin repeat and PH domains 2)	5.05250464929811e-05	0.580366683255919	0.580366683255919	1	FALSE	3.43299948158177	3.93100220151805	NA	NA	NA	NA	NA	NA	NA	3.25424783933839	NA	2.91984727269783	2.22803673026483	NA	3.81548320819236	3.78337283522003	3.45823762242782	NA	3.01798424532508	2.79805466341731	3.06603406553441	NA	3.53750729896223	NA	NA	NA	NA	2.65899518177249	NA	3.78904059917021
Acat1 (acetyl-Coenzyme A acetyltransferase 1)	-0.0592662495973903	0.353199360790975	0.353199360790975	1	FALSE	8.79279029430106	8.79994533523223	8.78561593708862	8.78082188149813	8.83591144556604	8.78230043738269	9.10338223626982	9.13341967648223	9.11027188175407	8.67471839389136	8.74473967251244	8.7197584321076	8.56676569368119	8.58126084991063	8.5797458532158	8.50634328847655	8.59362268244061	8.56851859779254	9.00032682357362	8.99646219004941	9.0003521774803	8.6200071635514	8.61799265394381	8.63654487137745	8.82171978025474	8.89825673181292	8.81696442984557	8.65854712027529	8.69446236346551	8.67233340259334
Acat2 (acetyl-Coenzyme A acetyltransferase 2)	-0.100487801152122	0.166078491678288	0.166078491678288	1	FALSE	6.17293548789097	6.14643324569461	6.18131925685808	5.85102938806459	5.84496556733498	5.86849663861385	6.15830268841882	6.13256244854848	6.19428408507722	5.96410516502511	5.88827566689295	6.07039362162025	5.7995303071109	5.84871306693556	5.82495874052852	5.68638006412157	5.83320635997039	5.81257010158781	6.09974755382547	6.1182662733685	6.09920471741793	5.80950190883024	5.93418621965943	5.91902776666578	5.98388742651907	6.01792636075286	5.90427936037216	5.73695116714366	5.76362934336738	5.72022373373079
Acbd3 (acyl-Coenzyme A binding domain containing 3)	0.278566434665391	0.168039320258637	0.168039320258637	1	FALSE	5.68563465036966	6.4073510514512	6.13177878036353	5.23712389850049	5.59049124130437	5.49257746795656	4.84107744444826	4.9588287585037	4.30810599559071	5.80192947438725	5.42551301542007	5.70354371973382	5.95013709749393	6.19339525335683	5.33865973388237	6.21512136646206	6.32147537829465	5.56196149116901	5.7673502324465	5.47990957543626	5.35144105490597	6.29713087493908	6.17069022833149	5.97015191803479	6.21278331496475	5.96844792465165	5.92843665230065	5.21077068544152	5.39453815008942	5.39443525527579
Ace (angiotensin I converting enzyme (peptidyl-dipeptidase A) 1)	0.236994320602648	0.246979647010841	0.246979647010841	1	FALSE	NA	3.59873440796459	NA	3.75700190470699	2.70662558715097	NA	3.96180851473748	3.86426539782727	4.10143157124997	NA	NA	NA	NA	NA	NA	3.42333613287239	3.61366130105841	NA	4.13092263524221	4.06594276024659	4.46306002048563	3.88773970947221	NA	3.57741674258164	NA	NA	4.01948842959136	3.80662308398367	3.8696641642355	4.06383941686116
Acin1 (apoptotic chromatin condensation inducer 1)	0.324745034736433	0.0960634015647205	0.0960634015647205	1	FALSE	3.05974289791108	3.2252548751584	2.2807455343439	2.67310183560182	3.27811265067477	3.14302110439376	3.53966754287825	3.28951874889773	3.67020584554455	3.35781940623311	3.75038140112453	2.62197917024242	3.39718687894321	3.65401156085392	3.66360648972538	3.52656966049778	3.88940539743127	3.19864815861501	3.02562241048027	3.65145358008402	3.36493656178691	3.84350152553682	3.27349500254929	2.57188306785609	3.58810895126713	4.02511740940147	3.45654333931247	4.06709657191942	3.99981965184789	3.99333017498748
Acly (ATP citrate lyase)	-0.0806796094972765	0.527629273445639	0.527629273445639	1	FALSE	7.10276309662559	7.0366461895204	6.96623433531059	5.59597203069704	5.55707918697116	5.51304220236565	7.32043954796245	7.27529578117139	7.26580254949553	5.64375808317628	5.74491723564147	5.85628856725553	5.57983182097158	5.63140990572067	5.60848992237153	5.4920133868738	5.5824867568073	5.61366424747166	8.21831620724691	8.26278548189551	8.20054554895185	5.63558028241649	5.49829236037258	5.6391511106893	5.26987098323045	5.26204973107395	5.2893586513944	6.15724788880078	6.20506206607709	6.16135160949563
Aco1 (aconitase 1)	-0.00935306461747014	0.551941199807597	0.551941199807597	1	FALSE	6.16521855535999	6.11984999559358	6.04786770372593	6.04130651058925	5.98334023603978	5.96204690729352	6.33178044446366	6.28542626357922	6.23696706074538	6.15334935618488	6.18097927220608	6.21965256510381	5.87092442599659	5.90644088557065	5.8540904269322	6.03519059630608	5.91491367466927	5.93889266898596	6.50683199395095	6.49207910084952	6.45507565154465	5.89905717377939	5.98840293613566	5.96751448080097	5.98983384109223	6.02791262963528	6.01067243810248	6.04263558316445	5.95288565504274	5.99704621606281
Aco2 (aconitase 2, mitochondrial)	0.0148098351938137	0.540071208933952	0.540071208933952	1	FALSE	8.48628397774561	8.40484353074444	8.45248836188413	8.2959387882766	8.29377969743886	8.40180110077823	8.69112932720048	8.68499752081578	8.68098534684833	8.44085256095367	8.49952303798324	8.45612438702787	8.18771332038064	8.15824107861585	8.16152998668337	8.36308344720815	8.40391103042361	8.39209842566074	8.8680323278472	8.87066062667928	8.87355792405275	8.4149431011049	8.42119804763237	8.34974122533935	8.28876458605301	8.24366432122294	8.27740364806893	8.25644931423892	8.24625130535987	8.2486202203923
Acot13 (acyl-CoA thioesterase 13)	0.0167861346265413	0.538909254414361	0.538909254414361	1	FALSE	5.31366306994856	5.0887776403673	5.10596296862646	5.16291090753374	5.49642399992209	5.16028693450414	5.67375709841046	5.58586690719689	5.61598121081478	5.08554787835886	5.03343181186194	5.00829415102336	5.0075274266289	4.91864860551865	4.73061822023455	5.19975085671584	5.14943416297677	5.19303838414588	5.3270010586477	5.50250246213798	5.50285566650274	4.97393724552712	5.24564397106179	5.2590125525054	5.08468510251862	5.28153134770239	4.95830446352953	5.19843128974047	5.29830272952387	5.06505955711272
Acot2 (acyl-CoA thioesterase 2)	-0.135823303862255	0.230105068167687	0.230105068167687	1	FALSE	4.30513150087299	4.28475100953423	4.1161651079555	4.31694219135877	3.75527216955433	3.79886964169619	4.24212228978939	4.22320628393416	4.0860618984372	3.85659733450365	3.56682732860122	4.20441464002744	3.80148979628931	3.77231853328511	3.87860764571753	3.86008877428951	3.78521573231484	3.4058698615002	4.34620521607924	4.30648828118922	4.14125293332858	3.7707761990924	3.60768539498224	3.27207993992367	3.87507230064019	4.15126622914311	4.05759756686085	3.81907545330719	3.90207357931074	3.87068035166121
Acot7 (acyl-CoA thioesterase 7)	0.0572155742197184	0.388514418011486	0.388514418011486	1	FALSE	4.70119970724078	4.46326278445047	4.69730678040546	4.98091185553302	5.09232162437936	4.86393349610557	4.53398064782106	4.46581778323171	4.39691982795251	5.08542465625268	4.98971578837277	4.79719978955893	4.49042893452058	4.4582638747259	4.70653055253812	4.66299728317164	4.58523899077454	4.72528308536472	4.71499277753765	4.49543294687823	4.60259346556883	4.72226381440485	4.73244287693759	4.92496923233129	4.86974805146507	4.78379188223148	5.03138196209937	4.8024569112898	4.99053287844127	4.93732555788838
Acot9 (acyl-CoA thioesterase 9)	0.0674751905094396	0.284359317894725	0.284359317894725	1	FALSE	5.05136775100566	4.93693940132472	5.34231650477093	5.59638359361848	5.03815081026938	5.16867813457164	5.12068370880198	5.29203076352497	5.27459713272487	5.27265404350876	5.37780397427672	5.35775607875067	4.96468510949989	5.17820072397527	5.2482577768716	5.2291764345076	5.24765413479915	5.50251200933894	5.29014790014165	5.24224045303116	5.33857773309911	5.223322144752	5.34798803002706	5.1655140378046	5.2950801327646	5.20609617133546	5.01222449515875	5.39526506434823	5.34711639229803	5.3897182317308
Acox1 (acyl-Coenzyme A oxidase 1, palmitoyl)	0.096807884954457	0.27167992969839	0.27167992969839	1	FALSE	4.8318671098707	5.01255079613032	4.98306200129484	5.07203289193279	5.04232477308048	5.15804209128137	5.29430093136008	5.36995148825825	5.32337006906127	5.36505558418912	5.37127308311752	5.3877829898728	5.00072116724365	5.09965288776122	5.00686798681241	5.09510581692854	5.04045412134962	5.11975456484805	5.0784561303042	4.96927944853011	4.95710204156229	5.5940110216367	5.65901402643409	5.54888046258322	5.47783272620189	5.4758404133735	5.48761175649277	5.00217592609591	5.15980273146694	5.10565293777585
Acp1 (acid phosphatase 1, soluble)	0.142848208917818	0.0750460063178063	0.0750460063178063	1	FALSE	6.54549274483008	6.49641121647549	6.41434359899556	6.74158832947901	6.539120028462	6.66552068402826	6.43833610516398	6.51260142019534	6.46641830239125	6.53966909361548	6.4258620859436	6.36510809095096	6.77666989793167	6.68406129213114	6.73772731636011	6.63669276633813	6.41451781005274	6.71015896941801	6.78711898281334	6.72585019962716	6.89009400159414	6.73293394528759	6.7124582171534	6.61525148913419	6.98868468677217	6.73385594246924	6.99258717628777	6.55564132810586	6.48469563348324	6.51111219218423
Acp2 (acid phosphatase 2, lysosomal)	0.55981465762545	0.000384028873665536	0.000384028873665536	1	TRUE	2.85804268145879	3.06230825524028	2.76665664191256	NA	2.97619130862555	NA	2.74379283834754	3.11094782067652	3.20975279125488	NA	2.99254185910911	2.92896149364155	NA	2.99562561569319	2.87361439585037	NA	NA	3.36192272514341	3.60073360626256	3.68528983630269	3.51498067662161	3.30997503767354	2.97084629363272	3.38630053385555	NA	3.42281157762508	3.63169800559575	3.72538125571061	3.83038717300435	3.75210629932519
Acp5 (acid phosphatase 5, tartrate resistant)	-0.34888463621259	0.0795890701585955	0.0795890701585955	1	FALSE	5.8881465680823	5.64154602908752	5.80010781762041	5.1924151300958	5.3431128569533	5.44113152742746	5.00734353154691	5.02968256787684	4.6731832649483	5.59168839186868	5.65100575388907	5.68246936113388	5.7960733632795	5.60944176124972	5.3438910086789	5.28505445045298	4.94717520165699	5.27442567927635	4.38828598918768	4.19810120932482	4.58834885665562	5.74518353936549	5.77950400165432	5.72854911484519	4.66571111124165	4.88957088709043	4.89876945272012	5.47533460845237	5.45279638069479	5.14115890793091
Acp6 (acid phosphatase 6, lysophosphatidic)	-0.0655440039990719	0.356304155312996	0.356304155312996	1	FALSE	4.37417703298984	4.27191864215417	4.35837516154337	4.63584143782953	4.48709397967436	4.55021731533686	4.53268475603921	4.40810042001969	4.67503680096701	4.52653210286624	4.45151445809592	4.2378543082802	4.16658691407045	4.43552192134393	4.51508794277368	4.24637008108084	3.73038997579781	4.12781484319122	4.65322629590103	4.74197386308165	4.51790555352995	4.35005871430109	4.53838916849661	4.25872242533257	4.51879318962265	4.55669916745739	4.34614137671993	4.28932544922708	4.52231317090403	4.2452598593545
Acrbp (proacrosin binding protein)	NA	1	NA	1	FALSE	NA	NA	NA	NA	NA	NA	NA	NA	NA	NA	NA	NA	NA	NA	NA	NA	NA	NA	NA	NA	NA	3.43986245881891	NA	3.42539216363488	NA	NA	NA	NA	NA	2.97809126852472
Acsf2 (acyl-CoA synthetase family member 2)	0.351533856312138	0.0231208798242301	0.0231208798242301	1	TRUE	5.30208504189889	5.26499048571047	5.29873528656977	5.81844157576416	5.61589589951125	5.55766434383654	6.37284068858779	6.35455618377418	6.25147294253309	6.02471416759483	5.92406899757041	5.82781902461732	5.90190469207992	5.66293179238836	5.80852920998139	6.04408587430873	5.97665462015669	5.88704754262004	6.36235240636876	6.38172981891925	6.24321397842465	5.83511561525822	6.04704973004598	5.79842643771449	6.32690940676118	6.54902221535933	6.4674588278725	6.22357507520741	6.06194464615529	6.05507198192794
Acsl1 (acyl-CoA synthetase long-chain family member 1)	0.459245067456556	0.00428845131933915	0.00428845131933915	1	TRUE	9.18802748239432	9.20801238818151	9.21807640340359	8.75121933247936	8.70901831236388	8.65208847990726	9.22160645373214	9.25777675216676	9.23455161551109	9.79708271073578	9.7273946597426	9.77547530468714	9.12564077068502	9.14272485810137	9.06403134475782	9.6921412085725	9.70244976704708	9.69054106308078	9.69056201429017	9.69439967862699	9.64031544215185	9.94251890379303	9.93700592651659	9.91731240109503	9.70682233586712	9.74580875641455	9.7394076544313	9.30441521184385	9.25025577604342	9.30744674092372
Acsl6 (acyl-CoA synthetase long-chain family member 6)	0.35095767326678	0.0639681756482243	0.0639681756482243	1	FALSE	5.83747151447571	5.63955632796042	5.85669692274668	5.73300718425268	5.80810698841437	5.72321177060856	6.29645373638683	6.25289624519226	6.44449314588497	6.86614143549871	6.80467314026994	6.96712248483115	5.6427593246821	5.55549102133063	5.64685675834074	6.55325143687471	6.54984626268542	6.71504221490687	6.49748303456889	6.56492532548732	6.47261448911057	6.78544592901606	6.53422505459461	6.81736743783865	6.27316710921487	6.37029682380247	6.03452607624048	6.17330935833004	5.99431949069382	6.00348305651267
Acsm1 (acyl-CoA synthetase medium-chain family member 1)	-0.169222635118962	0.46844186254991	0.46844186254991	1	FALSE	NA	NA	NA	NA	NA	NA	2.12920387264617	2.84931676933755	3.3293102014918	NA	NA	NA	1.61767932663099	NA	NA	NA	NA	NA	NA	2.19817037528523	1.38801866344123	NA	NA	2.72296432396571	NA	2.82495924952779	NA	NA	2.20522358390603	2.53359324832002
Acsm3 (acyl-CoA synthetase medium-chain family member 3)	0.363880367515491	0.0572930908145145	0.0572930908145145	1	FALSE	NA	4.67334724065747	4.65817148669131	4.7411541438399	5.10233479036478	4.65031077395096	4.6838816911937	4.8155805520603	4.43977604183164	5.02890503473374	5.03120108285702	4.96021049940684	4.95941778305917	5.08885394674673	5.40787616003789	5.18407792201096	4.97399692219992	5.57351389297506	4.52918377166947	4.91647186729391	NA	4.6821968441565	4.85027436578394	4.79453543611914	5.69777937863449	NA	5.93645420450627	5.6761827670721	5.77559052895235	5.5068494446565
Acss2 (acyl-CoA synthetase short-chain family member 2)	0.146106919863354	0.372969438635297	0.372969438635297	1	FALSE	4.54230139188533	4.76501485816423	4.63084809100924	3.82128162810053	3.49462041503153	3.51378127662967	4.62001743071083	4.72623723616529	4.77284635112458	4.59113483320631	4.38816886802463	4.45785034553243	3.29203518223112	4.19088346407185	4.15915283700478	4.22224041510131	3.6304287706327	3.63282657003434	5.35480827667266	5.27136217579402	5.29795439018295	4.45849356195926	4.22098768624767	4.43024512320647	4.30699856715283	4.64688843134005	4.21496406046618	4.04035767543101	4.2653693806623	4.16385292195891
Acss3 (acyl-CoA synthetase short-chain family member 3)	0.293702315041493	0.125215024610769	0.125215024610769	1	FALSE	3.80912628806282	4.03474394932473	4.06552061352064	NA	3.08615363813192	2.39806848091692	3.42330923724239	3.58458975635404	3.56453669777141	3.89094274661406	3.36300282298868	3.12358508809657	3.89990066360117	3.26762118870604	2.597507337678	NA	3.91214205417383	3.67929992731374	3.98766648916365	4.10809785778747	3.78578069502708	3.39602244846124	3.69127731553997	3.73043345371269	3.6766397705362	NA	3.74524809044192	3.40199901116237	3.64577081775724	NA
Acta1 (actin alpha 1, skeletal muscle)	0.435675548670434	0.116085225378504	0.116085225378504	1	FALSE	3.03406073000701	3.94927345002661	3.68511038825098	NA	4.37219991796172	NA	3.81210797745742	3.94616939095989	4.20986661906935	3.24681697025358	NA	NA	NA	NA	3.89566131139394	3.52545503479603	NA	3.65311735678546	5.10178452416693	4.98940244777388	5.05757590682207	NA	NA	3.68574957008042	4.28701417705809	4.22588415167059	4.41385806494996	3.55982216355741	4.1788739581698	4.0845915687219
Actbl2 (actin, beta-like 2)	0.358608668645104	0.0938198890001395	0.0938198890001395	1	FALSE	7.38165542077672	7.41961473213346	7.41909219364421	5.66185503945574	6.79795976006828	6.2728499628579	6.9982406430929	6.98564842646629	6.93391486007193	6.84749588378871	7.05319824318173	6.95599855302086	8.15865007806144	7.88014674016431	7.96239285360608	7.52704687025242	7.78185801301928	7.74947393064841	7.3133637734994	7.34839178120721	7.33646192818282	7.666536478902	7.35493695047173	7.39091698560162	7.51291424722135	7.38117952795265	7.05635592180244	7.59497395049199	7.49218968590529	7.60124337490849
Actl6a (actin-like 6A)	0.111519878014784	0.240534236924891	0.240534236924891	1	FALSE	4.03957710306068	4.03969991772095	4.49462041503153	4.46342628302167	4.26566192452189	4.40252436564802	4.67675258861606	4.50259156689008	4.27710696477788	4.32277182471936	4.35824151842551	4.37270141483317	4.40972356629242	4.14015695255419	4.5263756022097	4.63544098019725	4.65121820159418	4.26986350469734	4.47957980843963	4.73042258435681	4.41071421394058	4.21311394291186	3.85993974016431	4.1402878597104	4.66100845516057	4.46884394297464	4.24264823246393	4.80736007453069	4.77905480739899	4.61523383000369
Actn1 (actinin, alpha 1)	0.204299641160752	0.11076413877433	0.11076413877433	1	FALSE	5.00391250866842	4.93651545193835	4.91379417893214	4.76998326260455	5.01598811363038	4.83042773945308	5.41569107240527	5.24897877908495	5.3925269418438	5.7488476174301	5.72857904421718	5.70005679825978	5.3754947644255	5.34097166288295	5.51517311903691	5.66228526731635	5.59990986755511	5.6107266341219	5.16188365249685	5.10662051624093	5.12419163503479	5.50629409141706	5.57286239031529	5.47844120974553	5.24935431644523	5.42772348754363	5.45576119661088	5.64251097102726	5.70355479349421	5.69931564285962
Actn2 (actinin alpha 2)	NA	1	NA	1	FALSE	3.83573210626058	NA	NA	NA	NA	NA	NA	NA	NA	NA	NA	NA	NA	NA	NA	NA	NA	NA	NA	NA	NA	NA	NA	NA	NA	NA	NA	NA	NA	NA
Actn3 (actinin alpha 3)	-0.0896026518230524	0.483637914077597	0.483637914077597	1	FALSE	NA	NA	4.39798089240335	3.44884810420504	3.44738082887331	4.79071470418864	5.02935128396708	NA	5.34827137601261	4.16990897140836	4.86249106613352	4.54081463289725	3.66241060759049	3.73477464163566	NA	4.81075155876013	NA	4.24586070184035	4.26204221188742	4.228734049904	4.32555191786553	NA	4.20677604832647	4.19412646086129	4.60043033480146	4.43806658092374	4.92557698876122	3.56132613645392	3.71342088486808	3.37962096205571
Actn4 (actinin alpha 4)	0.0399434884455582	0.459885193552773	0.459885193552773	1	FALSE	6.452122607096	6.44223524066791	6.40619309808566	6.12866046278098	6.22883023201004	6.08048499004186	6.08271110379427	6.12690679728017	6.05934229745629	6.67642257089174	6.68210974024622	6.67433352879799	6.40615907659215	6.45658604918203	6.44556118644	6.5583303984976	6.58156064572541	6.56085096486248	6.09060576347823	6.10078006232189	6.0948356603839	6.49835459740225	6.55364465186566	6.63919308490491	6.19470564522527	6.28472140212484	6.27761287075669	6.52243244833388	6.48403820918407	6.5061449029796
Actr1a (ARP1 actin-related protein 1A, centractin alpha)	-0.491390943348126	0.0214940570807833	0.0214940570807833	1	TRUE	4.25134795795928	4.4169545585784	4.98099865382938	4.93826226437582	4.68137055026592	4.66400489691765	4.42894634476948	4.60743092897208	4.34087555476068	4.67939001622222	4.71779155992887	4.74633964201419	4.29029168869159	4.05650549587528	4.37583182687584	4.55784505112855	4.21885864664023	3.92067441104162	3.78409561522172	3.89918529998592	4.09808262905459	4.15714883543832	4.63386709183562	4.52437089296449	2.46966200261989	4.05511754664555	4.13276600920691	3.83984876168646	4.75590771451167	3.75804728183323
Actr1b (ARP1 actin-related protein 1B, centractin beta)	-0.255690709877027	0.101171253642412	0.101171253642412	1	FALSE	3.84566065522672	3.79376065605632	4.54752386222768	4.24566298383639	4.07414574532883	4.26660666100876	4.14110576043013	3.51414751500508	3.53669948069099	3.79561111832995	3.02853555964174	3.58990727002324	4.17423861637082	3.63136042823657	3.745850427919	NA	3.53135650557545	NA	3.82603995889619	4.03150988738396	3.62870361638044	3.29533218048143	3.52621908457444	3.56949109195872	NA	3.52169151310742	3.42180228115727	3.70067275005716	3.81894256657391	3.40460343759506
Actr2 (ARP2 actin-related protein 2)	0.300038615784639	0.00556610693611776	0.00556610693611776	1	TRUE	5.64275643709456	5.71028021888431	5.78498288237733	5.74679913711906	5.52822122907353	5.35763293402116	5.91659129114381	5.87241263218615	5.90679681738303	6.03943892406967	6.01284797868289	6.1659440877706	5.9762651001462	5.84011573667249	5.82103666410392	6.29704097510914	6.14910487568078	6.18399458394397	6.0875901322559	6.02480501761782	5.93660496273905	5.79787159289341	5.92702886968027	5.86841020909914	6.2789809040042	6.30365838783929	6.21059537202116	6.2473161368097	6.28023441466439	6.22946487314009
Actr3 (ARP3 actin-related protein 3)	0.334222931752388	0.00592844734085477	0.00592844734085477	1	TRUE	6.23446108334064	6.18271017220635	6.1865282893235	5.97202858580039	6.00765300004529	6.00840172886382	6.49791888180178	6.5351851567515	6.40570481278854	6.74032046479276	6.57261989559725	6.64121652985509	6.44898682329425	6.61209443025939	6.61580764112964	7.05198107241094	6.98569396069254	6.86217859748125	6.56670405612787	6.59465603110422	6.57341997353256	6.52621595404852	6.61640916208332	6.48685915005883	6.66036677252717	6.66355810421727	6.65593851978639	6.79968312386329	6.81638210836843	6.81493488583341
Acy1 (aminoacylase 1)	0.187853667054191	0.224593458433085	0.224593458433085	1	FALSE	4.45750893053115	4.16526881174756	4.48410589904892	4.53058268822927	4.84749087268226	4.254654506772	4.81625665451065	5.0531026454994	5.20838069361024	4.33589052137152	4.51464620741753	4.06206125287467	4.72382610690111	4.89084549457885	4.34181500398433	4.60217179075338	4.51343389571424	4.51314961273716	4.73543011048621	4.85624374071031	4.84898341267744	4.76767068686176	3.65834860368469	4.21177540471637	5.28409210098934	5.08194886018402	5.17107469177033	5.04149269828092	5.07789240738884	5.14053327861733
Acy3 (aspartoacylase (aminoacylase) 3)	0.227462951611227	0.117674144667213	0.117674144667213	1	FALSE	3.77017360711176	4.51204353500283	4.28812966201805	4.49426198783989	4.8595670874816	4.56815374340723	4.60186288028696	4.81699897779938	4.51168941095478	4.64155758909763	4.86340328570866	4.51122765441532	4.587934994911	4.48816148993866	4.92637428073325	4.51678421119178	4.48406721951504	4.54165731776481	4.6753360819031	4.6194599649206	4.93999286470606	4.53940079127196	4.9543964122729	4.82574493027468	5.36909302368375	5.29048338446836	5.48997958280026	4.82094479188069	4.53861886290257	4.24752502131883
Acyp1 (acylphosphatase 1, erythrocyte (common) type)	0.0961906904913636	0.163874769510175	0.163874769510175	1	FALSE	5.56040926636212	5.50828919372267	5.47343950622213	5.57817188896017	5.56846083532937	5.55068522908162	5.73325671133033	5.62898351130138	5.62790736829236	5.87034499028555	5.62281324429721	5.71866849159082	5.92059819692919	5.70973175942069	5.80532599425867	5.52193016090923	5.68364312412672	5.92982886323325	5.73216606863037	5.81931308560163	5.66252739213658	5.74078997438822	5.70330007549785	5.8196451941926	5.90351796360603	6.01414994429201	5.95793780782598	5.66335885267236	5.55358168323454	5.61425635440738
Acyp2 (acylphosphatase 2, muscle type)	-0.0877952671987721	0.155763040384119	0.155763040384119	1	FALSE	5.59229257560999	5.76703500535826	5.7022114800047	5.71464941573448	5.86418614465428	5.91830512827868	5.68078848787559	5.61262968662353	5.56891679184566	5.46348513797168	5.611172380044	5.62053656037175	5.57012589850169	5.58180013630952	5.7895858092717	5.59895171695586	5.7784819475158	5.71377003695486	5.41479853312277	5.40935020064381	5.44301977425964	5.62868612114475	5.64697192955076	5.7128901218327	5.57694230852035	5.69165978111602	5.56252330257827	5.50423265573398	5.5444730216387	5.51404017890565
Ada (adenosine deaminase)	0.331099594970237	0.134871935569235	0.134871935569235	1	FALSE	4.45090110519307	NA	NA	5.00252250976871	5.44486580797976	NA	5.01335505866907	4.87813186082753	5.16276995504434	5.1317828952189	5.11583229865257	NA	4.72898711006756	5.62873860621534	5.55058673353567	4.63567314309065	5.36276442937527	5.51766623900068	4.97509820216654	4.67111217491278	5.10816478361844	4.95925083989019	6.4438138251108	6.37899879736717	5.48737701114828	5.8696518274668	5.59612414371518	5.59728087084445	5.45232197142766	5.42275103974479
Add1 (adducin 1 (alpha))	0.0228362962979648	0.514277574481227	0.514277574481227	1	FALSE	3.99443490439622	4.17187933041827	4.00371016494035	4.20761177977483	4.30653202705904	4.38176788160164	4.20764301268653	4.05101529948083	4.04601951417222	4.2665092168135	4.60586171679758	4.2654819045517	4.19315669311332	4.00596581567012	4.03639783115816	4.28650416489591	4.30885594117364	4.19407917023812	4.08122883021823	3.93331768925568	3.87178452045173	4.21698248926877	4.17084642896042	3.80406388750312	4.13047789788222	4.23819070776131	4.22313676297698	4.39087400590909	4.67782955707597	4.5583594835326
Add3 (adducin 3 (gamma))	0.00277578103381379	0.577680916013667	0.577680916013667	1	FALSE	3.5406968656683	3.86378981347061	4.03299122971491	NA	4.26283902765131	4.71825749624273	4.45539955875512	4.30069483087111	4.17262352183034	4.50339326210508	3.93955570789035	3.8487581280774	4.08495716636157	4.12070858835937	4.02226127161463	4.22423325882714	3.26384719560268	NA	4.67086865483731	4.51449472415407	4.37348813498711	4.33743993701621	3.41276797884257	3.98050063473878	4.26671159355128	4.11016276231127	NA	4.16973262927843	4.3951107971283	4.05030143016207
Adgre1 (adhesion G protein-coupled receptor E1)	NA	1	NA	1	FALSE	NA	NA	NA	NA	NA	NA	NA	NA	NA	NA	NA	NA	NA	NA	NA	NA	NA	NA	NA	NA	NA	NA	NA	NA	NA	NA	NA	NA	NA	NA
Adgre5 (adhesion G protein-coupled receptor E5)	0.118715834927694	0.362596864685759	0.362596864685759	1	FALSE	3.97697761286722	4.01360518226658	3.36472649829684	4.48301602855332	4.25745573262659	3.57770676554161	3.51534661068594	3.43538856936616	3.21730517597867	3.78244001869149	3.52279649739573	4.21587270290367	3.7314873921986	4.4903519127363	NA	3.72261902946773	3.88040146365071	NA	3.50021567974107	NA	3.57966289701601	3.88502763749992	3.44229330745502	3.69944058337237	4.4027221768456	4.26998315657542	4.1822155573981	4.26687647212819	4.28478801794153	4.18407395364074
Adgrf5 (adhesion G protein-coupled receptor F5)	0.163841925964579	0.386697132575299	0.386697132575299	1	FALSE	2.27255775339183	NA	NA	NA	NA	1.26095301978998	2.802865283875	2.79781609667319	2.89224140533611	NA	NA	NA	3.0072403606272	2.89624471929699	2.87754795155549	2.70952224248217	2.09200780184752	3.57184667154843	3.04356848671944	2.56236455196523	2.84680218110816	NA	NA	2.55884557605412	1.90489637519983	2.79628418089516	2.48693828869257	3.28396917013405	2.96081378446829	3.12421893606148
Adh1 (alcohol dehydrogenase 1 (class I))	0.36430798672723	0.0306990725250548	0.0306990725250548	1	TRUE	7.34355883542654	7.34794020990376	7.34874585590212	7.71285711457344	7.58284950981397	7.6209455733476	8.40592430641792	8.40857600764255	8.37546522427217	7.68600320192126	7.69301295083319	7.77278302317885	7.57879534192275	7.56443914339827	7.53716403146415	8.07222373297767	8.03851848983644	8.05521192612583	8.14762723945086	8.11978153504648	8.12156459840647	7.85089941238573	7.73749072974424	7.79229575713491	8.62877723983892	8.65569170928018	8.57045154607707	7.90217007742394	7.89433274227769	7.85664339492053
Adh5 (alcohol dehydrogenase 5 (class III), chi polypeptide)	0.0355768479932139	0.431515708099176	0.431515708099176	1	FALSE	6.09693648250296	5.87457813563822	6.07865466205961	6.04381473911776	5.9424488201673	5.95001341755007	5.9900971546613	5.95765695151365	5.98409484865624	6.09907423791373	6.06042790052124	6.11792979393204	6.26665163303296	6.17712050284652	6.00432160595009	5.88614039886699	5.90134239639944	5.85143423724543	6.02228568805024	6.09264298910396	6.04053083509006	6.15541328779844	6.19875933056123	6.12754867985317	6.3490732976456	6.39112327030418	6.35731622787058	5.9540985761221	5.9742447834978	5.87551960755266
Adhfe1 (alcohol dehydrogenase, iron containing, 1)	-0.239798233349436	0.0377201564288241	0.0377201564288241	1	TRUE	6.83054689679992	6.75504779270759	6.75183859320636	6.1948750225553	6.23836078900538	6.14265236955928	6.36669114725534	6.35059448428175	6.37236187871801	6.73897044828018	6.58493544993554	6.51323016526821	6.27873936200746	6.33823898481962	6.24332443491256	6.1790053814469	6.20187102387617	6.18985815549663	6.5913099003959	6.53383429528431	6.47010731142243	6.41282047080569	6.22948986843961	6.24923673445053	6.0902902969674	5.853454285549	6.04953275522136	6.00615213105772	5.96465276813757	6.08181894051973
Adi1 (acireductone dioxygenase 1)	0.187776532900924	0.177932015496033	0.177932015496033	1	FALSE	4.14478058634029	4.38739700848238	4.21342505295477	5.08559036630013	4.93733968360782	5.13135900345203	5.23606778355629	4.92247855659818	4.82053129446071	4.40375853696416	4.16245981108458	4.37912186515204	4.58726296646511	4.46086704164275	4.38000902920068	4.83049365749953	4.66570542721116	4.52872758153442	4.71823009238941	4.89227929772879	4.64865525883456	4.70133834819935	4.21947058336994	4.63132550193202	5.28743166149316	5.1371387053018	5.20092802247937	4.9636359556878	4.83769604569004	4.80604044042444
Adipoq (adiponectin, C1Q and collagen domain containing)	-0.209286895420666	0.0738415413992698	0.0738415413992698	1	FALSE	8.56400464146863	8.57870101101337	8.65807220596334	8.68317008335234	8.60593503404953	8.58924290249193	8.15136162782883	8.20691178998316	8.126869637776	8.43867959240064	8.56974930056918	8.56283769934835	7.95527211314162	7.9192149258408	7.87305647072928	7.96263577635061	8.05876564418661	8.04975599623394	8.1011773076101	8.10021027629763	8.12875221363333	8.31214327106712	8.51883409585156	8.39920955377924	7.86641966338241	8.08519624261806	8.010757464277	8.18434476986095	8.27005232579084	8.29552100370761
Adk (adenosine kinase)	0.0970526378200298	0.234692492550108	0.234692492550108	1	FALSE	5.89340589871398	5.9201908595088	5.78653886202957	6.17147706719099	5.9524290904951	5.82855542390085	6.30622942431378	6.21049212192822	6.15744193281924	5.80230955862496	5.87403706442846	5.98254187771655	6.03070465134724	5.89049776493143	5.92438259955533	5.82507580563004	6.01012412269142	5.88470536211756	6.02754113099988	5.95637731895633	5.99530586689455	5.73996688258083	5.88618918454812	6.06763871687536	6.44185857933274	6.38897130184568	6.43208584481543	6.15536875911172	6.17610132429943	6.19971356410583
Ado (2-aminoethanethiol (cysteamine) dioxygenase)	0.346603812583299	0.0747544347909284	0.0747544347909284	1	FALSE	2.86669833210363	2.53983377242165	3.08152199821369	NA	NA	3.78460867398153	3.36889403824595	3.77561949817702	3.07611438374459	3.22290963783426	3.25398775397104	2.59185172589384	3.75147443314718	2.46091027880479	3.27259358302332	3.44466706684191	3.65643916501647	3.99833091873531	3.48896481700485	3.70008454949309	3.51096191927738	3.67037582567705	2.90518335852819	3.1469419080947	3.44853098190579	4.16716521294772	NA	3.29406929508831	3.27552858882227	3.34969080980046
Adprs (ADP-ribosylserine hydrolase)	0.0812955138938827	0.326384342547657	0.326384342547657	1	FALSE	5.00131135463658	5.05359360268021	5.09749702822106	5.16427944410128	4.80483831702151	5.15913264925906	5.24825398116973	5.46353091238402	5.36851693792381	5.13787234749232	5.32882210612624	5.01900352372271	5.45213084583724	5.0691307146157	5.29944615791321	5.39002446445391	5.1518750485781	5.29995894034425	5.72325819626552	5.32001886794101	5.34413609284444	5.15245116100524	4.70931269511191	5.07397871543136	5.11203283623382	4.93182013493853	5.21928857867798	5.67744622590465	5.47154516278031	5.30964551100189
Adrm1 (adhesion regulating molecule 1 26S proteasome ubiquitin receptor)	-0.015543977202058	0.536197804396522	0.536197804396522	1	FALSE	4.61950104869938	4.39264027554145	4.4092144073566	4.9863790772811	4.83410946182128	4.88347908115227	4.6689700546843	4.74904613584781	4.50901803405395	4.72223102091249	4.59430967298041	4.61212245135839	4.76666936162338	4.81854383291705	4.66865810529098	4.41650199286742	4.88371366968567	4.47909472000201	4.55333592569768	4.73221492101461	4.74811769328557	4.57149479322772	4.28543181230316	4.39083962123315	4.83990921317989	5.0441142968214	4.76924279514054	4.86595344673354	4.82159287650797	4.60017458578966
Adsl (adenylosuccinate lyase)	-0.185871715145006	0.322963436133123	0.322963436133123	1	FALSE	3.57905943566079	NA	3.89182743899451	NA	NA	NA	NA	NA	NA	3.81597498366112	4.28500264798471	4.04717191024321	NA	4.37813702879846	3.96652275549062	NA	3.58265234003396	NA	3.55812066272863	3.91325325654437	3.13078264011854	3.9121228880048	3.72640619139049	NA	NA	4.61718091815506	4.35059625217014	3.48936310133479	NA	NA
Adss1 (adenylosuccinate synthetase like 1)	NA	1	NA	1	FALSE	NA	NA	NA	NA	NA	NA	NA	NA	NA	NA	NA	NA	NA	NA	NA	NA	NA	NA	NA	NA	NA	NA	NA	NA	NA	NA	NA	NA	2.40970320338473	NA
Adss2 (adenylosuccinate synthetase, non muscle)	0.0878276603803402	0.487131972166305	0.487131972166305	1	FALSE	NA	3.72733236843782	3.38992468789694	NA	NA	3.93488444097183	NA	2.38024459047819	NA	NA	3.86415642359193	3.88421692886909	3.90048042786639	NA	NA	NA	NA	NA	3.27523803905976	3.61789791376209	NA	4.40268125261613	3.86472101910228	2.98023007891712	3.18403426933817	3.62694136414262	4.2400547735455	3.558414590412	3.8926630235787	3.73660487531425
Aebp1 (AE binding protein 1)	-0.279451417596245	0.0960634015647205	0.0960634015647205	1	FALSE	4.32461621524482	4.34922371893827	4.19745654887045	5.01749437945927	5.14998687143405	5.17759892932773	4.75727932349081	4.63382641513577	4.73903257676676	5.46331837604366	5.37317837161828	5.42629495032881	5.21235533099587	5.22173404151972	5.16570697327041	4.61437415764678	4.72578477474226	4.74781702891167	4.12612211560609	4.08951509969444	4.130881461616	4.78438881399715	4.98386919017974	4.95374947111811	4.93083193741479	4.59798995099488	4.77524548710078	4.92316820071662	4.86346275825912	4.77013131050262
Afdn (afadin, adherens junction formation factor)	0.0625574822591436	0.493894809879388	0.493894809879388	1	FALSE	2.58088835345445	3.37405180327271	2.44287716351736	3.31680465429389	NA	NA	3.38247358940615	3.48299022282512	3.18737503735732	2.6638432706917	2.14409206511604	3.09425803107853	3.08824168630318	NA	2.73506720172066	2.89798578681112	3.35549557895265	NA	3.48093718898764	3.52220644063344	3.02903229610867	2.99637066744912	NA	2.96341123589733	NA	NA	NA	2.72247258216092	3.01372844151698	2.2214038366045
Afg3l2 (AFG3-like AAA ATPase 2)	0.196511998493022	0.0979168364150025	0.0979168364150025	1	FALSE	3.90999385894753	3.74016122856778	3.96676267714461	3.8645823669894	NA	3.71947917908292	4.21275608340364	4.26659167002249	4.06801723700132	3.68457191013426	3.43032542163177	4.03124520183651	3.62165337555588	NA	3.62885523286985	3.6203987305972	3.66996783970822	3.91594150598015	4.14465008622909	4.34417516038566	4.17365515221149	3.84423498775875	4.25584814666509	3.91764179496999	4.22799515752212	4.32285833321911	4.37041540482148	4.01189812036949	4.02596783571111	3.96164184800172
Afm (afamin)	0.453071254854906	0.0355651331208873	0.0355651331208873	1	TRUE	6.26672096215716	6.2962775181489	6.24271110408313	6.36453391322473	6.29681528350546	6.42235916369264	6.31029649006206	6.23232882200898	6.34963243171222	5.85979565920742	5.7097786208877	5.89500445293946	7.07874858154245	7.00262376850116	7.01335059178213	6.6223842601099	6.40990342616233	6.43280243886003	7.08589199470776	6.95967743404167	7.02354368504063	6.5633305233804	6.4521077772432	6.54197629425401	7.61610034402131	7.62248383094729	7.55485741352202	6.39897108550165	6.42587215403241	6.42714352445457
Aga (aspartylglucosaminidase)	0.127179867589575	0.509046081430981	0.509046081430981	1	FALSE	NA	NA	NA	NA	NA	NA	NA	NA	3.25258823437481	NA	NA	NA	NA	NA	NA	NA	NA	NA	NA	3.08911505359857	NA	NA	NA	NA	NA	3.6704211503302	NA	NA	NA	NA
Agfg1 (ArfGAP with FG repeats 1)	0.182073897698008	0.125215024610769	0.125215024610769	1	FALSE	4.45922831546666	4.40174650003205	4.29156672404726	3.96515628711811	4.239894436345	3.83906266167966	4.38747283440594	4.61496302959859	4.48899051608641	4.40414016626392	4.46695986071325	4.4344547602324	4.35928220075697	4.69671720562044	4.55027273409739	4.39421915227712	4.92294469700739	4.5348024373398	4.20686198697376	4.26524184297708	4.46970367476986	4.18185789889591	4.33795366140538	4.34756644989122	4.72425735120072	4.88821233684446	5.15812694202913	4.84580615470323	4.56958830533033	4.48387380628879
Agfg2 (ArfGAP with FG repeats 2)	-0.0288634870938945	0.518068689935258	0.518068689935258	1	FALSE	4.08505917707683	4.34504147759093	4.27722601744005	4.09515646564916	4.50556069765035	4.50486823501942	4.20682292458687	4.41705585981315	4.33020700506793	4.54888046258322	4.20491539378743	4.54282758516116	4.53446008192673	3.59753117422421	3.81253929791733	4.27033457658862	4.42242140004691	NA	4.3755746935726	4.53214861430767	3.79071991643491	4.25713888559848	3.77995305609308	3.94431499078444	4.35287149595341	4.330493864515	3.85644793924822	4.56066604872892	4.30517528790228	4.55859214270603
Agpat2 (1-acylglycerol-3-phosphate O-acyltransferase 2 (lysophosphatidic acid acyltransferase, beta))	0.0950943429170836	0.309480484760099	0.309480484760099	1	FALSE	5.67917886148365	5.71729805152355	5.72712811578444	5.2861936344136	5.06402056296861	5.61780390185066	5.5338062686367	5.53514160031246	5.55443536531749	5.68199453022253	5.54117407340656	5.69593815250529	5.30226786471245	5.42624797908083	5.42951888864768	5.01512732103277	5.19279384819765	5.15232135293174	5.67337833739646	5.80561233105408	5.72788778940003	5.60949199616454	5.86938779532866	5.8890402795763	6.08721034752434	5.73104743933735	5.84843265486905	5.50542731326476	5.57819906686028	5.53320512168476
Agps (alkylglycerone phosphate synthase)	NA	1	NA	1	FALSE	NA	NA	NA	NA	NA	NA	NA	NA	NA	NA	NA	NA	NA	NA	NA	NA	NA	NA	NA	NA	NA	NA	NA	NA	NA	NA	NA	NA	NA	NA
Agr2 (anterior gradient 2)	NA	1	NA	1	FALSE	NA	NA	NA	NA	NA	NA	NA	NA	NA	NA	NA	NA	NA	NA	NA	NA	6.34897418798792	5.00934269294579	NA	NA	NA	NA	NA	NA	NA	NA	NA	NA	NA	NA
Agrn (agrin)	0.205835342559601	0.312243561836281	0.312243561836281	1	FALSE	1.65508158423201	2.42806465169291	NA	1.84806903950369	NA	NA	2.1806252849257	2.70402867078507	2.70994565585182	NA	2.86233632821215	2.19932370048245	NA	NA	NA	2.30855309745797	NA	NA	2.45722391844805	2.39945003347614	2.41212030794005	1.81686589965527	NA	NA	NA	NA	NA	2.91264794896626	2.83029589432392	3.09700055589493
Agt (angiotensinogen (serpin peptidase inhibitor, clade A, member 8))	0.0770199907235611	0.422865075173232	0.422865075173232	1	FALSE	5.44973633617108	5.63180857410827	5.42964943701623	5.71145636084781	6.00195532949091	5.75821255273783	5.06411112749372	5.23270679951431	5.09050202707017	4.92644544609448	5.07970237169738	5.05208544158127	5.77191462223006	5.71286536645905	5.82929398485643	5.38194088113908	5.16036358508482	5.33300861293426	4.99378303525001	5.15313246183833	5.28006548636163	5.38127991113917	5.61801542003707	5.40067112681216	5.97203777914219	5.82546765011214	6.21717448104379	5.77686725613475	5.69706486141132	5.7068730897817
Ahcy (S-adenosylhomocysteine hydrolase)	0.486538899582476	0.00639275762196139	0.00639275762196139	1	TRUE	6.44858218866275	6.50860771055366	6.54660589202171	6.66966460873315	6.65728271675386	6.60181980578487	7.2787746668227	7.22945333670194	7.24283112411199	6.94041344433988	6.74220836809272	6.9151742872473	7.04115535232079	6.98554596920235	6.93512968177387	7.32569222093015	7.24072456125957	7.22594004838029	6.92765946070309	6.96176222035331	7.03136211060749	7.02782860855343	6.98852564075709	6.99647913804195	7.95818148181251	8.02117987508401	7.95367265667912	7.39224013347416	7.44930549639529	7.54077899382922
Ahcyl2 (S-adenosylhomocysteine hydrolase-like 2)	-0.383484599724591	0.0398230540800442	0.0398230540800442	1	TRUE	4.24916466332969	4.15571685585502	4.09520711259171	4.35769274848834	3.76600142515282	4.44264497633718	3.48145395059532	3.87067048920396	3.99610849650851	3.64048211169989	4.39889073247257	4.25568200281221	4.37912186515204	4.49055087727003	4.17849156782231	4.28326989423578	4.22143631912802	4.46122076217615	3.34313773587734	3.35455089464019	3.2649221990079	4.18217582194287	4.08288989593183	3.76811020276067	2.95560666961518	3.66658618476912	3.42834342143095	3.63803907302595	3.50036866967132	3.85495313520947
Ahsa1 (AHA1, activator of heat shock protein ATPase 1)	0.0764485133092206	0.256217668791476	0.256217668791476	1	FALSE	4.93595470530696	4.88436836086235	5.06627005431943	4.4926992292456	4.988357487331	4.63636940769281	4.97335412044994	4.81020143475642	4.80313919058109	4.88235448149591	4.87257762011056	5.03108195487272	4.84856786034815	4.64573047530608	4.70507662676598	5.10395077116523	5.1265186396892	5.04938245644922	4.84171151870425	4.89090384658666	4.68802925383109	4.85876680113937	5.09955611158589	4.86898301674333	4.79946554936678	4.82785966334187	4.64304228022759	4.95368429549338	4.90024371893502	5.07073278582443
Ahsg (alpha-2-HS-glycoprotein)	0.167230799144929	0.319161896666253	0.319161896666253	1	FALSE	8.78205138554298	8.7983648708361	8.79912940997544	8.69260852792526	8.73170256719162	8.69611904161924	8.35654880691346	8.4465333264644	8.32245097707301	7.9731175891603	7.87596431923097	7.88881020787369	9.39852566821425	9.43069507131625	9.41637742794976	8.53975205562728	8.51964018388701	8.47342570568228	8.49393148386899	8.54410280742134	8.45830407263157	8.88268584052929	8.96932319967157	8.74412408566135	9.60132324215679	9.56219089847808	9.59494969854698	8.61736093518372	8.59335750620496	8.52298946890947
Aida (axin interactor, dorsalization associated)	0.10337316830628	0.461878138191271	0.461878138191271	1	FALSE	NA	NA	2.92171242738043	NA	NA	NA	3.5757721769537	NA	3.98318516099785	NA	NA	3.70077260935687	NA	NA	NA	3.69118796590552	3.36725922448867	NA	NA	NA	3.78134922115894	3.94845133766982	NA	NA	NA	NA	NA	3.76558778564685	3.33856703700115	NA
Aifm1 (apoptosis-inducing factor, mitochondrion-associated 1)	-0.0617429078542366	0.327404663704984	0.327404663704984	1	FALSE	6.01323891511367	6.10936891798396	6.07586845080051	5.86892130271374	5.8082820708894	5.97646903844504	6.21109009068274	6.07000928226974	6.17507543545906	5.86665333334569	5.90914184696911	5.90563731120158	5.98277002517934	5.83014882207916	5.77594075421754	5.77690672453578	5.9802881247282	5.87360898252766	6.24233573891896	6.17526909290194	6.16203678002565	5.7573966769193	5.79285275009636	5.75009193044865	5.67481935984104	5.66819005469234	5.78717645955847	5.99193220468742	5.99205914282851	6.02750795682646
Aifm2 (apoptosis-inducing factor, mitochondrion-associated 2)	-0.245432750682737	0.0114696818894806	0.0114696818894806	1	TRUE	4.46792502682927	4.1931961272799	4.46752077907035	4.44071970081398	4.48439596250267	4.25287732750434	4.37366213017773	4.23304440126558	4.26155338068279	4.09691118959119	4.43542190851619	4.24717559748505	4.04990081217333	4.06839565784094	4.18711053147913	4.10213739075568	4.15775517797959	3.92690082129776	3.94819900470333	4.19910693314061	3.95789603100976	4.34250496708856	4.23601036384846	4.00996518416892	3.88524244776663	4.35793901722724	3.73848683512076	3.87118324760182	4.04259181114742	3.80240004011484
Aimp1 (aminoacyl tRNA synthetase complex-interacting multifunctional protein 1)	0.0494475893381445	0.414778600157915	0.414778600157915	1	FALSE	4.93995526502556	5.23907720331174	5.28599027466799	4.9681644981497	5.41168384684149	4.92051245123985	5.216171575531	5.13043259286458	5.11710072271687	4.89027157409032	4.97794386841615	4.62225685798771	5.18408982705613	5.0742613700845	5.2613841312836	5.31505171839568	5.32366909822988	5.00803862149785	5.08825610539518	5.00181575095128	5.12937781950417	5.26670409862277	5.17995684740514	5.43905126490428	4.5665411985635	5.06544306293743	5.072328791992	5.04780882511215	5.27662321228672	5.20034348354135
Aip (aryl-hydrocarbon receptor-interacting protein)	0.175689108707945	0.0450578457064262	0.0450578457064262	1	TRUE	5.07968530716798	4.98136406306687	5.06698037148978	5.29424945984696	4.85225358417348	5.12549406283434	5.07698657299804	4.86788164170719	5.10898019278731	5.02889177769491	5.23693263066322	5.19580033821993	5.35051139108383	4.84783659819978	5.3493475835218	5.31940839296114	5.34692144189081	5.34497758671419	5.44277765930152	5.28746121333459	5.12548579715938	5.0057457978453	4.93679338837883	5.21065381219506	5.20739703520102	5.24808696039988	5.45687512890164	5.47586310559153	5.3465704647584	5.34351442144131
Ak1 (adenylate kinase 1)	0.260137267667146	0.195019062703686	0.195019062703686	1	FALSE	6.52896038151055	6.75175827168303	6.71677145641822	6.62404677792325	6.82812378715218	6.74682331701846	7.42346051863936	7.40566907810666	7.34544960253219	6.7699700433034	6.61498216390478	6.80277483156002	7.69126893924681	7.49218968590529	7.77503078201111	6.58477614057569	6.84903597402257	6.69533966534219	7.38511174518615	7.3889988452979	7.37696752970735	6.85550390155448	6.93646127165036	6.7971686559516	8.24746235914164	8.19644475537944	8.1407786557828	7.39525135237442	7.32225266475882	7.24778513519709
Ak2 (adenylate kinase 2)	-0.0379553700094083	0.458686336061251	0.458686336061251	1	FALSE	9.00442273849213	8.94213912121148	8.98373753976659	9.01382512120423	8.9631388433824	8.90579312893563	8.89271583860816	8.83793693639193	8.86090694571297	8.58075225976721	8.61703394882423	8.53255853129693	8.5705426231533	8.55342962569648	8.54428058393343	8.80850089410791	8.83111719461642	8.7584530946971	8.94068358445782	8.84524226247447	8.90125911939545	8.98060802036486	8.92866937289096	8.92607653423996	8.40011093249863	8.43434049386514	8.35605134938938	8.74843104236223	8.70041197373892	8.67392736713673
Ak3 (adenylate kinase 4)	-0.160702441386267	0.0518814788770418	0.0518814788770418	1	FALSE	8.05960944888439	8.04582517490175	7.99586888484505	8.15745810197609	8.15457004542145	8.09946353699544	7.98858812521123	7.93579563034226	7.93462264757788	7.90938310142492	7.90406254778525	7.84345629990819	7.86543016481377	7.76582643829677	7.78377747951038	7.92031116703037	8.01116574385827	7.91574197276482	7.7498560225026	7.79527343009694	7.76776071909499	8.01474024299887	7.97123313995202	8.04017462965123	7.51864528819432	7.4950075443647	7.58490238717541	7.73718648993244	7.75211299134174	7.75908923814208
Akap12 (A kinase (PRKA) anchor protein (gravin) 12)	-0.229371283381093	0.0355958766488391	0.0355958766488391	1	TRUE	6.40872374759214	6.35525065492259	6.41715208939816	6.26262671174426	6.2682491040617	6.27199145240802	6.02802096538671	5.98945694667993	6.08884758803593	6.36299931748562	6.34637189442288	6.36262768584907	6.37341505074899	6.30913616057779	6.24475579529641	6.51728829311125	6.4575187801726	6.43269889715252	5.72632716640945	5.73774353802101	5.76541009636989	6.06886424607821	6.15168431279286	6.1358303391695	5.7637196281487	5.87193972643469	5.89413383651327	6.06525347729379	6.02441720321873	6.03622637300737
Akap2 (paralemmin A kinase anchor protein)	-0.209253315650692	0.209261385724992	0.209261385724992	1	FALSE	5.65970197356412	5.62749886540709	5.63448581734998	5.57119441538723	5.63674641076306	5.61571349290432	5.08462558171325	4.90735218417137	4.80095165486788	5.6254926052234	5.65834003400819	5.63552514356305	5.80933983789141	5.67181984877335	5.6855617697121	5.73391558081847	5.85196636611765	5.87196928758605	4.38292312514683	4.46376630070905	4.63988620654368	5.65284210553073	5.62499571982765	5.73572253769418	5.13824926988741	5.2222249559429	5.05975327916552	5.36762267656232	5.29659322722846	5.44311926177853
Akap8 (A kinase (PRKA) anchor protein 8)	0.243597404498671	0.332434461167393	0.332434461167393	1	FALSE	NA	NA	NA	NA	NA	NA	2.84294263828801	NA	NA	NA	NA	NA	NA	2.68214177261815	NA	NA	NA	NA	NA	NA	NA	NA	NA	NA	NA	NA	NA	3.31526769081608	2.99645925237712	2.70669188666205
Akr1a1 (aldo-keto reductase family 1, member A1 (aldehyde reductase))	0.132610750107834	0.125215024610769	0.125215024610769	1	FALSE	7.98676928895828	7.9880370326237	8.04459083708812	8.58806621393357	8.60240565732581	8.53832475437811	8.60417142496089	8.56816894751564	8.63559479229083	8.2170367925641	8.3070914926679	8.27350190280287	8.32171167439929	8.26304379834906	8.26053852720894	8.58517663487391	8.54892206538542	8.61659295097861	8.29953773957278	8.33412576750569	8.34438912519916	8.61824966961368	8.56026404181543	8.57676019923874	8.52800472479123	8.47113461046854	8.48253774115645	8.4559312994336	8.35461083702336	8.41197698162801
Akr1b1 (aldo-keto reductase family 1, member B3 (aldose reductase))	0.177453544465426	0.0470337330105422	0.0470337330105422	1	TRUE	9.0101140496428	8.97755183443944	8.98913616830876	8.9729883991453	9.06904422518293	8.99027985695477	9.22174419006382	9.22402097433711	9.24065778726674	9.19006169473912	9.23330090659453	9.26102770234103	9.24158995874227	9.23892535319166	9.27078821174685	9.42907820066865	9.43120506583067	9.44150007897906	9.57761009769958	9.56989167525614	9.5576991853512	9.17855281684316	9.18389586179048	9.15540266175941	9.43608269817663	9.40498186414941	9.33534345517642	9.00277564327532	9.05044455880042	9.03857061592197
Akr1b7 (aldo-keto reductase family 1, member B7)	-0.664007607874052	0.463573434140516	0.463573434140516	1	FALSE	NA	NA	NA	NA	NA	NA	1.25074939689619	NA	5.52317614036407	NA	NA	NA	6.11794225753295	6.10802465410478	6.05977923197481	NA	NA	NA	NA	NA	5.26025152998653	NA	NA	NA	NA	3.43560192661448	NA	NA	NA	NA
Akr1b8 (aldo-keto reductase family 1, member B8)	0.280979131665068	0.0380107207990861	0.0380107207990861	1	TRUE	5.78470812344462	5.82288052704577	5.77331594664577	6.07913060005566	5.91899438540803	5.92489324477254	6.65560942972758	6.56856267811645	6.64319817079635	6.14834234809547	6.07943144845865	5.89878637907681	6.10979305232527	6.21891675305186	6.1138129969911	6.50052961031579	6.53432467350308	6.57640724983489	6.79854308354249	6.72631354097521	6.68194113709169	6.06363667876963	6.0523702440258	6.09157713637925	6.28973673329217	6.25508145979672	6.30811327849015	6.35868284534186	6.31650600894508	6.40129937868414
Akr1c13 (aldo-keto reductase family 1, member C13)	0.101977108857993	0.317208414312616	0.317208414312616	1	FALSE	7.04510436251489	6.85048691201382	7.1882624407563	7.34270584792302	7.46057876077603	7.55361393580358	7.46951972222491	7.52563825574243	7.60607943592212	7.29500664117405	7.27432689792991	7.17236749928483	7.35262612599367	7.13576058101617	7.36388068330011	7.61306747598812	7.36615607616025	7.63427379576833	6.82354557543035	6.79096747644452	7.0135515880033	7.32015068217388	7.55237707109487	7.43517851500303	7.80605333331435	7.74971526359264	7.93767983624922	7.32270333514468	7.3499402168442	7.450254494034
Akr1c6 (aldo-keto reductase family 1, member C6)	0.844966771408082	0.0477087687718604	0.0477087687718604	1	TRUE	7.01738747752592	3.75580625972743	NA	6.73665898889205	6.65829718486211	6.50937598163341	7.98036239253744	8.0157216796149	8.02461333953001	5.99016070590942	6.05367830847864	5.98859834968244	6.62894998508501	6.60746199990212	6.670500465047	7.31636299928359	7.36849773110281	7.32759755217733	6.97790953393025	6.96203996437795	6.99645654067431	6.7841636845341	6.97827572632625	6.91830274273413	8.55086989010767	8.56565809918951	8.61372317447296	7.44767010595226	7.55043128157129	7.57108517157383
Akr1d1 (aldo-keto reductase family 1, member D1)	0.574656894974746	0.163189964096006	0.163189964096006	1	FALSE	NA	NA	NA	NA	3.15595804573019	NA	4.56121003180002	4.14736368899374	4.50535744033132	NA	NA	NA	NA	3.14552747232208	NA	4.28223220805072	4.45153423933256	4.29826973256107	4.26641176603611	4.0830346161971	4.05502207606218	3.5752155022676	3.96672576871781	3.64257450742719	5.78939018341555	5.75635349703385	5.50713814387785	4.47871300244172	4.43085394139919	4.58263427733273
Akr1e2 (aldo-keto reductase family 1, member E1)	0.0359562261862933	0.492324554166543	0.492324554166543	1	FALSE	5.27804423865215	5.43875193884921	5.27838998357583	5.8618040419081	5.70540015524176	5.85883143701155	5.10502429238832	5.45371181307593	5.33212787511824	5.73817875115671	5.83208998249876	5.75691386644275	5.25874880294117	5.59367944623055	5.57999469319869	5.83540873399496	5.95162742362624	5.7316828837467	5.32212645181876	5.50488412091455	5.43489505984554	5.60995880171521	5.94990606409767	5.03583941819773	5.74391883166022	5.78332568481352	5.70410283842226	5.23147081016858	5.41917142939464	5.35271615866757
Akr7a2 (aldo-keto reductase family 7, member A5 (aflatoxin aldehyde reductase))	0.0679685652902326	0.29887076301595	0.29887076301595	1	FALSE	6.11426081803024	6.08231938643078	6.07639448237695	6.12228549124084	6.10546646822086	6.25434082359989	6.38689025114226	6.49184668433747	6.46086704164275	6.10745772268894	6.10552304018322	6.18410966857976	6.19534169208043	6.21680598944134	6.13390870545414	6.15489505073586	6.1628223104337	6.19065633907085	6.29178218950973	6.20741655875591	6.15262760012735	6.13806082099933	6.23832257024771	6.33133797607487	6.53654252505307	6.51592056162337	6.70675155361712	6.11109184085884	6.21190386486377	6.10721498283187
Akt1s1 (AKT1 substrate 1 (proline-rich))	0.0853464989087569	0.285497714873118	0.285497714873118	1	FALSE	4.493077264602	4.44215394323939	4.86891389685278	4.43002427948928	4.55634357468687	4.24649169728642	4.79306872221351	4.83140605948541	4.38349694415536	4.56916902586945	4.49807849985918	4.23143240844797	4.69792390717832	4.78382330585117	4.6963110375573	4.63009089611874	4.43939707546243	4.65518006897893	4.866517339558	4.62792195554206	4.88058757929952	4.31755009288585	4.26610437815172	4.94386976732988	4.81125008808987	4.7552828532957	4.74103006679573	4.67103855689932	4.62004089822944	4.57605043376856
Akt2 (thymoma viral proto-oncogene 2)	-0.195103674725693	0.125808600639926	0.125808600639926	1	FALSE	5.04771723138092	5.10414792282777	4.96085918281418	4.59673243545546	4.88291200133235	4.89121501744117	4.88888933720185	4.90061567267754	4.6934535033134	4.75347082836408	4.67749696676118	4.8703301931351	4.86028746251074	4.76914756460214	4.7863924884045	4.18945296764884	4.11792771665476	4.27120901651429	5.12121437965845	5.1303584543122	5.17315942192959	4.29694923481377	4.26557191734466	4.4004901121943	4.9822771814518	4.77268274824597	4.95813275030765	4.84340102221446	4.66243909249782	4.57184667154843
Alad (aminolevulinate, delta-, dehydratase)	0.022497243083133	0.543769939677392	0.543769939677392	1	FALSE	5.22239499757529	5.3426685182025	5.33468625492297	4.58553946335268	4.68763742704	4.76960778731554	4.97078924687419	4.83524702067729	4.75993344353276	4.72213263596262	4.9502817662372	4.81781253486944	4.75627609557993	4.63564992848246	4.58561757597348	4.9148467207183	4.73339230577326	4.72009236965259	5.38609355836741	5.2539552400031	5.19224151773514	4.18777566348085	4.10938563499814	4.13506691940481	5.23053735886165	5.38458519051562	5.29869496893632	4.91220913376033	4.8923910259134	4.96246573472442
Alb (albumin)	0.295704591187313	0.121725133007442	0.121725133007442	1	FALSE	13.7920581888827	13.8033642848741	13.8234568085639	14.0732713007788	14.1147590508206	14.1144581276009	13.8546638831039	13.8942588380403	13.9168031695079	13.2651901448033	13.3265277982711	13.3384299862286	14.5591679371689	14.5921182818574	14.5897272113311	13.7033412625697	13.749324753293	13.7328775724871	14.3574351657802	14.3617930283461	14.3990308665341	14.1488975716138	14.2043800967695	14.2141976767129	14.9119068766587	14.9598616028719	14.9614723041609	13.9315778025429	13.9077638380377	13.9499634612647
Alcam (activated leukocyte cell adhesion molecule)	-0.0125412650701928	0.559391216673729	0.559391216673729	1	FALSE	3.33725438046577	3.62018756157274	3.19058799707255	4.40882732635077	3.98335847906652	3.62703478252049	3.29271844591378	3.53637622668828	3.76705090080997	2.74212050056559	3.3526172989585	3.12790231561366	3.56595049539191	3.15133118212514	2.92879098851319	3.27572523545521	3.53240424161281	3.39040630408583	3.47923056120634	3.61661647426703	3.60359667486021	3.27475664067998	3.46879182154755	3.40907860128668	3.10019555559561	3.79547605252162	2.81653622246071	3.67551110424416	3.57454963089938	3.43111478485284
Aldh16a1 (aldehyde dehydrogenase 16 family, member A1)	0.110171716809428	0.527629273445639	0.527629273445639	1	FALSE	NA	NA	NA	NA	NA	NA	2.16348907134624	NA	3.57526391728986	NA	NA	NA	1.38830527882022	NA	1.7843699672965	NA	NA	NA	1.82398978944655	2.29048338446836	1.6583714559065	NA	NA	NA	NA	2.99919547323202	2.91810377443474	NA	NA	NA
Aldh18a1 (aldehyde dehydrogenase 18 family, member A1)	0.418323680595361	0.199160378789949	0.199160378789949	1	FALSE	NA	NA	NA	NA	NA	NA	NA	2.06850916473978	2.18527983573578	2.27645497725565	2.20783039595869	NA	3.21223158106006	NA	NA	NA	NA	2.36604519020281	NA	2.40949684303923	NA	NA	NA	NA	NA	2.74855139862644	2.16590229414552	3.6057076643718	3.18122184254507	3.18176886788659
Aldh1a1 (aldehyde dehydrogenase family 1, subfamily A1)	0.244525240758183	0.0282125302191417	0.0282125302191417	1	TRUE	5.95924388350557	5.87847522650661	5.81738790508188	6.23922426303547	6.2080411730523	6.23292740051304	6.44099371144712	6.29515178346109	6.40786256740339	6.31107255323412	6.25272030111988	6.35137391295321	6.11167820938113	6.15905391435149	6.13005980211575	6.49323581774224	6.4659499841769	6.45986272330583	6.06977734083638	6.0715352999417	6.11524553528743	6.2656431734897	6.34433852227842	6.22023707452666	6.63967931782976	6.65849713665648	6.57519432018444	6.67838182583426	6.68952281684839	6.71604432959621
Aldh1a2 (aldehyde dehydrogenase family 1, subfamily A1)	-0.514710386114172	0.0477087687718604	0.0477087687718604	1	TRUE	3.69670607925169	4.04231163878549	3.92030282920887	NA	3.20293013602773	NA	3.41782551683135	2.77416294254826	NA	3.48637972163285	3.7073370428011	4.10452956544017	3.59108096210454	3.55790017766094	4.12175314252423	2.77376218454876	3.12765803972577	NA	2.43071881932496	2.34825791833712	2.48218743418549	3.68248340700574	3.25522274208711	3.60200546256751	NA	NA	NA	3.25429471020302	3.58332651911003	3.7862199575644
Aldh1a3 (aldehyde dehydrogenase family 1, subfamily A3)	0.164296618378478	0.390713999362371	0.390713999362371	1	FALSE	NA	NA	NA	NA	NA	NA	5.74439524535272	6.54288947763687	5.72899255016591	4.65900546070933	5.49972153894747	5.73745963261845	5.3675423056236	6.02968919277916	5.72166521580385	5.38369738134353	5.03518839641352	5.91794248023196	5.92542744745108	5.85112936138841	6.0249999934738	4.74216254827083	5.85692843884306	6.34100547718114	NA	5.19593022865603	6.87401000554047	5.92698381691566	6.37804683412387	6.22881676690121
Aldh1a7 (aldehyde dehydrogenase family 1, subfamily A2)	0.0318862377597113	0.487256371881277	0.487256371881277	1	FALSE	6.67525138605026	6.6826294759672	6.6070728251965	6.45886590570438	6.40675263653471	6.4794747197852	6.306967590651	6.43605853843804	6.20109470998195	6.59557526834046	6.57194827561108	6.50070646497177	6.00923518525019	5.91526991308375	5.9059910353076	6.2181321189622	6.16273370789251	6.17561242157932	6.28807243129907	6.2620121347494	6.31141047368559	6.58878358351586	6.5219819673878	6.55111145259759	6.48638615796876	6.50933163896531	6.43020999123996	6.56403971139126	6.55009107576815	6.61127863026698
Aldh1b1 (aldehyde dehydrogenase 1 family, member B1)	0.243870638645499	0.259322172810567	0.259322172810567	1	FALSE	2.66384554724315	4.26671908844085	NA	4.20952354908595	NA	3.98446175324454	5.22080587285885	5.2765413304301	5.32324755728774	4.36327622598711	4.02865754991996	4.08112654829565	3.96774040656035	3.9222359137264	4.21511942451729	4.70962700475485	4.60081090055744	4.71227661351891	4.9536656733455	4.95548950230476	4.28920001192083	3.88428531947948	4.25403463328605	3.81356573266963	4.49158376811729	4.63616056359272	4.31363042244399	4.5842169156573	4.98737089546989	4.53748866209993
Aldh1l1 (aldehyde dehydrogenase 1 family, member L1)	0.0973922212762776	0.18470672367824	0.18470672367824	1	FALSE	7.7538518632609	7.76898486455569	7.74866919581524	7.47908501656939	7.3818457339607	7.43845088723681	7.79517600533911	7.72394757798828	7.76206306568749	7.92347605604297	7.93772102576179	7.92866641230495	7.49524744842341	7.49389546796569	7.48645695576873	7.73235061340293	7.74053635024955	7.74502214903726	7.68535151641577	7.65751139155749	7.66532881029555	7.9510398732153	7.96621702826606	8.0095375302269	7.67827617852226	7.7492794941916	7.76305962231482	7.71878628866752	7.78654408938438	7.72957996007791
Aldh2 (aldehyde dehydrogenase 2, mitochondrial)	-0.0946323780911184	0.348218659590078	0.348218659590078	1	FALSE	9.59952422894557	9.64302098831007	9.66113141174467	9.4790162820532	9.44699434684334	9.50930986304896	9.84700408600793	9.86005027528202	9.87571710348555	9.26811386512576	9.26630165747788	9.28696891153057	9.1602218791717	9.16361445722401	9.15400035014202	9.03505199652301	9.07919408215726	9.05172555351137	9.94661536740537	9.93003947202104	9.9466168293965	9.17083141040405	9.17993147648843	9.17731488273966	9.24534353596357	9.26636959779395	9.26471000184163	9.46942000363076	9.52229512148654	9.51604470366333
Aldh3a2 (aldehyde dehydrogenase family 3, subfamily A2)	0.288964816549438	0.0420671548791003	0.0420671548791003	1	TRUE	5.77912836925098	5.41800099515558	5.68036937002762	5.09169983413681	5.03497719110761	5.71038492613247	6.20789870672296	6.31082723880871	6.09428463750884	6.05591361208375	5.77941469931559	6.03475715269666	5.98718668723167	5.97812697187534	5.94946489757726	6.0692166617105	6.26467341296862	6.16220197834363	6.01572725405223	6.1753329741914	6.19114412000479	5.87373938874384	5.8360730844289	5.9148754156492	6.01964854619131	6.15866825312366	6.1906820158636	6.13096174909874	6.09473011674181	6.34923256676121
Aldh3b1 (aldehyde dehydrogenase 3 family, member B1)	-0.45841153033012	0.434486052252501	0.434486052252501	1	FALSE	NA	NA	NA	NA	NA	NA	3.77619876054686	NA	NA	NA	NA	NA	NA	NA	NA	NA	NA	NA	NA	NA	2.56772066312167	NA	NA	NA	NA	NA	NA	NA	4.06785379731181	NA
Aldh3b2 (aldehyde dehydrogenase 3 family, member B2)	-0.151953850436218	0.0951411547736173	0.0951411547736173	1	FALSE	5.73892992826049	5.68032154347341	5.84467689453227	6.31157032245003	6.19455988602261	6.26438254532944	5.8749370981816	5.92832768115606	6.12500837407605	5.96856542662932	6.06808174757163	6.18670655167571	5.74638264191482	5.93396205671025	5.80649677858677	5.5176945809514	5.71985150443863	5.57804807204708	5.9870411233461	5.85460163139667	5.86551553581351	5.89070933071496	6.0633929239859	6.03033828567502	5.87834524768354	5.85047190977767	6.00792429100301	5.8154652757108	5.65189839796505	5.68230360951786
Aldh4a1 (aldehyde dehydrogenase 4 family, member A1)	0.138738628216601	0.186034616932968	0.186034616932968	1	FALSE	6.67575948660015	6.67034466415199	6.59145652152346	5.85580785446423	6.22814142667968	6.39627596335923	6.86145916636151	6.74080616164932	6.76639639320969	6.548615409157	6.57489925168771	6.56378200381525	6.31061641679206	6.31700371685355	6.02283827684724	6.51491126486135	6.35301093222576	6.47874535530467	6.78121543680661	6.695798991598	6.7221927608959	6.34443972634506	6.48809881161758	6.38936890943765	6.76754886960255	6.93562475250759	6.93795637184817	6.64268568939448	6.6080803201861	6.54560394376962
Aldh5a1 (aldehyde dehydrogenase 4 family, member A1)	-0.18352799379875	0.0214312632368761	0.0214312632368761	1	TRUE	5.07822127252457	5.17368712896174	5.02843212502084	4.52852756229175	4.833755371608	4.89137543869165	4.97269724856714	4.96286362384268	4.97111585505744	4.96400578859304	5.1364210965083	4.99697167271348	4.92533011858892	4.89213355230929	4.93752801331883	4.66910615692016	4.61218144136686	4.62962473242502	4.86452294057588	4.85972112892796	4.96147979243614	4.70467833824866	4.92225494601479	4.80233282583578	4.60789840178034	4.77155285425185	4.59529478400598	4.80750948824609	4.89344473133681	4.8385433992441
Aldh6a1 (aldehyde dehydrogenase family 6, subfamily A1)	-0.131264528735584	0.198432768732232	0.198432768732232	1	FALSE	9.51292807008308	9.53441377990142	9.50823847808587	9.06933697904192	9.07482116261388	9.00058034259208	9.37149134360106	9.35244074691265	9.40540954969419	9.13165121402532	9.15925326684134	9.13140427938735	9.05258163543926	9.0657903924477	9.09684426662334	8.81306287088879	8.78845080988181	8.73478412367976	9.59407075685154	9.58088601751385	9.59005740316254	9.05591957549399	9.00454352640474	9.02029939288215	9.10682201343412	9.09587432555103	9.06975586289142	8.98715314060729	9.03634672557182	9.02019103144188
Aldh7a1 (aldehyde dehydrogenase family 7, member A1)	0.125875446906384	0.238132791444874	0.238132791444874	1	FALSE	4.73514304094813	4.69666157291858	4.56821455887951	3.7488798114617	4.66512553843202	4.22978785596022	4.90909143049411	4.85830929526276	4.79519549081701	4.54160776168974	4.72336196586168	4.59081157641784	4.58074849176377	4.52437089296449	4.70359355098623	4.71974200695529	4.68656215555796	4.8693532454925	4.66750046720256	4.6933810165825	4.71803276927783	4.35278676859818	4.25167365267648	4.56662643472195	4.97395560784321	5.14711942936954	5.0688083674006	4.6394000433535	4.76390549079182	4.64018708262965
Aldh9a1 (aldehyde dehydrogenase 9, subfamily A1)	0.189647909848959	0.0123179977486051	0.0123179977486051	1	TRUE	6.42570098696618	6.44292193817556	6.36910349584131	6.37601943577235	6.3612209296317	6.41123810005935	6.73309669349449	6.76131187147633	6.71324215228454	6.44674090723558	6.41907702034447	6.44780232758642	6.52529371846231	6.58265685567393	6.57341997353256	6.72781156780962	6.78805922364955	6.78971621177381	6.71834792526569	6.6842717335306	6.67034466415199	6.72258897619546	6.59530373647613	6.65623892777207	6.82986224170738	6.84818474524292	6.81430687762379	6.58458524676001	6.49122779298644	6.512715183326
Aldoa (aldolase A, fructose-bisphosphate)	0.0929174467505245	0.200198450493844	0.200198450493844	1	FALSE	10.6819235731299	10.7410877234886	10.7167337371527	10.9154536761937	10.894734411922	10.9120285508058	10.694575537526	10.739215232527	10.7335068731442	10.9319267748838	10.9616739675683	10.9554537574066	10.9635463725184	10.978917769068	10.9774516626872	10.9972782922825	11.005764882353	11.0297910468229	10.7029951161407	10.7237291956656	10.748067027675	11.1161619882248	11.2007637674253	11.1957658956124	11.0468443458193	11.1323904790969	11.0780240158275	10.7323964067036	10.7436563331741	10.7383625284562
Aldob (aldolase B, fructose-bisphosphate)	1.39605039367774	0.0140639334987009	0.0140639334987009	1	TRUE	4.65572390434952	4.41882410851864	4.51284631580468	7.31654402178666	7.28164261811205	7.25109416808695	8.91676921434369	8.90743751379817	8.9034028758161	6.77214959078454	6.67306168471837	6.66214852005129	7.40707227538398	7.35625827733651	7.27443872536365	8.58065805672874	8.53585467151706	8.50694224713532	7.64731450954714	7.63470942279072	7.58022087412585	7.72856680045823	7.73823415707229	7.75311644244467	9.48943254893635	9.42123802911681	9.4208150109466	8.43709038199944	8.39565837111128	8.38031819549036
Aldoc (aldolase C, fructose-bisphosphate)	-0.157344740537757	0.242580464804253	0.242580464804253	1	FALSE	3.97579524492077	4.23494577139072	3.4772369405065	4.42619094050939	4.3541065381456	4.614173886416	3.76097669938914	4.14100763682302	4.04416676768141	4.63359976681077	4.55271520154588	4.64179454889416	4.5190071478334	4.55968758550793	4.16557433290939	4.28888268063186	4.19571767458042	3.8487180737986	3.36602839915712	3.90313470372418	3.76674355770148	3.83640893227974	4.07391446801355	4.46464213098698	4.48465374773357	4.42956240608312	4.56410374991986	4.19747227572393	4.06460697529739	4.25621812558591
Alkbh3 (alkB homolog 3, alpha-ketoglutarate-dependent dioxygenase)	0.0333497811999791	0.51793225535012	0.51793225535012	1	FALSE	3.66070048311523	3.35573517661538	3.76423998322067	3.88633553169398	4.2999626024204	3.44698401167793	3.2836788340035	3.63187258358467	3.44628270111535	NA	3.55181129385648	NA	3.2028392623373	3.82097541660516	4.13403196391092	3.31893283821661	3.67059110509861	3.29257269051424	3.89003804956711	3.65396571771505	NA	4.02311338270357	NA	3.85126931240413	3.49280175709789	3.5949545489686	3.7941870965668	3.96441711632617	NA	NA
Alyref (Aly/REF export factor)	0.20242006688348	0.140664208139765	0.140664208139765	1	FALSE	4.64402353269377	4.35523479509877	4.40151442380431	4.04400060341087	NA	NA	NA	NA	NA	NA	4.429468674591	NA	4.36922217498138	NA	NA	4.75782333620773	4.76710918263461	4.41074812818595	NA	NA	NA	4.34267562869992	4.50463310331708	4.3325217674308	NA	NA	NA	4.61968297708632	4.67130469657403	4.78047808868503
Amacr (alpha-methylacyl-CoA racemase)	0.381640255994341	0.294086393046485	0.294086393046485	1	FALSE	NA	NA	NA	NA	NA	NA	NA	4.56564591472827	NA	NA	NA	NA	NA	NA	NA	5.2220974115649	NA	NA	4.66353248770306	NA	NA	4.95622861289986	NA	NA	NA	NA	NA	NA	NA	NA
Ambp (alpha 1 microglobulin/bikunin precursor)	0.525233632849289	0.0526512069883937	0.0526512069883937	1	FALSE	5.70255781448036	5.58207422139633	5.8717056792718	5.3227069399402	5.5850586771847	5.07681987169647	4.96576120135677	5.20055928052555	4.9475492778685	5.41394604839727	5.28935127320103	5.4386488232712	6.85347175199847	6.7939478893635	6.61877016964947	5.86217115692652	5.68780536583851	5.83552495424668	6.59238527448644	6.4309342059466	6.59034152761142	5.7060442309642	5.88951978201576	5.85616155509309	6.99249654050693	6.91477976365991	6.88075898036874	5.7461165594588	5.7101534578365	5.84624005738086
Amdhd2 (amidohydrolase domain containing 2)	0.22238992803216	0.0604509323934823	0.0604509323934823	1	FALSE	3.90542792342128	3.9132628321552	4.18228707845972	4.81019115006737	4.54530121545165	4.50955017177897	4.57519129414717	4.37828271597768	4.53864989988248	4.1316964807913	4.30227517714312	4.06592553218577	4.21233587416207	3.95634479081621	3.80560201359801	4.55859826480921	4.58288111467734	4.47006825474603	4.76516341676755	4.62933913276101	4.57151299593546	4.25665593723183	4.21338616786816	4.25627097197292	4.42906020200217	4.53538114445554	4.30353236410601	4.4824288340058	4.50259793130465	4.61129633787674
Ampd3 (adenosine monophosphate deaminase 3)	NA	1	NA	1	FALSE	NA	NA	NA	NA	NA	NA	NA	NA	NA	NA	NA	NA	NA	NA	NA	NA	NA	NA	NA	NA	NA	NA	NA	NA	NA	NA	NA	NA	NA	NA
Amy2 (amylase 2a5)	0.533712080718451	0.155763040384119	0.155763040384119	1	FALSE	NA	3.00511788902915	3.13404018076695	NA	NA	NA	NA	NA	NA	2.73477897629212	2.97035488145311	3.05954563988226	3.34548153787415	3.05999548723148	3.3932239747751	NA	NA	2.31882874453595	4.74469393301525	4.43614851058473	4.37143340541454	NA	NA	NA	NA	NA	NA	3.18793556616377	3.22271802147219	3.06894763023401
Ank1 (ankyrin 1, erythroid)	0.340370031929483	0.0665600399008367	0.0665600399008367	1	FALSE	2.99206684942745	2.63382176629705	2.29820080313721	3.14365626697628	NA	3.28691366718692	2.8448516112332	2.91888803710842	3.29065146595951	2.93875814306269	3.44555456536861	2.62520501712548	3.56143612171813	3.0937629775179	3.47880358862972	3.26482013813043	3.26023647281835	3.00784133967846	3.72293591677883	3.85664712948448	3.6295781077701	2.75110803821384	2.99390981065398	2.66234452043944	3.75689519096874	3.70936784210766	3.52732060787705	3.97623530899278	3.29495739971389	3.28339288468769
Ankfy1 (ankyrin repeat and FYVE domain containing 1)	0.122868929262482	0.43218055773626	0.43218055773626	1	FALSE	2.89951209115903	3.02433918452748	2.94212598099773	2.50332329058614	3.821128530477	NA	NA	3.21267360753989	NA	3.67086299109063	3.83621702879561	3.33975025755723	3.85957205681725	3.84102710915618	3.73623684914695	3.57732005530401	NA	4.00528320197267	3.98668397472059	3.33405334415552	3.56554843533357	NA	3.32571740208725	1.84854983368303	NA	3.79701297783614	3.69116562763225	3.91102999526567	3.79092839084601	3.32790289016418
Ankrd17 (ankyrin repeat domain 17)	0.0222598131914849	0.547610533280291	0.547610533280291	1	FALSE	2.89069182300004	3.35275852504064	3.31127495165607	NA	3.43914437590128	NA	3.23745052533504	3.15379885204181	NA	2.71915714967202	NA	3.38061863817738	NA	NA	NA	2.59879394793005	NA	3.28638143940762	3.13617825888401	3.88436347620743	3.11072904947422	3.42544587678923	3.12959295698424	NA	NA	NA	NA	3.48409945253196	3.04677042216245	2.97636180257398
Ankrd44 (ankyrin repeat domain 44)	0.0445242851233786	0.490610318873747	0.490610318873747	1	FALSE	3.87794052163707	3.635557066314	2.93102490188033	4.1578279219625	2.96085455039535	3.67335289465987	4.0928416919977	3.64893706048382	3.53948144230815	4.01597027858024	3.59507393882135	3.45237139633905	3.92909977744603	3.93425228209405	4.16341822250073	3.77560896398081	3.79842384547786	3.33793939375331	3.55922258290372	3.49929739930426	3.69078582405755	3.61790966482029	3.4658700122132	3.92178858265502	4.05477035060007	3.55238936813623	3.93495047144268	3.78937453220105	4.25378509682588	4.023752135899
Anks1a (ankyrin repeat and SAM domain containing 1)	-0.0726359992835607	0.447270307554957	0.447270307554957	1	FALSE	3.34705613771226	3.08307888067309	2.92844802272846	2.95325033698781	3.73908119719438	4.08231938643078	3.22535977363996	3.51432428646814	3.44165610397049	3.85278790735342	3.62539908692878	3.78421080756136	3.31720275195042	3.13175573695654	2.85008930003607	3.49291709222293	3.20551137715527	3.11145036778962	3.2106475786893	3.50620838930675	2.83008085949439	3.68356172163026	4.00415078822466	3.73595535401226	3.40321317707224	NA	2.80591150518794	3.04702529276481	3.60164898044112	2.82909859485776
Ano10 (anoctamin 10)	0.238102458689485	0.167445535421373	0.167445535421373	1	FALSE	3.37437181316828	3.62177057636189	3.32590444835314	NA	2.28320469022545	NA	3.51506901403224	NA	3.59144006479236	3.06442245358973	3.23013075381289	3.66382278156708	3.31447901754608	3.51332650650663	3.74407496195201	2.79717695831258	3.63183766967688	3.33895204657713	3.9086207917474	4.07386306801921	4.11928976837475	3.65014415876485	3.04419475135979	3.21161189343853	3.84696460961853	3.59133234337109	3.89538987847521	3.64399468185114	3.57212568644468	3.54855992669525
Anp32a (acidic (leucine-rich) nuclear phosphoprotein 32 family, member A)	0.275187554853024	0.0508936051735382	0.0508936051735382	1	FALSE	4.98739363559666	5.03531158523126	4.80592182043092	5.44486580797976	5.06988257814494	4.96149831399355	5.36098224136863	5.38859941376392	5.42730781512388	5.10937309725567	5.32303493863427	5.22280842429802	5.49131118242634	5.27579301274218	5.66745788927041	5.24686408315416	5.12010721225145	5.24807557191596	5.78677407424712	5.6892068922049	5.69108464849208	5.1367327876041	5.0896337361069	5.00210840010525	5.71757772701315	5.77493198059111	5.67475722778515	5.77399632511117	5.87820299328645	5.86930141918681
Anp32b (acidic (leucine-rich) nuclear phosphoprotein 32 family, member B)	0.216187903064347	0.102082333620391	0.102082333620391	1	FALSE	5.38675922368652	5.30003218010115	5.26713874012644	5.43964640664432	4.70510981251297	5.55404236581042	5.50542413729575	5.40703317443292	5.92185045585573	5.66669695168385	5.98043437153494	5.67042681581173	5.86511214431416	5.76826108999362	5.7040308847996	6.04674205193044	5.79975305155495	5.7106852284519	6.00292750206307	6.00687247381599	5.41328604171597	5.56415558855161	5.38617635212594	5.48325148450227	6.03419590280049	5.43171320889715	5.86075923739781	5.84539219526646	6.03880049692493	5.76010648457034
Anp32e (acidic (leucine-rich) nuclear phosphoprotein 32 family, member E)	0.25691595346436	0.0510389815594551	0.0510389815594551	1	FALSE	4.77191198191652	5.53602802597335	4.69373783916953	5.41127708721297	4.78167444901823	5.06322680199698	5.09246117311886	5.3909358962607	5.3898352271857	5.05912594425911	4.98677497639475	4.95177427384828	4.84889330305891	5.01276530998352	4.64813176683372	5.19323161710826	4.67191040597266	5.24460929837307	5.57969306345875	5.33530102096586	5.36782533122412	5.24893325276164	5.28771976612915	5.01830479475687	5.15352973879424	5.35229948971812	5.26559817001809	5.49222494312646	5.57520642427004	5.7059060415192
Anpep (alanyl (membrane) aminopeptidase)	0.482156464918955	0.0194742302159009	0.0194742302159009	1	TRUE	4.9086688231439	5.09980435048252	5.01443117531216	5.15636829962706	4.92802441377701	5.54821773769051	6.17019548140577	6.25200116681495	6.22945910493255	5.75383448491209	5.77081583447895	5.74048238191389	5.53357892126346	5.38402907826922	5.44391822934834	6.16712104551559	6.20418963546043	6.10310103289154	6.56181794990764	6.5639970174596	6.48927799335687	5.55719868854789	5.62556273996637	5.50375260779863	5.62804448261682	5.85685376029057	5.87933328334048	6.02035551535183	6.08164427597693	5.92392642867551
Anxa1 (annexin A1)	-0.231386912614449	0.233620655673682	0.233620655673682	1	FALSE	9.52094862616893	9.44516800765629	9.46290302235822	9.79630572825112	9.83327436525943	9.79532051637159	9.33576549595765	9.32655757118303	9.32369881762245	10.1802697186984	10.1875376566805	10.205548911173	10.0528940467474	10.011059490432	10.0087367376215	10.3060502936879	10.298979000998	10.318316841335	9.06055003380082	8.97356535833298	9.00813445037382	10.0743154321844	10.0807242756077	10.128265042633	8.78900863668265	8.8083979226101	8.82932633584167	9.41894677629128	9.46545620890058	9.45514841368518
Anxa11 (annexin A11)	-0.00668528767191952	0.553044669436619	0.553044669436619	1	FALSE	6.66711154207503	6.66912600409016	6.7082148313008	6.73334078138619	6.71093038307982	6.77214959078454	6.55788945877795	6.58918371624788	6.72033319465959	6.90556751865141	6.78860741461918	6.85262313719614	6.85156166625625	6.92816894758854	6.78075627850781	6.85307246603557	6.8397706747583	6.97431133159451	6.73564402139449	6.66562016406638	6.70433251251461	6.72511399855272	6.77635406863959	6.76682039961706	6.48686075861086	6.58171127337328	6.4645359485509	6.85124932023306	6.82441146243387	6.88547674976732
Anxa2 (annexin A2)	-0.324668012066536	0.0273746202541816	0.0273746202541816	1	TRUE	10.9086027795614	10.9785817689727	10.9792751300934	11.0957200764602	11.114425591601	11.118759427021	10.4485086816209	10.4518601785717	10.446835177086	11.0794981173608	11.1166038828742	11.1564939519453	11.0931204112391	11.1020478695314	11.1126805874349	10.7987228940519	10.8179749355101	10.8714817591454	10.3929613393442	10.4230108302067	10.4005059091858	11.0398238183461	11.0394400207804	11.080591048007	10.2026625906358	10.2214783713088	10.2235914851936	10.5936525583979	10.6078296217731	10.6192662684892
Anxa3 (annexin A3)	-0.238508930486859	0.0193627595655898	0.0193627595655898	1	TRUE	9.00889077072401	8.89613861863421	8.91336217536733	8.67287434628497	8.80529568050555	8.64453049210045	8.66797370727133	8.70871490429035	8.70149361025728	8.77765313179169	8.60019912181792	8.66576937126304	8.95525467408897	8.98460074241351	8.93377916113556	8.90215801551277	8.84445156409932	8.91118523168338	8.57357524027736	8.62366205202674	8.59362641696911	8.46602750378795	8.43733178847502	8.55315695714903	8.12825215227739	8.28477321469253	8.27124824178112	8.62258998346251	8.53758339698472	8.60927479146435
Anxa4 (annexin A4)	0.0975280548477269	0.317208414312616	0.317208414312616	1	FALSE	7.25760470211827	7.1772700281657	7.15437257653267	7.41003576155868	7.34259030041776	7.39307292232947	7.68015554489606	7.67672579512091	7.63639261072674	7.7730007013474	7.74948733909335	7.67762803904782	7.53540758520269	7.51499802903988	7.60710834359133	8.04462362076874	8.06664355255252	7.93563064518365	7.75869626117325	7.77734738168133	7.67205047544424	7.6514894575784	7.64749440343877	7.71614724716449	7.12243459651916	7.26239557129761	7.00559086720442	7.39202541923342	7.47125250378281	7.52494909888185
Anxa5 (annexin A5)	-0.0524688284579995	0.444836954482696	0.444836954482696	1	FALSE	10.8756034621612	10.8773915071487	10.910185492319	10.9639220066316	10.9309368768681	10.9842475469948	10.8335621661068	10.8148227615581	10.8375963985089	11.2237302386449	11.1641024124818	11.2262797188817	10.8455449350378	10.8947722995126	10.8445802389912	11.3437298165054	11.3425191896606	11.3573760554696	10.7484696191813	10.7265332354114	10.6925893498858	11.1977388689505	11.2679395332615	11.2352244411799	10.5369950859079	10.5792027805902	10.5234835465871	10.6267037768733	10.6136973942061	10.6480429413066
Anxa6 (annexin A6)	-0.126682897012592	0.324119850710187	0.324119850710187	1	FALSE	10.0170310805278	10.0350877477414	10.0329548756791	10.1602748314086	10.1226080155649	10.1773323258085	9.67519668400261	9.6685109693843	9.64909447162618	10.7385398648678	10.7456491165302	10.7574150125302	10.4924540940642	10.4572474800495	10.5105070506205	10.205096776337	10.1914787568714	10.1740643011994	9.7001414378526	9.71650225642788	9.74967504423863	10.61281322056	10.6790401863931	10.6475033975446	10.039124682096	10.0801513096141	10.0461281362351	9.83886039841368	9.83185666187143	9.82722359956207
Anxa7 (annexin A7)	-0.0226203043080608	0.520415792889349	0.520415792889349	1	FALSE	7.1979734793753	7.1723474956099	7.15431181143649	6.94315946868947	6.9103249278338	7.03075540551848	7.02083552331808	7.01406511782649	6.90014226035982	7.5082622512626	7.46261678388857	7.43648668902495	7.40232141045609	7.29158514115647	7.29477695582131	7.52588877663945	7.46986970029095	7.47935183718854	7.16825090501235	7.13743179707144	7.04608719923203	7.40794751926803	7.30254753878461	7.20785381715653	6.7843338437654	6.79186615307519	6.86530024272912	7.13874280737225	7.04844327914925	7.02674474022176
Anxa8 (annexin A8)	-0.0516890545766733	0.534727916196849	0.534727916196849	1	FALSE	3.41337744526771	NA	2.61870146559335	2.52867882939989	NA	NA	2.36526419976895	2.56327285793387	2.96033191805959	3.72738683092857	3.74935190807235	3.94173547430775	NA	3.79436387640286	NA	2.86457444360903	NA	2.97196101294038	2.54885334307365	3.01927491314477	NA	2.9552942023057	NA	NA	NA	NA	NA	3.39999135066418	3.31813314816711	3.83837699406972
Aoc1 (amine oxidase, copper-containing 1)	4.85205924540053	0.0335687392688919	0.0335687392688919	1	TRUE	NA	NA	NA	NA	NA	NA	1.15751590522991	NA	1.75936039643713	NA	NA	NA	NA	NA	NA	9.11439826079401	9.02803865208383	9.22365664065006	5.76878510200775	5.93550453666196	5.60802855712105	NA	NA	NA	NA	NA	NA	3.72847564920871	4.17407079469229	4.21351837288672
Aoc3 (amine oxidase, copper containing 3)	0.0292117184088272	0.531034206819422	0.531034206819422	1	FALSE	8.87656605875172	8.95792040096624	8.8998281766835	8.17075130879612	8.0852653017169	8.11286690866318	8.57820661618612	8.68100643728801	8.66967169429622	9.17292998907333	9.19768358868941	9.19640295078373	8.90840162820687	8.87554049487067	8.90856975663642	8.49396749887319	8.53761833860953	8.55112760660785	9.16327480332129	9.16177937543662	9.23444144333684	8.61451845350707	8.67478193971877	8.7187554705939	9.14597289214829	9.11582917820207	9.17217495240009	8.39119202531761	8.40443057984591	8.34992252982182
Aox1 (aldehyde oxidase 1)	0.125526145214574	0.339362819995991	0.339362819995991	1	FALSE	4.26215499557072	4.46566108494142	4.23312111791982	3.87177466553986	2.86954177882236	3.66920822517164	4.08651204657428	3.99947692823519	4.32169724521235	4.70019554908852	4.46443956080374	4.66380570707427	3.95971452322469	4.02619807325948	4.09131055011443	3.98447998209519	3.87855860298249	3.7801630920591	4.71118651139183	4.12138846350904	4.48664358786223	4.03194210270598	4.26402591788118	3.76518463817645	4.43009789781798	4.23041054727767	4.49264796258695	4.56735682386676	4.28750923378589	4.53610886577264
Aox3 (aldehyde oxidase 3)	-0.00840984241061335	0.573128986766754	0.573128986766754	1	FALSE	NA	2.72963325025442	NA	3.62484954448937	3.56357305915018	4.09042157329153	4.70195929620092	4.39388292770275	4.54773360200284	NA	3.39314158449263	2.54950160631986	3.82116935809853	4.04295070248878	3.84191275385506	3.23536710693908	3.46965158439432	NA	NA	3.77119892042008	3.62406579213195	3.05614475750979	3.12548249087613	3.46965158439432	4.83030603668472	4.62079165734088	4.39372508097819	3.89951402461433	3.62283666638228	3.84772637587174
Ap1b1 (adaptor protein complex AP-1, beta 1 subunit)	0.191943338199775	0.0788810226585602	0.0788810226585602	1	FALSE	4.33124659930012	4.56029920278373	4.34740345312111	4.4035540511626	3.97428150006869	4.5407898405953	4.79282412485914	4.82980390421593	4.64175987428173	4.81205148546615	4.6023974911954	4.76795665218299	4.80361452783102	4.80288078941674	4.73624226197668	4.44141043996938	4.78754216702265	4.78951017041939	4.91098204241628	4.88602330650098	4.98206265057474	4.59957964527099	4.68153359810188	4.78963014744491	4.54444829212601	4.57568142943099	4.69681733907799	4.95650277777004	5.00462273531281	5.17990909001493
Ap2a1 (adaptor-related protein complex 2, alpha 1 subunit)	0.198805462448455	0.301259297806043	0.301259297806043	1	FALSE	NA	3.61341378086092	NA	NA	NA	NA	4.48574882137778	4.22472718182536	4.25797611601076	4.24993070886564	3.52364976960433	3.78496456674302	NA	3.67614326614886	4.21787435589451	NA	3.99342981644262	NA	4.63836929867901	4.64705542292917	4.74609774369	NA	NA	NA	NA	3.27841451716384	3.88769097619582	4.1717032289777	4.19842343156054	4.2624932937286
Ap2a2 (adaptor-related protein complex 2, alpha 2 subunit)	0.13832234833688	0.168702116216203	0.168702116216203	1	FALSE	4.39369076418745	4.83817022150618	4.84856786034815	4.96100278042056	4.74506518822346	5.006643618839	5.28033279236386	5.3068272769898	5.33994974131629	5.16318874496958	5.12904392195549	5.01150011147177	5.19328287865243	5.28419206715498	5.01161192281412	5.08500817262082	5.17943142914282	5.17059409646096	5.51469354267562	5.28993403425199	5.46784027458716	4.80408970851905	4.9710100605029	5.00707886089609	4.94857281558163	5.22943410910003	5.14499262384746	5.30254205550036	5.2969272162748	5.17575611630462
Ap2b1 (adaptor-related protein complex 2, beta 1 subunit)	0.182236481141893	0.0851473766627858	0.0851473766627858	1	FALSE	4.20486845550525	4.57453752130206	4.38695576040787	4.27809629157318	4.05756291064271	3.63852569497853	4.51579443813594	4.48340305909564	4.67674130720507	4.75363127637621	4.53294028837287	4.25399682750574	4.64647950825279	4.2539287746045	4.54812215689132	4.68604103268369	4.56592004021901	4.55327447977168	4.82275563703103	4.60715274035522	4.72021278718112	4.55815740696409	4.4507493755375	4.59420216561862	4.61002674182982	4.59831755939022	4.42643920960068	4.41259863691054	4.44862348311064	4.48466019177421
Ap2m1 (adaptor-related protein complex 2, mu 1 subunit)	0.033086939083324	0.507197738091453	0.507197738091453	1	FALSE	5.23095230067403	5.10304436587412	5.23515645454616	5.55206961099079	5.06834836066393	5.21224247770701	5.92322288252224	5.7143169636514	5.58323925474889	5.63616636522597	5.23900080273338	5.61836200779692	5.37881330918084	5.53224525922365	5.34906444884583	5.10956533066792	5.2665429482413	5.46395915973824	6.01425039023548	6.11829742490263	5.79843421439645	5.28684049750889	5.24084474665894	5.07804617184845	5.30537596145053	5.26683525425047	5.18929086064064	5.62378201559526	5.59943979863967	5.51104417586014
Ap3b1 (adaptor-related protein complex 3, beta 1 subunit)	-0.15508440052287	0.339317084391065	0.339317084391065	1	FALSE	3.68448214423812	3.55183589748114	NA	NA	NA	2.84841763125584	3.81046366955805	3.96827511023871	4.14413612726257	4.08662243882089	3.08342273534546	3.58662064676684	4.13500944135116	3.88527173759777	4.72395167234112	3.7898231330309	3.97243533512709	3.31915401235363	4.00268452032941	3.84734554302324	3.86334381070646	3.29539096078856	4.06211307505818	3.17464130876795	3.49327585365844	3.64396006007838	2.62408451356953	4.15142048770084	3.7232636580093	3.59643428527711
Ap3m1 (adaptor-related protein complex 3, mu 1 subunit)	-0.374787655295753	0.224593458433085	0.224593458433085	1	FALSE	NA	NA	NA	NA	NA	NA	4.05421466307332	NA	4.32655172899971	4.39644723199354	4.47660850857877	4.55020499976764	NA	NA	NA	4.57571772912505	NA	NA	4.57933102450809	4.38634882386383	NA	3.19835427773144	NA	3.16617071673022	NA	NA	NA	NA	4.21901359187085	3.77718823447839
Ap3s1 (adaptor-related protein complex 3, sigma 1 subunit)	-0.212827130151114	0.378761448469933	0.378761448469933	1	FALSE	2.93074868987264	3.43144913056182	2.46961772464161	NA	NA	NA	NA	NA	NA	NA	NA	2.7952349805784	3.2452826807292	3.52763338729093	4.21200117554279	2.9813503618906	2.62671479945236	NA	3.28547324210063	1.28150835074761	3.74983457441273	3.02732570642751	2.84859189555127	3.26177600743222	NA	NA	3.0455600451868	3.08351974882017	3.62974128747047	3.38805173735266
Apbb1ip (amyloid beta (A4) precursor protein-binding, family B, member 1 interacting protein)	0.401681971599999	0.00661618625423942	0.00661618625423942	1	TRUE	3.85426500492112	3.71691409490618	3.99594574575166	NA	NA	NA	3.97655610444294	4.30446723461528	4.17722417538199	3.83478199389251	3.61742779293093	3.7547592569044	4.18809228525878	4.19232832652701	4.26972888447176	4.76953902773336	4.55763677632758	4.70544715761661	4.23583426249285	4.17954289749264	4.23285259178037	3.96534102065669	NA	4.04885519782972	4.28778255052969	4.33360978358862	4.39991617986609	4.42320164970806	4.61854407986816	4.72835047691486
Apcs (amyloid P component, serum)	0.744593293511329	0.0938198890001395	0.0938198890001395	1	FALSE	3.7212195222323	3.95136398815284	4.26019882921035	NA	NA	3.87232643696114	3.95056172905206	3.37785948870336	4.23906956343596	4.457948815616	4.39363585562436	4.50963250889091	4.47778092851619	4.55937556082934	4.63371600116892	4.8194433834698	4.9283418952504	4.6255919617697	3.05731856067853	3.94695538664312	4.12822740247183	NA	NA	NA	6.79788196578188	6.81675328548304	6.90226656908307	4.20260578471626	4.40885449331871	4.52059196737152
Apeh (acylpeptide hydrolase)	0.0971670082831643	0.137682665420683	0.137682665420683	1	FALSE	6.18761930584938	6.27441076931784	6.12354618757263	6.25705589035262	6.20244514897684	6.00954648763014	6.23197377832812	6.29216700074067	6.2693586140674	5.99242176170092	5.94070942129698	6.00683882094903	6.26643425526131	6.24508107942859	6.21870368476674	6.21812049154503	6.24437144701161	6.17776036246267	6.30031411845732	6.34330654581537	6.2585226935022	6.08505917707683	5.95156681441503	6.16444438583326	6.32348896759911	6.3892845775897	6.37006312091009	6.33938149620843	6.43331836659007	6.37681476546995
Apex1 (apurinic/apyrimidinic endonuclease 1)	0.541064470224458	0.0664102665600033	0.0664102665600033	1	FALSE	NA	3.32358624093304	NA	NA	4.22838774121871	NA	4.12758375845122	3.92086492870989	4.35810786292656	NA	3.5908055894979	NA	4.03082160392815	3.02813592504236	NA	NA	NA	NA	4.87515587400494	NA	4.68611388913495	NA	NA	NA	4.48621236681943	4.23754842248764	4.50985416237699	3.88942486778825	3.88539865332834	NA
Api5 (apoptosis inhibitor 5)	0.265461472858547	0.36313957880896	0.36313957880896	1	FALSE	NA	NA	3.22183687679652	NA	NA	NA	3.77665147645512	2.95502259836073	3.23256406228657	NA	NA	NA	3.25855661217727	3.26409049275513	NA	NA	4.01076193920001	NA	3.68813558845734	4.13355530616983	3.78582253531712	NA	NA	NA	NA	4.33691889073986	NA	1.76954749062801	3.29394279863061	3.38330339216737
Apip (APAF1 interacting protein)	-0.0223898183441123	0.476655138549162	0.476655138549162	1	FALSE	6.7027129453625	6.74756195196996	6.65122394298988	6.4616202310818	6.62662311239056	6.52573846932159	6.65041992519221	6.49624502136118	6.55208652299944	6.39117311801556	6.48782717408849	6.45273049984692	6.56118100417651	6.58695234755313	6.45491284838016	6.47737943338361	6.29573587945378	6.30983283396013	6.740752203406	6.76746941802202	6.6135979517181	6.51140952822823	6.42051103474599	6.47361484276405	6.56911128944269	6.5582951895128	6.57564361627843	6.66542119713008	6.51153287307058	6.5228545484517
Apmap (adipocyte plasma membrane associated protein)	-0.250731879371066	0.0463340646541106	0.0463340646541106	1	TRUE	6.05542561316723	5.98469871033933	5.93163814940515	5.66526768959952	5.80925750917153	5.76921634284375	5.32727777607274	5.35655232812523	5.25910296982858	5.56940298668217	5.57025039716297	5.65289085176695	5.30059600172653	5.35406773862174	5.23232306524079	5.29767932601725	5.26826594954643	5.11181589839363	5.39182613582672	5.39603957924963	5.39141373791514	5.7022585863784	5.81211054522265	5.5988534854384	5.1775630528445	5.2051500622939	5.06793982050907	5.20374930761293	5.24312065514589	5.20920379679368
Apoa1 (apolipoprotein A-I)	0.0761929721763156	0.506820345803609	0.506820345803609	1	FALSE	11.6854145956221	11.6775302644784	11.7165751339953	11.6646961568649	11.5934471486957	11.6410130843118	10.3767331688522	10.4068533814211	10.38760810485	10.6926939542767	10.6620452387858	10.6874719182232	11.9753177840394	11.9655245761803	11.9340888900256	10.8722054471187	10.8406048527405	10.8374387148564	10.309953762562	10.3020333902568	10.3324170383798	11.4231421789364	11.4295741220915	11.4319676310633	11.9582083124444	12.0027200983373	12.0134622598066	12.1257072750515	12.1614248022387	12.1690480973832
Apoa2 (apolipoprotein A-II)	1.05975057361178	0.117365888545202	0.117365888545202	1	FALSE	9.70652709912762	9.64181333062792	9.73947178936325	8.94949407942367	8.81809960076381	9.10997165287664	8.34847588181603	8.45445147295345	8.54778526116434	8.15689712844135	8.07830027440865	8.09275185631295	10.0775768185733	10.0658738467689	10.0678914330918	8.94818907403121	8.76768458926458	8.76227904471455	8.46982087123865	8.66039886343818	8.58923915659909	8.90772591461525	8.67583709731749	8.85340001344596	13.8340858321674	13.8061669469252	13.8656656187747	10.5172855368922	10.4910513763641	10.6028101941017
Apoa4 (apolipoprotein A-IV)	0.160091756346911	0.446435105281592	0.446435105281592	1	FALSE	10.3326184336535	10.3970970115322	10.3829049735328	10.0615197076681	10.092255016813	10.0609390620492	9.07763556283736	9.06216219645113	9.06433859188282	9.80678803764624	9.85168814715844	9.85983137026857	11.0310119074377	11.03976214348	11.0244471240406	10.0323350636827	10.0326105685562	9.99678416786736	8.68723219419974	8.74186468395196	8.73728452976687	10.3511711429578	10.3584424180348	10.2845580878384	11.7363089057785	11.7774525933327	11.7208897776062	10.3710905205478	10.3732784429003	10.345072534634
Apob (apolipoprotein B)	0.481575561857335	0.0510389815594551	0.0510389815594551	1	FALSE	NA	NA	NA	NA	NA	0.943328753108476	0.523431480344759	NA	NA	NA	1.1948876265849	NA	NA	NA	NA	NA	1.29857620863229	NA	1.21851460873808	NA	NA	NA	NA	NA	NA	NA	1.3542772436553	1.42063330655759	1.39654861344477	1.52419911019226
Apobr (apolipoprotein B receptor)	-0.277960892674121	0.396157198705075	0.396157198705075	1	FALSE	1.21033898648585	NA	NA	5.06240238137677	3.91401910464283	NA	3.57445275127466	2.68197766944732	3.36553857433121	NA	NA	3.52397588742056	2.05050518011009	1.00015868772683	4.1041856722005	2.76264646703815	3.11223639438583	2.06537929600154	3.15324598070359	3.1366540509474	2.79051558228033	2.35651007301676	NA	2.76184692138237	NA	NA	NA	3.48070458586167	2.40401205911233	2.454989154373
Apoc1 (apolipoprotein C-I)	0.435512848366549	0.180449682947876	0.180449682947876	1	FALSE	7.62324502787558	7.53186487731335	7.4932230060144	7.9101330130972	8.03582732418741	8.14884769475257	7.21679435133125	7.30263892378755	7.03034711485752	6.37302520560544	6.51541127041812	6.71836162613835	7.48955899118705	7.33511340212941	7.10245867632413	6.68851609028162	6.64447641530337	6.84877314814526	6.78286719774698	6.88931534361205	6.90121687559925	7.59661467349728	7.62165630569207	7.6423261219521	8.402896944344	8.36567066847337	8.17163718539523	9.2890436611861	9.14843336423458	9.3660992350543
Apoc2 (apolipoprotein C2)	0.174254138313202	0.461063852347667	0.461063852347667	1	FALSE	6.17316941817442	6.3865661089008	6.20366318334344	5.85709769591874	5.7942806885901	5.98988378356569	4.01930160442879	3.44933686455301	3.43384078496311	4.80178465404854	4.6834269763702	4.73105830398657	6.39590252724655	6.48395278648847	6.56022429360196	5.25758773168672	4.99031503300098	4.91907783710423	NA	3.58258008787213	NA	5.66168405236336	5.82828630085047	5.6768428367283	5.70008177439378	5.67021717817648	5.88663305844996	6.44602293120979	6.33260590321228	6.48172679064614
Apoc3 (apolipoprotein C-III)	0.415868847558111	0.163747941805898	0.163747941805898	1	FALSE	5.20186906401356	5.59818950314661	5.31150674835814	5.15494769268158	5.31702543110763	4.77529290232225	4.47220180356499	4.1586763308556	4.24132157417484	4.45888722644598	4.48121497135889	4.37654738912503	5.39515879314222	5.53059205140344	5.64116449678055	4.93630814244361	5.02890503473374	4.9819393950041	4.21528253876604	4.29645006539307	4.40875261455102	5.0854841441007	4.9266019975335	4.61815641493478	6.36739552974655	6.35708217254259	6.22944756844827	6.32258076673749	6.31383536398459	6.26440694293291
Apoc4 (apolipoprotein C-IV)	0.50962078086267	0.13827733918254	0.13827733918254	1	FALSE	3.66099704996081	3.46782723533876	NA	3.36221737748717	NA	3.54804198746705	2.71349567100879	NA	2.62788461188832	3.03904712564038	NA	3.25188720790183	3.69650578993945	3.43569526048961	3.75733266714168	2.53438786568237	NA	3.59264838723607	NA	3.12479296527897	NA	NA	2.62423193640131	NA	4.82588736541772	3.66171540151408	3.91853889251124	4.59527687889902	4.67136697749375	4.7845720329775
Apoe (apolipoprotein E)	0.375421348830836	0.324653875313287	0.324653875313287	1	FALSE	8.23993261348524	8.2215291223084	8.2015211462166	8.03308156001974	8.03353863276549	7.94313602052783	7.48171064770062	7.48948673982932	7.44286887176149	7.23512389643209	7.26439568255181	7.32933890784198	7.94821536095546	7.91883939087849	7.85671808436272	7.51149966588117	7.59361521335461	7.46821673206244	7.06949810260828	7.00283751359991	7.09948457719671	7.28406988534516	7.27304025903812	7.24821222778998	11.051385697622	11.0380204535958	11.008540671703	7.93790930570214	7.84454257923517	7.83988402536546
Apoh (apolipoprotein H)	0.608385939218348	0.0231591836260915	0.0231591836260915	1	TRUE	6.74002356953148	6.64721375916888	6.6980378521687	6.85147421618599	6.76953373839898	6.73914602188245	7.0532416945797	7.05999332483936	6.91836238016447	6.02874815196542	6.06343175493931	6.06850314565876	7.45590253949561	7.42425868554167	7.25685970078961	6.46467480093358	6.44094057405868	6.55236784824506	7.9953827578015	7.98680910054273	8.00954872697226	7.16823084417691	7.24965391756201	7.19207577735372	8.13359948581484	8.10363401367887	8.02793916159192	7.18590617924606	7.25730297578237	7.13245345982509
Apoo (apolipoprotein O)	0.0492685555990384	0.51368226562602	0.51368226562602	1	FALSE	3.46946925326727	2.89467227411937	3.69133315625158	NA	3.5713734359732	NA	3.0974810156512	2.78695385506122	3.71189131799661	3.80668494381735	3.21355569916939	NA	3.82546001779442	3.53115685050742	NA	NA	3.71277184232489	NA	NA	3.63058020593913	3.43202402399078	NA	NA	NA	3.2251700252186	NA	NA	3.69631660227593	3.10785689908618	NA
Apool (apolipoprotein O-like)	-0.0644515705063558	0.423070688432939	0.423070688432939	1	FALSE	3.7467857036665	3.80098270694525	3.58320615309315	4.2261771034588	3.37616533693793	3.87789145621829	3.53205508080497	3.72197411276289	3.63340795964385	3.37439963676144	3.6996848802218	3.30874820598294	3.65099426933805	3.00767631961925	3.53134402794315	3.434748308238	3.39728273134515	3.89428423120518	3.62559780605933	3.6502360867643	3.44221367240886	3.66203455409493	3.67622226691383	3.64416777825321	NA	NA	NA	3.01453383329546	NA	3.50213962167723
App (amyloid beta (A4) precursor protein)	0.416150657944185	0.0405414997776736	0.0405414997776736	1	TRUE	2.77829900488579	NA	3.40127548280312	3.71839450770189	NA	NA	2.88598232192757	NA	3.37712374912949	3.60640669333337	NA	3.79639009733101	3.07352378212068	3.08547054709455	NA	NA	4.21600468026895	NA	3.31899355606207	3.33611196836911	3.50669079411531	3.58547937384324	3.79561111832995	4.25707098075246	3.42286538694173	4.03982272192707	3.8317961886317	3.79538253801562	3.8333860135031	3.40377216832045
Appl1 (adaptor protein, phosphotyrosine interaction, PH domain and leucine zipper containing 1)	-0.112164031406086	0.213496906014699	0.213496906014699	1	FALSE	4.15239437141022	4.21972612567263	4.29608291883712	NA	4.39528220413223	3.66132776415289	4.2155854163088	3.98145996765757	4.25801381765899	4.25961146171231	4.2458454937251	4.43562859405209	4.21135490969686	3.96741764464388	3.9938826454338	4.12977757046894	3.95614960657247	4.34160866226632	4.13341556629265	3.99213394043192	4.07265464067569	4.08629973004784	3.83631803381133	4.10893420761054	4.16014572540458	4.54971845067187	3.83240397186556	3.9454016961913	3.83817526509204	3.79184532053546
Appl2 (adaptor protein, phosphotyrosine interaction, PH domain and leucine zipper containing 2)	0.110894825841712	0.376833164434839	0.376833164434839	1	FALSE	NA	NA	2.7589299288555	2.92381854218074	NA	NA	2.70455329723124	3.00833270067176	2.54698086470366	3.47426729712179	3.24501032210479	3.12794027369404	NA	3.07480853489041	2.47990569626268	NA	2.56209341437155	2.88141599237536	2.95669605592372	3.2340091997611	3.13840328808836	NA	NA	NA	NA	3.66511985209397	NA	2.93616489302604	3.17360238902402	2.86064105985623
Aprt (adenine phosphoribosyl transferase)	0.4038409279998	0.00724364467939551	0.00724364467939551	1	TRUE	5.32084205819652	5.2275986165307	5.43813979001928	5.22142858526018	5.53811597078111	5.29681711853891	5.92738687058624	5.91727420563508	5.83540873399496	5.82252366974509	5.7456245808345	5.6301462430532	5.76926660179297	5.78482588368042	6.02401819961871	6.32302592867725	6.25033821584128	6.43229802046964	5.98290689634102	5.80399158619985	6.07959571507702	5.7245356809649	5.66257011582815	5.65001774820045	5.86436693459298	5.71051442195428	6.10472034889393	6.2695493712951	6.28976254990533	6.4088375140237
Arcn1 (archain 1)	0.0730705459674695	0.217050457931356	0.217050457931356	1	FALSE	5.90927388176868	5.85081442195631	5.83784739533044	5.98392161903402	5.97683330591192	5.9996347715916	5.96626202615001	5.99314672612939	5.91052401239322	6.18407792201096	6.19662278021145	6.2034752579985	6.07992632493778	6.14426259446781	6.00908286896629	6.09692594384361	6.11158432297412	6.0736553077158	6.09748227980791	6.05826886681708	5.95327688111636	6.23711816083431	6.10496770086496	6.16665318924365	5.89496323782608	5.96258372492009	5.88555972260185	6.23457412792014	6.21993904302046	6.24421158886399
Arf1 (ADP-ribosylation factor 1)	0.0439773142209503	0.5146694164483	0.5146694164483	1	FALSE	4.7186739707379	4.8690620068492	NA	3.77179052226994	NA	NA	4.44031440180312	4.6965892471988	NA	4.74138608534553	4.43522186205855	4.79989548636927	NA	4.73775705593243	5.17108670460205	4.9129180701189	4.82017385552105	NA	5.0233751282817	4.83080292503888	5.02772910357504	4.39409565031414	4.17195936942216	4.20540033330154	NA	NA	NA	NA	4.70787261251487	4.72722343728799
Arf2 (ADP-ribosylation factor 2)	NA	1	NA	1	FALSE	NA	NA	NA	NA	2.51034168020765	NA	NA	NA	2.1629994991933	NA	NA	2.14547530071096	NA	NA	NA	NA	NA	NA	NA	NA	NA	NA	NA	NA	NA	NA	NA	NA	NA	NA
Arf4 (ADP-ribosylation factor 4)	0.108912425806178	0.232124376177009	0.232124376177009	1	FALSE	5.1004226582812	5.15530803596031	5.17285550302415	5.15703966671211	5.12397238078323	4.92181713984662	4.84209384149458	4.92523990548741	4.91762270172628	5.40464090156841	4.92724700001161	5.35409948376433	5.03197297027469	4.81684542500506	5.03866443813011	4.86003909795838	5.26861778804487	5.15644111357141	4.99609945528144	5.03762821480054	4.78766230781561	5.53476198138767	5.35906779721935	5.51596154938287	4.82312772641922	4.96298851988855	5.12327716588044	5.41506567664119	5.42819600183807	5.25459404303314
Arf6 (ADP-ribosylation factor 6)	-0.0582782092410208	0.46844186254991	0.46844186254991	1	FALSE	4.21847896048094	4.1084491837689	3.87482646856307	4.84653343205724	4.14548997416728	4.63988041985011	4.77450771625869	4.89895804947336	4.78308466977809	4.71340988657923	4.5935689041583	4.85917445586644	4.29719875477222	4.31820836394549	4.30624765519153	4.67115181382563	4.67297402749857	4.2140082035202	4.83762036491527	4.93119136029068	4.74893883198713	3.97946749661642	4.03889265849614	3.69915181557028	4.41385806494996	4.65994167889068	4.81443250113748	4.18541464148022	4.34617684337941	4.2906234537375
Arfgap1 (ADP-ribosylation factor GTPase activating protein 3)	-0.0722227544180206	0.520066438930317	0.520066438930317	1	FALSE	NA	NA	3.62935662007961	2.79948109149046	NA	4.15383775582805	NA	NA	NA	NA	3.76798312758651	3.73514304094813	NA	NA	NA	NA	NA	NA	3.58798898361105	3.09876145996011	NA	NA	NA	NA	NA	NA	NA	3.61941301059794	3.87358683690503	NA
Arfgap2 (ADP-ribosylation factor GTPase activating protein 2)	-0.0212093118983267	0.544839323376389	0.544839323376389	1	FALSE	4.13862609383245	4.06467594931509	3.77755648230935	3.47914000182463	4.03163339068948	3.47281266619239	3.83090430980206	3.99352039361218	3.71968725509697	3.82245483711117	4.04526821513853	3.73424354767855	3.70948915807868	4.66826665518202	NA	4.2848546306824	3.84187250907039	4.12310330979611	3.31595163170984	3.23990359895079	NA	3.75187072056361	3.91937822324758	3.51320015602741	4.30869579135941	4.13419629214051	NA	3.70889350904079	4.01345332668268	4.16516427649497
Arfgap3 (ADP-ribosylation factor GTPase activating protein 3)	0.246870962306398	0.303228076986255	0.303228076986255	1	FALSE	2.78204365113965	3.83290013830494	NA	NA	3.35643964508562	NA	NA	3.6994850040584	NA	NA	NA	NA	NA	NA	3.9068136498211	NA	NA	NA	NA	3.5929951443784	NA	NA	NA	3.84415462652794	NA	NA	NA	3.88350351923769	NA	3.72897622980933
Arfip1 (ADP-ribosylation factor interacting protein 1)	-0.14802265292093	0.396157198705075	0.396157198705075	1	FALSE	3.1583580339984	NA	3.08523767847405	NA	NA	NA	2.33273084474469	3.47079713841836	2.80973752235392	3.39436322453955	NA	2.9521788504663	NA	3.38660404420245	1.8456305500546	1.97632330570159	2.58725696480092	3.18825531837048	3.18299097438076	NA	2.95221426882422	NA	2.76588264850985	NA	1.85942495723637	3.09087374995648	2.99998737636316	3.03678815217542	2.66980007867131	3.16144755296138
Arg1 (arginase, liver)	1.18951731478345	0.0099396686006048	0.0099396686006048	1	TRUE	5.47736971840723	5.19472140209486	5.74255331767815	6.96664964210534	6.96771043885202	6.84717012566021	8.47751543618424	8.53112799182542	8.53944189284416	6.39082758640295	6.45862479539055	6.31487232074809	6.67764917862403	6.84260177161955	6.78269686543337	8.10342944788112	8.09257216815969	8.05442524173625	7.08195737909753	7.06322248688524	7.11323166377448	7.30743763308674	7.28941952005	7.27442940674191	8.66185646426304	8.70288606281237	8.71889928263884	8.84338406158836	8.84178446968979	8.90535691721657
Arglu1 (arginine and glutamate rich 1)	0.0282247585715534	0.570153791903744	0.570153791903744	1	FALSE	NA	NA	NA	NA	NA	NA	NA	NA	1.88488701709522	2.13866704702697	NA	NA	NA	NA	NA	NA	1.8504033975829	NA	2.55685854266655	1.6499281049063	1.46191615966337	NA	NA	NA	NA	NA	NA	NA	1.34935961551465	3.3715449234621
Arhgap1 (Rho GTPase activating protein 1)	-0.0336073454416609	0.462026635155489	0.462026635155489	1	FALSE	4.7614980445501	4.65669657207207	4.90149928204379	5.02006209850995	4.81141965158644	4.76820550179641	4.71802180609136	4.86418614465428	4.85391083895865	4.53804145333366	4.91732194980202	4.31713761621416	4.78030484905187	4.54485009419367	4.91780885007455	4.98765284771083	4.88594523964359	4.80478670131811	4.65887411322751	4.84320502059573	4.44694432395473	4.63566733947362	4.73003123299604	4.80145358153216	4.69024946049838	4.83370983941761	4.43024512320647	4.9670486854416	4.58344085752513	4.56760020476656
Arhgap12 (Rho GTPase activating protein 12)	0.294601282262364	0.122973045923763	0.122973045923763	1	FALSE	3.28828472739537	3.27941780647425	NA	NA	NA	NA	2.8341246351742	2.59350675786865	2.94446680399979	3.40188982258369	NA	NA	2.73019430896456	2.78358237394037	NA	NA	NA	NA	3.17437605577585	3.52331103075142	NA	NA	3.29501913500857	NA	NA	NA	3.25207498921328	NA	2.91370132703021	3.50072558309552
Arhgap17 (Rho GTPase activating protein 17)	0.285269396363015	0.0197689882672538	0.0197689882672538	1	TRUE	4.69253320906853	4.65693677722817	4.38061171224939	4.67935060301697	4.71531134420132	4.53360695232795	4.77589336028377	5.03262103670385	5.10619335380778	4.49392268006455	4.39946507280762	4.53050153817427	4.84678914592885	4.79779638722146	4.82670101086242	5.40989324601365	5.17155512703552	5.22838004452588	4.78738544660352	5.01970636170771	4.85676165141839	4.58945190790078	4.55508603535223	4.86991581129244	4.83640388251507	5.02865754991996	4.89986683682616	5.09439654807329	5.02663630858924	5.37317837161828
Arhgap18 (Rho GTPase activating protein 18)	-0.105158021162862	0.449818833331959	0.449818833331959	1	FALSE	NA	NA	NA	NA	NA	NA	NA	NA	3.04022264031218	3.30753490181375	NA	NA	NA	NA	NA	NA	NA	NA	3.28671558311974	NA	NA	NA	NA	NA	2.88957867437144	3.12048465689546	NA	2.97810408521378	NA	NA
Arhgap25 (Rho GTPase activating protein 25)	0.601817946624093	0.0233942682342501	0.0233942682342501	1	TRUE	2.71240648996162	3.69031651684945	NA	NA	3.74406419488813	4.51856031668641	4.67644795955089	4.45274038216589	4.4074683252839	4.42174843217378	4.41441971321019	4.38793459717021	3.8164358709681	3.21821079535605	4.67452844578695	5.36195078986428	5.39785429023216	5.48261921446369	4.43248511011696	4.43003097221985	4.3227069399402	4.89681917458867	4.57949395327896	4.78227750019497	4.27701766883359	4.37969026741642	4.67524009289419	4.50359043631107	4.56411594741255	4.25131765703796
Arhgap30 (Rho GTPase activating protein 30)	0.688674038254076	0.117365888545202	0.117365888545202	1	FALSE	NA	NA	1.70809451201315	NA	NA	NA	2.49899372802335	2.93766641998266	NA	NA	NA	NA	NA	NA	NA	3.70173755973674	2.41779851827156	NA	NA	NA	NA	NA	NA	NA	3.45823762242782	2.8844064606031	NA	NA	3.13594194519947	2.82343144332407
Arhgap45 (Rho GTPase activating protein 45)	0.546901514390079	0.0828593048663619	0.0828593048663619	1	FALSE	NA	2.30329855179196	NA	NA	NA	NA	2.67871421224495	3.08680584110916	2.81795473233156	NA	NA	1.57900149008915	3.17393332620189	2.7403857735516	2.84320602580017	2.99895005739481	3.05693722273294	2.4977579689255	2.85111136670139	2.81894870007719	NA	NA	2.65942683407645	2.71909361157034	3.41275443221946	3.07234594375766	3.09114972822927	4.06568431773016	4.26080853476227	4.09261339271428
Arhgdia (Rho GDP dissociation inhibitor (GDI) alpha)	0.0338517998390318	0.384369262185351	0.384369262185351	1	FALSE	9.35197940271276	9.29513754546497	9.2768897613686	9.36128366649965	9.40102241820219	9.29061331760211	9.18987396539843	9.21686223898331	9.21231641706587	9.19031854794182	9.30525008766971	9.25870264180961	9.33902600655907	9.33257815684787	9.357635572947	9.48149875479541	9.59388967686654	9.42196381604921	9.17287749930459	9.16978222768111	9.17483083091979	9.34315906032791	9.37617532368054	9.30128583425261	9.2895670697689	9.38622249033591	9.32400047983857	9.32512777788528	9.2295614871882	9.29732441576387
Arhgdib (Rho, GDP dissociation inhibitor (GDI) beta)	0.529464245238569	0.0532530053192597	0.0532530053192597	1	FALSE	6.77175355426079	6.88457350143606	6.93011045681936	6.63591687392631	6.5328390157281	6.54451320619276	6.96867831167251	7.04681843205341	6.991487833218	6.39803050373785	6.40723206825573	6.34726347380574	7.09828479572342	7.07969810558395	7.03309257552366	6.98977481594	7.12337650280857	6.93048898343459	7.00607356726189	6.99801492926968	6.84364473067512	6.32585049518822	6.2268495111743	6.250974833537	8.03354964478006	8.04860130418821	8.04087051834439	8.27148170344746	8.30143674832031	8.22126809814638
Arhgef1 (Rho guanine nucleotide exchange factor (GEF) 1)	0.312622344579933	0.129857796857702	0.129857796857702	1	FALSE	NA	NA	2.91972525824801	NA	NA	NA	2.9164365159381	NA	2.80543279678992	3.07929788804597	3.5339495102268	NA	3.07841001579312	2.87174312936949	NA	NA	NA	3.00465059783802	3.48079504708921	NA	2.82914731795742	NA	NA	3.79903548420073	2.96945628709238	NA	NA	3.77540879963696	3.39624170719239	3.48052364638826
Arhgef2 (rho/rac guanine nucleotide exchange factor (GEF) 2)	-0.293636274061425	0.0555238079123996	0.0555238079123996	1	FALSE	5.8919100473989	5.25604824908696	6.08561798279097	5.854389690552	6.09527674923471	5.76237007849467	5.29064188289214	5.30292218051555	5.46230431021377	5.89164519784602	5.36710542873569	5.78848735250773	5.36830040986211	5.52147167099126	5.4467987929614	5.05331990379832	5.24856899044653	5.11967987551327	5.85550140987257	5.83889631639139	5.9751807642848	5.44220039947379	5.29744823158265	5.51256823759236	5.31139049134467	5.0438912743737	4.84088112687712	5.09059941248393	5.12998770439102	5.22063177473638
Arhgef6 (Rac/Cdc42 guanine nucleotide exchange factor (GEF) 6)	0.0869066893107636	0.478972994615087	0.478972994615087	1	FALSE	NA	NA	NA	NA	NA	NA	NA	NA	NA	NA	3.30379827955462	NA	NA	NA	3.27189325104765	3.33315177152778	NA	NA	3.71685923561821	3.5178803643962	3.16349068150684	NA	NA	NA	NA	NA	3.36324117721599	NA	3.57092432534868	2.9577196266696
Arhgef7 (Rho guanine nucleotide exchange factor (GEF7))	-0.163975038958305	0.357802741333811	0.357802741333811	1	FALSE	6.03316086977077	6.14475000143583	5.55105452750064	6.49981559814009	6.67654950971981	NA	6.97727992349992	6.70000961993801	6.62774252211994	6.40457278452959	6.10847636614196	6.29058659472197	6.19162186693733	5.92846507820214	6.02898899315083	6.55870386699991	5.8192492097992	6.18032890293288	6.67571715172178	6.89575096997656	6.69036121935202	6.23045858328003	5.3087904274893	4.70584523396981	6.12667763175553	5.99105239780222	5.07379453184467	6.81402482580649	6.57439673977376	6.35565942577357
Arl1 (ADP-ribosylation factor-like 1)	0.176575579336182	0.317208414312616	0.317208414312616	1	FALSE	NA	NA	NA	NA	NA	NA	3.10838728968566	2.99848979014711	3.05686961139603	3.27654281923261	3.25590402711559	NA	NA	2.12441085597014	NA	3.16668813310913	NA	2.8482473527045	3.46112251517141	3.3506386808415	3.64128012328663	NA	NA	NA	NA	2.74213990735105	2.99094578681474	2.8936670279834	3.0498746810486	3.32215890762938
Arl2 (ADP-ribosylation factor-like 2)	-0.0974262145814084	0.192387732697247	0.192387732697247	1	FALSE	4.70922445553385	4.523097709922	4.62206939532951	4.79690399315912	4.76401699688531	4.75098695744491	4.6963611192523	4.65543197611075	4.68581683590768	4.76734228639137	4.83003216791289	4.52023993567338	4.98033611359585	4.59135628215981	4.45702950002521	4.77022647612942	4.70595026358176	4.53066383371993	4.38528607012157	4.81546271390952	4.65791434268038	4.20037879798403	4.73585248631851	4.64488878979729	4.70352710893385	4.83024011006496	4.60884471834691	4.53799798304513	4.41655603802849	4.34506277392109
Arl3 (ADP-ribosylation factor-like 3)	-0.00749263823232731	0.554734564320394	0.554734564320394	1	FALSE	6.26070505351903	6.25495489840374	6.02160853371748	5.92071251658806	5.99848437436429	5.92134111283835	6.14725784823403	6.13685170461634	6.07669162681741	6.23046050468685	6.03527858925792	6.10367177650069	6.07146236255662	5.92124588858559	6.04793530213416	6.42530151815196	6.20521654476493	6.31025649423198	6.16858788534596	6.10365079727726	6.19030274291128	6.01312276220742	5.79028202208928	5.85403056675823	5.67955891776437	6.21642964298301	6.07737546780992	6.02962294238694	5.93581330620453	6.03672090844857
Arl8b (ADP-ribosylation factor-like 8B)	0.0320235106080413	0.51955139242472	0.51955139242472	1	FALSE	3.97940347256801	3.66181799397209	4.15226455822668	NA	3.78428410698897	NA	3.74350419680603	4.11544114959306	3.79204321751819	4.2401158496969	3.95557319421175	3.84736558936385	4.51172103270762	4.12859035707367	4.27568501446082	4.17141501660924	3.82624339176442	4.27832678907931	4.17011734795828	4.10308634165631	3.88979475465355	4.04792221881847	4.53264112404391	4.34200708871338	3.27838180562045	NA	4.39465132590898	4.02642827407044	NA	3.54309989219543
Arpc1a (actin related protein 2/3 complex, subunit 1A)	0.0959017246234243	0.40100881566928	0.40100881566928	1	FALSE	5.3038136193352	4.99032411055111	4.86572584860737	4.23541306337395	4.08313676293869	4.47697782648574	5.12498150141393	4.85281287088721	4.49829555208044	5.15076680541949	5.23441701271506	5.15493959404572	5.05271584475952	4.92837506092594	NA	5.16505169159763	4.4463885811617	5.16106132150131	5.09804893185532	4.99139486064869	4.99715237721455	4.1987141557153	4.57130061672016	4.39973165311797	5.37660295192479	5.40008360038175	5.45609316610453	5.04426295930192	4.98737544352392	4.95172299451686
Arpc1b (actin related protein 2/3 complex, subunit 1B)	0.37433248528568	0.00428845131933915	0.00428845131933915	1	TRUE	6.03618900121852	5.94730146322233	6.06447548444107	5.94343612821965	5.86831636547734	5.65219677954988	6.52271961537501	6.53304778540227	6.40581201152373	6.46909800796955	6.50111426334041	6.43325492911574	6.41911242446228	6.41573331909966	6.33330207276374	6.73461479208322	6.84003514565619	6.75206614657404	6.54024275201521	6.60347502096374	6.52366231396049	6.36362666687517	6.31177374072026	6.38018223976535	6.6776773642438	6.5977814341846	6.60127309347088	6.67202925367115	6.73357127092638	6.8280856953559
Arpc2 (actin related protein 2/3 complex, subunit 2)	0.319114547152725	0.00834434854556053	0.00834434854556053	1	TRUE	6.22916297262961	6.1186981813144	6.23902754339603	6.13724939030987	6.24495744205397	5.97046716640473	6.64309135870491	6.54680959297736	6.52944773363298	6.70393125078188	6.66570542721116	6.61871732066593	6.53109289265039	6.39002446445391	6.55403161822633	6.85950993889133	6.77827429533858	6.80779281658939	6.67984600501269	6.65549494602162	6.69284561717274	6.49834342685103	6.36827770745729	6.28085612319656	6.90412277677229	6.72193311254858	6.86039176287402	6.93774456209814	6.89229387146097	6.9714056004191
Arpc3 (actin related protein 2/3 complex, subunit 3)	0.395369385500716	0.00673980257258699	0.00673980257258699	1	TRUE	7.46140577587116	7.40832974076739	7.31607331602557	7.00590520186296	6.67563247823799	7.23121157871557	7.64279541903865	7.66660748675936	7.52183596254539	7.68403323095845	7.66955832111083	7.80551818153209	7.64047632739602	7.69393990656978	7.51465883030488	8.13882470597314	8.05150805496527	8.04164272617323	7.69007481995594	7.57488109165506	7.64678909096709	7.42951554109828	7.59054962543376	7.69082911554312	8.09287868153613	7.92431964704979	7.90409266259307	7.99457406746438	8.07660184861857	8.02144086118001
Arpc4 (actin related protein 2/3 complex, subunit 4)	0.269038580528049	0.0270761387499777	0.0270761387499777	1	TRUE	6.41054293482154	6.51612864127508	6.56747091377577	6.22977055514208	6.36940192038156	6.3251021365832	6.91951885875413	6.90545921318182	6.87445272356116	6.71936143856994	6.64498105326686	6.76003460850557	6.67178871842323	6.67764917862403	6.43250849461706	7.0660999567985	7.11478344724985	7.16191790611842	6.84110512811035	6.87226240288867	6.85116185122708	6.46302240790721	6.46482017322546	6.41453472262733	7.04281941113492	7.06548614710942	7.11757038045435	6.82436054228771	6.83584830046613	6.92395731979835
Arpc5 (actin related protein 2/3 complex, subunit 5)	0.303696572519805	0.0120893787009445	0.0120893787009445	1	TRUE	7.20000599082022	7.24031432933371	7.3667156228855	7.21292918957594	7.30312316768571	7.20993093560993	7.7588161637993	7.68299458368168	7.73461479208322	7.34196796241682	7.3802359308181	7.22523636286988	7.48660175863015	7.40285005758101	7.29504338743729	8.05513598909832	7.81464014051298	7.9469062744564	7.48988809048035	7.49275049408254	7.49958283030465	7.60516094175152	7.46785005394612	7.43527020916096	7.45267779300245	7.49040967946001	7.57146445487111	8.10303072348194	8.00431036856335	7.96775077985282
Arpc5l (actin related protein 2/3 complex, subunit 5-like)	0.159418944814763	0.182461888016455	0.182461888016455	1	FALSE	6.11526842769353	6.05996737588116	5.59701860166972	5.8603967293699	5.94346426011537	5.53655651189205	6.08243861601829	6.30297151632302	6.23331672692537	6.11998690694254	6.3020631016043	6.28929593554796	5.61738077242099	5.81000601312611	5.74267726379194	6.10574511606935	6.03852178206598	6.16906112957344	6.03713179339543	6.02697485382836	5.8785904809499	5.91381571589061	5.77164528535584	5.60889497405481	6.43752238780819	6.66449706244601	6.29700794927485	6.36015354620141	6.13377310898758	6.56075774564193
Arpin (actin-related protein 2/3 complex inhibitor)	-0.1382322196815	0.185363232049548	0.185363232049548	1	FALSE	5.263879487401	5.19516252458792	5.19373626685293	5.00393049340423	6.18844048897516	4.74973269163117	5.12389790949449	5.1268242193044	4.96725162467965	5.26230160117891	5.01830034316913	5.0721658400473	5.03754475765978	5.36878231509283	5.11676812920191	5.10359415185012	5.2039293690189	5.12413785877419	5.08620630087659	4.97210902555491	4.82771234251861	4.98541845666692	5.14935286445903	4.96537334659408	4.91497106129709	5.2797907035731	4.98913900736823	4.85032938075289	5.07248743804438	5.09068409010925
Arpp19 (cAMP-regulated phosphoprotein 19)	0.10110261026415	0.493894809879388	0.493894809879388	1	FALSE	3.26025152998653	3.48778216411482	NA	3.02283827684725	NA	NA	NA	NA	2.65682811794472	2.74050882665062	NA	NA	1.91797015921712	2.51231033534736	2.33139279936181	NA	2.11285023193934	3.20161347511743	2.41918559021933	1.73585140346167	NA	NA	NA	NA	3.83539862744364	2.42405137263646	3.83493364953189	2.86421388376006	3.02783347306531	2.96744715730417
Arrb1 (arrestin, beta 1)	-0.0856676811230172	0.281332689879551	0.281332689879551	1	FALSE	4.29848236641607	4.41890504512684	4.16200857354417	4.5478322925236	4.32563106486156	4.15993590350321	4.41703560013524	4.64241854945021	4.31036920691251	4.73318619718322	4.63740158168437	4.50968317554731	4.7902090267746	4.78098718780417	4.88572077389484	4.32313945002375	4.72868243181607	4.44636211187859	4.34649600408538	4.40358813414234	4.3212137840356	4.20703384891224	4.5531945961552	4.25218855475818	4.61214604765122	4.40706717532002	4.65101723834866	4.29209704269634	4.29119096369089	4.49937394500217
Arsa (arylsulfatase A)	0.110076509311686	0.220179752269874	0.220179752269874	1	FALSE	3.82503254354691	4.23120197665604	4.33055122956049	4.04523326147366	4.28129765190418	4.53857541000892	4.32193530834453	4.30540149971807	4.33722583118577	4.45818511639851	4.45992991813192	4.56046429500268	4.41464295841001	3.88143948651821	4.52737691317625	4.33073765020695	4.52972101613862	4.59022474014465	4.26929502271942	4.11604863343236	4.10984527699605	4.63088885176831	4.3714682557304	4.55242011028107	4.7082037932521	4.25963405719238	4.59573040646359	4.48832219114082	4.22294363162753	4.39415740261718
Arsb (arylsulfatase B)	0.21207129232697	0.167713703204816	0.167713703204816	1	FALSE	4.22008226064925	4.47612241988015	4.18287500613313	4.54186171858325	4.30032876310035	4.31764414999974	4.52584963561677	4.73809766549342	4.74933045248661	4.22256501916828	4.33727579205503	4.27448531756955	4.29247992941051	4.07188277449662	4.39243420765037	4.55414676674651	4.24784398657594	4.34497758671419	4.41288312000356	4.57490076501345	4.55185434992428	4.17538886799942	3.67379383859104	3.97009898637213	5.13280301715009	4.72980833269063	4.90684731410807	5.14554703618986	5.17109070885707	5.23239982026131
Art3 (ADP-ribosyltransferase 3)	-0.100422472121318	0.371461693618567	0.371461693618567	1	FALSE	5.95276221051409	5.52472818576508	5.67846070411599	6.09105237995732	5.62360352959282	5.57836816229144	6.36744445669809	6.19960364343675	6.10805811910633	5.90147756043365	5.9100730345061	5.56739941848821	5.97546510875437	5.89192948398312	5.73773542721336	5.64424854946735	5.51881521619773	5.40692776659021	6.25388907559629	6.17055003387945	6.24681089105757	5.82468894564621	5.46353418192933	5.25327076434107	6.33446816448771	6.15332097933937	6.28480467141509	5.50369537288456	5.15094954147193	5.39185018873307
Arvcf (armadillo repeat gene deleted in velocardiofacial syndrome)	-0.760386745132746	0.0938198890001395	0.0938198890001395	1	FALSE	6.60514908639168	6.7342083151442	6.68149143232463	7.8340538248285	7.80543434459457	7.73512949852133	6.44940124968741	6.58882854778434	6.52844004515215	5.57651911466704	5.59052717027899	5.44747670998878	5.76696082426783	5.58878358351586	5.67062226130118	5.29616737081893	5.145787487062	5.24384422862197	5.10238938548844	5.08311122693131	5.0457356390136	3.27909237128772	NA	NA	7.40903446156128	7.12960243548399	7.07962344655686	6.09783620011737	5.84370502332307	6.08166557766313
As3mt (arsenite methyltransferase)	0.335731081133736	0.0062445222260214	0.0062445222260214	1	TRUE	4.26787283697715	3.92477450619897	4.01991536770769	4.05849833644658	4.24943775591847	4.419693939191	4.58285101482316	4.63109846034024	4.61357290586279	4.61017442669421	4.27698046055884	4.23956607122882	4.33525456524106	4.17822064665728	4.52271490817942	4.76726812109957	4.89123932483789	5.13325937041075	4.51218895363033	4.25021123764092	4.5900869786721	4.57775509703377	4.37871968926484	4.62105550329974	4.80148462280823	4.63504041137665	4.82798157264756	4.62870944807852	4.61689872381536	4.73469336441549
Asah1 (N-acylsphingosine amidohydrolase 1)	0.226161069305045	0.0885002383622373	0.0885002383622373	1	FALSE	5.73396708468161	5.67683719638668	5.67828885660819	5.43280911871502	5.47926290246509	5.16986488789657	5.96508238707886	6.01411646075669	5.98556190747687	5.77418350475878	6.00670868914367	5.55977934463064	6.00265751983268	5.97544447273539	5.97263751810838	6.39634276054513	6.30964732978832	6.36488579924609	6.23661698328297	6.08540128535554	6.24828624431736	5.58520593497012	5.39449699304459	5.54238188093655	5.93464623451552	5.96558344753381	5.92661860047762	5.89306121337565	6.02126650549107	5.91517667797046
Asap1 (ArfGAP with SH3 domain, ankyrin repeat and PH domain1)	0.0363932937278473	0.551941199807597	0.551941199807597	1	FALSE	NA	NA	NA	NA	NA	NA	NA	NA	2.38424878549224	1.87121676776579	NA	NA	NA	NA	NA	NA	NA	NA	2.14753138999062	NA	NA	NA	NA	NA	NA	NA	NA	NA	2.18072075072311	NA
Asb6 (ankyrin repeat and SOCS box-containing 6)	0.669604990632474	0.0908501736424272	0.0908501736424272	1	FALSE	7.50288748247012	NA	7.52402448520664	NA	NA	6.33685999353596	NA	NA	NA	NA	NA	NA	7.56109697355281	NA	NA	NA	8.23603333200583	NA	NA	7.39416254852313	7.89604777282506	NA	NA	8.10671995993142	7.87114750833384	NA	NA	NA	NA	NA
Asl (adenylosuccinate lyase)	0.304677381765687	0.0529235666513008	0.0529235666513008	1	FALSE	5.25268435291688	5.11397131240555	4.92907609965286	4.49957804701013	4.78154331757349	4.5965297000382	5.64539040124239	5.73915412476366	5.69345071542956	5.21620650465422	5.1200657287954	5.28219884146787	4.98938882272568	5.17647437532617	5.41110078908541	5.69180492398956	5.29917870619026	5.16385292195891	5.35933843247598	5.35004102873141	5.48021341162807	5.53718111910833	5.47365055685466	5.29877926815765	5.94453286587355	5.97634072108063	5.7503277998256	5.30395240041299	5.06990405420354	5.31787564908163
Asns (asparagine synthetase)	-0.0685941359860434	0.517142992643957	0.517142992643957	1	FALSE	3.65190126731261	3.96975833616737	3.72963977544689	3.85509271580275	3.71339888820654	1.52992086999742	3.53040789782308	3.44997068538898	3.93964032922561	3.79450944353407	3.79815422743359	3.8342561308819	2.63259860136936	2.89506603097391	3.08935916271415	2.85876878997862	1.39617593307185	2.58738899564592	3.82884480210679	3.97388674795277	3.89541896301644	3.20777574501836	3.0022236425568	2.94565077365208	3.66828935084237	3.79764596411546	4.14245428370098	3.77123061952708	3.78206252825453	3.52694518304753
Aspa (aspartoacylase)	0.1209460502063	0.348887019563341	0.348887019563341	1	FALSE	3.78183179102048	3.99073707867103	3.35532642722999	4.02533892286609	3.46613112876219	3.90995546923376	4.11258337813742	3.77769323613867	3.45532064390192	3.00954424828454	4.13405661433863	3.96394569719683	4.07449687333346	NA	3.91469845448247	3.4973696607796	3.77967996361476	3.81042253783913	4.49692885548089	4.24747944909624	2.85072942651974	3.88149822020152	4.09986745525689	4.34614137671993	4.12323577347493	3.9707892468742	4.2553572118434	3.98843020473123	3.58072437630872	3.64088695535065
Aspdh (aspartate dehydrogenase domain containing)	0.568511667195775	0.0776515872265527	0.0776515872265527	1	FALSE	2.35218506125103	NA	NA	NA	3.30579400250154	2.81503226670442	4.29467955819146	4.25013542443196	4.24583028544954	2.67562401061628	3.34550992425134	NA	2.45193112549628	3.1528940431428	NA	4.04302947156641	3.91452625521343	3.99099115415533	3.30408751653057	3.35772089561481	3.54316177299036	3.29269783493304	3.27710250011193	3.09411950078311	4.63030644589519	4.61123731166564	4.71543765288523	3.94002576362267	4.18045820457808	3.96719628044576
Asph (aspartate-beta-hydroxylase)	-0.11961704008825	0.16297787116926	0.16297787116926	1	FALSE	7.82396585020567	7.92844138998979	7.94068945650735	7.52721111905981	7.40131474011293	7.49649430685371	7.79884113559571	7.67131460508202	7.832795096895	7.73022556308684	7.77176675722994	7.63761024622529	7.55478068666773	7.57736084603947	7.64650830944742	7.6266508527215	7.69848937491295	7.75466039340263	7.87464944352614	7.77316558718782	7.82645315186961	7.42335966613733	7.4670919570507	7.37290857966858	7.30795668804946	7.39084821747896	7.18771826834416	7.53545424416262	7.58412820146277	7.72152988169971
Aspn (asporin)	0.431310408562504	0.213662537115293	0.213662537115293	1	FALSE	6.53587877136522	6.76780043741179	6.67243948597119	6.78974229085987	6.9182788870717	6.74173662382664	8.32481510283662	8.36185168387867	8.25231535905266	7.06297434625055	7.08336231137574	7.04856316179805	7.09334889443138	7.08950874389702	7.08146745984138	6.94923142155382	6.9550802719675	6.93947343238889	8.15006203968202	8.12483989488764	8.13295206730969	6.8297607836843	6.84333066572273	6.73283900035441	9.35780049623432	9.49155651186571	9.37587786279901	6.8476336823956	6.71589337054761	6.84740818691281
Aspscr1 (alveolar soft part sarcoma chromosome region, candidate 1 (human))	-0.645527152956122	0.234715925273432	0.234715925273432	1	FALSE	NA	NA	NA	2.41375383146117	NA	NA	NA	NA	NA	NA	NA	NA	NA	NA	NA	NA	NA	NA	NA	1.76822667850505	NA	NA	NA	NA	NA	NA	NA	NA	NA	NA
Asrgl1 (asparaginase like 1)	0.124920760345567	0.267295970875883	0.267295970875883	1	FALSE	3.36266625584825	2.98012403644451	3.52191760148274	3.60048385792724	4.13588778452792	3.46051978713801	3.656667973556	3.27954855427827	3.57347147850007	3.50080205305716	3.39270209016962	3.69454593901365	3.63357070675793	3.30042980708582	3.1731066406085	3.78453539104285	3.74217872013884	2.87507426712792	3.41843285088937	3.22739914986308	3.42007811597937	3.79427028977623	3.25239143627993	3.5528196985632	3.93982835886875	3.83641903175604	3.81345286058736	3.84003010856819	3.71054748285468	3.9327982092834
Ass1 (argininosuccinate synthetase 1)	1.14991764980211	0.0102898324284282	0.0102898324284282	1	TRUE	4.95983969217834	4.68347750731753	4.84721523501931	7.57538040927918	7.55642175130341	7.59940706661932	8.06904691126817	8.06551307406354	8.16471086768673	6.65211358319725	6.64187978710724	6.61857197597806	6.99510005047905	6.91893477409804	6.92117446627112	8.30150076770126	8.30814332006174	8.27226585803397	7.23770710883799	7.25292083781571	7.19094073342721	8.29568170439833	8.24655535168167	8.2473816538429	8.30794303110059	8.3704389454819	8.34648270713222	7.79096096225164	7.70977310785294	7.63885580927779
Atad3 (ATPase family, AAA domain containing 3A)	-0.122690839212471	0.354446653814812	0.354446653814812	1	FALSE	4.83293051029928	4.66946336421225	4.89562738507176	4.56081887367953	4.71718287526745	4.62628142457077	4.90639518526084	4.73241031401087	4.73191092374416	4.53951246073697	4.56651075585788	4.39195326807556	4.13321004188188	4.27306077967585	4.16439208927698	5.00908286896629	4.55952852253548	4.77112495312837	4.69637224828176	4.81970394390766	4.91701635982713	4.44944912395036	4.54411440220947	4.30857202705276	3.96846866099018	3.01766006180308	3.89901123897214	4.67575948660015	4.43506180491812	4.83037196029199
Atg3 (autophagy related 3)	-0.0587594793769968	0.446435105281592	0.446435105281592	1	FALSE	4.37727648065443	4.18813977253274	4.09673412679172	4.15395932339883	4.20247257585708	3.89018400682373	5.03601971687454	4.72451385311995	4.9148371556145	4.73379359064987	4.61192186728571	4.86006393633776	4.34614137671993	4.48126018668317	4.34202842988245	4.47918528222605	4.58101373516797	4.46879182154755	4.57322302581669	4.63638100925642	4.65622748480436	4.62555105107931	4.31499373371719	4.62196979588382	3.79955361918722	4.17071826558715	3.95921373878461	4.39420543035888	4.37908719923248	4.41783901592178
Atic (5-aminoimidazole-4-carboxamide ribonucleotide formyltransferase/IMP cyclohydrolase)	0.103951590102684	0.101109041011695	0.101109041011695	1	FALSE	7.0681548560643	7.11948068504783	7.16101091832901	6.86418614465428	6.95820468671248	6.90603674842128	7.07922875607521	7.11498120574274	7.07254531807126	7.14800874265213	6.9956427996191	7.04140727397029	7.16566075149867	7.21059342397459	7.17064616868597	7.06483974939221	7.09922155262344	7.07604595443941	7.21592122539727	7.22273695244737	7.25502856981873	7.0164963198962	6.99663730970563	7.11511649856798	7.15244710467972	7.18773806002854	7.13038522700672	7.4124174190276	7.31034012061215	7.37969026741642
Atl3 (atlastin GTPase 3)	-0.0865621689733926	0.46844186254991	0.46844186254991	1	FALSE	3.87480680018717	3.39136905439671	NA	NA	NA	5.22178430027756	3.75926238045967	3.27156163204035	3.87592746988103	3.47719807637006	4.31108163815255	3.65898832910724	4.02498448499534	4.25326319925981	4.5918768525642	NA	NA	3.99151731107433	3.60394081081293	NA	4.02746372340858	4.01089618043637	3.83640893227974	3.7847342932166	NA	3.70785605148219	4.5519527589686	NA	3.71793409760036	3.66176099906277
Atox1 (antioxidant 1 copper chaperone)	0.0968590889381411	0.184435796387172	0.184435796387172	1	FALSE	8.79477974353099	8.95258983633103	8.95050049182845	8.97815271893561	9.12481405278098	9.31901271056642	8.95379485954608	9.04881651734887	9.08894985390207	8.69006084779923	8.77313261152729	8.79264715623818	8.8510650043556	9.10115629208124	8.94809560553243	8.99604125102575	9.17703576495274	9.12227668940592	8.85279477236827	8.92565828050953	8.85162100435659	9.07032223671828	9.04730116999095	9.14213514489718	8.88083243173657	8.93195779056263	9.06913286335547	9.14149920994211	9.30027933683433	9.31156668972025
Atp1a1 (ATPase, Na+/K+ transporting, alpha 1 polypeptide)	0.109082142634993	0.324119850710187	0.324119850710187	1	FALSE	4.06184530707107	4.1859378856099	NA	4.19920903775771	3.89697897392508	NA	4.55931437160562	4.6073539885509	4.28059262572542	4.69815178816034	4.63255905211795	4.44067319687434	4.55463796386436	4.19217838078736	4.45496547363471	3.90156203152489	4.39146529410138	4.30662680522669	4.63451195483959	4.7830060692125	4.57688488234874	4.06988257814494	4.64707845473496	3.89960102742104	4.5163997303438	4.39340933570911	5.07405580855624	4.83396277784829	4.44932365699078	4.65584409292745
Atp1a2 (ATPase, Na+/K+ transporting, alpha 2 polypeptide)	-0.00125632075631578	0.579738112479896	0.579738112479896	1	FALSE	NA	4.53440405239629	4.6687715492385	4.68491409138369	NA	4.3724019307245	NA	4.90849590263219	4.71802180609136	3.48577457781005	3.79107430501131	3.55519036079299	5.11724620827249	5.22377391305685	5.16995305357316	4.02344166619701	3.66674523203661	NA	4.66070048311523	4.93772573305978	4.42503626346776	3.93268484333639	NA	3.89808255872466	5.56218135647187	5.16058947889848	5.35430404681793	4.52654462218539	4.18021152678986	4.40461024929894
Atp1a3 (ATPase, Na+/K+ transporting, alpha 3 polypeptide)	-0.210706383504598	0.381744220188637	0.381744220188637	1	FALSE	NA	NA	4.00680068008415	NA	4.33516879689578	4.79092317935287	NA	3.93607252730682	3.16874952773722	3.09886755106469	NA	3.9995039883228	NA	4.03383702863822	4.31622540698863	NA	NA	4.12066712219202	NA	NA	NA	NA	3.57161614027472	3.43041909747961	NA	3.89498263332022	NA	NA	NA	NA
Atp1b1 (ATPase, Na+/K+ transporting, beta 1 polypeptide)	-0.522394767654323	0.0747997385784389	0.0747997385784389	1	FALSE	2.50105437517636	2.67429341217899	3.72906326957774	2.76207662347599	2.60673594894441	1.91307513859709	3.39112155138686	3.13957590870114	3.23931249167487	4.27607972757473	4.12381515910925	4.26156090241749	2.84044711990824	3.53708480428746	3.16025385246911	2.26176247030006	2.46608413127103	NA	2.91315749694041	3.20457427416047	3.03712036929942	2.21629343568941	2.45786478823195	1.17524353959412	3.03245177397013	3.1865496819688	2.97320899128507	2.70238936777636	2.99737912934053	3.00757406945948
Atp1b3 (ATPase, Na+/K+ transporting, beta 3 polypeptide)	0.161560500425382	0.37250971544726	0.37250971544726	1	FALSE	NA	2.71293468043486	2.42126908765267	3.6294848539396	3.27414534627045	NA	3.16033131165248	3.65613021591408	2.12345431195844	2.14593825784305	3.19043787033412	2.68802365705471	3.01272419729908	2.55375860274258	NA	3.44701046955354	1.95983320220324	NA	3.65294533090546	3.05116325258211	3.54625243348292	2.62936827817425	2.79220568106511	NA	3.04188602291556	NA	3.22224969051685	3.30604783219615	2.81611633808876	NA
Atp2a1 (ATPase, Ca++ transporting, cardiac muscle, fast twitch 1)	0.527903952108736	0.253620962664565	0.253620962664565	1	FALSE	NA	4.19913835071555	NA	NA	3.96743609012731	3.53516960103138	NA	5.47437763336376	NA	6.03014182238709	NA	NA	4.93877037321044	NA	NA	NA	NA	NA	4.63282657003434	4.34087555476068	5.12135945099265	NA	5.36649357875165	5.98325585904025	4.62915258817224	NA	6.57367445076405	NA	NA	5.10230539213473
Atp2a2 (ATPase, Ca++ transporting, cardiac muscle, slow twitch 2)	0.23328005145695	0.232857901720394	0.232857901720394	1	FALSE	2.61954213130824	2.42241601754935	2.79133691332508	NA	NA	NA	2.03461366957678	2.44552278380293	2.34359827389929	3.30813804007326	2.31014813632118	NA	3.01191421729549	2.95829332599443	2.0559175154096	2.13154997593575	NA	2.64876453539571	3.21413102385255	2.81311624412662	3.0762512326186	3.50244517760538	2.08718106387967	2.47044055205997	3.55170057235281	3.36332529283624	2.42561237486012	2.72366776968084	2.73689273622696	2.54085801840051
Atp2a3 (ATPase, Ca++ transporting, ubiquitous)	NA	1	NA	1	FALSE	NA	NA	NA	NA	NA	NA	NA	NA	NA	NA	NA	NA	NA	NA	NA	NA	NA	NA	2.53637871353398	NA	NA	NA	NA	NA	NA	NA	NA	NA	NA	NA
Atp2b2 (ATPase, Ca++ transporting, plasma membrane 2)	NA	1	NA	1	FALSE	NA	NA	NA	NA	NA	NA	NA	NA	NA	NA	NA	NA	NA	NA	NA	NA	NA	NA	NA	NA	NA	NA	NA	NA	NA	NA	NA	NA	NA	NA
Atp2b4 (ATPase, Ca++ transporting, plasma membrane 4)	-0.0901520814821927	0.432872128537269	0.432872128537269	1	FALSE	3.54746216825508	3.82293404802837	3.75263085926333	NA	NA	NA	3.29533805861992	3.35528413620031	3.38565191139166	3.3991163934448	3.57891456736763	4.03382822078798	3.31744445220066	3.36455842547989	2.37311641096254	2.72480304526683	NA	NA	3.29784877174586	3.6744832499898	3.59384374987572	2.95804827846638	3.71156098277237	3.49408274084529	3.87816620107316	3.59194265843649	3.51887500092064	3.27552709897274	2.8497010850197	2.92094303368221
Atp5f1a (ATP synthase, H+ transporting, mitochondrial F1 complex, alpha subunit 1)	0.0192587179180238	0.481088938482966	0.481088938482966	1	FALSE	10.9202784110258	10.9458900371339	10.9258362756414	10.8665293940706	10.9393661733506	10.9661088545335	11.0216809822118	11.0051964487308	11.0063821861375	10.6936437636558	10.6905829651953	10.6803595235137	10.7029172217473	10.7510251311293	10.7372135360695	10.8039777065173	10.8130436252466	10.8398179052603	10.924701180249	11.0010914704738	10.9757906602135	10.8581286772548	10.8602722514111	10.8211521340866	10.8512727485306	10.8993418160897	10.8874338809145	10.8301427994048	10.8718128529484	10.9039119643162
Atp5f1b (ATP synthase, H+ transporting mitochondrial F1 complex, beta subunit)	-0.0556557377275134	0.281644162352282	0.281644162352282	1	FALSE	10.7893543157977	10.8278428365089	10.8428060247771	10.9778523079712	10.985578699397	10.9693289563019	10.9324657620213	10.9506287954099	10.9915218460757	10.6366064961202	10.6597997153663	10.6661707330798	10.6489507178387	10.674333528798	10.7067636386374	10.6373403532015	10.6773496724017	10.6761157559384	10.8123056820086	10.8539878525115	10.8348502409031	10.7869148565476	10.8042601156347	10.8038727976206	10.745338188157	10.8047683127776	10.8227699744443	10.6923888369346	10.7248889732707	10.7480166958365
Atp5f1c (ATP synthase, H+ transporting, mitochondrial F1 complex, gamma polypeptide 1)	-0.00984351940228105	0.538791479124188	0.538791479124188	1	FALSE	7.59977154039246	7.62651214573257	7.54546648827411	7.59380192890496	7.63186094570929	7.61093624041816	7.83918488803811	7.81106637180957	7.73081654619662	7.40893259550205	7.55269983369905	7.51399597936701	7.46568883483713	7.49307886623599	7.45490791466412	7.49454361670084	7.50145506885732	7.50754888549774	7.75426620803822	7.7021449742703	7.76090619693517	7.47939226025055	7.53790948591031	7.4801277621571	7.6119026923478	7.52931341582863	7.63497073587934	7.61035310516881	7.54018229607242	7.58605162483244
Atp5f1d (ATP synthase, H+ transporting, mitochondrial F1 complex, delta subunit)	-0.0934041255824071	0.180449682947876	0.180449682947876	1	FALSE	8.51666525367973	8.48047517660431	8.31237928514329	8.29573679765753	8.29999098319539	8.42999248859506	8.39894031252993	8.51787800289236	8.45868548681545	8.05444152231156	7.94926060812316	8.01370789903988	8.33932002681866	8.07344537516569	8.1643236986121	8.24937422857611	8.1846026428164	8.1550408237265	8.323973467883	8.26516493980641	8.29165880724229	8.2027801130238	8.14525456946467	8.17404681857309	8.04713482091997	8.11690013642995	8.13128079621687	8.28317171662102	8.2091950221037	8.12460213004423
Atp5f1e (ATP synthase, H+ transporting, mitochondrial F1 complex, epsilon subunit)	0.0253642268435067	0.519665621155831	0.519665621155831	1	FALSE	7.72021689214698	7.86641348112345	7.71726514496006	7.04200951699349	7.12105685711978	6.92298274263728	7.640216009716	7.65333952652595	7.57829720501499	7.54178584590159	7.61762908216573	7.49286262956287	7.49643838116412	7.48685915005883	7.41900789551509	7.71362708726119	7.83878162778778	7.79772636462328	7.50411186400883	7.46309109100647	7.55300715953678	7.14106487640488	7.36286434914086	7.15447384600582	7.82469149111671	7.7338966052475	7.66662878843508	7.36616482074701	7.2532896768707	7.32342411506594
Atp5if1 (NA)	0.326181405172541	0.149649410842698	0.149649410842698	1	FALSE	2.85079742326959	2.78419195853516	2.79096174395634	2.70530338082441	1.88478935597165	3.14760953525298	4.00580417319148	3.87889206070926	3.9826285780026	3.34905383021446	3.39811774711905	3.41473089400469	3.65945651969994	3.12483431303179	3.39378684914457	3.59589745963377	4.04984854945056	3.81008315640559	3.4810663967437	3.7483431504526	3.81750046972967	2.91047748183587	2.30131546953334	3.38135259805217	3.57470704641555	3.69151183200577	3.04497457802984	4.02497562293279	4.04589723633675	3.78572839295808
Atp5me (ATP synthase, H+ transporting, mitochondrial F1F0 complex, subunit E)	-0.181372326238832	0.0529235666513008	0.0529235666513008	1	FALSE	6.79333669085677	6.75059310678823	6.64473596544536	6.93528293610816	6.84464927932416	6.72811098660921	6.78453015640479	6.7601677095049	6.79474076107975	6.44138387919317	6.4788844643486	6.60623789108806	6.42674613191483	6.54361960839827	6.57739106065552	6.58852576132305	6.70007899928913	6.56997557482528	6.36794586230633	6.55892116892766	6.4464646776456	6.65295966717894	6.64394274888043	6.59813589483232	6.05391936699505	6.13867114228248	6.24951929437779	6.53955588541694	6.61345945742588	6.66775023243043
Atp5mf (ATP synthase, H+ transporting, mitochondrial F0 complex, subunit F2)	0.132014462797158	0.171843900476827	0.171843900476827	1	FALSE	5.99138578983333	5.98180471484162	5.8459842461576	5.49845193711639	5.55440773603841	5.53484911587493	6.09070102503792	5.88400685172101	5.9374173725926	5.77929912337691	5.93405172606956	5.92036000187436	5.84926622020409	5.44591867917872	5.62173248714427	5.72382064728623	5.6256650136886	5.67691051910783	6.35244074691265	6.20256660691679	6.23368869440643	5.82624593449376	5.71591807401831	5.80133199676971	6.11696561584869	5.80857811790842	5.75616665885204	5.97467155593659	5.96456960130519	6.07031418556784
Atp5mg (ATP synthase, H+ transporting, mitochondrial F0 complex, subunit G)	-0.117405597596527	0.375801976948887	0.375801976948887	1	FALSE	4.61768050191918	4.74206012223017	4.80117417998838	4.40226512370723	3.42784749563405	4.41437235372639	4.51021506803681	4.4997757432987	4.12261474483909	4.23858816968197	4.53040789782308	4.38601075985722	3.92072204281741	NA	3.56917510325364	4.38498228234689	4.25518345642183	4.4340944151184	4.7585110586461	4.75589703539667	4.73771920546126	4.21854095688375	3.45169907242434	4.24137496904406	4.09689432740365	3.67084033588156	3.6035492013894	4.18306563393631	3.76357092079208	4.16468170792007
Atp5mj (ATP synthase membrane subunit 6.8PL)	0.271890669093494	0.259322172810567	0.259322172810567	1	FALSE	4.18732435735201	4.40951313571867	4.21855645556819	3.64376385433734	4.13353064717501	3.77222350556285	4.72967783848141	4.92398583409391	4.78690473113299	4.33448961746791	3.93338379147224	4.19790469702582	3.67948009950545	3.27321448862577	3.94810553684795	3.80137597541983	4.08294948838745	3.6690154235229	5.62106136599524	5.62158891105398	5.56833922258374	NA	NA	3.35803047776732	4.67123675068597	4.32762270010056	4.28134958757533	4.3109508098072	3.96852395643585	4.13498480719857
Atp5pb (ATP synthase peripheral stalk-membrane subunit b)	-0.0655826733757059	0.357802741333811	0.357802741333811	1	FALSE	6.22581283203451	6.22146918760381	6.0191103059805	5.55088220000239	5.64129457594833	5.46112251517141	5.94278190695426	5.91268818298172	5.87051268071793	5.85374869172395	5.77383285259604	5.51302324676405	5.59920470673405	5.60753449613668	5.68169943820324	5.83391725220338	5.71785460717432	5.66980347942658	5.9664420036522	6.06417365682424	5.96021976836655	5.70095566678963	5.671262230769	5.6209822175957	5.71475380636826	5.62864529810307	5.50279521423162	5.63732912165926	5.62383760508621	5.57800579066727
Atp5pd (ATP synthase, H+ transporting, mitochondrial F0 complex, subunit D)	-0.100441930861749	0.127511679137597	0.127511679137597	1	FALSE	8.05175273852425	8.15659886451143	8.06981492647068	8.30972644477868	8.28673794285098	8.3400948840365	8.26462087347679	8.21267146777313	8.22827036219137	7.97087090585214	7.94208045861745	8.08420248808664	7.95388795954512	7.97795531306321	7.89310733801739	8.04756020002569	8.03666267196958	8.07308113398255	8.04776193857145	8.0883006340343	8.01951289299979	8.05361640857673	8.18558907727684	7.97885915340991	7.79254955396134	7.86405611048588	7.92710830139086	8.03619010040259	8.05047448884977	8.03444133893225
Atp5pf (ATP synthase, H+ transporting, mitochondrial F0 complex, subunit F)	-0.141353182898269	0.0477087687718604	0.0477087687718604	1	TRUE	6.46331674102738	6.66906929716574	6.65916820078375	6.49333190207465	6.67348575733779	6.66983465264305	6.73285256429886	6.65623892777207	6.72550941249817	6.36632221424582	6.54349588342577	6.40053622184711	6.49703427769704	6.36528134970792	6.57004390571083	6.46480710665232	6.44606264428773	6.48668863337128	6.59729577107075	6.53399777321145	6.59084300733997	6.39086025213706	6.21765144092156	6.28471585066793	6.38174712026301	6.32595839950043	6.28651525403418	6.52824623830517	6.48637650345412	6.34345756954497
Atp5po (ATP synthase, H+ transporting, mitochondrial F1 complex, O subunit)	0.0740214842098913	0.293509047693597	0.293509047693597	1	FALSE	9.17650728696247	9.13257941303374	9.15850113489745	9.27693860010265	9.34541190017689	9.31220908656668	9.41669831912274	9.37093364642576	9.45867113434412	9.0152840190606	9.02446928721237	9.07127195715245	8.91811188638878	8.88260942683986	8.87413607103369	8.9866299397605	9.04864761859202	8.9620312856865	9.4115025140075	9.38790961751861	9.39658123552169	9.20027089002771	9.16036812347834	9.1542333193991	9.25688092450525	9.23713585189841	9.26420095789467	9.3269462479252	9.37382871090931	9.37748819534381
Atp6ap1 (ATPase, H+ transporting, lysosomal accessory protein 1)	0.391557717208192	0.268180393648039	0.268180393648039	1	FALSE	NA	NA	NA	NA	NA	NA	NA	NA	NA	NA	NA	1.87735947996649	NA	NA	NA	2.2800060783013	NA	NA	NA	NA	NA	NA	NA	NA	NA	NA	NA	NA	NA	2.25782831604805
Atp6v0a1 (ATPase, H+ transporting, lysosomal V0 subunit A1)	0.185978342516134	0.167265194853574	0.167265194853574	1	FALSE	3.83497408834344	3.77294133783134	3.83187724119167	NA	NA	2.86835291582421	3.97828716834105	3.82193466214956	3.97844277073365	4.00828070322925	4.08836212370514	4.48300312574692	3.87608468721535	4.02104436581009	4.46149581820083	4.24206892257224	3.98312130172354	4.05670490385288	4.04894236130886	4.32238247226456	4.00821794519928	4.11869195279181	4.26789530343837	3.71320090315899	4.41034110461409	4.03051265202529	3.95705095125581	4.3664551109405	4.16895486366531	3.97022786007184
Atp6v0d1 (ATPase, H+ transporting, lysosomal V0 subunit D1)	0.251352324239151	0.111251773008406	0.111251773008406	1	FALSE	4.4036153999464	4.50487458939846	4.57288360666398	3.42902671551354	3.93528057847247	3.46404087188989	4.57834702644638	4.11560760896372	4.11480842876587	4.84025676011914	4.75074047846627	4.68562624125091	4.10765439572324	4.45924143266483	4.43677482780432	4.48173809060053	4.71225459940369	4.16581548813234	4.27280704946658	4.44792296925462	4.66880558068334	4.73206293038647	4.12265615506613	4.5334636767204	4.83438255776068	4.96706713564291	4.6570568648103	4.49492116913674	4.73074862941621	4.34736092919576
Atp6v0d2 (ATPase, H+ transporting, lysosomal V0 subunit D2)	NA	1	NA	1	FALSE	NA	NA	NA	NA	NA	NA	NA	NA	NA	NA	NA	NA	NA	NA	NA	NA	NA	NA	NA	NA	NA	NA	NA	NA	NA	NA	NA	NA	NA	NA
Atp6v1a (ATPase, H+ transporting, lysosomal V1 subunit A)	0.27388376815944	0.0289451428703969	0.0289451428703969	1	TRUE	6.5567129602387	6.4947516027231	6.51631935459533	6.45663861343965	6.34902020403286	6.44676736956986	6.79847828146906	6.795883808827	6.76183043672382	7.1461358659523	7.12679738044454	7.12861303870471	6.5527182750956	6.5191251259208	6.55252616565249	7.27668275980906	7.24111560402295	7.29121675429436	6.96987573146984	6.88826835972154	6.9252992568469	7.04680752085484	6.99365172040781	7.10953816880491	6.64248497805714	6.63448872153888	6.68401920016742	6.8728656881162	6.85375867054157	6.88050187112799
Atp6v1b2 (ATPase, H+ transporting, lysosomal V1 subunit B2)	0.292888701757568	0.00835302115890214	0.00835302115890214	1	TRUE	6.07923515732278	5.93057650357725	5.93756803021543	6.10215419177398	6.02725802019804	5.84567821628702	6.50203298015625	6.50312767038016	6.45663697083559	6.28459741449813	6.28479356912074	6.22224041510131	6.20857578421782	6.10288904485995	6.19916387699141	6.84248863434942	6.77803769314103	6.78156954481597	6.41256137901783	6.35125375639621	6.35262436059095	6.40848939443068	6.45238128111815	6.39026871586561	6.30527562816552	6.28338288284381	6.1782485379499	6.526266041648	6.52835252270325	6.48865799886303
Atp6v1c1 (ATPase, H+ transporting, lysosomal V1 subunit C1)	0.190488556663373	0.317311242938391	0.317311242938391	1	FALSE	NA	NA	NA	NA	NA	3.69475764206955	NA	3.55122068095303	NA	NA	3.83599479286623	3.78031009904338	NA	NA	2.84355780433927	3.55653977464004	3.75556060280461	NA	3.69665044612076	NA	NA	3.76999383795826	NA	NA	NA	NA	3.87953914106465	NA	NA	NA
Atp6v1d (ATPase, H+ transporting, lysosomal V1 subunit D)	0.370314957313462	0.0193627595655898	0.0193627595655898	1	TRUE	3.88313201565728	4.05684360619195	4.00603765095882	3.51523305487445	3.75584897840091	4.11001238323954	4.59407075685154	4.4524372935871	4.59857363778299	4.57211355648423	4.51324437995387	4.46026420684606	4.00553472880779	4.3129990920973	3.92873983304496	4.86280842532438	4.85722462569545	4.97502480965023	4.62201080825302	4.61326642724554	4.91313834425686	4.00451038096109	4.45256907905401	4.29991133250837	4.25747081884473	4.60145287771897	4.51221424233023	4.3725481981724	4.52745198349039	4.44820718097504
Atp6v1e1 (ATPase, H+ transporting, lysosomal V1 subunit E1)	0.195541803957576	0.0305713057888809	0.0305713057888809	1	TRUE	6.65470762452019	6.44421648554442	6.48722102907912	6.80467314026994	6.81280624121366	6.63595894234399	7.01540390107757	6.95906300573111	6.88357194367465	7.08819461120543	7.02441941959719	6.94476476126964	6.77415450668481	6.73949710499893	6.76380990728029	7.25416883580561	7.08131832095244	7.15899334611388	6.99784562072471	6.93782693625168	6.98020813973469	7.07066839368995	7.10956950937069	6.85587760511417	6.84474969572908	6.85288526269258	6.84032474864153	7.06741284790213	7.07071132209894	6.84302909903249
Atp6v1f (ATPase, H+ transporting, lysosomal V1 subunit F)	0.107844715724163	0.234405691398441	0.234405691398441	1	FALSE	4.40710797532684	4.66588730508018	4.23189316164533	5.00350329534832	4.74953963083788	4.73497510587018	4.88018593132042	4.91906353144199	4.97951779923273	4.80481767096175	5.05104140995421	4.74077648486523	4.92257369952683	4.46115526491639	4.87568669762994	5.08273664688483	4.98768013048748	5.09826794958302	4.7040751643767	4.68870630356727	4.73005841360425	4.85917942655468	5.10846172954318	4.62358597239971	4.69879077451833	5.07126927520673	4.91472715236248	4.89434244429646	5.0527506176076	4.53076369882795
Atp6v1g1 (ATPase, H+ transporting, lysosomal V1 subunit G1)	-0.0386387542058576	0.517142992643957	0.517142992643957	1	FALSE	4.58508272029882	4.58528106070298	4.36187361056818	4.49033907537247	4.60764989079144	4.69370439080078	4.71047584994625	4.79875043061949	4.64345795098396	4.28195042153637	4.32988421999714	4.06712239296616	4.51937206215159	4.47281266619239	4.36347949207023	5.11484590022884	4.95155982088066	5.0310907795052	4.37265266584247	4.11097286869754	4.32317548667853	4.64593217628179	4.90393003516236	5.26186549972139	3.54178739436355	4.25426144716564	3.79337571126475	4.10442053499518	4.26634429625703	4.25544030486544
Atp6v1h (ATPase, H+ transporting, lysosomal V1 subunit H)	0.716012407054914	0.077488528544176	0.077488528544176	1	FALSE	2.43098370019165	1.96153443034659	NA	NA	NA	NA	2.37509783324118	3.52081194357016	2.03119049410118	3.08471061068351	NA	3.41107366438429	1.81375862087807	2.86423171576072	NA	4.321899240698	4.17634671096577	3.55699338486249	3.8345797615715	NA	2.57777684567701	NA	3.02056798302247	NA	NA	3.54642531485412	NA	2.93319114227797	3.45279308672385	1.84332061451525
Atxn10 (ataxin 10)	0.284072319655723	0.198432768732232	0.198432768732232	1	FALSE	2.2998454113727	2.70960164195518	NA	NA	NA	NA	1.6619866857085	1.78289916557061	2.91698675235894	1.66017563853765	2.7981915621683	2.68908665491861	1.84902245843101	2.75514609543091	NA	2.29893978957592	2.41142624572647	NA	2.24436040975641	2.66777861210685	2.91296595866209	NA	2.59348763539479	NA	2.33588623496527	2.06258802502102	3.31915834876249	2.81460579235822	2.25628909028856	3.23891217299345
Atxn2 (ataxin 2)	0.828617238375932	0.240534236924891	0.240534236924891	1	FALSE	2.92392690392856	NA	3.35605927483608	NA	NA	NA	NA	NA	NA	2.01085143474546	NA	NA	NA	NA	NA	NA	NA	NA	NA	NA	NA	NA	NA	NA	NA	NA	NA	3.59222977621263	NA	NA
Atxn2l (ataxin 2-like)	0.2153262217798	0.0452793922922046	0.0452793922922046	1	TRUE	4.33955074621142	4.32320431535425	4.65720553082604	4.89919980412251	4.75316057826696	4.31515318597556	4.50425808428221	4.29923000214422	4.53313969679986	4.81753628391222	4.44857723324958	4.51248606786198	4.38257734085643	4.40992717956324	4.26879367512248	4.73367972385188	4.48065935312075	4.95880556363946	4.46360937942641	4.37295209791183	4.37378043492211	4.72279387245362	4.62603021780784	4.64067298071824	4.76243386516611	4.8450032160512	4.79684690266146	4.95511747952254	5.01059635780375	4.95091160618874
Atxn3 (ataxin 3)	-0.150405634319427	0.40100881566928	0.40100881566928	1	FALSE	NA	NA	NA	NA	NA	NA	NA	2.92965846059034	2.76947132278887	NA	NA	NA	NA	NA	NA	NA	NA	2.73914818265522	2.31281036502844	NA	NA	NA	NA	NA	NA	NA	NA	2.65005452332524	2.75240178919834	3.04138142664364
Auh (AU RNA binding protein/enoyl-coenzyme A hydratase)	0.0666203664862328	0.378761448469933	0.378761448469933	1	FALSE	6.10860599810651	6.10605512711388	6.15088254094016	5.43046258777004	5.68307040215869	5.71049513607917	6.07775571410965	6.11206412265379	6.0399871754728	6.02358138583113	5.94645015286422	5.99491456438017	5.49127590286693	5.50812753141447	5.6979183486559	5.69209237542757	5.88703047797531	5.92571939464706	6.22643724103282	6.22041702478002	6.3352760065307	5.74492261600121	5.78655454403719	5.79353178234374	6.08320272886579	6.05670490385288	5.96387173511919	5.70828933592065	5.8148836301031	5.84201839107378
Aup1 (ancient ubiquitous protein 1)	0.872787509610138	0.115772295239889	0.115772295239889	1	FALSE	NA	NA	NA	NA	NA	NA	1.4120064612525	NA	1.48606559354338	NA	NA	NA	0.847924769999477	NA	NA	NA	NA	NA	NA	NA	NA	NA	NA	NA	NA	NA	NA	2.12145311787526	NA	NA
Azgp1 (alpha-2-glycoprotein 1, zinc)	0.174875662073854	0.292041996185473	0.292041996185473	1	FALSE	6.07838354198188	6.08855929704184	6.06454877590488	6.07651847814541	6.07625978524223	6.05130466415836	6.16829503786842	6.26292732683754	6.15803198966946	5.16499137464548	5.25157898155974	5.14566115346465	6.57001049990447	6.52127378443999	6.51523620932325	5.65651353177229	5.62199909055222	5.6571454944715	6.14758755732577	6.19816015779527	6.19800885187815	5.88781524279751	5.89767365315935	5.94280301549736	6.93457547254568	6.85002427129923	6.89106673345181	6.28472140212484	6.31818485943599	6.33043649718844
B2m (beta-2 microglobulin)	0.615430643612345	0.0264001228545126	0.0264001228545126	1	TRUE	8.13896801733851	8.10060978085146	8.12850993750829	8.33227828305693	8.26936516007645	8.31207518290785	8.51740168727463	8.42819683949195	8.4170043659077	7.90042004662489	7.7431513941125	7.81512067259216	8.46216686580615	8.32263574356092	8.23524359176603	10.267477276347	10.271404665274	10.1151867417619	8.81449915407035	8.7139054137498	8.6847941969448	8.30556931137354	8.01059523894589	8.08250567833134	8.55513359641531	8.3618999221557	8.50437409634648	8.61872319287082	8.61476136801803	8.43377737045665
Babam1 (BRISC and BRCA1 A complex member 1)	0.270150990714067	0.111251773008406	0.111251773008406	1	FALSE	3.39264714396426	2.66634076315624	3.09908307722052	3.50430258316317	3.73670227829294	2.48778730818289	3.52606881166759	3.21079094250816	2.74116277488947	3.72092414020618	3.28832459865577	2.98493198392077	3.8636213397422	3.13193678238285	2.98271983583303	3.48725479982342	2.93484670791728	3.28620250764073	3.24886723704088	3.19225414479314	3.22685683079459	3.68317991070268	3.77181164642129	3.6036441467689	4.11959688282822	3.85025936133739	NA	3.70978689040034	3.2050874877577	3.57732005530401
Bag1 (BCL2-associated athanogene 1)	0.0667178474913723	0.409992876296177	0.409992876296177	1	FALSE	3.43827954252292	4.24877769364971	3.9159510637649	3.74866517101305	4.37944768408664	3.84193287582641	3.8926921631444	3.62090306485371	3.8109571587378	3.21077224368752	3.57331392810336	3.65506555119503	3.66535865899672	3.79521627503669	3.91193121230905	3.45167270039518	3.82519540581482	3.93930181409968	3.78627224181605	3.85814018028065	3.9286924652533	3.19974300572016	3.87260224355576	3.85065942651774	4.12065053539137	4.32882928519575	4.04296820709992	3.80257581650264	3.92380523403651	3.77892343761898
Bag3 (BCL2-associated athanogene 3)	-0.0632053927288471	0.320731415524691	0.320731415524691	1	FALSE	7.11781969411412	7.04221750617204	7.04714572964343	7.59575725559912	7.42725417124815	7.40776911457424	7.11730024202814	7.10421083790025	7.03440282032858	7.23679872808771	6.88605014100759	7.05176361238597	7.19972141526173	7.2041700681874	7.03034711485752	7.06440865662594	7.10398013588634	7.08008200527778	6.91789714281588	7.0817443911674	6.96804465881562	7.24916087001307	7.22840505862743	7.04690571867125	7.29368315196938	7.06126857335921	7.37453526909434	6.9268059633162	7.1294994049724	7.02822655985104
Bag6 (BCL2-associated athanogene 6)	0.0752147001624153	0.338209799346351	0.338209799346351	1	FALSE	5.500808425371	5.56776750532148	5.5115755669053	5.81322452414835	6.0526354293381	5.70818171690135	5.96372842280257	5.95299744474701	5.97218486464431	6.01341982697546	5.78462699413457	5.8150066407967	5.90520165418717	5.72229114174576	5.76223452245309	6.11296696495818	6.19856487225094	5.88641357743539	6.16744423955824	6.13430720311514	5.97593048723005	5.34147701506063	5.76138102427971	6.03875880285139	5.70021219829126	5.80057897779837	5.45476811903133	5.94623022734271	5.88315157086248	5.77191990284264
Baiap2 (brain-specific angiogenesis inhibitor 1-associated protein 2)	-0.15468418856065	0.41678144156451	0.41678144156451	1	FALSE	4.27523803905976	NA	1.8054534340487	3.35673541929535	3.6515798649073	3.63596329417925	2.91533541312398	2.59543443621428	3.08731856453229	2.95396546071187	3.549767728934	2.44113019914349	3.01567418453529	NA	3.12347748834086	2.80023313018203	NA	3.13010223509226	3.09559703450669	NA	NA	NA	NA	2.35178095725976	NA	NA	NA	3.35472013731086	2.96374229235863	2.97868986945637
Banf1 (BAF nuclear assembly factor 1)	0.307374262840676	0.0897169383052936	0.0897169383052936	1	FALSE	5.76543927073788	5.95679779531812	5.65852284273387	5.83809204367046	5.92136015693469	5.78763880279552	6.31711228485584	6.47899930008001	6.54461366268128	5.75649227544977	5.66175244963217	5.48480839676531	6.17641852355856	6.12052612830751	6.23729793019808	5.90339022162453	6.04279315143032	5.89367285188923	6.51593632628406	6.54883885858129	6.38234561900744	5.56771883807012	5.69464343770104	5.6225877872827	6.69938505559141	6.82127652510815	6.92371967874939	6.40372956990437	6.62128119988023	6.67516668522491
Bap18 (RIKEN cDNA 0610010K14 gene)	-0.0302631791888711	0.549484113528198	0.549484113528198	1	FALSE	3.97682185236068	NA	NA	NA	4.38498918732493	NA	4.31086358431875	2.9794217654432	4.25333128356318	NA	3.90947551159932	NA	4.31798415149016	NA	4.2906308254276	3.42594262868687	NA	NA	3.55106068167346	3.54373095180217	4.0395507842732	NA	NA	NA	4.88034268529936	4.07123065463547	4.53163722377549	4.42756594838172	3.99188913385185	3.76381521764152
Basp1 (brain abundant, membrane attached signal protein 1)	-0.11563979193374	0.397167918174423	0.397167918174423	1	FALSE	1.51825311867113	1.70748945194773	1.93236737128486	2.811452534321	3.10874189007963	2.81273437672341	2.8287229657262	2.75292196125428	2.33636051999281	2.55966556245004	3.21321506103485	2.72887177515514	2.5900558307767	2.12792377030354	2.47482019159295	2.77327268693376	3.25617131716937	2.84491386149683	2.10913987538231	2.32144038153534	2.12700258181089	1.65014875530394	2.15254688697682	2.57080292009578	2.60657251490405	1.9840096040468	1.85972709149201	2.18812869230862	2.71038657934387	2.61473575350778
Bax (BCL2-associated X protein)	0.201232341458105	0.143604266774607	0.143604266774607	1	FALSE	4.20793969162903	4.66019275604665	4.56760628876303	4.3633533302865	4.22593812094359	5.04972224005374	4.50882793728883	4.36100330368628	4.55886761163275	4.23614051190566	4.64842517585737	4.70867835310246	4.18493880026361	4.55644780923424	4.37837983259119	4.50792780590261	4.43970291572221	4.90931228962334	4.70778428481035	4.59804952169134	4.58532913911906	NA	4.44471344222294	NA	5.33395319723746	4.99018794130166	5.25398170491621	4.67908594360712	4.22152138893804	4.19873772537662
Bcam (basal cell adhesion molecule)	-0.248357178380955	0.0583257345887103	0.0583257345887103	1	FALSE	4.31962515921733	4.54633887675812	4.35602405029525	4.53848229225807	4.72820352166743	4.28874244224324	4.51058221272409	4.44326184859253	4.47404659931931	4.40887486820896	4.47056289453825	4.67235744884266	4.85424505422013	4.71537175408201	5.11156137203419	4.10505782705839	4.1912862761214	3.75779134113757	4.66511416573352	4.53863127777466	4.69387719902599	4.14978775822923	4.12398065513358	4.33466837989815	4.97258697501935	4.26476910498403	4.05061487970295	4.17910493656582	4.23501472562856	4.45063721727404
Bcap31 (B cell receptor associated protein 31)	-0.251473903370358	0.0644714135984384	0.0644714135984384	1	FALSE	4.09408402137272	4.27268763157252	4.23551263062772	4.70449575259079	4.70449021933132	4.27228452318746	4.13491090221691	3.97066962537909	3.9695373308565	4.15158284731308	3.82107749432526	4.23240749553877	4.22721737243513	4.30611638772946	4.1544778966369	4.10235578873377	3.95887050831959	3.84080561300515	3.81557542886257	3.54517763461529	3.96891096522488	4.44161626940656	4.5600607028877	4.4858196504601	3.53559265686549	3.75733266714168	3.81856428347791	3.92917554377284	3.71749547514411	4.00209039264061
Bcas2 (BCAS2 pre-mRNA processing factor)	-0.0590653628388712	0.517142992643957	0.517142992643957	1	FALSE	3.42090004545458	2.56245247753992	2.30126278416895	2.51558631027311	NA	NA	2.83720859194344	2.62976226637866	NA	NA	2.08987775748276	3.35083666481088	NA	3.68856084860511	2.7894913905036	2.2108252230499	3.02217070522628	3.10205338272919	2.96524496216874	2.98389472099026	2.16825371350705	3.18838351593581	1.3866785324379	NA	2.42232182059132	2.76793229438264	3.04235366810856	2.85770834975185	3.20366161740004	3.31191720600169
Bcas3 (BCAS3 microtubule associated cell migration factor)	NA	1	NA	1	FALSE	NA	NA	NA	NA	NA	NA	NA	NA	NA	NA	NA	NA	NA	NA	NA	NA	NA	NA	NA	NA	NA	NA	NA	NA	NA	NA	NA	NA	NA	NA
Bcat2 (branched chain aminotransferase 2, mitochondrial)	-0.0539196693147314	0.46844186254991	0.46844186254991	1	FALSE	7.6965711652023	7.68885873581854	7.66647256884207	7.0359537565578	7.01241223897987	6.84473714406068	7.17708062681061	7.03163780132628	7.18958738403647	7.4845651392558	7.48842663732393	7.40929758226181	6.93064273150751	6.89337434643828	7.02107991045764	7.10008409397752	7.15056983064326	7.11658309086648	7.76923618211181	7.76894517883399	7.72964113485827	6.96588815496574	6.8645823669894	6.87635732041078	6.90417095815161	6.82508598475518	6.91678712485959	7.26922955810969	7.19867094366944	7.30607080595588
Bche (butyrylcholinesterase)	0.466717389049466	0.0314162811040949	0.0314162811040949	1	TRUE	4.15022658352726	3.69818513357773	4.03560631578148	3.2967628005608	3.17729594431187	NA	3.11641965525097	3.39947190881555	3.40179427579797	3.00998488454208	3.10828691525734	3.1055272306107	3.04988861770736	3.42523101217197	2.76627075738082	3.67054578578463	NA	4.2630419198509	4.03934021668696	3.57885420128518	3.98705704511145	NA	NA	NA	NA	NA	NA	3.71657393368867	3.63431445985645	3.55312699887085
Bckdha (branched chain ketoacid dehydrogenase E1, alpha polypeptide)	-0.158458468766552	0.0750460063178063	0.0750460063178063	1	FALSE	6.52532347720107	6.3166128043827	6.25143128221156	6.17271551883591	6.43391087143794	6.30220387936301	6.34324790881269	6.28089323165025	6.29028800198471	6.19776319159438	6.12974872616915	6.19821713902726	6.03466692724675	5.88719867780572	5.9716217217636	6.05384553353041	5.82313791929853	5.78451183502199	6.24230143672434	6.26765751564648	6.22683024883818	6.04727226480798	5.99160574102968	6.15811280058439	6.22604412613814	6.23953361247826	6.26361474842587	5.90308407688199	5.92571702133081	5.8056974472514
Bckdhb (branched chain ketoacid dehydrogenase E1, beta polypeptide)	-0.0231756052491746	0.528620556209461	0.528620556209461	1	FALSE	5.04580115362352	5.17540882954894	5.03493758667029	5.43801000771445	5.17028963660487	4.86841020909914	4.92448949374397	4.76350718437522	5.15283240468942	5.18732831679154	5.13463167144765	5.15880960690326	4.94834854067765	5.08217033558847	5.21879666388818	5.09934991460591	4.62763601855948	5.13060968620825	5.29427887236503	5.30564226687499	5.30826621088637	5.28814443086732	4.91043047005799	4.95139196588437	5.40059599142599	5.33303366671362	5.55490805101061	4.62252629289066	4.41686000434134	4.71246371993699
Bcl2l13 (BCL2-like 13 (apoptosis facilitator))	-0.121588675080811	0.405637063630836	0.405637063630836	1	FALSE	3.83313297392296	3.52852131124355	3.12514190311227	3.85612917765534	4.22107278251506	3.5991392312819	3.45814573562244	3.30181588455885	2.44909118410247	3.98670217551464	3.44702369830939	3.60701066590133	3.24731385790282	3.24037081470042	3.15334651852544	3.49335271950324	3.72151484379334	2.79708147827658	3.46029697608055	2.57745299864024	3.56499999098056	3.77771427403883	4.01687958513915	3.80052720947949	4.04870700782826	2.14971785891417	2.48672981660593	3.29408694487507	3.6332103134632	3.40785577103811
Bclaf1 (BCL2-associated transcription factor 1)	0.471257830664007	0.283779580074557	0.283779580074557	1	FALSE	NA	NA	NA	NA	0.873962774265392	NA	3.49284020316407	3.33216368795453	NA	3.38158794007359	1.63949150084496	NA	2.15494283350552	2.69566872482548	NA	2.9194678501718	NA	NA	3.22423480259993	2.49330916269401	2.19646541132076	NA	NA	1.22143167881229	3.18308787220604	3.19799902626991	NA	3.48151853278339	3.93962152491338	3.95638196577362
Bdh1 (3-hydroxybutyrate dehydrogenase, type 1)	0.111148523469456	0.40100881566928	0.40100881566928	1	FALSE	NA	NA	NA	NA	NA	4.17323139334651	4.56241340016828	4.58794099375522	4.41298470751484	4.18428823001384	3.14700054139034	3.82277093026678	3.87855860298249	4.05146781413983	NA	4.42731116779988	4.21294280378711	4.43821299540003	3.85746352204322	3.94492402136451	3.97262832858753	3.59757884613516	NA	3.87102549519671	4.56525595762459	4.6295781077701	4.8371914321855	4.09780460361947	4.12092419321943	4.259814808294
Bgn (biglycan)	0.107998298966098	0.367984109656159	0.367984109656159	1	FALSE	6.71368206958885	6.73374750279045	6.88863367296184	7.13142485888825	7.21833558359472	7.20406244344158	7.47265022797335	7.56225769075449	7.52115284040633	7.66875027917782	7.58644200705756	7.6203444748401	7.68382977113184	7.67590059388999	7.56854899816006	7.8042472067094	7.81666369975016	7.80687179595802	6.8903250848035	6.74554660160653	6.87094414737212	7.60197130351305	7.73015082384196	7.70744886630225	7.75397885253281	7.77982439396185	7.7680321058022	7.20313262275828	7.14464804707118	7.24595194716537
Bhmt (betaine-homocysteine methyltransferase)	1.47341942024054	0.00820749260823873	0.00820749260823873	1	TRUE	4.7887953178675	3.871449415677	4.71058605294761	7.14727616738272	7.0800393548006	6.98734360684461	8.11671823356079	8.11420562899375	8.08071628229856	6.10451069537587	6.05471609366944	6.04701700145036	6.91920896573181	6.89291311903153	6.83392736913751	8.11614118984745	8.07410398966737	8.05765604734125	7.35646957737644	7.38630225852654	7.27094001452218	7.31538508507796	7.3389591754152	7.22090065078214	9.51629492578447	9.53680087117068	9.5184643243332	7.72129062368877	7.70934578356232	7.71166009128178
Bicd2 (BICD cargo adaptor 2)	-0.275822759394343	0.179169435079647	0.179169435079647	1	FALSE	3.48719047391501	3.90342396588874	NA	NA	NA	NA	4.25080244398096	3.34967665775356	3.75587033726332	NA	3.49193003801343	3.43401432620213	NA	NA	NA	NA	NA	NA	NA	NA	3.1609282533142	3.29979706729208	NA	3.58345891013077	3.23048279281904	NA	NA	3.68401078162731	NA	NA
Bin1 (bridging integrator 1)	0.121948764416994	0.173528328743756	0.173528328743756	1	FALSE	4.45860511113686	4.62336941611481	4.55973652443298	4.68097128638393	4.66223398861089	4.51015808893457	4.91744130330716	4.97584109119179	4.90552419743925	4.58041083870509	4.69712882095219	4.52930248243371	4.67897893985068	4.90731853166327	4.89518142210268	4.78189472301692	4.67483348038967	4.81172276090658	4.85066442663052	4.81760790961021	4.88786153546165	4.52388182253871	4.48400919826974	4.39108029675679	5.11472931914778	4.96619510571159	5.02010655944327	4.98631991061143	5.03532038403003	5.06520607698987
Bin2 (bridging integrator 2)	0.715659858211708	0.0598698550445908	0.0598698550445908	1	FALSE	NA	3.47426729712179	2.49483286911394	NA	NA	NA	2.04588675489718	NA	3.76559839326964	NA	NA	NA	1.62675684507332	2.94063848632079	NA	3.14312725642004	NA	3.28051096885426	3.36644811668281	2.93711082992266	3.28600432589956	NA	NA	NA	3.39422601318731	2.94665601020692	3.6645738592626	3.91070388445418	3.8060971682782	4.10809785778747
Bles03 (expressed sequence AI837181)	0.0814073087458571	0.47180246464614	0.47180246464614	1	FALSE	4.04629023536058	4.81848247949507	NA	NA	NA	2.7347464660512	4.51143641197723	4.78297462778719	NA	4.45947096432916	NA	4.46870060451885	4.22124295999332	4.40571332091567	4.3720814835345	4.52311653361695	4.46564149645838	4.25122675045537	NA	4.41458207678142	4.49636647352037	4.36386491806518	4.09584848668233	NA	NA	NA	4.3941436801116	4.65627325613066	4.07121348960526	4.26645674413594
Blmh (bleomycin hydrolase)	0.185553637968725	0.234455382993969	0.234455382993969	1	FALSE	4.59781122414557	4.23919943582218	4.80662308398367	4.21625307550307	4.90003596277044	3.38385632896999	4.61772751266146	4.25288489460928	4.45905122161743	5.28516914929952	4.95581959219241	4.83637863342661	4.12011965705566	4.79820089570102	4.60308625316333	4.8418825703718	4.74139147889038	4.7266241688997	4.88597939441349	5.06839995750742	4.96042830421783	4.01962186132535	4.46843995265302	4.18249367494537	4.78037309745132	4.94815227153258	5.18162338575302	4.51159454153741	4.72285943311078	4.81565739784307
Blnk (B cell linker)	0.523753370458287	0.0402492990663593	0.0402492990663593	1	TRUE	NA	NA	2.9594159282412	NA	NA	NA	2.9819147426263	3.42324199597366	3.06859858812827	2.26794922151793	2.67306564330582	3.00795253820328	NA	2.99401122295678	NA	3.56995279714422	3.93481840747871	3.67209716224622	NA	NA	NA	NA	NA	3.15019895772342	3.58327837390834	NA	2.65505867983892	3.30624765519153	3.20652601587743	3.93377090078818
Bloc1s1 (biogenesis of lysosomal organelles complex-1, subunit 1)	0.099534198571034	0.304071821802768	0.304071821802768	1	FALSE	3.72246602447109	3.88966822508196	4.13835577358871	NA	4.4707450875095	3.84878816805674	4.08909131856469	3.92945016335684	4.22390130931296	4.09643897382623	3.64884504967097	4.07983888066667	3.71343188307309	3.78154856306013	3.72636259193624	3.9199216201934	4.29362062383725	4.44956797732143	3.75146372116556	3.87467894920746	4.24788195393346	3.70967662633419	4.23273749384733	4.15476951219014	3.93833284574948	3.85767252390177	4.6112727276821	4.01785956797579	3.97418970688933	3.77250856995378
Bloc1s5 (biogenesis of lysosomal organelles complex-1, subunit 5, muted)	-0.0269687017995803	0.569130530522798	0.569130530522798	1	FALSE	NA	NA	NA	NA	NA	NA	3.09708148663859	NA	NA	NA	NA	NA	NA	NA	NA	NA	NA	NA	NA	3.070112784839	NA	NA	NA	NA	NA	NA	NA	NA	NA	NA
Blvra (biliverdin reductase A)	-0.0161569530955995	0.545797663622986	0.545797663622986	1	FALSE	5.67856774631512	5.69140574594559	5.60267659817026	6.32465761492173	6.22490850173934	6.35833999350208	6.10541408479622	6.0243706584845	6.02044441776597	6.27072701903423	6.20553718189738	6.25458081625247	5.99510231235746	5.99708687444818	6.04913845988464	6.3981673537477	6.22288375565912	6.43984916423471	5.96029855211981	5.92878483100656	5.94023958829599	6.45706398493393	6.33712947319458	6.40636999692014	5.76119483610343	5.81219527891134	5.76775807116832	5.7220561096961	5.67296554425916	5.73364718883027
Blvrb (biliverdin reductase B (flavin reductase (NADPH)))	0.204649112361739	0.0583257345887103	0.0583257345887103	1	FALSE	8.50960875828317	8.42093708862344	8.42126959266399	8.84541164147448	8.76578998003012	8.87685455908954	8.9714056004191	8.92887955896995	8.88679398997529	8.40798574597518	8.24411166852603	8.24870559959285	8.85481541076355	8.79874395147439	8.84460220672826	8.98353804655008	8.81908375832162	8.83355426025706	8.89896711600384	8.84056708906753	8.91471698859526	8.67789930675876	8.65204544467959	8.59477992351593	9.1107547275837	9.13263338961429	9.03846087460327	8.88105582333027	8.87339797014505	8.84419731898916
Bmp2k (BMP2 inducible kinase)	0.43123098069247	0.167071933606442	0.167071933606442	1	FALSE	NA	NA	NA	NA	NA	NA	2.19614117729279	2.59568028674031	NA	NA	NA	NA	NA	NA	NA	3.07562162028768	3.24931790498086	NA	NA	2.65165563049558	3.09845156190077	2.39967697399306	NA	2.52953362799871	NA	NA	NA	2.78573466930647	NA	NA
Bola1 (bolA-like 1 (E. coli))	-0.101193459835503	0.192387732697247	0.192387732697247	1	FALSE	4.68265194680253	4.73000405187572	4.67254980441005	5.02940871196187	5.11858398746073	4.9884256600011	4.74121887545312	4.60126269204368	4.60539358347425	4.72487942596748	4.75966186036611	4.64118184134725	4.64957522397931	4.83749422146766	4.81799667279127	4.61262968662353	4.5334885952395	4.48333856121513	4.71161053787813	4.78048333804615	4.49213519577773	4.83954142742363	4.6967895249258	4.88688663937741	4.89145321227127	4.9653364026065	4.80733431198123	4.49181462394895	4.43086731913387	4.45867728542074
Bola2 (bolA-like 2 (E. coli))	0.14596189235641	0.139343934780017	0.139343934780017	1	FALSE	5.47022772951895	5.18456198129602	4.58655459768694	5.31539595443384	5.36769605481368	5.2695830317172	5.25335019529947	5.07562675410792	5.33791799201063	5.42916735354292	5.20020614137959	5.29152252202591	5.4473742161477	5.22178430027756	5.05022741130351	5.43654498764143	5.1761551932407	5.41982537960522	5.57928878071188	5.26191437972007	4.78375522047676	5.45634948631966	5.29876827288638	5.33421070383966	5.40229582584248	5.45324758363467	5.63271898727037	5.62233886524162	5.46649008686769	5.36672086760937
Bpgm (2,3-bisphosphoglycerate mutase)	0.101873238138907	0.303228076986255	0.303228076986255	1	FALSE	4.44819396306671	4.57863082481508	4.5476163982402	4.83675227481725	4.92078872466165	4.61913125256549	4.33276521071862	3.8951862702674	4.19962523565773	4.6800092252282	4.61440360695368	4.49432599922688	4.87884302764179	4.97311988576702	4.98435237530356	4.64260916246599	4.66072900180735	4.59946657883123	4.87198160455369	4.57134916329724	4.6716330565959	4.57470704641555	4.27696557698024	4.46298806513135	5.14330769694142	4.96681342468976	4.94520970865249	4.69905184401685	4.74274462134431	4.70228629529151
Bphl (biphenyl hydrolase-like (serine hydrolase, breast epithelial mucin-associated antigen))	-0.0148296650335571	0.545797663622986	0.545797663622986	1	FALSE	5.82017385552105	5.88116291662209	5.81178953914498	5.72368415019917	5.88691833385963	5.76798048006802	6.46169880211064	6.35574398459468	6.30349765998547	5.89881055924188	5.74872151722197	5.83156060377827	5.86285800639233	5.76978496036776	5.71909854135078	5.66482981913072	5.69432863251726	5.83887867258426	6.42143034561601	6.17056805964363	6.2883437955363	5.70238050161552	5.6021866405518	5.63863284561859	6.0888412292971	6.08491465976794	5.97766688027059	5.80963824012336	5.85882895107002	5.77956966161226
Bpnt1 (3'(2'), 5'-bisphosphate nucleotidase 1)	-0.151045405984415	0.0477087687718604	0.0477087687718604	1	TRUE	5.67904652209388	5.72094875768505	5.60022514442222	5.72354217952776	5.73666710575366	5.77487401394203	5.28455484912457	5.43152601911589	5.45085162988482	5.72557212337344	5.57295937679096	5.67508480303322	5.62766811635061	5.63118578825787	5.5991928023274	5.32021387650758	5.42402852271405	5.33494363072662	5.54583249245475	5.52500079706711	5.41657292672614	5.64649678903857	5.67778164624927	5.71249123354015	5.4264190812659	5.50270294009169	5.46045753457135	5.35835757762988	5.30344103568076	5.31347805765333
Brcc3 (BRCA1/BRCA2-containing complex, subunit 3)	0.208068553070059	0.296744974585274	0.296744974585274	1	FALSE	3.82708733175737	4.05692162039796	1.9410649831528	NA	NA	NA	3.24731233862957	3.1799966440227	3.14410838458648	3.82269956044626	3.67003584538242	3.53801661332917	2.98646554727987	2.95424470966672	3.05915796657798	NA	2.45287477498379	3.66259290127966	3.78488083516779	3.3307161413617	3.4736570502307	3.83219127685804	2.96080637235778	3.21067562925313	3.21703213807602	3.49621945118269	3.38108952329508	4.063770402837	4.08000949871634	3.96474055014861
Brd4 (bromodomain containing 4)	NA	1	NA	1	FALSE	NA	NA	NA	NA	NA	NA	NA	NA	NA	NA	NA	NA	NA	NA	NA	NA	NA	NA	NA	NA	NA	NA	NA	NA	NA	NA	NA	NA	NA	NA
Brk1 (BRICK1, SCAR/WAVE actin-nucleating complex subunit)	0.170654079985244	0.122068100352835	0.122068100352835	1	FALSE	3.5315187049757	3.96106762626779	4.06086882859772	3.5525246286738	NA	3.62212212166422	4.32343492402392	4.18114231578022	4.20219044590017	3.96607048696787	3.80623124342981	4.14424219728131	3.79068864267478	4.09955611158589	4.25027188533976	4.5268200197246	4.21117577274204	4.09322211053902	3.87374430950234	4.00469014372411	4.30073143254	3.9907552284039	4.04650852190197	4.12792211995411	4.37499771426067	3.99109095728317	3.77105098204414	4.10597972515296	4.33922291766316	4.25753870487421
Bsdc1 (BSD domain containing 1)	0.0443895328083052	0.488704845030961	0.488704845030961	1	FALSE	4.25698043598569	4.5683848285647	4.31647885630216	NA	3.54219613019606	4.34337228749958	4.46198031316356	4.2255217342566	3.83932474261065	4.44267151390628	4.14879584640397	4.08692809634986	3.68954518057276	NA	4.62978790685218	4.10259934748114	3.82946397800267	4.65518579462952	4.1291428626191	4.17540483726113	4.2830253640003	4.18713429147454	4.42822280652089	4.48502101211957	4.4801358425131	4.57621978120958	4.57981372292238	3.91603708097842	3.88099890766012	3.90201567734451
Bsg (basigin)	-0.333729788866877	0.0102898324284282	0.0102898324284282	1	TRUE	5.85278041820905	5.86379229087866	5.81047909365032	5.62773230979057	5.70449021933132	5.75575819970774	5.02310450913988	5.21537185542134	5.18034680692882	5.62274297576037	5.74792173165269	5.62358597239971	5.6479591454117	5.64198235522977	5.73015897740229	5.15015751802577	5.01055160281263	5.36818864072682	5.0132076440973	5.24583788960736	5.33461832865038	5.55191893161675	5.6219610073673	5.55966311542285	4.95768712878047	4.90491756384029	5.36304488836098	5.23735338643813	5.37708903516419	5.34606334699985
Btd (biotinidase)	0.170140044441667	0.254135218832989	0.254135218832989	1	FALSE	3.37338372779926	3.54896674854043	3.44208093756279	NA	NA	NA	3.58509474170562	3.78308990966354	4.14398924820713	3.34437403328573	NA	NA	NA	NA	NA	3.34161577798928	NA	3.76660576194779	3.95282742780758	3.76743233912032	3.79864157711981	3.42492208821069	3.48430572678863	NA	NA	4.34855820713716	3.93008442946551	3.88107724262462	4.0394279569162	3.54214659262587
Btf3 (basic transcription factor 3)	0.0445488840915835	0.485863999493521	0.485863999493521	1	FALSE	4.72055209160511	4.6665350587092	4.54311226856675	4.36672086760937	4.9169112983217	4.74670510032429	4.7977652664863	4.64484265584974	4.75105660691631	4.41347222801991	4.18259696209488	4.05009242596057	5.09786358318915	4.58808495853398	4.47048480479231	4.09986745525689	4.69412243968227	4.83765568310421	4.54727090017241	4.57044471506457	4.18718181029145	4.30439421966803	4.65081050408724	4.33080217481875	4.73212807118783	4.66469900087181	4.50765512008597	5.17988521072698	5.11698016642705	5.20113196690789
Btf3l4 (basic transcription factor 3-like 4)	0.0711287239040412	0.393301662412275	0.393301662412275	1	FALSE	6.18648471073144	5.96367294324489	5.70960770701306	6.04688607964267	6.15773092917016	6.20542965909345	5.91324846871513	5.94384398702707	5.92969869636281	5.27635521801625	6.04750349005774	NA	5.9957219334784	NA	5.92679647717501	6.38616082865813	5.99520183149718	6.04088147453725	5.68964301779102	6.07915407275484	5.82189640658725	6.03435879780794	6.29986555426151	6.20077112252915	5.88716455188963	6.1549274460067	5.50099639596831	5.61402366474631	6.15969578138626	6.39793641182539
Bub3 (BUB3 mitotic checkpoint protein)	0.212844985318352	0.100734891742006	0.100734891742006	1	FALSE	4.870103284488	4.83646952807708	4.88508134306519	4.81482212082291	4.91608964452875	4.65048311424179	5.41261557199824	5.12604775520594	5.4588609854885	4.92001693189096	4.75738067474114	5.11291276865977	4.92041240816079	4.9963661476641	4.99776208785631	4.92455600168655	5.10505782705839	4.93762687657646	5.1291428626191	5.28848407267918	5.39319994476208	4.75542173473424	4.54044890323242	4.87905876067441	5.49540416419855	5.31791181745785	5.40898352943074	5.63551933935062	5.49758043310381	5.55970287910034
Bud31 (BUD31 homolog)	1.05895436005185	0.0488073908229966	0.0488073908229966	1	TRUE	NA	NA	-0.0244461138726954	NA	NA	NA	2.1896158470765	1.70122078152516	NA	NA	NA	NA	NA	NA	NA	NA	NA	2.28353660723131	2.34328273592591	2.56339001706028	2.67006984701745	NA	NA	NA	NA	NA	2.10114914673169	2.47619501952925	2.30739063573404	2.03699557712874
Bzw1 (basic leucine zipper and W2 domains 1)	-0.178343545403043	0.479542163947612	0.479542163947612	1	FALSE	NA	NA	NA	NA	NA	NA	NA	NA	NA	NA	NA	NA	NA	3.43028527297778	NA	NA	NA	NA	NA	NA	NA	NA	NA	NA	NA	NA	NA	3.25194172757474	NA	NA
C1qa (complement component 1, q subcomponent, alpha polypeptide)	0.184869410788353	0.371461693618567	0.371461693618567	1	FALSE	4.93788577205332	4.86652228501126	4.83902737791818	3.95787746314756	4.82524120751531	4.47619372313898	4.79145986427985	4.69916847682236	4.76815785306543	4.4946652121699	4.53959930878989	4.593748157304	5.53335776821235	5.64199968996674	5.70812652454647	6.23669542332285	6.31014559090329	6.15158893544311	5.1088631367269	5.053089608961	4.84721523501931	4.12454319965411	3.86231252090495	3.50197408519129	5.09711352047045	5.1018643467821	4.77169545976103	5.05081510348395	5.12654341882614	5.10161226031642
C1qb (complement component 1, q subcomponent, beta polypeptide)	0.230344084396241	0.265975454975743	0.265975454975743	1	FALSE	7.08928627334524	7.08043382361239	7.22182875848853	6.38773302488662	6.64076262260261	6.61177583633852	6.83940537331974	6.72533217137268	6.83726208870229	6.44180713336798	6.54920246779449	6.58925863513564	7.7267767335626	7.78010008447995	7.8222712673636	8.2511036386602	8.25951731006928	8.10768786931437	7.08564772303606	7.2071607792448	7.05042551208208	6.26739159626446	6.55741621729016	6.50169867953001	6.91938775829142	6.97857318922233	7.11331502342441	7.35622305765422	7.09149885821971	7.05135034801298
C1qbp (complement component 1, q subcomponent binding protein)	0.138843392295309	0.340210301645102	0.340210301645102	1	FALSE	3.37948234134545	3.48226747496561	3.3699689314295	2.96165851554176	4.5834709450757	3.31701746925242	3.76164696571322	3.41628579197484	3.77058593407786	2.9456807349603	2.93682259215025	3.63646221758956	3.35735494012974	3.29614313727774	2.6828451815399	3.40801887496875	4.46909149404137	3.48843788492343	3.98193482978074	3.39944456458946	3.33745420960853	3.62932164523044	3.42328234111097	NA	3.59334181819639	3.19268971062982	2.80016892179946	3.63645061667898	3.45543901456305	3.63324519416856
C1qc (complement component 1, q subcomponent, C chain)	0.207077899903811	0.309446027974756	0.309446027974756	1	FALSE	6.24286541371498	6.17766669358421	6.09341228219965	5.30054475431944	5.81777928523968	5.97999787231564	5.88410700859549	5.95743872787556	5.83972281293899	5.68902793074127	5.7297811473704	5.62600100488014	6.47471508008384	6.44733949884094	6.74773648317059	7.5296101477627	7.49001649911099	7.14947277816785	6.29810290302922	6.19019012705664	6.16236312920651	5.08299630930436	5.52032480831597	5.273448751349	6.05464664182059	5.7742362270364	6.04749912766018	6.21345616026946	6.09891638403048	6.22902450030763
C1rb (complement component 1, r subcomponent B)	NA	1	NA	1	FALSE	NA	NA	NA	NA	NA	NA	NA	NA	NA	NA	NA	NA	NA	NA	NA	NA	NA	NA	NA	NA	NA	NA	NA	NA	NA	NA	NA	NA	NA	NA
C1sa (complement component 1, s subcomponent 1)	-0.0720061195390122	0.446435105281592	0.446435105281592	1	FALSE	4.1749416568902	4.27790294268441	4.41318108975541	4.28549099736392	3.55016189444743	3.72199597906743	3.64585149927541	3.58897242402682	3.72421368675736	3.78525758899261	3.98883917182789	3.83626753218741	4.73842198080599	4.50166206094477	4.55334207014635	3.32165972865092	4.26864398535166	3.91284144514327	3.93545031839512	3.92641698037124	3.82911889634926	3.51393283481986	3.72957452219412	3.66802832918995	4.41171096007286	4.67590059388999	4.31265791360131	3.98484451074783	4.07700366947837	4.13862609383245
C3 (complement component 3)	-0.00349929192437048	0.578259952930128	0.578259952930128	1	FALSE	6.94068358445782	6.98458935036246	6.97866470392955	6.22867633756232	6.12818821441133	6.24243482956672	6.11716515384431	6.09689011182598	6.02155079438127	6.22532892193712	6.15717107249945	6.17622302534268	7.51253505422615	7.52475325562173	7.48405754946953	6.00959799161951	6.0683204116032	5.97479543396952	6.24397557541056	6.26360911515388	6.34609526875908	5.90808753583095	5.87664463477314	5.91322213537026	7.23052006702927	7.24115374886229	7.22256308721727	7.4710980209293	7.50339644254804	7.49334311149661
C4b (complement component 4B (Chido blood group))	0.0554282592999608	0.471701223093951	0.471701223093951	1	FALSE	5.26971766555259	5.17239550396376	5.13005362245195	5.02449699069823	4.938186973771	4.95095358574373	5.12365792029974	5.00929341957977	5.0227495218308	5.3484732260823	5.12875942974499	5.29305406901741	5.83986135595648	5.82312517818814	5.76087027926599	5.11168238196852	5.06225557646539	5.00473508091527	5.04532501303783	5.06876968089438	4.95556854478873	5.10828607877443	4.86494877579204	5.10530093010739	5.92793436900039	5.81425047167152	5.87379105587101	5.5683453034645	5.56674210431135	5.58913726458356
C4bpa (complement component 4 binding protein)	0.094236064464736	0.491197639554843	0.491197639554843	1	FALSE	3.8760257327227	3.71397069243605	3.84086602441893	3.39617319241842	NA	4.52773971684612	3.70138271049237	NA	3.5215784556318	NA	NA	NA	4.65812006155563	4.72450839610711	4.55412834360088	3.7684172548961	NA	2.94567137211832	4.28509145107725	4.15092517800221	3.94508326388049	3.36293271130913	3.46232721634204	3.57867308788111	5.29393323740099	5.1586924861838	5.10677124926078	4.23900080273338	4.4107006480192	4.33137560012351
C5 (hemolytic complement)	0.262402342912122	0.272985336410589	0.272985336410589	1	FALSE	2.18438186673219	3.18594264150438	3.61223453031228	0.901440391586603	NA	NA	2.51770150889911	2.22798745873459	2.57168894360402	2.61637416602416	1.80414444754449	2.14738811268178	2.84912257091943	2.10930037620055	2.748770348823	2.74156406167991	NA	NA	1.93636091495956	2.30554450566261	2.65325266939744	3.42945528388071	NA	2.24891428303624	2.84070290779577	3.50556069765035	3.15408088072668	2.3501747262625	2.38240441762724	2.65602264032792
C8a (complement component 8, alpha polypeptide)	-0.271317398114691	0.0960634015647205	0.0960634015647205	1	FALSE	5.33070180195338	5.269201500939	5.26378185882334	5.19497348860643	5.41699845665345	5.16467768583703	4.85197385948901	5.0665886640606	4.97178723962305	4.83478199389251	4.68182591360245	4.93456367854659	5.65083347602372	5.74256948516646	5.52296279958698	4.11335878531256	4.82438600258545	3.91829081495222	4.84252131936102	4.84257160254835	4.94352286646964	5.1928845679823	5.22189254396352	5.01255079613032	5.06306713426625	5.04927789154592	5.1408236370698	5.28107504927747	5.14979588583678	5.23244203378205
C8b (complement component 8, beta polypeptide)	-0.0795901537399616	0.445223500847973	0.445223500847973	1	FALSE	4.34721917372483	4.25029462756955	4.25093884181462	3.45638563037859	3.86086350366069	4.55995672905429	3.44588558172038	3.60439162335815	3.24404828689603	3.69533688110081	3.45251636631181	2.64333672605092	4.51583227633991	4.17261552181348	4.19661491217459	3.28981381295344	3.68932152772748	3.46265440704339	4.04652598339857	3.87337028401446	3.72856271918216	3.83843750726301	3.71470710622898	3.55977322753736	3.82932189555331	3.93738205993632	3.82257720396775	3.96290988289816	3.89987166927115	3.84715508889374
C8g (complement component 8, gamma polypeptide)	-0.0208712362643402	0.552568366943296	0.552568366943296	1	FALSE	6.02250541737748	6.12817377643649	6.12714831073037	5.4012515865263	5.37687378993378	5.54460593550742	5.4464646776456	5.36295374517076	5.51780794318677	4.90254153491056	4.92758835520314	5.22540990624997	6.2226558179475	6.32280066146232	6.25536854299186	4.69257226378139	4.98139603197215	4.83859886337056	5.86456255845687	5.75384785289129	5.83093218936292	5.6015925293594	5.8703548549682	5.93957451306046	5.91955461135827	5.77309435881678	5.96028464941715	5.90925227690107	5.84069233478561	5.69477156881311
C9 (complement component 9)	-0.166063871826482	0.25941434155432	0.25941434155432	1	FALSE	5.02487813665179	5.10650326855881	4.96408898793286	5.03926563329638	5.16278203722591	4.98753006883067	4.95065503791869	4.71739128271098	4.8110445298566	4.20780697438062	4.52289690855893	4.31906872699711	5.57551806950419	5.5045981480354	5.4567864401472	4.20718225865781	4.12802938874064	4.18363736626297	4.69551506171729	4.75808993420181	4.77319988107524	4.7806408099989	4.76950729143624	4.87646783270635	5.08436196005347	5.02089773488142	5.02820224375394	5.15010470099951	5.18516880978146	5.21885089894186
Ca1 (carbonic anhydrase 1)	0.391681242745444	0.0315102537222713	0.0315102537222713	1	TRUE	6.91078062304189	6.80556332248059	6.80869394585926	7.27842157978608	7.14259723499009	7.19715770607627	6.43604187631363	6.41756563471915	6.40364266523517	7.05740694735797	6.98679772591642	7.08652903054665	7.44348233301275	7.35591484875286	7.45559847079377	7.14945245451191	7.14471941588296	7.17147706719099	7.41777658156969	7.34724043793343	7.41555587466916	6.86402514824203	6.74752167254042	6.88729373860146	7.86761234367218	7.89041021139328	7.83169993280196	7.65598859212816	7.63230457328334	7.63833454164323
Ca2 (carbonic anhydrase 2)	0.133656833870186	0.15705334239881	0.15705334239881	1	FALSE	6.6964946619401	6.71711431360636	6.63105188328934	6.7311832415722	6.74832704753764	6.71359959531155	6.35227123661944	6.43169315401085	6.32524428262349	6.84639302085236	6.8851350466313	6.91341603328531	6.91608247688465	6.90046835182026	6.86761234367218	6.81736743783865	6.81258807009186	6.75479399112108	6.92467000816975	6.89853488133275	6.9174317553901	6.41944619200851	6.52807585433048	6.51572821889094	7.05337204092208	7.14954390870909	7.10146098729134	6.86601776143616	6.92966082743155	6.99224726274547
Ca3 (carbonic anhydrase 3)	-0.384989445671448	0.000249221215804769	0.000249221215804769	1	TRUE	13.7081678327733	13.7265374927251	13.7751884385971	13.6039276476393	13.6229898154881	13.6405273911523	13.2344612030959	13.2356552678925	13.2814157217003	13.5426570769992	13.5469065144416	13.5586598670265	13.358390217599	13.3802039978723	13.3513119584782	13.011527785586	13.0076492862562	13.0424801864925	13.2633513694345	13.2784988249598	13.2905804898566	13.1979553629139	13.3016962378738	13.2333140902156	12.9665649321093	13.0649397579761	13.0386275409429	13.0164879626883	13.0517782240086	13.0267067070949
Ca4 (carbonic anhydrase 4)	0.120895056390291	0.244094442328139	0.244094442328139	1	FALSE	3.90147514690123	NA	NA	3.65645060630534	4.29967693256214	3.96774962726845	4.01009949955951	3.87240524422579	4.12319437988179	4.06314912801091	3.73817334558761	4.15874902840788	4.290866699625	4.43739421461045	4.27730042036528	3.89432304019369	3.7620936369911	4.386962655947	4.44352045848025	4.30047520135512	4.34633997878389	4.30008710747892	4.32233920439369	4.48650200710531	4.25709361605626	4.01742311238386	4.46890909211059	3.79654584267105	3.88617942754387	4.06388254894981
Ca5b (carbonic anhydrase 5b, mitochondrial)	-0.240081869585415	0.0724900618822387	0.0724900618822387	1	FALSE	7.88932751337557	7.80808252667107	7.85452558561636	8.10245342713491	7.99264948508423	7.94904461352664	7.39022915682364	7.39448841851247	7.36952755435428	7.52396177807927	7.335560073539	7.39113186486005	7.45675687601744	7.45076586866437	7.45819332059155	7.00795791855968	7.08562648006641	6.99658082181644	7.55275362044678	7.39087400590909	7.59086396090763	7.81755291162333	7.8334530615536	7.8337692839351	7.36436231577619	7.35549205516071	7.32364027884028	7.26093834618952	7.16890273035792	7.18270222792695
Cab39 (calcium binding protein 39)	0.127272473626051	0.349519988119394	0.349519988119394	1	FALSE	2.99978899041982	3.02061065058088	2.62903715162709	2.76598021575519	NA	NA	3.39378684914457	2.78647090469338	3.42364539658424	3.80511700991392	3.22489229961038	3.63118578825787	2.86308804025441	2.05334423469055	3.22482285985385	3.19410123938851	3.40497122358917	3.65234881566107	2.45681928846974	3.09371396980249	3.33255040994983	2.82156940765737	3.09446073436642	3.21372832066584	3.20242085616176	2.76197666502256	3.46381860401055	3.22779189575568	3.42583523736324	3.5111770419721
Cacybp (calcyclin binding protein)	0.1934156917172	0.0238136571239638	0.0238136571239638	1	TRUE	5.86249602540779	5.70852110346858	5.69887409970395	5.38231794823948	5.38340017140724	5.46319083920871	5.62790445082473	5.76559043755986	5.6768907787418	5.71681808978321	5.73254327466844	5.65562660149995	5.31357600829454	5.60093872434261	5.48092426757556	5.96513088440659	5.89748004797089	5.91528186586766	5.80456989519594	5.75037872110688	5.77710405034626	5.74685286967849	5.97560725997609	5.51074360022032	5.79372424675798	5.5952350994519	5.61914005833699	5.97637738434934	5.85023935516591	5.7929828576532
Cad (carbamoyl-phosphate synthetase 2, aspartate transcarbamylase, and dihydroorotase)	NA	1	NA	1	FALSE	NA	NA	NA	NA	NA	NA	NA	NA	3.19246878787165	NA	NA	NA	NA	NA	NA	NA	NA	NA	NA	NA	NA	NA	NA	NA	NA	NA	NA	NA	NA	NA
Cadm3 (cell adhesion molecule 3)	0.548536811536153	0.222240084909086	0.222240084909086	1	FALSE	NA	NA	NA	NA	NA	NA	2.83146179868004	2.36312621126971	NA	1.36162239845189	NA	NA	NA	NA	NA	NA	NA	NA	2.72405430032319	NA	2.82006252073595	NA	NA	NA	2.65770402195096	NA	NA	NA	NA	NA
Calml3 (calmodulin-like 3)	NA	1	NA	1	FALSE	NA	NA	NA	NA	NA	NA	NA	NA	NA	NA	NA	NA	NA	NA	NA	NA	NA	NA	2.73881754678413	NA	NA	NA	3.23761572292679	NA	3.41720442209194	NA	NA	NA	NA	NA
Calr (calreticulin)	0.148313300514118	0.112397016249858	0.112397016249858	1	FALSE	9.72672565344081	9.75867294561648	9.74546424827684	9.54246700870054	9.45126263573515	9.43211174194116	9.91422067049735	9.94528726767005	9.92586297301721	9.46611521832462	9.50573812740664	9.56957463509576	9.82970529580983	9.8171435584078	9.78889611004579	10.0277954409899	10.0552959946014	9.99527250853533	9.77252572481005	9.78202844439526	9.74259238879809	9.58712679756618	9.66526484671343	9.5954197405446	9.71932892132799	9.65162219655036	9.67137476241968	10.0956607454952	10.138847739117	10.1437913458334
Calu (calumenin)	-0.09482535578857	0.266544970593995	0.266544970593995	1	FALSE	7.63777686637356	7.58417331105695	7.49206948435711	8.07226125493247	8.21851964592078	8.0810732735889	7.76674090790726	7.79629923811753	7.83628394540909	7.81304362524655	7.80204454447004	7.60421220497759	7.90023284871467	7.95292175474838	7.83821435228468	8.03234884017599	8.06007981799601	8.00707773930696	7.39318449668521	7.55030044267936	7.40404306481212	7.92955431573285	7.78733450880148	7.8987464809184	7.61580617011087	7.70847006262228	7.46107830183638	7.72065468811634	7.67554074302216	7.72926724846058
Camk1 (calcium/calmodulin-dependent protein kinase I)	0.0412314468154899	0.46844186254991	0.46844186254991	1	FALSE	4.44955477187483	4.28102310372208	4.41619119389521	3.80978484619397	3.86074434160224	4.49924636658261	4.01321211142685	4.21650918830321	3.92729915672665	4.42624462393317	4.01684393685329	3.86354205117958	3.81259063700274	3.90633264564876	3.55163905673439	4.11058875124501	4.23646965753481	3.8763892470546	4.24193930825404	4.14440536669923	3.86958520709283	3.95058039130818	4.04724172285332	4.13601087402272	4.00450139223494	3.89353695462708	4.25410268119416	4.30158764660319	4.28278820418352	4.31950232900431
Camk2a (calcium/calmodulin-dependent protein kinase II alpha)	-0.0280131743840121	0.571364660580614	0.571364660580614	1	FALSE	5.17187933041827	NA	NA	3.38670060228761	NA	NA	NA	2.42194766337389	NA	3.56246224671744	3.66302575649798	3.61458029017229	5.08750102973128	NA	NA	5.13319359866411	NA	NA	4.67707407175065	NA	NA	NA	NA	NA	NA	NA	NA	2.55357922586639	NA	2.9001557885821
Camk2d (calcium/calmodulin-dependent protein kinase II, delta)	0.0081660853104296	0.558446455527472	0.558446455527472	1	FALSE	5.24432006596729	5.07651634037762	5.43398429171226	5.40900390249872	5.30830262097233	5.58459877549981	5.50550671021794	5.50402603216315	5.46696638427308	5.56809596633392	5.39758394029825	5.74556811353868	5.71484994895412	5.09814159725949	5.11088102382765	5.35760478517848	5.51305483929501	5.38131798569319	5.53314281233785	5.4417457277181	5.22335690118303	5.54544023124028	5.53266917333523	5.67285525760728	5.45138257625322	5.00103205939891	5.06267004599898	5.49711413788401	5.52804927886903	5.54940118155816
Camk2g (calcium/calmodulin-dependent protein kinase II gamma)	NA	1	NA	1	FALSE	NA	NA	NA	NA	NA	NA	NA	NA	NA	NA	NA	NA	NA	NA	NA	NA	NA	NA	1.82540302854579	NA	NA	NA	NA	NA	NA	NA	NA	NA	NA	NA
Camp (cathelicidin antimicrobial peptide)	NA	1	NA	1	FALSE	NA	NA	NA	NA	NA	NA	NA	NA	NA	NA	NA	NA	NA	NA	NA	NA	NA	NA	NA	NA	NA	NA	NA	NA	3.5800007251503	3.94107813303374	4.63129639603232	3.30485707189271	4.02061776171793	3.88328844987757
Cand1 (cullin associated and neddylation disassociated 1)	0.272327749173777	0.186814584961273	0.186814584961273	1	FALSE	2.79073242574915	NA	2.71386294666077	2.97088309679599	NA	NA	3.33561187847219	3.10650745614011	3.02142997844785	3.88948327728262	3.03523151369626	NA	NA	2.78176466053169	2.61989187300164	3.54686977184682	2.71408282745252	2.85860768511564	3.18125206156632	2.69448130768076	NA	NA	3.3946787611343	3.4538994379054	NA	3.39759763012019	NA	NA	3.99852047919908	3.74868663649499
Canx (calnexin)	0.0951390426366698	0.224505352207062	0.224505352207062	1	FALSE	6.27377695360052	6.31713218810339	6.41734115339674	6.33378686645941	6.1018097317857	6.11265426599295	6.42278467221412	6.45122100456441	6.46343772722777	6.33550469379462	6.57200286588357	6.33704381624364	6.49009674870166	6.33212250311612	6.40949107267114	6.74011804283313	6.7788919070917	6.68406129213114	6.42611376708786	6.5308245507386	6.48995069111554	6.37858271584903	6.33042574056075	6.07064478252051	6.23807985750661	6.15480798484086	6.22532313716939	6.52237124141092	6.63726680312679	6.58982938932297
Cap1 (CAP, adenylate cyclase-associated protein 1 (yeast))	0.30051862375258	0.0114696818894806	0.0114696818894806	1	TRUE	6.27975542361329	6.31802935841875	6.25398170491621	6.03125623137057	6.18710063136556	6.13344228231565	6.51942867851555	6.55788792750245	6.58044551207955	6.41822537383899	6.39993838982773	6.29028615862774	6.27243196941123	6.21855645556819	6.29013683889035	6.88942486778825	6.85744610385489	6.9143253300853	6.54514210316553	6.47632173605598	6.44271629494727	6.23929110340927	6.34811200074326	6.25851138709996	6.54960602833633	6.52479869362658	6.38453856821845	6.92678224784626	6.97385231677501	6.92781351059815
Capg (capping protein (actin filament), gelsolin-like)	0.581499000984511	0.0102898324284282	0.0102898324284282	1	TRUE	6.4251487508401	6.21178513694617	6.50279839599326	6.25913687486389	6.3780711178602	6.37359253461961	7.57976093564874	7.55160829794153	7.52829000341736	7.00243249603972	6.98565981015758	7.0327400376742	7.03355515075583	6.97864182579697	7.09676785471469	8.18746095173652	8.0709527706015	8.12890168286279	7.28646535224072	7.28864463635093	7.26533374626761	7.31116703358956	7.37043458612932	7.24355484277846	6.92989749194555	7.16598226358159	6.94283115974108	7.53110069254086	7.47073207448885	7.46901495318218
Capn1 (calpain 1)	0.0696840609540741	0.493894809879388	0.493894809879388	1	FALSE	2.94753712191644	NA	NA	NA	NA	NA	NA	NA	NA	3.42979001435699	2.89398924877047	NA	3.00607536305358	NA	2.97685300580736	NA	NA	2.47467225468078	3.00343313283745	3.23343101167725	NA	NA	NA	NA	3.06003181493441	NA	NA	2.95156541571087	3.7552828532957	3.36531459900882
Capn2 (calpain 2)	-0.014126832004139	0.546765597913699	0.546765597913699	1	FALSE	5.9217981017817	5.7671807071107	5.89662787634945	5.67293161080269	5.71276358990432	5.61676642621502	5.72959083578401	5.57969909667161	5.47120372151086	6.34705436548046	6.365321598764	6.35343268903624	6.14254414045046	5.94769654376623	6.09427830268899	5.95106552525219	5.8354718983367	5.88883333843391	5.88964875800904	5.77839783884278	5.79696886598246	6.06692441979659	5.92380285756926	6.11346297494177	6.12129727934995	6.07520315250911	6.06467810470001	5.63932478917085	5.61639298753964	5.64551433582041
Capns1 (calpain, small subunit 1)	-0.244286754447048	0.0463614161120051	0.0463614161120051	1	TRUE	6.17274351676019	6.07705068375465	6.09561222413687	6.24820273821696	5.96463197687894	5.91396407286887	5.71648888085097	5.65102298054418	5.70211449145074	6.3397075074486	6.33242151413581	6.34743180170837	6.16352892229291	5.95790763580228	6.06026576072534	6.07457179812418	6.0272292636492	6.15668784461216	5.56771883807012	5.65068128012856	5.60711722305341	6.00155456773229	6.0612901780291	6.12895322038601	5.55352331961007	5.82735921930571	5.42033080808604	5.49433240020937	5.78436002032745	5.72308340954629
Caprin1 (cell cycle associated protein 1)	0.0624614826131114	0.257710584803895	0.257710584803895	1	FALSE	5.16589586424958	5.18391124106263	5.25200684559509	5.42027353508752	5.41827766761536	5.49364092995247	5.41361439047346	5.44780398028017	5.42314112819398	5.21721908153633	5.15343651014922	5.22349591853446	5.2159154027842	5.40780139896326	5.43299614209881	5.49030056259559	5.25976962264159	5.29855568116908	5.28443269803618	5.39334068628815	5.28123458464702	5.33157624514661	5.34371338543763	5.26109448069329	5.49915705497576	5.30888505741176	5.40066771165222	5.58251686426211	5.52585276693766	5.54525487387854
Capza1 (capping actin protein of muscle Z-line subunit alpha 1)	0.233864306974776	0.0309283249124194	0.0309283249124194	1	TRUE	6.70578442385735	6.53461882044709	6.59410809010485	6.40983386038125	6.30751049417275	6.69978758359072	6.79194427242006	6.61650767584269	6.82532771787134	6.66166410254913	6.52472661888457	6.64776060523888	6.73241845481146	6.74129169504649	6.84085343891633	7.06986324941886	6.97789808892002	7.10497608493442	6.56818719223423	6.61424604616626	6.56294909535644	6.6889076785384	6.74558693621619	6.55770875704856	6.99246255062106	6.79828385778248	6.83205452779272	7.21837433550966	7.19732482974178	7.21327922847553
Capza2 (capping actin protein of muscle Z-line subunit alpha 2)	0.0722987243202368	0.229791390482267	0.229791390482267	1	FALSE	7.57393494048245	7.62436413612887	7.50128786125711	7.7202510997416	7.73672662801013	7.65553072315564	7.50455683615601	7.64030278749515	7.58133618135243	7.69191795784398	7.74697107426533	7.66033111512216	7.539065731006	7.62819762682809	7.50014077250485	7.83562095521956	7.75634949361222	7.8911153528326	7.49285462017475	7.47067514114337	7.56385215363248	7.61160028462539	7.70664105730941	7.78458250193075	7.49498355176455	7.54262177358543	7.61848828603008	7.8724286393038	7.87270565743652	7.87487686755245
Capzb (capping actin protein of muscle Z-line subunit beta)	0.127783848537602	0.07039893014773	0.07039893014773	1	FALSE	7.03403959435364	6.88998452820631	6.95781015264376	7.07480511040397	6.92989749194555	7.02890061573433	7.15206170174061	7.06511989062899	7.11170950349243	7.02526139702222	7.06502292481823	7.04599986307619	7.12643603949217	7.09586114251258	7.08874584485133	7.27709208250431	7.32240590848615	7.23139400570514	7.03989508379673	7.08634856561582	7.1295818299703	7.09461612093514	7.02814918902856	6.98771878020456	7.02592576911225	7.09289453390514	7.00603989575396	7.38701781907361	7.45376448215815	7.44556946273651
Carhsp1 (calcium regulated heat stable protein 1)	-0.130313237284877	0.0759854116404031	0.0759854116404031	1	FALSE	6.52628012847204	6.57384407731775	6.56481560591465	7.04651288729594	7.01419905207145	6.79642903524231	6.83300390664596	6.96984120443133	6.79220463969037	6.72234306226744	6.66887080537553	6.63043022681711	6.61642386605659	6.5513283627856	6.57892060383696	6.58969458586722	6.56076385856224	6.51830537213075	6.4457300134945	6.53067943809874	6.62145997340806	6.74978899616301	6.59411854324266	6.69326391493855	6.61361710413761	6.67041548482643	6.61034719879605	6.66424104352886	6.50906713831402	6.55925623943917
Casp1 (caspase 1)	0.635586709615651	0.00299685413809338	0.00299685413809338	1	TRUE	3.81168680211327	3.55347109752358	3.47534433714261	3.94925477085653	4.02494017413824	3.66420974921185	4.77907057096875	4.72112653811697	4.78133348246727	4.74133754253449	4.68704948724796	4.68744707276595	4.41613037756838	4.52890882502283	4.45980535939266	5.2625910095407	5.32252308388368	5.12337650280857	4.858100385639	4.87417235125625	4.84093146726266	4.47648538159739	4.55361239998331	4.48328696083453	5.05229850519599	4.91038249727688	4.87257269537109	5.03398675386549	5.08855717704175	5.06203965974879
Casp3 (caspase 3)	-0.0940250868436268	0.520848395768996	0.520848395768996	1	FALSE	NA	NA	NA	NA	NA	NA	2.77362927705321	2.702837038059	NA	NA	NA	NA	NA	NA	2.71822132304641	NA	NA	NA	NA	2.85532797823757	2.12199013446098	NA	NA	NA	NA	NA	NA	NA	3.50604331904484	2.06678840509359
Casp6 (caspase 6)	0.546782669343448	0.0353606847627145	0.0353606847627145	1	TRUE	2.94585300040858	NA	3.17069583582621	NA	NA	3.63060350226779	2.75207203571414	NA	NA	3.33982150492334	3.97873562383507	2.91072690645909	3.20292700254748	3.78867527139312	3.83668159332712	NA	3.11329043282854	NA	3.51414751500508	3.55826763405574	3.54349588342577	3.6496039634396	4.20633846309929	4.12839239315612	4.14130198762526	4.41855428702653	4.66895304100199	4.25408755971418	4.17903325757269	3.35653824322659
Casp7 (caspase 7)	0.366895671356366	0.00537219424858768	0.00537219424858768	1	TRUE	3.41203627911045	3.58067614418927	4.06180211403129	3.82763613618939	3.79605778440083	3.77404905422947	3.77960642988346	3.80560201359801	4.07507048400931	3.96848709304089	4.13404018076695	4.32508414241488	4.29043177657255	3.86348258189781	3.6133784173658	4.27883969974715	4.19306204671554	4.34256185653551	4.17412673742093	3.7094009292933	4.11008757473474	4.20494668512716	4.09021830165332	4.10341371084902	4.60040059887354	4.49923360812014	4.4774701033419	4.39017927648547	4.23803016324818	4.39890440989996
Casp8 (caspase 8)	-0.167130682457243	0.149485084886034	0.149485084886034	1	FALSE	4.07554118805207	4.27117165812575	3.89594238451929	4.66048942727051	5.26598440413564	4.2173470579038	4.13953498129835	4.00285551174159	4.17932791510573	4.5965237368005	4.36486654402198	4.29925198556617	4.58191760772283	4.51575029231032	4.55490191322787	4.18049003089806	4.00825380726498	4.28193558914247	4.03756672053332	3.95478257697674	4.09322211053902	4.38371811463577	4.36251898303051	4.23867223413523	4.21268605702901	4.11219134710561	4.3193794883327	4.30412403222807	4.29969158367457	4.32521369541769
Casq1 (calsequestrin 1)	0.180970370471871	0.441930934102214	0.441930934102214	1	FALSE	NA	NA	NA	NA	NA	NA	NA	NA	NA	NA	NA	NA	NA	NA	8.42909285058025	NA	NA	NA	8.67881489894688	8.50857918952494	8.2066676411403	NA	NA	NA	NA	9.02530292924238	8.63095144640611	NA	NA	NA
Cast (calpastatin)	-0.136454521665033	0.129964032820225	0.129964032820225	1	FALSE	5.71386899383068	5.838561047152	5.63104314992489	5.51077524271052	5.62918465224009	5.68982190297616	5.3839634359722	5.32127873600225	5.40394936423287	5.22794126514668	5.47423808905695	5.4105751571988	5.53784582671961	5.51042713714187	5.64010029789039	5.64029121742617	5.55659188576786	5.49689690783382	5.12115220176358	4.96812762556869	5.10920173718745	5.18720160933657	5.43271225779042	5.27169832208175	5.5813271417871	5.32957212576538	5.50087533296711	5.61271519128204	5.56434463130829	5.50404828535422
Cat (catalase)	0.199429279857141	0.0313517896228577	0.0313517896228577	1	TRUE	8.17704573437505	8.21317228115546	8.19791452327652	8.48496383455528	8.47289387844386	8.4481658746094	8.48541072557324	8.46685140220921	8.48369084574824	8.15255357944491	8.16205894187423	8.19684306782391	8.28510162608256	8.31015831794782	8.31224312788835	8.28826626810535	8.31712314120672	8.31944181321589	8.3177743728041	8.31578810224693	8.31326399421676	8.64796561908779	8.68127355617412	8.68648652036725	8.77586373828451	8.82234457058494	8.76973207516753	8.48937032725263	8.52576743601244	8.57004542413819
Cav1 (caveolin 1, caveolae protein)	-0.283875804536465	0.0288991881012183	0.0288991881012183	1	TRUE	9.12908720933074	9.02402041661023	9.13608369702912	9.2431716027861	9.33248864880928	9.2259520948013	8.99625597352482	9.01197357315792	8.92451265310762	9.37950183568767	9.24024037977601	9.44976150578147	9.35163716219095	9.31017422659559	9.27205585841581	9.0927254329881	9.17568177602875	9.12464865233615	8.77243994848877	8.70853558770414	8.84474341990853	9.46289688927213	9.38312753112871	9.36468623263469	8.58586014878614	8.55984357254423	8.5706792279879	8.70242552452431	8.74332645966796	8.67715936555717
Cav2 (caveolin 2)	-0.0609588556822203	0.493894809879388	0.493894809879388	1	FALSE	4.46510597490773	4.94168853129095	4.67990228993158	3.93571431858633	5.51943496908551	4.13424558695968	3.46151546305322	4.10867499101557	3.5307949052566	3.97323471144197	3.64095634571384	4.22984936830009	4.30999831264982	4.14195588558364	4.55064829403991	4.38022380720665	4.44837900276402	4.37524104692682	4.13311960186481	4.07437698557417	3.72605735885784	4.59432759009519	4.65398863946658	4.75923041728806	4.01956849011264	3.79645239748465	4.56468911327462	3.76405947313027	3.6361141496868	3.78350903885003
Cavin1 (caveolae associated 1)	-0.358213492713494	0.0450578457064262	0.0450578457064262	1	TRUE	10.9635752709228	10.9810962956711	11.010087467649	11.2282896053093	11.2441021519424	11.2666752896288	10.5331447595457	10.6040157088387	10.5725391812831	10.9756473807703	11.029114645469	11.0376087235978	11.0849080179996	11.1044415030284	11.0986900966736	10.9060863695696	10.9427637299058	10.9446169029813	10.0829739631472	10.1129085996294	10.115173734021	11.255524337259	11.295504932654	11.3501491283887	10.1598461146166	10.2739237812858	10.2956656351347	10.4947855975872	10.5634441694308	10.567366712016
Cavin2 (caveolae associated 2)	-0.215030179054427	0.0383141598828181	0.0383141598828181	1	TRUE	10.2780312251284	10.2577414010919	10.2787746668227	10.360836113073	10.3977601868261	10.5236109598117	9.98815920017172	9.96895472754222	9.95287517431384	10.3849024411379	10.4404850897528	10.4565392325276	10.2249302007342	10.2116936513939	10.2351047442571	10.2280129608109	10.2244238057992	10.2073804399716	9.72874024401976	9.75002357472914	9.71506967937999	10.341140726449	10.3036551917212	10.3330435091508	9.98510190362426	10.027394605978	10.0040518845071	10.0006761048507	9.92990636610963	9.9563253316675
Cavin3 (caveolae associated 3)	-0.288412658742599	0.037782700942154	0.037782700942154	1	TRUE	9.80479250817693	9.89939166803973	9.87122299109287	10.3253616774954	10.256126111632	10.2829957211552	9.63909647001011	9.65694857198695	9.6822168632636	9.84892646905915	9.91831914327323	9.95782030744678	10.1432939197562	10.189663976009	10.1433704580091	9.9019770747426	9.91620342610913	9.909855591208	9.34660680726269	9.31648519196455	9.33044859829873	10.0995713647836	10.1047821908626	10.1596443214469	9.62326880880932	9.68311743569276	9.67949593387632	9.37021878171097	9.34576670687751	9.50591474162149
Cbfb (core binding factor beta)	0.408623472919123	0.0510389815594551	0.0510389815594551	1	FALSE	3.59857959255365	3.4936345259013	NA	NA	NA	NA	NA	3.98056461011682	4.07432560205595	3.51917703322298	NA	NA	NA	NA	NA	3.9073041089195	NA	NA	4.42333613287239	4.25868474219794	4.37658211612565	NA	NA	NA	NA	NA	4.03722406162424	4.15815118418334	3.76683894705248	4.2069166725386
Cbl (Casitas B-lineage lymphoma)	-0.0226308899178371	0.569130530522798	0.569130530522798	1	FALSE	NA	NA	NA	NA	NA	NA	NA	NA	2.38676405122498	NA	NA	NA	NA	NA	NA	NA	NA	NA	NA	2.1965629820551	NA	NA	NA	NA	NA	NA	NA	NA	NA	2.53170334055918
Cbr1 (carbonyl reductase 1)	-0.012777669038489	0.519955438909539	0.519955438909539	1	FALSE	7.54210324585659	7.48528995786721	7.47448471635296	7.52972726199079	7.49814713019468	7.44844673457656	7.65539476532603	7.60579802403924	7.60021770944031	7.37963828870801	7.39920528050105	7.45080710065668	7.48973559038548	7.52196940841231	7.38389433559065	7.37845093168096	7.47762876205845	7.42237598459368	7.65944652941407	7.69290139721609	7.67897330785417	7.41405940377507	7.50465216947739	7.3836006220398	7.50005311016181	7.58106496975125	7.54708732066473	7.34911754083034	7.33293165932003	7.35085080548338
Cbr2 (carbonyl reductase 2)	-0.355096998384366	0.0376248212511208	0.0376248212511208	1	TRUE	6.72694017779995	6.7358606077189	6.87614855186387	6.99037630535592	6.85033688263157	6.97253183508447	6.80641428746047	6.69078023796478	6.74625901374597	6.27400627790449	6.25891647789011	6.21969321746075	6.94422595708472	6.82620525028662	6.92123398511205	5.85536186881671	6.06993841523235	6.22408852279043	6.95473140446331	6.8654487241565	6.93683813585205	6.18916432544022	5.90658278783247	6.0668318795417	6.02981947634279	6.38867173284354	5.87898276749103	6.76790634757772	6.63917861117541	6.73992909004294
Cbr3 (carbonyl reductase 3)	-0.0361637996811659	0.457545131277491	0.457545131277491	1	FALSE	5.64071924819278	5.52702653338482	5.66482981913072	6.18756388388699	5.92377433965698	5.91725988207689	6.02883211951262	5.99308104123736	5.93267303387126	5.48709397967436	5.54716291505581	5.68212378961972	5.69243277780912	5.81402482580649	5.70073654985152	5.79007606153211	5.94648056545722	5.76539418282959	5.92384563338074	5.85723706919014	5.97202169075559	5.50550353442371	5.53412075867931	5.52829938148296	5.57579335055436	5.64353010384639	5.75425150751781	5.67259788929484	5.8205517168684	5.90717429773677
Cbr4 (carbonyl reductase 4)	-0.0402964959969449	0.487217641219253	0.487217641219253	1	FALSE	4.4030836237973	4.71893146718097	4.85144922947797	4.8094144442359	4.61629887750669	4.55872070141741	5.09303614067371	4.96131308771836	4.95305566512083	4.66876587725298	4.64311734075229	4.6978683209903	4.37065951152768	4.37635290247242	4.35688328366402	4.45273379396077	4.44695093865108	4.44931044930764	5.17494565045994	5.2886021902213	5.0229891478451	4.38284014447524	4.31405115590888	4.25248378334433	4.91321016550916	4.48243528799203	4.56508531824136	4.72158593069709	4.3681048081925	4.63917426902824
Cbs (cystathionine beta-synthase)	0.111431667322861	0.489804194804689	0.489804194804689	1	FALSE	NA	2.08314187008592	NA	NA	NA	NA	4.3750950522522	4.46492960112985	4.16375633339791	NA	2.90360713526661	NA	NA	3.50115885929447	NA	3.79422869377118	3.55075294086895	NA	3.09433573737182	3.4204554532239	3.4418552602936	3.51737648934187	3.31908462803917	3.28529715724416	4.62093238119043	3.9948602712542	4.58151394796111	3.5573365626837	3.63222167619917	3.8970661297397
Cbx1 (chromobox 1)	0.0705417826857003	0.396330730111839	0.396330730111839	1	FALSE	3.8164358709681	4.00074820400382	3.83417521186478	3.82959589917751	NA	NA	3.97259156991879	4.1689388228483	4.05134599723201	3.98734815498467	4.12244909204375	3.58821691362884	4.10635669555515	3.88243763408882	3.93218403715131	4.10004413394195	3.93512968177387	3.9363929544739	4.12522953774373	4.05291143112881	3.90786168337318	3.50534473579801	3.24146344761962	3.78778766145553	4.38629363515099	4.31410192578884	3.97915649604846	4.35786162301047	4.31189541472597	4.30068018994355
Cbx3 (chromobox 3)	0.137037950628998	0.206548970945583	0.206548970945583	1	FALSE	4.02316662293954	4.23137864432178	4.17594768701095	3.78654408938438	4.08728461497226	3.86827191110476	4.11533294070189	4.24353961033652	4.2910141014173	3.84596167240122	3.96303014950119	3.82181224077927	4.27599036802474	4.38818953715608	4.03184508604738	3.97867156729858	4.19986076616956	4.29185400418012	4.12251535544437	4.03060093074894	3.86326450688932	3.97190217140954	4.01338185970024	3.83634833393715	4.26512930036164	4.41132454841278	4.04631643148948	4.78957798474674	4.7279204545632	4.6562103201826
Cbx5 (chromobox 5)	0.0465843470119785	0.517142992643957	0.517142992643957	1	FALSE	4.14411164845841	3.59579007053066	2.93132943053546	4.40185569945805	3.82210807464351	NA	4.2094377688415	3.72511945327534	4.34943605171382	NA	3.58791699822866	NA	4.06416718839848	3.64512520312669	3.83082320256151	3.72650428534528	3.04199813145705	4.06643367351597	4.00419574221859	3.63690298308225	4.06533965567483	3.81279597507707	3.41708287227448	3.11728611031824	4.17528506348949	4.00616335410788	4.08824338267442	4.69762371631639	4.25342205763654	4.47351418920632
Cc2d1a (coiled-coil and C2 domain containing 1A)	0.325364277134877	0.0833354162743105	0.0833354162743105	1	FALSE	4.44404416726333	4.41706936610704	4.09395730206962	4.08673282262113	NA	3.9328737816327	4.55707305841834	4.8825256727872	4.89113236922879	4.04214526069832	3.81763348935487	4.09003194415515	4.26395833642943	4.66638166965776	4.67119711410677	4.35481180213513	4.49422357964438	4.34413254119733	4.90755888950133	5.00137891794273	5.10116679988394	4.1298929419015	3.70302315709274	4.22838004452588	4.71736386239891	4.98834839739826	5.02158632655395	5.0922920213962	4.83216088929702	5.16781150886504
Cc2d1b (coiled-coil and C2 domain containing 1B)	-0.117162888189751	0.224593458433085	0.224593458433085	1	FALSE	4.20338128614555	4.35115479642277	3.78928062134827	4.19928757485385	4.68724549380233	4.32123543501606	4.16456104055105	4.38543794002409	4.22626960219251	4.01554217121876	4.21157295945029	4.6645738592626	4.20166522376443	4.38205158995702	4.507661462202	4.14933253911374	4.33894491770383	4.25936288807201	4.24196218221519	4.32205793159848	3.81676352349831	4.43256528396787	4.21935441281288	4.29413548067533	3.52854631527383	4.1633296565508	4.10682567675897	4.24071120670825	4.11403380055027	4.32555191786553
Ccar1 (cell division cycle and apoptosis regulator 1)	0.497482003451257	0.00503297054387876	0.00503297054387876	1	TRUE	4.50169390324551	3.97184700529469	4.65217096050559	NA	NA	NA	4.93988946322663	5.07078000489652	5.17881023348325	4.80481250940065	4.89271644566622	4.61042840930204	4.54877567983962	5.19603649395155	4.81436071761196	4.99047388188249	5.2148980256777	5.30857930760001	5.87072966293619	5.31588861258382	5.37351597562781	4.91995498000381	5.14699728404754	4.68468410965065	5.28019543296551	5.31709780959424	5.49779436745631	5.30785835513194	5.32602313821411	5.38544139142699
Ccar2 (cell cycle activator and apoptosis regulator 2)	0.0977153400945278	0.520066438930317	0.520066438930317	1	FALSE	NA	0.791005518743507	3.32844874527508	NA	NA	NA	2.15797178259539	2.69350033895649	3.19035884998599	NA	NA	1.10717898689314	NA	2.63689834414669	2.0913274776911	NA	NA	2.18191671994148	2.25286673349075	NA	NA	2.59832708870279	NA	NA	NA	NA	NA	2.18333723504266	2.01528703017275	2.85207476643227
Ccdc115 (coiled-coil domain containing 115)	0.223008717237746	0.287035030842891	0.287035030842891	1	FALSE	NA	NA	NA	NA	NA	NA	3.6010665368035	NA	3.44397788552057	NA	NA	3.32823330082357	NA	3.65816577287786	NA	NA	NA	NA	NA	NA	NA	NA	3.53424840339346	NA	NA	NA	NA	3.55748361390689	NA	4.10087675643202
Ccdc22 (coiled-coil domain containing 22)	0.0669931281247936	0.325553712860228	0.325553712860228	1	FALSE	4.60059089822216	4.71201792644759	4.77748284026239	4.6403953447067	4.27552113955926	4.60465255572293	4.69752919885695	4.62739672160999	4.79041236168004	4.51883094925974	4.36350752652396	4.46885697303719	4.94700683571227	4.72740316927488	4.74294398127006	4.50710324923925	4.60568396253849	4.63801010225705	4.41870944055046	4.43070008853376	4.60598613174908	4.71580553255915	4.73865436194116	4.84634287068147	5.01972859782786	4.81803758913797	5.01788183257841	4.76903116318462	4.77189085923426	4.59587956200503
Ccdc25 (coiled-coil domain containing 25)	0.0204869334430852	0.551941199807597	0.551941199807597	1	FALSE	3.52989588977906	3.29232678691866	3.38569332153946	NA	NA	3.01039673982998	3.14678879880961	3.28348919519124	2.90258880445784	3.2446268026841	3.43370727749585	3.35364793160043	NA	NA	NA	3.40872544566454	4.13428666468905	3.46876576012785	3.24563408431997	3.14573613990202	3.37970412808904	3.43825292404212	3.35243368438139	3.32649420470058	3.6339658733322	NA	NA	3.28481022253023	2.20007742028481	2.6055535954944
Ccdc50 (coiled-coil domain containing 50)	-0.188128435461172	0.389471730969505	0.389471730969505	1	FALSE	2.82268528605847	3.11701508721637	NA	NA	NA	NA	NA	NA	2.72756980983923	NA	NA	2.71946384597892	NA	2.73944633826305	NA	3.2595225827237	NA	1.84928674036291	2.39012836236176	1.78888195389952	NA	2.57926222683543	NA	NA	NA	NA	NA	3.12257995932978	3.05522342481297	3.05197585375422
Ccdc6 (coiled-coil domain containing 6)	0.191361294068996	0.163027708185431	0.163027708185431	1	FALSE	6.11602575340316	6.36156660658506	5.66546667770623	6.576797227469	6.27466980792888	6.05983329882805	6.52168680255616	6.20480586875336	6.16655879641047	6.09096560748239	5.91921850189437	5.87921318610168	NA	6.08238113155443	5.30096200170335	5.90668860416306	6.38832560154693	6.14650248971258	6.34642685859058	6.34950859158336	6.35751857593107	5.66257581222476	6.00547409688574	6.01888560913096	6.19978029756913	6.47541405750291	6.59100763431685	6.52941337445474	6.47734057308558	6.72286216474017
Ccdc91 (coiled-coil domain containing 91)	-0.695430323199977	0.0308399014503046	0.0308399014503046	1	TRUE	3.37028984814487	3.75003831839357	3.49139136003484	3.80600433971973	4.88741316508222	4.91880123582486	3.633198686374	3.08317761961037	3.55636810114025	3.50894833481507	3.43205075764545	3.52172919696387	NA	2.70070825637784	2.57186123018168	NA	NA	NA	3.77608292667796	2.53356334821451	3.40552953420561	3.09793604050263	2.32339889384905	2.19039994110717	2.43700396531215	2.90501965020086	2.47053426212219	3.6868926628288	2.79044676936738	3.09401137033365
Ccl6 (chemokine (C-C motif) ligand 6)	0.868773317379047	0.138135772034906	0.138135772034906	1	FALSE	NA	2.35336846290317	NA	NA	NA	NA	1.98033611359585	NA	NA	NA	NA	2.95099276555967	3.63480233953385	NA	3.01060441355471	3.08672433185942	NA	2.72305609720844	NA	2.94341127792214	NA	NA	NA	NA	NA	2.74966512329225	NA	4.63339633414744	4.63832874872253	4.80897704170729
Ccl8 (chemokine (C-C motif) ligand 8)	NA	1	NA	1	FALSE	NA	NA	NA	NA	NA	NA	NA	NA	NA	NA	NA	NA	NA	NA	NA	NA	NA	NA	NA	NA	NA	NA	NA	NA	NA	NA	NA	3.04374519785041	NA	NA
Ccl9 (chemokine (C-C motif) ligand 9)	NA	1	NA	1	FALSE	NA	NA	NA	NA	NA	NA	NA	NA	NA	NA	NA	NA	NA	NA	NA	NA	3.4658700122132	3.3726874867182	NA	NA	NA	NA	NA	NA	NA	NA	NA	NA	3.47546107630867	NA
Ccs (copper chaperone for superoxide dismutase)	0.109983368444947	0.266051602859594	0.266051602859594	1	FALSE	4.21157295945029	4.06917798615146	4.2084002038582	4.66758561929726	4.7038925023611	4.59173924876741	4.60574321639167	4.65943368465916	4.6889859834368	4.18965063447395	4.21198560627522	3.96896624372088	4.57602019106218	4.46065738854361	4.38579684170911	4.37591521161958	4.46522354544844	4.62712819484966	4.7746025936481	4.54386702651599	4.65555791318413	3.99842118872913	4.31180824633146	4.3138262963904	4.76847018831508	4.83142632853262	4.94607111138351	4.53642596278788	4.38088872343784	4.31972630565868
Cct2 (chaperonin containing Tcp1, subunit 2 (beta))	0.0217644716034184	0.46844186254991	0.46844186254991	1	FALSE	6.80658184262093	6.83311779013673	6.76238868323184	6.52673083423186	6.4915629251477	6.58149587100138	6.60121662767891	6.49266238151883	6.58261019337931	6.66221974420258	6.6687431890879	6.56454431892901	6.67570303981959	6.64958671983212	6.67780419271886	6.79868563785908	6.75512793130174	6.77485293458308	6.6433641468677	6.59864509340887	6.60194605499644	6.64155469910378	6.59490977522648	6.63480524308565	6.52269764833083	6.52299260644441	6.55475766781571	6.82743798089255	6.72615002572616	6.70550798194632
Cct3 (chaperonin containing Tcp1, subunit 3 (gamma))	0.0840742565291084	0.146690764656369	0.146690764656369	1	FALSE	6.81378119121704	6.82331628303009	6.80214150651544	6.61336368232033	6.68725669337258	6.49958123587491	6.83611349131509	6.82094479188069	6.81785345643874	6.89610228099701	6.89480563976927	6.95649813134186	6.77512957666526	6.79808940789102	6.91592716918429	6.88753745561446	6.89638084616203	6.97126763369476	6.90986908864258	6.92350576833181	6.94636826961943	6.80060227293583	6.87974251925438	6.81540891503185	6.70315608456072	6.75380507492183	6.79626029670285	6.93397385562859	7.00177972849076	6.99236057615836
Cct4 (chaperonin containing Tcp1, subunit 4 (delta))	0.0723274000109324	0.257167768534164	0.257167768534164	1	FALSE	6.00633168938438	6.08060650303951	5.98051891370771	5.6959242370186	5.86725649670245	5.5778457142177	5.79184011235353	5.76453193702772	5.87540410751143	6.1102609179725	6.02673146331685	6.21754481723594	5.94752823865592	5.9098522918159	5.9448795239902	6.02699255335484	6.10308214413305	5.97073863899057	6.0813055369017	6.11165943258851	6.13383063631777	5.82124845832744	5.97976928600901	5.94509263053996	5.75132177989983	5.96377696566546	5.79526044050935	6.04221969537234	6.06647672811528	6.08919303738922
Cct5 (chaperonin containing Tcp1, subunit 5 (epsilon))	0.0830410403827389	0.147180661352044	0.147180661352044	1	FALSE	7.03737123920366	6.95637034870233	7.04678569821015	6.96401734434383	6.8632942463316	6.84793428822377	7.20144763171996	7.07913273395318	7.00425418031665	7.00777856253261	6.99331205761988	6.9496633224937	6.94504579663449	7.00415303595763	6.93417442247777	7.16972461321491	7.13520649943067	7.10908887919698	7.13029255017817	7.07797996971515	7.07733914690867	6.96980667656648	6.9995265380081	6.98633128900559	6.89819625742917	6.92611805636237	6.91639304213724	7.26118288671467	7.17193735913875	7.25122675045537
Cct6a (chaperonin containing Tcp1, subunit 6a (zeta))	0.00832943659805577	0.545516040550088	0.545516040550088	1	FALSE	6.63577035020543	6.73611776175452	6.73602302612673	6.53334686542456	6.51105683030277	6.4723512938551	6.74817942910805	6.67680335387385	6.74440331880537	6.58736049000897	6.63774789033875	6.56264388031285	6.54622464704445	6.64479363691398	6.5995870835419	6.74729340119512	6.83588618785773	6.69611904161923	6.66009575414344	6.61727056209542	6.6540344818771	6.63594878801065	6.55863346639832	6.51495859142377	6.52369524237646	6.41058872430024	6.3633130262804	6.78306371004598	6.75823654210203	6.73821388686221
Cct7 (chaperonin containing Tcp1, subunit 7 (eta))	0.0413683941475826	0.449821480503714	0.449821480503714	1	FALSE	6.34146634043636	6.40502740486054	6.35556076755121	5.85552134320738	5.68323606570617	5.78794433819039	6.17235749748203	6.15464396271953	5.90607283669843	6.54935189077404	6.57149175942077	6.49376900500645	6.27563659881364	6.3896339203004	6.32024456989949	6.28906164930134	6.33520810802031	6.34008865121362	6.32704598391651	6.20638926105095	6.3138371774966	6.22772952560843	6.3325217674308	6.16569893480779	6.23149193067922	6.17224347202902	6.1247168823174	6.35302681651565	6.21148535413489	6.25193869875807
Cct8 (chaperonin containing Tcp1, subunit 8 (theta))	0.0530642158507129	0.372419253189128	0.372419253189128	1	FALSE	6.73243202271035	6.86955066198404	6.74339378691774	6.44982050822884	6.11743116158226	6.46135174777575	6.56893958588921	6.61535891085454	6.58698536336747	6.83741348387253	6.98634266731	6.96096340830553	6.68310690593029	6.68529544369467	6.77519543600968	6.76088624278491	6.55880487055849	6.73182134090101	6.84055135391203	6.80036930463289	6.7282334582097	6.50595918943417	6.64034328200587	6.79025073883523	6.692873507464	6.73775435236028	6.71520699390357	6.79555917143856	6.79614346615173	6.77478705960117
Cd14 (CD14 antigen)	0.0134222323292603	0.568298169071402	0.568298169071402	1	FALSE	3.17466687274473	NA	3.8011586560937	NA	NA	3.65056927666759	3.95048707761337	2.99113087660121	3.61665175848053	NA	3.48310634496718	NA	2.8813905399555	NA	4.09354327476248	NA	3.29298636187115	3.38409126295358	NA	NA	3.24362947941926	NA	NA	NA	NA	NA	4.12868108145835	3.90579373051589	3.20225471368727	3.54751152364422
Cd180 (CD180 antigen)	-0.419120789547569	0.207011034794479	0.207011034794479	1	FALSE	NA	NA	NA	NA	NA	NA	3.12573870536878	NA	NA	NA	NA	NA	NA	NA	NA	NA	NA	NA	2.60452683965672	2.79680745699791	NA	NA	NA	NA	NA	NA	NA	2.71851945080899	NA	NA
Cd200 (CD200 molecule)	-0.10122972115325	0.476989852490478	0.476989852490478	1	FALSE	3.15828693271959	2.97883078829492	NA	NA	NA	NA	NA	NA	2.27646391058235	3.11904901133611	NA	NA	3.36398402890723	2.567343436726	3.58820491820984	NA	NA	NA	3.29293631541633	2.98606319018732	NA	NA	NA	NA	2.57257684852497	NA	NA	2.47840237803727	NA	3.20113196690789
Cd2ap (CD2-associated protein)	-0.0207623557222284	0.514277574481227	0.514277574481227	1	FALSE	5.51353180243721	5.49747505079084	5.62006729873159	5.55547875069841	5.39671094593138	5.40666251278453	5.62337819605588	5.56623065282154	5.52310712180018	5.46875598697409	5.40222759798794	5.47841532205616	5.54158298301385	5.45662547255479	5.3020192200141	5.54852601969598	5.50180216181137	5.55556464293228	5.29571935168641	5.41356361977674	5.51093028088132	4.93771161111974	5.37546348659725	5.19215470371957	5.35443100240172	5.50545272076519	5.38870616922638	5.82405243706927	5.90045627567305	5.7362990954628
Cd2bp2 (CD2 cytoplasmic tail binding protein 2)	0.00259647056800037	0.57864225868921	0.57864225868921	1	FALSE	NA	NA	NA	NA	NA	NA	3.19971788224686	3.28363142663735	3.41452795762129	NA	NA	NA	2.89751344672028	2.75439583341603	3.21693128714669	3.601993581249	NA	NA	NA	2.41908578715934	2.56453913654622	NA	NA	2.85209274910693	3.52658217949103	3.63785365005134	3.61474517498971	2.75241249421711	3.33416778926433	3.00035521991916
Cd300lg (CD300 molecule like family member G)	-0.02250426134483	0.540602216042496	0.540602216042496	1	FALSE	5.20599846153048	4.79484211326214	5.0409625477785	5.74334261849446	5.63163398837303	5.6773729304056	4.82245993593742	4.87204072453461	5.20028070017545	5.36266976216069	5.17498558554938	4.89393005094998	5.43805659757742	5.14918618817394	5.2712650522833	5.34464033798295	5.31981660898937	5.0703120385868	5.0810199969148	5.56344493212575	5.29246888602468	5.21749053305975	5.67622790966009	5.72262449363179	5.33419282292174	5.25185540380782	5.2439013373907	4.78755783812825	4.64657742996875	4.38933276782072
Cd34 (CD34 antigen)	0.23351722654618	0.0376248212511208	0.0376248212511208	1	TRUE	5.22162578594041	5.45201549917825	5.34037355274246	5.2286840326746	5.09358552789087	4.77530870704978	5.42032070125151	5.272247192639	5.35990062915359	5.44933686455301	5.30230442649518	5.40052085212658	5.67517233210132	5.40699577253155	5.53510115387013	5.8260374158038	5.58206518645421	5.74991232222146	5.2951866889216	5.77440228961866	5.44366963540814	5.219966139338	5.48891020493649	5.40486225973561	5.44046723283532	5.56328933401094	5.53924568045209	5.44632571582136	5.55676966250986	6.10514166032342
Cd36 (CD36 molecule)	0.144495073258047	0.200014470191414	0.200014470191414	1	FALSE	9.43028109076207	9.41743061254603	9.38181329598832	9.06891797353495	9.20949479377685	9.17290499418353	9.32098101547234	9.31390110233818	9.27496280094428	9.90585478960744	9.85733723541303	9.90530877542886	9.75652796870131	9.75736500576971	9.76078979383445	9.29245968313858	9.25640213588992	9.21988000999514	9.81625409411424	9.90210524346562	9.87362405365977	9.60804223754023	9.51446750281927	9.60270443167619	9.87148021899671	9.89484807170892	9.91139947845247	9.65562195083178	9.60054667072977	9.68146156415342
Cd44 (CD44 antigen)	0.799998275052446	0.00158364350303765	0.00158364350303765	1	TRUE	4.17815689310641	3.36116477124008	3.62227443136312	3.79103261675567	3.62334014925865	4.15648560917279	4.47621965072303	4.51854772788922	4.31898199095519	4.84696460961854	4.43180345243573	4.56096557040329	5.15901555476292	4.66117382042574	4.84466183175701	5.27242263781843	5.47752838816327	5.25883170085721	4.9701864376381	4.96694720511653	4.90034033951637	4.4472816348064	4.54167590085412	4.61306010689612	5.29741521506997	4.97707380948558	4.95420561806679	5.72221462388676	5.63362010849947	5.51795907897895
Cd47 (CD47 antigen (Rh-related antigen, integrin-associated signal transducer))	0.170092744142565	0.181755881841842	0.181755881841842	1	FALSE	4.75486612874528	4.53540602987803	4.7465922480791	4.50289702712352	4.7904384281852	4.61686932539704	5.07759337401705	4.91307130786205	5.22542147506643	5.23535561760163	5.20451636970277	5.21782396073992	5.00891709473605	4.76007187802319	4.59068584588128	4.91209413827384	4.62802114492866	4.86907681701259	5.42059692925028	5.59043734616468	5.20818947921613	5.20200624796659	4.45056463963342	4.92064106786284	4.94898856640132	4.66063774000813	5.10133071169729	5.053089608961	5.50949633343418	5.25674650236607
Cd5l (CD5 antigen-like)	0.440458489549984	0.112609395683163	0.112609395683163	1	FALSE	3.56243782364959	3.76455847535347	3.97009898637213	3.36896386082336	3.36728718559148	2.58853115807362	3.56953969946334	3.8307623691386	3.77227629951464	3.18558907727684	2.99554602431425	3.31246188094915	4.77559842970767	4.72306155971738	4.89991032824835	4.33745420960853	3.91361708508292	3.78442022461778	4.25010509803283	4.43021835607149	4.3419288350591	3.39113530266807	3.04993913696679	3.06174509723862	4.7315688502296	4.97392806428144	4.81183576842248	4.40091358250628	4.4591036961354	4.35558719452233
Cd68 (CD68 antigen)	1.07073489987325	0.000447857401859317	0.000447857401859317	1	TRUE	4.55832886769004	4.50950583446455	4.04253928297388	4.79253263556188	4.49474840316523	5.07495064390948	6.0390418599873	5.87997771610701	6.17323739080253	5.53387166330086	5.5142201201914	5.11831819221838	5.00897534190649	5.33203117601946	5.08028244563277	6.794883691585	6.97543530107665	6.75082085667328	6.53673988234913	6.51703627416748	6.36404358064073	5.81964263980289	5.96082675557003	5.97774013850638	5.75934228529067	5.44552808077916	5.60661692816007	6.3323964497235	6.2377013734908	6.13483083421422
Cd74 (CD74 antigen (invariant polypeptide of major histocompatibility complex, class II antigen-associated))	0.622321360664778	0.0497396814268038	0.0497396814268038	1	TRUE	3.95326523901484	3.68230360951786	3.21440305697957	2.57742157677544	NA	NA	4.18933435455273	4.15321354765353	3.90352037372338	3.30401594308233	3.55919810493023	3.48890056729806	4.14166166817855	3.96059511119859	4.37820640548052	4.17487775827082	3.91980723784395	4.29734551106176	4.10036378323981	4.29792505250381	4.24921018235121	2.91336624470246	3.40771983700861	NA	4.18810019991299	4.61467451237545	4.53394328262731	5.47964447457624	5.35050078309706	5.42229356030456
Cd81 (CD81 antigen)	0.31229812807254	0.183912014594179	0.183912014594179	1	FALSE	4.40671352691949	4.92439922806042	4.93809756107409	NA	NA	NA	3.98955685599434	4.09191981778108	4.27817808522619	5.26379687903454	5.06063541287345	5.43230470266055	5.47514975087177	5.29054236266025	5.47692275876042	5.44386188514276	5.27873564566086	5.14384643478775	5.77213111149824	5.84736308358651	5.8515191911699	5.42189314675948	5.38068443283502	5.65549494602162	4.75716196051563	5.26014612650897	4.74600097300256	4.65405167240551	4.71850410750145	4.03834838108761
Cd84 (CD84 antigen)	-0.00302429219854535	0.579738112479896	0.579738112479896	1	FALSE	NA	NA	NA	NA	NA	NA	NA	NA	1.33636337665911	NA	NA	NA	NA	NA	NA	NA	NA	0.144751224844458	1.44700253224181	2.40826349629543	NA	NA	NA	NA	NA	NA	NA	NA	NA	NA
Cd93 (CD93 antigen)	-0.00700929080807698	0.563762328952239	0.563762328952239	1	FALSE	5.39943431037105	5.45309939385209	5.19267550946996	5.76172673858478	5.42598289837236	5.36506958617913	5.79502141122125	5.40227535782491	5.20570138307939	5.27666415147235	5.34866442641687	5.18419696804206	5.31758988702856	5.05966244065625	5.1585107283103	5.480866119789	5.07723445213558	5.00740184228155	5.69872688861668	5.54584484540635	5.4912213782145	5.28778255052969	5.36975262119814	5.12431572644791	5.31442100984462	5.35306564404356	4.86301169687528	5.4725625037297	5.5026170243799	5.65231152526771
Cdc37 (cell division cycle 37)	0.170733960806981	0.117806950342679	0.117806950342679	1	FALSE	4.83650487445021	4.90709736707944	4.80878145414401	4.33038629890637	NA	NA	4.68709429109392	4.80293764164404	4.67751387998345	5.43905791588908	5.01949287751466	5.15737119062723	5.02884758668565	4.95613566383026	4.77916514877045	5.03645058341298	5.07087014610644	4.9724996691492	4.82173062076081	4.73975091188547	4.83416509666851	5.34776839860559	5.35864944284759	4.95116812883891	5.02881665217376	5.00677824381025	4.97228827516	5.24135208577066	5.21537185542134	5.15225644451487
Cdc42 (cell division cycle 42)	0.0322074644116656	0.461706607404133	0.461706607404133	1	FALSE	5.54747142251916	5.57677606859665	5.58380788277966	5.39475420531388	5.18254929202166	5.27795128233595	5.65522014805585	5.83382366719927	5.81754651637251	5.61094214437989	5.66142468325808	5.73560611544451	5.64632109140387	5.69308824464883	5.69283446090527	5.78239283778815	5.68522254589895	5.64815765826566	5.84330805040741	5.85134428057833	5.85301755557258	5.60989972075386	5.57591433659707	5.62088254306355	5.49151322146654	5.46551416483525	5.50998713812432	5.54848594676032	5.39110436210103	5.51648482919699
Cdc42bpb (CDC42 binding protein kinase beta)	-0.070605560236623	0.503609995081004	0.503609995081004	1	FALSE	2.24522790882342	2.63843996873621	2.98778652838686	NA	2.21983452388537	NA	3.47451391942518	3.33976450731194	2.81351442827241	2.53761663037199	3.3699689314295	3.40967605239405	2.73274676215006	0.92141347906712	2.73167853977786	3.59674436018107	2.41256747582975	2.69643234355742	2.81813885210612	2.57988732024015	2.36382427799848	2.51858297624453	2.92340403091529	3.1598245240959	NA	2.34047966418146	1.66371805482989	2.59181343679272	2.67472277158257	2.81834749278172
Cdc42ep1 (CDC42 effector protein (Rho GTPase binding) 1)	-0.24217644889366	0.0854634419588022	0.0854634419588022	1	FALSE	5.09774562163852	4.98859834968244	5.00018934129887	5.1927425692741	5.22193893162862	5.27561425258231	4.43426125274893	4.81271384335439	4.69084726965047	4.57931895497825	4.71996099361198	4.88328356156493	4.88868480943453	4.73572253769418	5.07035068375667	4.4668815756944	4.54992787166227	4.56482322559904	4.00225245173138	4.32645825084884	4.54646235816709	5.01150905669806	4.6983963033252	4.87381811886584	5.24412594328373	5.25713134077343	4.93306741771046	4.39459645389312	4.42879898677568	4.66107688446575
Cdc42ep4 (CDC42 effector protein (Rho GTPase binding) 4)	0.0166285720754546	0.559391216673729	0.559391216673729	1	FALSE	3.14200981893335	4.32877903095893	NA	4.85659235491104	4.35491051158679	4.50043878463439	3.24464811199348	3.50132448934142	3.13335308996917	3.95122409135618	4.14725784823403	4.01624669708376	3.73392913464493	3.77331067114058	4.36244183412564	4.02581727590683	4.08900654739878	3.59869868280581	NA	NA	3.49236596339547	3.72478122146674	4.27935242812847	4.06452937558563	4.16062981335779	4.38964252373332	4.00117171377643	3.61068825220561	4.18799730602138	3.7060663400471
Cdc5l (cell division cycle 5-like (S. pombe))	0.11213498332861	0.366157136766083	0.366157136766083	1	FALSE	3.71221057016548	3.00068511744191	3.73700526773432	NA	3.17470362016777	3.30785835513194	3.58446949568903	3.35515725567247	3.6841118008666	3.40771983700861	2.88181338345897	3.33075915873154	3.49925912493226	3.5811825010383	3.50383209696814	3.86366098238948	2.74722195827109	3.90187091226116	3.69778493769238	3.57264717828792	3.74098151200394	3.36832136561102	3.14177772776547	3.25929659453399	3.25962652540501	2.79408933841522	3.20365378765755	3.93573317389439	4.039936745045	4.32767299463197
Cdc73 (cell division cycle 73, Paf1/RNA polymerase II complex component)	-0.532336222970724	0.10501003793802	0.10501003793802	1	FALSE	NA	3.73843279006092	NA	4.17432651517391	3.89842120931309	4.20136725158328	3.57914393544775	NA	3.12332186834453	NA	3.46405394540468	NA	NA	3.95281811123186	NA	NA	3.27629416791515	2.02717528827148	3.46789243040228	NA	3.86465169471151	NA	NA	NA	NA	NA	NA	3.41206338571927	3.35681991507599	NA
Cdh13 (cadherin 13)	-0.000785171008045242	0.579098131863551	0.579098131863551	1	FALSE	5.25937418780302	5.1595726780825	4.89580185480162	5.2064674082534	5.01149116619002	5.65510849642925	5.44805847252355	5.43825292404212	5.26485540998542	5.17032168803665	5.03422892354504	5.17441440862194	5.28896017494605	5.0335066974479	4.80952763270181	5.08448952493625	5.14393212453583	5.21560482936742	5.16330550125718	5.28546880325066	5.10247757324721	5.52565548044675	5.20800604567514	5.45449835740535	5.28348845436575	5.2212506948563	5.42634527496895	4.89016941176254	4.94154299823116	4.89192948398312
Cdh5 (cadherin 5)	-0.0578621376216653	0.395531158477591	0.395531158477591	1	FALSE	4.58250783209164	4.81832397107742	4.7428200580696	4.93902906358346	5.05235067924417	4.93261398509554	4.26722115736566	4.65636479442705	4.61608122453978	4.72889462525699	4.56752719480762	4.55267217116222	4.80785977697746	4.84634788577701	4.67383905599044	4.56463424554841	4.78015784153261	4.71523445524002	4.86778776369602	4.80770524831535	4.64567860478261	5.15140019146451	4.71930941063101	4.90379028139164	4.56441475377424	4.41546798934611	4.23488447596799	4.31157577152755	4.63314636331298	4.60133401461002
Cdk11b (cyclin-dependent kinase 11B)	NA	1	NA	1	FALSE	NA	NA	NA	NA	1.20559269962627	NA	NA	NA	NA	NA	NA	NA	NA	NA	NA	NA	NA	NA	NA	NA	NA	NA	NA	NA	NA	NA	NA	NA	NA	NA
Cdk5 (cyclin-dependent kinase 5)	0.0360822826952272	0.50193659690724	0.50193659690724	1	FALSE	3.78390709882434	3.75106732192117	2.85412733946812	3.236514048175	3.26317866812489	3.41881061864248	3.87945091992248	3.48200926295707	4.04883776450194	3.94762875656941	3.84868803235971	4.21740134747869	3.72048642600872	3.69278425663401	3.50425172718717	3.56301165646584	3.50613220537892	3.57637701460747	4.11849262586941	3.97064201901009	4.0484018628281	3.54814065689505	3.40786936373665	3.80958936812229	3.46142378478668	3.50926512240761	3.81349390600266	3.68635484964961	3.53935736192338	3.63182603151985
Cdkn1b (cyclin-dependent kinase inhibitor 1B)	NA	1	NA	1	FALSE	NA	NA	NA	NA	NA	NA	NA	NA	NA	NA	NA	NA	NA	NA	NA	NA	NA	NA	NA	NA	NA	NA	NA	NA	NA	NA	NA	NA	NA	NA
Cdkn2aip (CDKN2A interacting protein)	0.0815214640145297	0.50738628131771	0.50738628131771	1	FALSE	2.663540457334	NA	NA	NA	NA	NA	3.2685317078302	NA	3.466457458003	NA	NA	NA	NA	2.77528447306343	NA	NA	NA	3.20629469727584	3.8822224057616	3.45543901456305	3.14626093586076	2.59683975443778	2.02977089740652	NA	3.29328366089924	NA	3.00353927479956	3.47594090477227	2.99923697325415	3.28589634976328
Cdkn2b (cyclin dependent kinase inhibitor 2B)	NA	1	NA	1	FALSE	NA	NA	NA	NA	NA	NA	NA	NA	NA	NA	NA	NA	NA	NA	NA	NA	NA	NA	NA	NA	NA	NA	NA	NA	NA	NA	NA	NA	NA	NA
Cdkn2c (cyclin dependent kinase inhibitor 2C)	-0.0360415942247338	0.5146694164483	0.5146694164483	1	FALSE	5.50318333736647	5.14489476425503	5.5440123648756	5.83052915058475	6.28311984650458	5.44438547002263	5.98258522851087	5.99267554069207	5.9690353388625	4.92296371994775	5.157553092113	NA	5.90036449365066	5.57627723386098	5.67466402468386	5.79754221490352	5.25801381765899	5.04059877813951	5.78586175948703	5.60247469639922	5.86929648325108	NA	5.52628795442596	NA	5.79990325513653	5.62064212320901	5.83543905322413	5.59954691642339	5.48662428221351	5.59788271754229
Cdv3 (carnitine deficiency-associated gene expressed in ventricle 3)	-0.0173371051031984	0.563252725737435	0.563252725737435	1	FALSE	4.71667818516591	5.41217519509745	5.08009053522191	4.76686014382955	4.93498820178348	4.98846656205693	4.37933677526335	3.87664463477314	4.47709443355419	4.43684810247715	4.86026262797947	4.97607030069573	4.86221827979175	5.04150584003363	4.88255990860795	5.29131254392805	5.02894480511932	5.16669536276873	3.12057423365203	3.9459260197715	3.30605658414776	4.87891657661808	5.13484520572141	5.09629559202406	5.00549430780955	4.96250275229521	4.99222913177346	5.14737997149837	5.15300676981755	5.20156329283852
Ceacam10 (CEA cell adhesion molecule 10)	1.27019904263789	0.171912445840253	0.171912445840253	1	FALSE	NA	NA	NA	7.97872189767382	NA	NA	6.04509999285684	3.3364833515363	NA	6.92745798601712	7.10097764772482	NA	7.08360697027853	NA	NA	10.4251214692607	10.3801688166899	10.3395494101049	7.93092061914265	7.92950697467587	7.86795204620691	6.94501067020762	5.55482211967586	NA	5.58867566355348	8.28881071789842	7.74070498828758	6.2155776510122	6.17850351905496	6.16627357203004
Cela1 (chymotrypsin-like elastase family, member 1)	0.600954757854131	0.107310758081974	0.107310758081974	1	FALSE	2.92134301725929	NA	3.6753304356676	NA	1.99413435688443	NA	3.23740616350064	3.28348919519124	3.13399416577036	1.60270391212233	NA	3.41062603317134	4.04640374848396	4.07136796752538	4.03301766843834	3.35455089464019	2.84177591700651	3.37246461858944	4.84582622244501	4.83424601625296	4.80539564898017	3.16920828490599	3.01698117792156	NA	3.5085680978615	NA	3.62759516579246	4.00617233248515	4.24943017071122	4.02816245289282
Cela2a (chymotrypsin-like elastase family, member 2A)	0.370221193869738	0.279167508923871	0.279167508923871	1	FALSE	NA	2.07040650273013	NA	NA	NA	NA	4.12732787144918	NA	NA	NA	NA	NA	3.75542173473424	4.16583156371402	3.68056066039112	3.07402582838608	3.63509266579145	NA	4.14272383716128	4.49560563089844	4.38140797609937	3.51183486527932	NA	NA	NA	NA	NA	3.99665086646993	4.06446901736844	4.069367056807
Celf1 (CUGBP, Elav-like family member 1)	0.270842451419666	0.0370880885645958	0.0370880885645958	1	TRUE	3.66348125331005	3.97845192329295	3.91944496723111	4.10230539213473	3.77963794479867	4.47940519539119	NA	4.24165716624313	NA	4.02248322401535	3.72396259055858	3.5642806034713	4.08486365020238	3.84578106963346	4.15459130968975	4.50452505698224	4.25463183316689	3.99975652466804	4.12491535118995	4.31821559602522	4.33056557046547	4.25090095482101	3.88356216895377	4.15344867074892	4.74423645826831	NA	4.40309044268077	4.02168403551669	4.22114240300064	4.10764602720411
Celf2 (CUGBP, Elav-like family member 2)	0.131556004973846	0.0714509166495974	0.0714509166495974	1	FALSE	5.4451307535828	5.28904504489524	5.34718373268066	5.41595129238367	5.32295564908127	5.49337193532456	5.55665932090397	5.32133286040744	5.58724796225783	5.51020873713658	5.29286271453471	5.30575169321024	5.3107981617414	5.32997030307769	5.30398161578095	5.52604063375489	5.36580100116993	5.62245601037571	5.43870204513499	5.41472751196554	5.36270833103501	5.36940017538824	5.45084173461956	5.30400352691867	5.61362594363009	5.56647422376316	5.47774531652846	5.82278622334041	5.68265756445668	5.78782160952536
Cenpv (centromere protein V)	-0.358064743210957	0.104200264186901	0.104200264186901	1	FALSE	4.29562018110573	4.31003467904856	4.40646864261865	4.31206247276221	3.76319908532596	3.9513266836668	4.6225028657661	4.51356654193539	4.6199763616347	4.18399458394397	3.92795332626252	3.98579185441271	4.13037081100218	4.48371260879046	4.31344177795034	3.89559345795175	3.98645644541879	3.83168473392597	4.98668852494063	5.02171068226716	4.93542674460007	3.10503938308632	2.99382831345886	3.47142160288933	4.03217138887697	3.33308019400672	3.99482407470173	3.4972546810771	3.83576241869469	3.52810868216582
Cep170 (centrosomal protein 170)	0.388729115522054	0.166078491678288	0.166078491678288	1	FALSE	NA	2.63636012637474	3.02686909463257	NA	NA	NA	2.94123967893265	NA	NA	2.69601607675047	2.52599366934403	2.36844709371265	NA	NA	2.4296855867836	NA	NA	NA	NA	3.46781419597251	NA	2.14736206073316	NA	NA	NA	2.84123850558236	NA	3.49543934295128	NA	3.29508527703574
Cert1 (ceramide transporter 1)	NA	1	NA	1	FALSE	NA	NA	NA	NA	NA	NA	NA	NA	NA	NA	NA	NA	NA	NA	NA	NA	NA	NA	NA	NA	NA	NA	2.44235701232715	NA	NA	NA	NA	NA	NA	NA
Ces1c (carboxylesterase 1C)	0.0647097961403947	0.434944003849452	0.434944003849452	1	FALSE	7.96576697221772	8.00030992072162	7.97230206266874	7.97773784924282	7.97707953527251	7.99019475006939	7.78192356593122	7.80311076871842	7.83571568675951	7.44210582627668	7.47793631599449	7.42018762132642	8.3311229626862	8.27856561256545	8.38249001721628	7.81563946752654	7.78521050014473	7.85034313416734	7.8794913552823	7.84724530714181	7.85977081620874	7.62133395502855	7.71729256714843	7.69481752611304	8.50580758501444	8.55531385395357	8.57823303851546	7.97138835530008	7.96880500885357	7.95650393937475
Ces1d (carboxylesterase 1D)	-0.25046093859012	0.234704436391667	0.234704436391667	1	FALSE	9.82995893724486	9.83601562893894	9.83256410544952	8.13312165738271	8.16762888936638	8.01267481584133	9.34487287054734	9.33336782463093	9.34542520700303	9.22167169889686	9.21145517773892	9.24033341247524	9.0389135037494	9.01793025690274	9.00281220333328	8.22569909883436	8.18946384002806	8.16544972024851	9.51804920190253	9.55070638935655	9.53193113957267	8.66065913001029	8.68744917239861	8.66960792297571	9.17125437326991	9.21132862468833	9.14703443767737	8.70605735827303	8.67996560784068	8.69717609357304
Ces1f (carboxylesterase 1F)	0.401060410466701	0.181931233871557	0.181931233871557	1	FALSE	6.90668619933265	6.94462422305503	6.9387562614923	4.98903906911183	4.90957631594827	5.08719973757682	6.80364035689067	6.75393875186504	6.71442412599566	7.04554126149718	7.03872149660629	6.95764766607379	6.23044129050343	6.20999914698959	6.13613805546883	6.57769468241557	6.42126875097836	6.49593814930375	7.08720822554108	7.07226661513207	7.09619859037106	6.26403342673596	6.14384847507899	6.20786162413798	7.92312540481429	7.93005130306331	7.89475714459574	6.23971117200776	6.12536800614525	6.20294854508673
Ces2a (carboxylesterase 2A)	0.327718882800818	0.268041161525832	0.268041161525832	1	FALSE	NA	NA	NA	NA	2.60727349264136	NA	3.12873056508178	3.35316800251757	3.56319474656354	NA	NA	NA	2.11522638863246	2.31919593042663	2.13177055061757	3.35304093573761	2.94940793291236	2.93384453421651	2.50570804130202	NA	2.39954026711344	2.2205311751331	NA	2.37787336697625	4.04802688202201	3.95732031613001	3.89924331565739	2.78985859784411	3.41705585981315	3.10050507930294
Ces2c (carboxylesterase 2C)	0.388658064722943	0.07039893014773	0.07039893014773	1	FALSE	4.14482136520432	3.45459705653455	3.06103824746904	NA	2.77814968968444	4.12104027479937	4.22028351545056	4.3778664278565	4.18165121133941	3.64930504506466	3.5550062519834	3.69618304310431	4.10065813442336	4.17014940321788	3.82081207722872	4.23016457788425	4.46122731173858	4.02130204466611	3.8987501080693	3.76837490676251	3.54647470572672	3.98133209345317	NA	3.67316064614641	4.84774641692139	4.05431018710056	4.71693603803729	4.36523759946028	4.65470476074871	4.55305325276641
Ces2e (carboxylesterase 2E)	0.234292918291148	0.356681595135876	0.356681595135876	1	FALSE	NA	NA	NA	4.2906234537375	NA	4.3223536271615	3.95977015521147	3.91170116785405	NA	NA	NA	NA	NA	NA	3.66751749802358	NA	NA	NA	3.26957779570312	NA	NA	3.63109263829112	NA	NA	4.79550202769759	4.60822376811815	4.82618236491591	NA	4.56434768018203	4.15787641591346
Ces3a (carboxylesterase 3A)	0.261035528722697	0.265318604425042	0.265318604425042	1	FALSE	2.30447599616063	2.73526870860564	2.64394851930283	3.62180573474717	2.83004636979392	3.74997398129755	4.45223959281241	4.49587420940839	4.3084700955333	3.38986963580807	3.61857931696997	3.64362534009972	3.59818652495918	3.81917766554277	3.4490462702496	4.15619434032728	3.47811758023564	3.63041712110455	3.33538320819924	3.32826202860941	3.53095716780522	2.79268463375794	2.98058106046978	3.82125100987552	4.35037701748776	4.42619094050939	4.89875978042714	4.42290574261218	3.77524021864664	3.64879904206389
Cfap221 (cilia and flagella associated protein 221)	-0.0638843442647176	0.415909132225889	0.415909132225889	1	FALSE	4.44143700025659	4.52207458645582	4.70349388676015	4.96322902996097	4.59239723519794	4.56205921321811	4.99793366364779	5.1170466814879	5.03835277124294	4.85361147598208	4.6336172025615	4.75758335588414	4.39217314606072	NA	4.75432634497104	4.52653836253939	4.6425629555626	4.65350147387297	5.08941340357554	5.30324740029669	4.86179659942138	4.30258957660491	4.33831030685706	4.22319083512208	4.49501714129304	4.75409112847313	4.59755501037659	4.60340083672368	4.73119953698139	4.98646554727987
Cfb (complement factor B)	0.128012341105584	0.365890985043291	0.365890985043291	1	FALSE	6.71216929153426	6.59391693365755	6.64998901698193	6.64883929880032	6.61373643271656	6.60980370903109	6.68932711947119	6.72546851263261	6.67034466415199	6.40351315052404	6.34093962755357	6.3115303619193	7.51656677149686	7.53880972975595	7.501582452118	6.47307090530757	6.4380133356117	6.42438971074912	6.61636946060692	6.63562671350071	6.57122020785828	6.61864978859175	6.63911781992579	6.62673845026493	7.68720769461085	7.71095792594047	7.63952159951083	7.12440051610853	7.12643603949217	7.11500202084937
Cfd (complement factor D (adipsin))	-0.90808502678601	0.0015260309502758	0.0015260309502758	1	TRUE	7.05111103557303	7.14382195106773	7.21642576261129	7.21187856301206	6.85620140324977	7.21625113508105	6.63801734500381	6.59724212953586	6.69369602858742	6.00647083171801	5.98698425846398	5.98914127861179	7.52076009505881	7.48720494749447	7.56926322244769	5.59426786551389	5.58446047573502	5.71925190388391	6.82586193160209	6.76704560234553	6.89549651892662	5.45594526833948	5.58570770066554	5.65697966679786	6.12937988036019	6.03234332959447	6.15033423786238	5.60559804012837	5.78516340975985	5.77535875421141
Cfdp1 (craniofacial development protein 1)	0.486770579802645	0.0665600399008367	0.0665600399008367	1	FALSE	NA	2.48747605904764	3.37139158392421	NA	NA	NA	2.9166791807823	3.22814758505571	NA	2.81699693053629	3.7331807728753	3.30727113169344	3.07965117750365	3.44950855185983	NA	3.59817461214801	NA	NA	NA	NA	3.22406806559273	3.59724510967345	3.2247966261871	NA	3.4157586665225	3.05168009902554	NA	4.25891836176759	4.01013531488518	4.39046133570007
Cfh (complement component factor h)	0.277709636535852	0.168199586323478	0.168199586323478	1	FALSE	6.23645626353893	6.26782415844424	6.27580790842241	5.80514281208836	5.75382111680902	5.82841071302848	5.93688052691487	5.86006145251907	6.06275206231411	5.44797254509767	5.54552981209559	5.48947228912356	6.94364007203639	6.93372605807713	6.9092330723027	5.70671288087207	5.73420289467794	5.78231419952027	6.62845137287856	6.54310762743995	6.59911690942582	6.22055052175545	6.12398479229096	6.09707558559197	7.03888607572201	7.00902238598128	7.01380837576387	6.27789550567118	6.33234810998428	6.35489817327467
Cfi (complement component factor i)	0.391400482002679	0.0591170709153648	0.0591170709153648	1	FALSE	5.78385472878644	5.72905238989386	5.62492555751364	5.86567389182748	5.63675800929538	6.01603047099083	5.93212733115559	5.95697663485285	5.90666455567852	5.42160033710467	5.37774845771381	5.30989284490926	6.62296840852602	6.55508296684271	6.49643039160291	5.75151192445652	5.90691464032549	5.88248165410957	6.37695711447773	6.20166718390396	6.25654460979829	5.86617111569622	5.94339158492953	5.84118314284559	7.07278110158959	7.09558690799772	7.03831545449677	6.24004332147926	6.36279773673273	6.27044671389517
Cfl1 (cofilin 1, non-muscle)	0.123103819699247	0.13527746965069	0.13527746965069	1	FALSE	8.75404234297731	8.8422088957897	8.81221902912808	8.98167858345839	8.98817624598389	8.99624184802667	9.12359636491406	9.16730021637382	9.23077221905938	8.92538827930826	8.9242186797485	8.90236003922397	8.98044522519917	8.87495983766321	8.91704680235642	9.30732150312474	9.2965744151057	9.36855884282752	8.78846059817594	8.82240193572548	8.8228129858292	8.98295365767851	9.00950673872909	9.03034987396596	8.93847987918828	9.03571462512623	9.01632916654035	9.20306163814061	9.31336150586507	9.33132453867685
Cfl2 (cofilin 2, muscle)	-0.0726778109691018	0.225738846589295	0.225738846589295	1	FALSE	6.9110204048233	6.86365354947609	6.82448783928345	7.02866859925453	7.05951751976508	6.89366557200327	6.8827897566522	6.7622956571467	6.67494079204286	6.83277611269166	6.79926866797294	6.68929916053589	6.6537336144676	6.80388570989652	6.65558080965278	6.75750335357129	6.56305437956699	6.63229730179987	6.8148451871103	6.81305004048916	6.82654848729092	6.81979589518077	6.67355642399014	6.72796128497714	7.057211969539	6.84133161084878	6.8218760032059	6.64881054410321	6.62924294871958	6.6183311707353
Cfp (complement factor properdin)	0.478112488372401	0.0223405670007544	0.0223405670007544	1	TRUE	4.34729005320136	3.99517695235583	4.22632355704852	4.37980114906897	4.43996216429556	4.34135958984935	4.40090675332611	4.41156860992317	4.23431736981616	3.81006258526773	4.0265522131407	3.99204327617166	5.14601974900259	5.06608488389898	5.05638410361049	4.91979770557214	4.75200993084493	5.12782309553312	4.87287799743325	4.97218256654866	5.0050451093911	4.12374067970414	4.40123451751481	4.04371195681527	5.32531445082183	5.43710786451474	5.5063607450944	5.00577274060628	4.66999617579538	4.88256479937316
Chchd2 (coiled-coil-helix-coiled-coil-helix domain containing 2)	0.0855821650933167	0.301259297806043	0.301259297806043	1	FALSE	4.84913358286905	4.79534616962623	5.23731131638223	4.6822586566445	5.42350085766621	4.81295509198533	4.85835405767524	5.14530246877223	5.2408561923653	4.73724869528959	4.65480785294052	4.60567803701932	4.94657179938975	5.05937258431493	5.41591750023314	5.27946015223088	4.94683845011655	5.16812050459556	4.8541103797716	4.76761772409988	5.12285490761211	5.0108335360805	5.02412461136912	4.9497356824369	5.02330858729748	5.09696599033959	5.09668774961012	5.18293458002744	5.10755815482228	5.1171963291633
Chchd3 (coiled-coil-helix-coiled-coil-helix domain containing 3)	0.0473750535167562	0.341024851957818	0.341024851957818	1	FALSE	6.01071495181612	5.89531958841311	6.00086761030078	5.81659458695507	5.75611327206978	5.87023400795763	5.86967896821869	6.01060978403036	5.97474726044288	5.69852687967639	5.80844940927769	5.69739575190089	5.84592154040662	6.07256246726292	5.99917246727066	5.78716862195534	5.77386449388333	5.88424379699553	5.90841183656308	6.09670461421229	5.892247720804	6.08619356006626	6.18570799868324	5.95809562043718	5.97380181622782	5.99536240472494	5.92127683715715	5.9472359956419	5.88797847873393	5.73924055266494
Chchd6 (coiled-coil-helix-coiled-coil-helix domain containing 6)	-0.00291812506552909	0.57577690889279	0.57577690889279	1	FALSE	4.96697026945358	4.74436025986913	4.30921985192188	4.3645023968561	4.54298231137218	4.69921845942414	4.52440223797899	4.49227622481919	4.78119707328015	4.81441711925412	4.73933507725383	4.70757448483618	4.77844515057471	4.73635051430682	5.04359385746992	4.52760836743312	4.87633521693579	4.81648195160184	5.00214891607891	5.28322173246716	4.72429009866601	4.70855696892896	5.03910767926953	5.00040570093123	4.64920730831465	4.75543241736808	4.68220246358303	4.25054476843899	3.80049614759649	4.08503367507423
Chd4 (chromodomain helicase DNA binding protein 4)	0.244223211341946	0.344467317433007	0.344467317433007	1	FALSE	3.40895636489255	2.5918780490614	NA	NA	NA	NA	4.76567794795457	4.40901748438422	4.54891127958894	3.73247543912934	2.34323440419564	3.27062761037729	NA	4.00340434723049	NA	3.52146538929567	3.12708019564555	NA	4.24713001422327	3.98233651414779	4.04054179386285	NA	3.32744306245973	NA	3.61736901705405	4.05860223521748	3.83106651060507	4.45833606608255	4.50831455087252	4.30990375572274
Chdh (choline dehydrogenase)	0.138078418783706	0.318843601204194	0.318843601204194	1	FALSE	5.36191921701491	5.48180266007062	5.43055625471223	4.92281628559877	4.80384697272215	4.65540335251538	5.84362965711942	5.59651181025116	5.76400637762866	5.01778831893833	4.93052446521343	5.07855006271193	4.63394844179486	4.73138420542298	4.89076282519416	4.85986521732796	4.46864196195474	5.19659130780654	5.66967311140466	5.63591687392631	5.64793037316651	5.03827813678533	5.06052733724785	4.77932801822962	5.65596999403266	5.4899603217414	5.53043599056662	5.29649044581067	5.4675436025253	5.4174744961384
Cherp (calcium homeostasis endoplasmic reticulum protein)	-0.642232206139018	0.266051602859594	0.266051602859594	1	FALSE	NA	NA	2.60099044516747	NA	NA	NA	NA	NA	NA	NA	NA	NA	NA	NA	NA	NA	NA	NA	NA	NA	NA	NA	NA	NA	NA	NA	NA	2.37392656268436	1.54358991537254	NA
Chid1 (chitinase domain containing 1)	NA	1	NA	1	FALSE	NA	NA	NA	NA	NA	4.04737261239252	NA	NA	NA	NA	4.9407540474748	NA	NA	NA	NA	NA	NA	NA	NA	NA	NA	NA	NA	NA	NA	NA	NA	NA	NA	NA
Chil3 (chitinase-like 3)	0.93742106406513	0.140791387798807	0.140791387798807	1	FALSE	4.14543290988767	4.04010337800847	4.30919801986539	4.3352760065307	4.46636609325575	4.40574054658532	3.81585205550862	3.67333027851733	3.11815204532148	3.79119936255097	3.76803607693601	3.51148069000119	4.49350643890787	4.47163620013948	4.21361168678272	2.83498621976588	3.9270430965768	3.39428089929419	3.11138025544484	3.51359180649957	3.31865379240391	3.01382668410208	3.07369514860801	NA	7.3403842354554	7.33634587948923	7.30723724612449	7.24079133216196	7.1775789980583	7.05575963913952
Chkb (choline kinase beta)	0.148765860041152	0.471701223093951	0.471701223093951	1	FALSE	NA	NA	NA	NA	NA	NA	NA	NA	2.40756213748682	NA	NA	NA	NA	NA	2.21520952800131	NA	NA	NA	2.38126398875497	NA	NA	NA	NA	NA	2.97774334346926	NA	NA	2.02144774613143	NA	NA
Chmp1a (charged multivesicular body protein 1A)	0.0754343424302678	0.415848374589887	0.415848374589887	1	FALSE	4.11140696531129	3.88825618102027	3.69815178816034	4.07212295489735	4.19856487225094	3.96467586918464	4.17735176212245	4.13491090221691	4.330967057939	NA	3.84224473049945	4.39885653833679	4.53021435516838	3.64681932571777	4.05502207606218	4.4514221420719	4.31196805103172	3.91965471393652	4.00091041392539	3.98574632327612	4.00413280623487	3.16106051506442	4.47075159397581	4.37026194517719	4.40071552315567	NA	3.9904557286098	4.08286435555444	4.34029164931521	4.61541041158245
Chmp1b1 (charged multivesicular body protein 1B)	-0.31161200182313	0.252123648122488	0.252123648122488	1	FALSE	NA	NA	NA	NA	NA	4.23881742483623	NA	NA	NA	NA	NA	3.78455632940518	NA	NA	NA	3.87899992759201	NA	NA	NA	NA	NA	NA	NA	3.60151824825482	NA	NA	NA	NA	NA	3.61970645004589
Chmp2a (charged multivesicular body protein 2A)	-0.252379320092438	0.196140587935688	0.196140587935688	1	FALSE	3.70062836592743	4.19311725786883	3.80233799627612	4.29821840245213	3.87747924080725	3.81101883301798	3.70690623423156	3.46175118041937	3.46408009207885	4.51617908030773	4.41276120554692	4.38701781907361	3.33591195321175	3.95623326019615	3.73796791895209	3.93672273164783	4.30288197972126	4.35493871304683	2.90761368548296	3.03961043950225	2.59792203740037	4.13057674025536	4.03077747199254	3.78685769601721	3.09692467919931	3.52623160661016	NA	3.71571768922239	4.09188597632672	3.69886298995726
Chmp2b (charged multivesicular body protein 2B)	0.368151135019586	0.150165212321096	0.150165212321096	1	FALSE	2.72785294574409	1.47623131798383	NA	NA	1.76864591333978	NA	2.55085881111262	1.69577561124853	2.92687615882254	1.67458267887467	1.9070444748728	2.58963167327704	1.68722645433337	1.99456162253329	NA	3.42485492207362	2.16720375796536	3.08578324581912	1.90701754718633	1.91564327128452	2.17897272587162	NA	3.02393838565479	NA	NA	2.5004655549032	2.54496505081108	2.14358933500169	NA	2.15651635078668
Chmp3 (charged multivesicular body protein 3)	0.215821661986439	0.0402492990663593	0.0402492990663593	1	TRUE	4.86987634014684	4.65813148952197	4.31788288282941	4.80124662262163	4.86083867904349	4.73388034027373	5.07169832311725	5.06074348040346	5.01524777369894	4.99926493998705	5.01363197865164	4.98098951741252	4.65385110349435	5.00550778160147	4.93894910969372	5.29590665529703	5.31455152389317	5.19225730154037	4.84408430677884	4.57867308788111	4.85354660581543	5.19058325646705	5.15544567143464	5.18495863011475	5.00057696263152	5.05285493112344	5.03090103801042	5.18342299319129	5.10803929513847	5.23326303297652
Chmp4b (charged multivesicular body protein 4B)	0.0568204145743872	0.390510397790745	0.390510397790745	1	FALSE	5.10353120987799	5.18403823781755	4.95659105706231	5.22271183987547	5.16599632809942	5.5352753766208	5.20525565066976	5.18032691358628	5.15700731883636	5.16676765737219	5.09632089573052	4.97562560104902	4.93571903243645	5.079766361885	4.99510909797143	5.33438592510824	5.46523007686423	5.51105999389608	4.80339237882705	4.83238371654913	4.82670101086242	5.3488768415178	5.42138826542212	5.39408878878398	5.06280385968986	5.01247034521147	4.93774926931933	5.2254561809592	5.38184746396541	5.25451468053007
Chmp5 (charged multivesicular body protein 5)	-0.0298190644003628	0.534582756284589	0.534582756284589	1	FALSE	3.87138041385414	4.51676530469314	4.07336610697252	4.10851609330441	4.43643505114007	NA	3.62527048937469	3.70284590141462	3.40993396617738	3.3819478006891	4.17772648293207	4.25614262738919	3.70200363940445	3.76448416681116	4.01818014510751	4.24330348691814	3.80699420320565	4.16624143053656	3.08264468964223	NA	NA	3.75059578640766	NA	4.05284189234642	3.47337131403391	4.30092174625066	4.20892298023982	3.7841165599676	3.82277093026678	4.13087322674975
Chmp6 (charged multivesicular body protein 6)	NA	1	NA	1	FALSE	NA	NA	NA	NA	NA	NA	NA	NA	NA	NA	NA	NA	NA	NA	NA	NA	NA	NA	NA	2.1470624295062	NA	NA	NA	NA	NA	NA	NA	NA	NA	1.98911356919614
Chordc1 (cysteine and histidine-rich domain (CHORD)-containing, zinc-binding protein 1)	-0.306873789510797	0.0646054279962839	0.0646054279962839	1	FALSE	4.42908029352227	4.20087310943776	4.29186136958522	NA	NA	4.13742974768537	4.21885089894186	4.04104142547838	3.99944084732883	3.23093923951031	3.86377990379588	NA	4.47369600987318	NA	3.84105731054217	3.94045807967381	NA	3.75885746128547	3.63524361235903	3.43162295971329	4.15919321164876	3.61126682507306	NA	3.7183725867428	NA	3.48554275336406	3.611113348761	3.62364449554583	3.99014708802049	4.14628863717507
Chp1 (calcineurin-like EF hand protein 1)	-0.203924669081668	0.0932534332515204	0.0932534332515204	1	FALSE	6.42900662324728	6.37605938636798	6.47073370112285	6.87643099621508	6.73784897437117	6.82205452300967	6.08144828570503	6.13361900662237	5.99980161579265	6.12125375760587	6.01505147530542	6.10831326422076	6.17524713305538	6.13297570833384	6.08355591445504	5.84710997765395	6.06629373719381	5.98372101137675	6.04554126149718	6.06484190453243	6.11757453603509	6.38710055980893	6.37513676652396	6.35921366538594	6.24765223615521	6.23426946212649	6.27551555258677	5.89947052124336	5.81428893051456	5.78680020657094
Chpt1 (choline phosphotransferase 1)	0.0490051323670762	0.475027361352022	0.475027361352022	1	FALSE	4.54003347064996	3.94684312775959	4.7777353116322	3.89160388665178	NA	3.27987537195683	3.99534883584771	4.13436881663915	4.16444036308854	4.10088516430924	4.3518261773166	4.41846658417502	3.95587072612297	4.20646350099381	4.07536148281424	4.13578930537015	3.83949607748128	3.90066397132339	4.24763135090694	4.21627636036376	4.56977663759896	NA	4.30979464387458	4.28550579324974	4.54580778623423	4.34886976151828	4.21221912764848	3.9252968828394	4.05371088630766	3.93435608837985
Ciao1 (cytosolic iron-sulfur protein assembly 1)	0.241854582233609	0.272382275227522	0.272382275227522	1	FALSE	NA	NA	3.33766828155125	NA	NA	NA	3.66777861210685	NA	3.83546937181612	NA	NA	NA	4.06227716635985	NA	NA	NA	NA	NA	NA	4.08249822711716	4.18974550493107	4.25628607058509	NA	NA	NA	4.12856561306947	NA	3.39086025213705	3.75796197331292	NA
Ciao2b (cytosolic iron-sulfur assembly component 2B)	-0.591462174097027	0.0822353444222906	0.0822353444222906	1	FALSE	NA	NA	NA	4.40061989856423	NA	4.39847350863555	NA	NA	NA	NA	NA	NA	3.88650137384808	NA	NA	NA	3.59390349201675	3.68749746310632	NA	NA	NA	NA	3.83597458790228	NA	NA	NA	NA	3.06769205981365	NA	4.00027949508896
Ciapin1 (cytokine induced apoptosis inhibitor 1)	0.721418375854886	0.210737229494264	0.210737229494264	1	FALSE	NA	3.17426099111971	NA	NA	NA	NA	0.961660367478764	2.05420945248992	3.00424429095876	NA	NA	NA	NA	2.72492525244691	NA	NA	NA	NA	NA	3.30109300712786	NA	NA	2.71777401585751	NA	NA	NA	NA	NA	3.29696831727573	NA
Cidec (cell death-inducing DFFA-like effector c)	-0.322390360204461	0.292725951820344	0.292725951820344	1	FALSE	NA	NA	NA	4.15409708759657	NA	NA	NA	NA	NA	4.38420180688581	4.61284196472447	4.50932213678769	4.19391364084848	NA	NA	3.02686378434302	NA	4.07468524825746	NA	NA	NA	3.83739834507041	4.73638840070346	4.56708905744637	NA	NA	NA	NA	NA	NA
Cirbp (cold inducible RNA binding protein)	0.00743112441221108	0.571364660580614	0.571364660580614	1	FALSE	3.82370860563544	NA	NA	4.80796278689088	4.28051096885426	4.27762774765901	3.95775676621796	4.00452835824537	4.14360566015987	2.93601597394774	3.20741187312683	3.47999362163598	3.84597170522544	3.61532212349471	NA	3.7519242645692	3.93204226798267	3.79443666180442	4.01417673056074	NA	4.04002444900384	3.59470379811355	NA	3.52661973581897	3.84276769023502	4.18597751758483	4.37394743687078	4.11919014964541	3.87553435157324	3.29071043728068
Cisd1 (CDGSH iron sulfur domain 1)	-0.291695827947686	0.0613898596576233	0.0613898596576233	1	FALSE	5.96775654276085	5.87447485589637	5.79225150080918	5.9428991727301	5.62764185457462	5.93271554749332	6.21677883370509	6.18119798497591	6.19972534082366	6.32174413954225	6.10479372042802	6.14782563370579	5.770419431604	5.77917302997406	5.89142647807618	5.89558134092981	5.96266469300056	5.8547911050847	6.07540427180601	6.12735470044208	6.14398108782114	6.03440722250677	5.81954046050572	5.93841283379881	5.02538322147792	4.90267658665114	5.1901723448023	5.40568269142317	5.42987033811631	5.56946374951766
Cisd3 (CDGSH iron sulfur domain 3)	0.0610629556532472	0.485425739657846	0.485425739657846	1	FALSE	3.12593207585368	2.97924797376334	2.93489576069576	NA	NA	NA	NA	2.78266227241443	2.48819106030371	3.07041337260837	3.04717540095395	2.74793730218051	2.77314395523955	2.9695262797022	3.50979716901876	3.62010543193737	3.34106064617679	3.47540919340106	2.77809290379125	2.85167909086981	3.18916669807733	NA	2.65806520605706	NA	2.99337365574148	2.93486557456792	3.21101219348551	3.16588943432499	1.89104193693669	NA
Ckap4 (cytoskeleton-associated protein 4)	0.233003738007134	0.15164381501961	0.15164381501961	1	FALSE	NA	3.91830989935594	3.74235120878573	3.1779161980568	NA	3.42445185957122	4.38220380071142	4.4048554492215	4.26636678653399	4.14641084250664	4.18470875406938	4.09629559202406	4.38487179820331	4.26886103045257	4.20471980753598	4.57427714037138	4.44325521696017	4.62157132932626	4.33869538494313	4.21152623727742	4.29542916670396	4.18695212150891	3.96529483948962	3.78653363465582	3.97494223860631	3.81989294850034	3.86741219055179	4.68688706164139	4.68839299773165	4.7289816699487
Ckb (choline kinase beta)	-0.0794778741920766	0.42472542733329	0.42472542733329	1	FALSE	7.91996570263619	7.92368402921561	7.94101238243044	7.97276157091108	8.14878669650196	7.94443096065347	8.51236122412265	8.48522554429013	8.57240085752153	8.35960462477339	8.4042687730386	8.37741010747641	8.80894487452206	8.82677408935972	8.76303969792693	8.73479089653024	8.75702991575536	8.63584869147178	8.58065052021993	8.5936562928491	8.6135242861965	8.32163501769052	8.26089131441302	8.25377186262659	7.82388944571605	7.80247112873325	7.80638206308313	7.85431363359898	7.8699392467742	7.85970870684038
Ckm (creatine kinase, muscle)	0.598970470886536	0.224505352207062	0.224505352207062	1	FALSE	6.85372124961961	6.89206310341151	6.92367214584192	6.77158190466551	6.71267831212755	6.78247409282877	8.90370413331439	8.92471453950542	8.87494754609603	7.34776308452789	7.29106016138905	7.36131218235596	9.79947591080117	9.82578403775235	9.82286396062494	7.23188356412112	7.29529140023626	7.29631056070809	9.15759957436899	9.15570876153576	9.13928785743494	7.22869365150724	7.19747227572393	7.111615619122	10.3393378443026	10.3708508448726	10.3633682249603	8.73354415642107	8.73253377788498	8.71887531496019
Ckmt1 (creatine kinase, mitochondrial 1, ubiquitous)	-1.37358719071243	0.0941441927990039	0.0941441927990039	1	FALSE	NA	NA	NA	NA	NA	NA	NA	NA	NA	3.67068173945594	NA	NA	NA	NA	NA	NA	NA	NA	NA	NA	NA	NA	NA	NA	NA	2.2970945487435	NA	NA	NA	NA
Ckmt2 (creatine kinase, mitochondrial 2)	NA	1	NA	1	FALSE	NA	NA	NA	NA	NA	NA	NA	NA	NA	NA	NA	NA	NA	NA	NA	NA	NA	NA	NA	NA	NA	NA	NA	NA	NA	NA	NA	NA	NA	NA
Clec10a (C-type lectin domain family 10, member A)	-0.121733838458424	0.395983338468383	0.395983338468383	1	FALSE	3.61579293087443	3.53658759327097	2.59273687801358	NA	3.73411345404407	NA	3.930226391146	3.70252456997814	3.64545957534295	NA	3.7623275524802	3.39926681448587	4.25676914276134	4.24086382278575	4.17363116918368	2.7595862339923	3.68184277615131	2.51799119329517	3.88708654676436	3.89789868653862	4.16567883845528	3.61974165876918	3.35119014004967	NA	3.65917105570893	3.74560306974432	3.74241588671189	3.85942296930148	3.74572137677139	3.6843923727563
Clec3b (C-type lectin domain family 3, member b)	0.409279742305479	0.0529586543324366	0.0529586543324366	1	FALSE	5.18277173888847	5.15876114431045	5.13387583475374	5.4362917879763	5.83012092737575	5.07553690961606	5.78854216471117	5.99001998152483	5.86019805619739	5.70720173858208	5.25410268119416	5.56928753024372	6.09780881652584	6.18029906244588	6.0813779783581	5.70912242179347	5.65739705868644	5.68318271850477	6.20126137822784	6.28740395609204	6.26110764789088	6.07112551561992	5.8618288499199	5.89615315343283	6.76507056943317	6.7903289456985	6.86980973013979	5.35416297195402	5.59649392024228	5.48094364965028
Clic1 (chloride intracellular channel 1)	0.477233899826328	0.00296353982462936	0.00296353982462936	1	TRUE	6.25738595681555	6.30720809661117	6.16885661086172	5.92735842343231	5.65328076237418	5.81438891870866	6.4982460798151	6.48056726780156	6.42522093960783	6.53226084650702	6.45289354945436	6.60840712408762	6.60840564550365	6.5897050710322	6.65231439379373	6.79745402220681	6.84292856279266	6.70817343818272	6.61071925306346	6.60610905503266	6.60336225941127	6.51191865296135	6.56591851744349	6.47767085225885	6.8958842359515	6.91458844065379	6.96759517263371	7.15991169132003	7.2353632771701	7.23741075271918
Clic4 (chloride intracellular channel 4 (mitochondrial))	-0.0466930256434646	0.479123019816003	0.479123019816003	1	FALSE	5.67999234123462	5.62503956954121	5.60979632324929	5.4858196504601	5.46187229797537	5.31172107266988	5.06914360700634	5.12889962132357	5.22110372536788	5.82906052879119	5.87743506788384	5.95135932514484	5.29363901474566	5.42007137691729	5.37406919693902	5.57806317223957	5.63951581135463	5.65931094012225	4.88937132367426	5.01890118330868	4.81859495877566	5.81314754866471	5.93777515876136	5.78649181498392	5.20013157873031	5.45617532497867	5.42405876518093	5.44279092692682	5.43963643422433	5.53466239267202
Clic5 (chloride intracellular channel 5)	0.320474580752784	0.152096949393244	0.152096949393244	1	FALSE	2.96238614373073	2.8546061192191	2.88877831144027	NA	NA	NA	NA	2.40475056324405	3.19561374785602	NA	NA	NA	2.05409134088499	2.6107449389839	2.30853853606219	NA	2.85115535331788	NA	2.80449968432499	NA	NA	3.03072627725591	NA	NA	2.71530914743072	3.47907531307151	NA	3.00171398518163	NA	NA
Clic6 (chloride intracellular channel 6)	NA	1	NA	1	FALSE	NA	NA	NA	NA	NA	NA	NA	NA	NA	NA	NA	NA	NA	NA	NA	NA	NA	NA	NA	NA	NA	NA	NA	NA	NA	NA	NA	NA	NA	NA
Clint1 (clathrin interactor 1)	0.172893606166549	0.334633342358373	0.334633342358373	1	FALSE	1.65153164837025	2.73867921910228	NA	1.21505106639607	NA	NA	1.925661484616	1.72218620193404	1.85255422773159	1.70619014465036	NA	NA	2.16992179544977	NA	1.18209475822047	2.12167524156827	1.98140333905103	1.92748311263126	1.48700262584597	NA	NA	NA	1.73876351411195	NA	NA	NA	NA	2.32724759129639	1.9391137158138	2.22834463921002
Clip1 (CAP-GLY domain containing linker protein 1)	-0.0875817297894755	0.304071821802768	0.304071821802768	1	FALSE	4.33887362703331	4.26192189957288	4.0261006695501	4.0839877046476	4.0118623487798	4.03193328327933	4.14877957987139	4.14721713818188	4.04295070248878	3.83887111088657	4.25369434559272	3.89935934000178	4.30924168364799	4.0586368664784	3.92508795487998	4.39218688732218	4.5371220882067	4.46159403978792	4.09761922355883	3.93346877558628	3.9102241757803	3.78562378313141	3.97347351957549	3.88009774972197	3.91654352279013	3.66344709603719	3.5760625306736	4.0331851024362	4.09224127201182	3.81190254143041
Clip2 (CAP-GLY domain containing linker protein 2)	0.0846519721416278	0.418932195753568	0.418932195753568	1	FALSE	6.94906796585291	NA	7.08081752760833	NA	NA	NA	6.59946657883123	5.81429918603288	6.58827538986824	6.98157869784235	6.76374352611568	6.87369018023572	NA	6.30202470528587	NA	NA	6.30796397170267	6.53934340221226	6.9396144732331	6.8127164100415	6.96471052006169	7.04956542679563	6.97629489068446	6.80655606617052	6.37528101908283	6.55685088079974	NA	6.84446097972447	6.83883834307195	6.68700468201054
Clns1a (chloride channel, nucleotide-sensitive, 1A)	-0.0185605864313332	0.551941199807597	0.551941199807597	1	FALSE	3.32597638276786	3.0535857834327	4.1209905266945	4.11718801581077	NA	NA	4.13723299306672	4.05183320316029	3.94614131176408	4.30450374070321	4.05529979112661	4.3745317915015	3.97716083899457	3.73170460339473	4.30931445368245	4.18947668909787	4.19059905842481	3.43450813703989	3.47470859146812	3.86639369771677	4.04807921077655	3.20178125943731	3.68480751904117	3.66873184487156	4.44032769210082	4.09562910131617	4.37523409513446	4.0244526648655	4.14140826621312	4.3148342638336
Clpp (caseinolytic mitochondrial matrix peptidase proteolytic subunit)	-0.256499129617841	0.0305713057888809	0.0305713057888809	1	TRUE	4.56668122673612	4.75207417721368	4.84594662303407	4.79689880320723	4.48814863306916	4.35296327830676	4.62790445082473	4.46022488278214	4.49816149427034	4.43569526048961	4.62889021902782	4.4325586029838	4.48350624970721	4.41361439047346	4.59380192890496	4.63898899190715	4.49298116330852	4.31312247721818	4.5676245405985	4.59343146166193	4.19010121359305	4.3868247389019	4.65633618933334	4.50430258316317	3.99198887488049	4.08867589224949	3.96536872864737	4.23844295590608	3.68482995597804	4.21656350941626
Clpx (caseinolytic mitochondrial matrix peptidase chaperone subunit)	-0.112241796918217	0.191999731575394	0.191999731575394	1	FALSE	4.86871145526422	5.16812451709184	4.65821719638421	5.25525145016599	5.39723822923624	5.37470566087578	5.11832234564565	5.29167354000808	5.08870980908609	5.228626318332	4.83974800356813	4.96508238707886	4.86594849932996	4.9369064319512	5.35766108231463	4.98783926973573	4.62703478252049	4.92177906346554	4.86549326560495	4.99049203492677	5.06543875444947	4.91195517316373	5.22305178836844	5.04961769977555	4.82138878677109	4.97956352736198	5.14761604716711	4.91220913376033	5.05246371654274	5.17535692894571
Clta (clathrin, light polypeptide (Lca))	0.0850871176516578	0.204564602513528	0.204564602513528	1	FALSE	6.74697107426533	6.8061693641389	6.88613552020814	6.82492056507197	6.88547674976732	6.96804465881562	7.27486731691096	7.04331169211681	7.08768559314022	6.869007701616	6.81769999456849	6.76643614910451	6.92576211367192	6.90433958030868	6.90941310537723	7.09731582297779	7.1009251010569	7.04012530196566	6.92585704030973	6.93079646319724	7.09844271872386	6.84163353253684	6.70420799495431	6.72223375373199	7.04562862541887	7.05717947067379	7.01451151696395	7.03270698283371	7.18301996498618	7.19796365352614
Cltb (clathrin, light polypeptide (Lcb))	-0.140494480491165	0.0405414997776736	0.0405414997776736	1	TRUE	5.82223557053342	5.73245373108317	5.59238228429307	6.03292292743673	5.79876857207096	5.95227764687353	5.89127092384137	5.79118894150336	5.79190521327638	5.8414850956028	5.95081831391518	5.98994280425998	5.90526665004677	6.00948602407898	5.95624952561526	5.83760270549657	5.66639871369108	5.68092347977992	5.60228464538806	5.72141640998981	5.52235083852621	5.8736434305983	5.90409868547921	5.74825726616246	5.77434166581191	5.60049575168554	5.64922455645756	5.78429196027819	5.77944621841929	5.80646068929939
Cltc (clathrin, heavy polypeptide (Hc))	0.193296530495815	0.0934774170578061	0.0934774170578061	1	FALSE	6.50392270927939	6.5115755669053	6.47899444805096	6.02378761389678	5.96398961038643	6.00253601134367	6.70117475045325	6.70843557454169	6.66448284036468	6.89209954292607	6.87862726234475	6.83358588339618	6.74319179574163	6.64787570431974	6.65902544732132	6.58540125373912	6.59003306842786	6.60608239786054	6.84237548820629	6.82436054228771	6.78267065867701	6.63804631562727	6.60629119919402	6.57741523189276	6.7195394146996	6.75858301065338	6.69501944235684	6.9414702261956	6.93180122841924	7.01366324047183
Clu (clusterin)	0.29111224259944	0.248831422303873	0.248831422303873	1	FALSE	7.69529094034231	7.7379841379079	7.6582257667904	7.8230168742065	7.65092966703507	7.73986834996145	7.38088526112624	7.38035716132951	7.3833414133573	6.72484123612263	6.78445163455456	6.73408634972692	8.28653465982106	8.29366016400052	8.22836176471587	6.94144675056236	7.05710363714117	6.94818031161669	7.4000596843547	7.32010554166929	7.42370421641683	7.84253263323097	7.78027072364139	7.73858546213627	9.21111199851166	9.17172224096372	9.13224522734382	7.98734360684461	7.97979100326513	7.93431598229121
Cluh (clustered mitochondria (cluA/CLU1) homolog)	-0.1666354850018	0.407249883378731	0.407249883378731	1	FALSE	2.9205181677777	NA	NA	NA	NA	NA	1.99870820977601	NA	NA	2.38579822192785	2.13063110067419	3.33481137389589	NA	2.73935344131261	2.70930387139696	1.36860074651409	NA	NA	NA	1.98726628626983	2.22486761030209	2.68235979863991	NA	2.68789604466184	2.69462839547628	NA	2.94217290978299	NA	NA	2.90098077035138
Clybl (citrate lyase beta like)	-0.160195209955982	0.0854634419588022	0.0854634419588022	1	FALSE	6.44322040039015	6.41835188778552	6.52838378133024	6.67917041465125	6.65326069601804	6.66448284036468	6.41305412153364	6.4159039831513	6.37427094814459	6.18841872870486	6.15029564572256	6.17032970078334	6.30034340759472	6.21188634824447	6.13811203237205	6.021788399145	6.09059729547962	6.03968895255134	6.45522857111714	6.46132391433088	6.43728600759221	6.42640230743905	6.43046927846759	6.42887266765399	6.05852647643587	6.09495597071821	6.08765165221612	6.14931831120166	6.03264968598271	6.13179729712029
Cma1 (chymase 1, mast cell)	-0.35565781624971	0.217239320446353	0.217239320446353	1	FALSE	3.50165569240028	3.98451643910551	3.58666868056211	4.49934843022079	4.32132925217693	4.27074570410724	4.52413891868853	4.56557889835195	4.51205618068276	3.3419999749202	NA	3.36489455153573	4.04993565293673	4.13970686858829	4.25943068513059	3.55630678422498	3.36812576678277	3.35152939482026	5.04113344401132	4.98734360684461	4.93773044034241	NA	2.54976526506086	2.41261895899193	4.22413291005206	3.92005505480697	4.25794595398279	2.94031524174396	3.37766517886361	3.0181285013832
Cmas (cytidine monophospho-N-acetylneuraminic acid synthetase)	NA	1	NA	1	FALSE	NA	NA	NA	NA	NA	NA	NA	NA	NA	NA	NA	NA	NA	NA	NA	NA	NA	NA	NA	NA	NA	NA	NA	NA	NA	NA	NA	NA	NA	NA
Cmbl (carboxymethylenebutenolidase-like (Pseudomonas))	-0.0261980222329121	0.48909961840025	0.48909961840025	1	FALSE	7.54300087740243	7.58722995700312	7.49908049776906	7.37461351271727	7.55386732376018	7.41395789191311	7.36375806026512	7.18634208068043	7.2473579161311	7.87606257956293	7.83487551675436	7.80447309622822	7.56875418388694	7.51521885976954	7.45344350009223	7.39428261445139	7.53077306082742	7.42154311448353	7.37084430770543	7.36156660658506	7.37032995771546	7.73428961969446	7.74152091791798	7.63845039517291	7.47895563123106	7.6398977798612	7.64526933858492	7.38600040970932	7.34972795826309	7.36561380823913
Cmc1 (COX assembly mitochondrial protein 1)	-0.0626743095519302	0.469830380548803	0.469830380548803	1	FALSE	3.3207359363543	2.95937697651288	3.44109831996143	1.92213694177919	2.96892754899608	3.19345005749338	3.17703117899535	3.6185205879888	3.41099228722089	2.80608891709264	3.00438273580078	2.84581117166484	NA	2.71171514862302	2.85489929337145	2.77281046562997	2.65007520892099	2.99261617853508	3.14951789566077	3.51714968814021	3.14124148708602	2.93402199421541	3.03122755440662	2.66307586818749	2.79558826192818	NA	2.42359699446624	3.12593703373046	3.20674479664001	NA
Cmpk1 (cytidine monophosphate (UMP-CMP) kinase 1)	0.158114940515888	0.0583257345887103	0.0583257345887103	1	FALSE	8.3841966253282	8.47136225786413	8.48180346717071	8.44022136629098	8.53284291096128	8.56576470883603	8.54797029372785	8.59084151064492	8.60407873881757	8.56115426769078	8.56070349233911	8.55897931459679	8.49093910000772	8.47842179402205	8.52014326908202	8.75233381047538	8.85567830859542	8.82949442242141	8.2886723179366	8.28393565855086	8.3458886515306	8.74400968539404	8.88368801342265	8.92159699687824	8.6150815110304	8.64796921556195	8.65467182696821	8.83017608229094	8.69514127469541	8.81280944936636
Cmpk2 (cytidine monophosphate (UMP-CMP) kinase 2, mitochondrial)	0.30931608285316	0.0593121913248815	0.0593121913248815	1	FALSE	5.20815045275636	5.3183927706548	5.46002169137465	5.2600971865623	5.2993692248262	5.38889211149127	5.66727620930674	5.6315234064789	5.59543204911061	5.17989317053355	5.10136853485586	5.26684274849765	5.16749040422594	5.13607651745943	5.18566835930362	5.59539624208152	5.71350336936203	5.82654594509477	5.80991600741956	5.90146549273115	5.93621861322448	4.83086882594538	5.2123670049702	5.03835277124294	6.12723499800556	6.29868580568067	6.24375665745235	5.29303935034287	5.32236083849133	5.35652415819043
Cnbp (cellular nucleic acid binding protein)	0.202474195212853	0.0305713057888809	0.0305713057888809	1	TRUE	5.23170503853165	5.29547692267544	4.98084789555184	5.44011170959166	5.45954309531073	5.33946523290211	5.46340993399833	5.49630574871882	5.44339447483858	5.49879018144978	5.48462797128316	5.45661890206747	5.72850013816988	5.63650862029908	5.55383047009587	5.65603294046533	5.81679679654619	5.48019401974032	5.63177947795286	5.73485591427717	5.36587447213136	5.81730347583199	5.79273043829333	5.62554228435187	5.42318483843104	5.58309179607468	5.34181500398433	5.86043397754409	5.74664598834444	5.66996783970822
Cndp2 (CNDP dipeptidase 2 (metallopeptidase M20 family))	0.247484485570494	0.0521933086822074	0.0521933086822074	1	FALSE	7.77020797219362	7.74493472173726	7.75371149369124	8.09520711259171	8.14478568376133	8.18259795520466	8.3955169986711	8.43612018662519	8.38388137890064	8.15850365948596	8.09149356900169	8.11074428938294	8.04602169761081	8.04321871857613	7.98141886647078	8.86299992278029	8.83694663106157	8.83530513848745	8.38885681873739	8.4132217172265	8.39028505515336	8.21372151728163	8.2317395935957	8.23772622649729	8.04130322470834	8.06151700753164	8.03944002078043	8.19238159297243	8.1816243795332	8.12356274111528
Cnn1 (calponin 1)	-0.63405308948083	0.0868060308130244	0.0868060308130244	1	FALSE	NA	NA	3.57498550872127	5.33509731937948	5.64014079808504	5.54174093978174	5.62589291190402	5.60218367060434	5.63326554085724	4.49983951051645	4.19052004690513	4.04197886342146	6.18998858200545	6.44095551914699	6.19387225553337	NA	3.8204955545516	NA	5.5431339269611	5.61369960396127	5.49102892179185	4.19210734841821	4.11287524695281	4.11531629245978	4.55080218380917	4.7552828532957	4.68097691058613	4.33206340977255	4.63186676465872	4.4281222863923
Cnn2 (calponin 2)	0.352850524131338	0.107310758081974	0.107310758081974	1	FALSE	3.98321252839299	4.25015816881296	4.15836934524241	4.07523310822392	2.80276397690111	4.36587447213136	4.51884353558583	4.37559554392619	4.36975262119814	3.93242973738026	3.94347129300359	4.5349580265839	4.51828333777011	4.49636008155636	4.41043608705249	4.28120119498293	4.14674481760659	4.44407067910781	4.07509616273562	4.20027677612436	4.07245742526437	3.90984989225327	4.07778988864367	3.91937822324758	5.05505679336894	5.04333137986258	5.23693645626848	5.17593970540604	5.16044023159326	5.2299300992662
Cnn3 (calponin 3, acidic)	0.250426963481705	0.0242634602036062	0.0242634602036062	1	TRUE	5.1251096588422	5.00186978295566	5.08423438389024	5.17285550302415	5.3327687904605	5.01316297004095	5.46395589115591	5.34804116163843	5.29380084463149	5.06107627754258	5.23046050468685	5.18029906244588	5.4965965653656	5.2637931239964	5.14916179490719	5.28058520256447	5.43032542163177	5.32616699162234	5.5581329109111	5.31057279459715	5.36606338028177	5.18963086901012	5.19226913928097	5.01681274388057	5.52263017603229	5.76721249462856	5.83116787684723	5.75771668321434	5.82721692940969	5.59708715389727
Cnp (2',3'-cyclic nucleotide 3' phosphodiesterase)	0.338064754295541	0.112609395683163	0.112609395683163	1	FALSE	2.54607953139249	2.32881061954071	NA	2.33148452516997	NA	NA	3.15248847866483	3.64252829941384	3.43661494287167	3.0686501760235	3.41720442209194	2.77198907708245	2.65683955614943	3.1093204375474	3.11241156488344	NA	NA	2.7002776832913	3.48314505027092	3.85309742464605	3.75171007662244	NA	NA	NA	3.25178422067579	3.05083077199877	3.5703171968938	2.95565688126398	3.31170363730545	3.09747595901327
Cnpy2 (canopy FGF signaling regulator 2)	-0.0694997718226882	0.249011768673033	0.249011768673033	1	FALSE	6.70951121443197	6.70377901885597	6.81233135593673	6.73582000025975	6.82142960702824	6.91979293941261	6.75552855751322	6.81140680656469	6.84148257959094	6.51097299255208	6.4405652355208	6.5729366461707	6.70871145610464	6.74844781501901	6.70916654537758	6.74891737025725	6.62335478276094	6.61748950502463	6.85933599446854	6.8261925362366	6.89830510949483	6.63368694345731	6.43818803943754	6.41668945335174	6.63816798589343	6.63246162838134	6.65067840835356	6.56153693417835	6.61875402155434	6.59562748014821
Cnpy3 (canopy FGF signaling regulator 3)	0.12421168603768	0.263847720915812	0.263847720915812	1	FALSE	3.28438383470482	3.48439596250267	NA	NA	NA	NA	NA	3.32358624093304	3.67639153970156	3.83588366206258	3.15938053521364	4.12300395405482	3.64517132804008	3.53044535469291	3.48897766660285	3.84097677210785	3.46871363587606	3.9485915035833	3.8569359064857	3.63763342931141	3.81529874916513	3.94567324469158	3.48341595832573	3.58104990094504	3.83148206694417	3.28297645297919	3.81812453252191	3.47674458407044	3.86761975621747	3.33536891510367
Cnpy4 (canopy FGF signaling regulator 4)	0.281305979722401	0.0915589302939377	0.0915589302939377	1	FALSE	3.60460511698491	3.53429821290143	3.64817779572482	3.90894737371375	3.9186915344244	4.05721630266571	NA	3.57268355440625	3.71867944986417	4.15347299164084	3.09627028787379	3.48324825933789	4.30667054689641	4.04646486723584	3.84408430677884	NA	4.10807275980041	NA	4.3386240819406	4.52840878774421	4.24639288490031	3.65362184773292	3.71295888453081	4.41165673310057	4.26097408931426	3.20609773463855	4.31394235729235	4.00686349979489	3.98731176946274	3.99745500655556
Cnrip1 (cannabinoid receptor interacting protein 1)	-0.267511158095073	0.149278836055573	0.149278836055573	1	FALSE	NA	3.63466296217495	3.33031458404482	3.26811994881042	3.75994409281134	3.87940190584567	3.27960798118136	3.68248340700574	3.93866217984363	3.63846777239997	3.52308516065557	3.34926618799351	3.64753325757366	4.14487029831971	2.86283420769237	3.05839789385503	3.5417997819994	3.9226260254632	3.65288798438688	3.64337136278549	3.16729690417328	1.75304822988155	3.19563894290093	3.61153832009668	3.10173242702573	3.40407202557816	3.35052553494486	3.3406477173374	3.28389659157894	3.46619640051572
Coa3 (cytochrome C oxidase assembly factor 3)	0.0510330171247179	0.468265479429541	0.468265479429541	1	FALSE	4.22589957166889	4.55549715660759	4.31460227616805	NA	3.84853781578114	3.98753006883067	4.63746534349615	4.35764348969557	4.07825116563813	4.19679586616706	3.96023367169445	3.95548020290429	3.49482519059568	3.70752479089961	NA	4.22679364969099	NA	4.21319172671244	4.23230771374665	4.39543988059159	4.45925454974374	3.85619891277222	4.44638196388645	NA	4.13000006425687	4.18735603256396	3.88670621136873	3.94764745680391	3.86867688922699	4.13376078140409
Coa7 (cytochrome c oxidase assembly factor 7)	0.265312349023763	0.0869346043513221	0.0869346043513221	1	FALSE	3.10228523300218	3.08317591727215	3.428999925763	NA	3.5983294710211	3.76945439605627	3.78844558943111	3.84243583392024	3.44311594563843	NA	3.42445185957122	3.35879007970185	3.17988998661619	NA	3.01998295465834	3.77789308380488	NA	3.19112674440765	3.93245808471422	3.41401372432109	3.83123882897929	3.67516103832641	3.83579273049192	3.0118426740274	4.21943186089029	3.65830289815512	4.02031550747807	3.50119708330078	3.84774641692139	3.67710226860829
Coasy (Coenzyme A synthase)	0.0586805937634366	0.357802741333811	0.357802741333811	1	FALSE	4.450254494034	4.62870944807852	4.71400917112004	4.51521412803686	4.21822319715474	4.60000207829578	4.62178815566163	4.67056844561957	4.66848224954133	4.83771118136859	4.64605318333285	4.4452499632319	4.39757709533856	4.01947063776104	4.73173718225369	4.55722013650111	4.56370117479655	4.49251337893968	4.76002928421017	4.80688596996047	4.91577423449622	4.47952807344331	4.63275678753406	4.56696732900612	4.70343297745467	4.62588999035983	4.52496633181611	4.51160719115351	4.44099205093335	4.4629946066755
Cobll1 (Cobl-like 1)	0.174176677086575	0.341376253359122	0.341376253359122	1	FALSE	3.77937529946759	4.0751304003264	4.15197243584969	4.21549999574736	4.25035527176305	4.3419572914245	3.13815259048927	2.51257076581755	2.84568674586775	3.98172481388809	3.86795575161172	3.95406599656247	3.74546323983959	3.81049451757768	3.82967707544355	3.99378303525001	3.7664043444763	3.48649557128622	2.52146287660978	NA	NA	4.11378383173029	3.66079174094567	4.36721728181834	4.20918819730792	4.26964661037181	3.90073158671122	4.21783559054722	4.36584648363486	4.35784755088861
Cog7 (component of oligomeric golgi complex 7)	NA	1	NA	1	FALSE	NA	NA	NA	NA	NA	NA	NA	NA	NA	NA	NA	NA	NA	NA	NA	NA	NA	NA	NA	NA	NA	NA	NA	NA	NA	NA	NA	NA	NA	NA
Col12a1 (collagen, type XII, alpha 1)	-0.191040685036377	0.299794651362861	0.299794651362861	1	FALSE	4.8554665258739	4.62058641045188	4.19171266044632	NA	5.10398013588634	NA	5.70804373205496	5.59507393882135	5.61903732099173	5.70557433283603	5.75422745179766	5.48956541335485	4.88789077216842	4.62935079099696	5.12380688380967	5.17772648293207	5.36413815775352	5.30872855072228	4.42384033311874	4.87326199537849	5.40836540960782	5.19538303526518	4.14412796770733	5.07052672087668	NA	NA	4.81601595738443	5.54859691524016	4.99377850735096	4.47629743067951
Col14a1 (collagen, type XIV, alpha 1)	-0.190944323918362	0.310059110215912	0.310059110215912	1	FALSE	4.0583597931116	5.12831402493378	NA	NA	5.83687595909306	5.92719009962643	5.95677456777791	6.00292750206307	5.88050921774221	4.6008346825843	4.52297221234533	4.55142988400962	4.88986774743577	4.93103057691509	4.64357916573171	4.77608819205559	4.66839715035349	4.20105353015491	5.31550826631641	5.21549999574736	5.24845893478178	4.89717748784114	4.90576966710983	4.94777367704706	4.79816459829015	5.02827298035291	5.05338507490862	5.12504764860494	5.05521301091155	5.12771581140639
Col15a1 (collagen, type XV, alpha 1)	-0.198859212234086	0.112609395683163	0.112609395683163	1	FALSE	9.15633340830967	9.15819562707477	9.18525951465974	10.1161359902063	10.0902580053959	10.0309291698658	9.29685657119355	9.28602863790463	9.22525082561558	9.60530356891322	9.63236092603756	9.65367629927502	9.1858492051225	9.11546507930964	9.11905264374511	9.31504311144226	9.28921661454348	9.30515658735444	9.18166164579595	9.11701446363826	9.16262798183099	9.42515504651594	9.43495133846213	9.45450905013714	9.26646564588531	9.21669008907381	9.24329777377596	9.14191298261563	9.13618882235061	9.18417613569572
Col18a1 (collagen, type XVIII, alpha 1)	0.0944316092036958	0.235418235564199	0.235418235564199	1	FALSE	6.43155109058452	6.63692617753628	6.55177592541092	6.88099156353912	6.69044503281117	6.61095838015008	7.11167820938113	7.05357839854891	7.12314884555755	6.70831141062467	6.92840585694197	6.82644679595085	6.97164701044336	6.93790930570214	6.93725021838207	7.14554499829935	7.05477252083486	7.09957925430536	6.93828579188405	6.90460451817117	6.89820835250872	6.74969515405579	6.81453760628475	6.78017884352394	7.02120208850482	7.04750567125157	7.14533100377402	6.80250344058368	6.68182872404095	6.73372039159714
Col1a1 (collagen, type I, alpha 1)	0.194175256558	0.390254487311073	0.390254487311073	1	FALSE	8.29468047706774	8.23658350147943	8.22565090409578	7.78065130751797	7.83252929531278	7.52696082769942	9.76179055370627	9.78339280819148	9.81473145392513	7.47982067508892	7.4306448981815	7.4717321082859	7.92208483603073	8.06242936594838	8.04572144378931	8.81802608153275	8.7857924627313	8.80409551818395	9.38273208957192	9.47801319423516	9.46209118397985	8.02183502726224	8.05133947103595	8.02365456690624	8.25738312799527	8.38189330833428	8.17249751641159	7.61232300754689	7.67102439915835	7.65933234980501
Col1a2 (collagen, type I, alpha 2)	0.293195682267745	0.310882912969619	0.310882912969619	1	FALSE	7.71522072463713	7.81798132886208	7.70279604433096	7.27397272052708	7.44213901056063	7.05520650218499	9.48063875559914	9.49418357002005	9.48406560784529	6.98655883804526	6.91721691054904	7.15780165372511	7.62323771058634	7.82144236312174	7.51015492336291	8.428159144586	8.39075365595775	8.47621965072303	9.16524117095104	9.26783773243106	9.21222885688546	7.70871835246782	7.47952160643832	7.69794753065971	8.06616993605489	8.19609552684487	8.16901301013191	7.2753982211662	7.1990048212967	7.14824268137918
Col3a1 (collagen, type III, alpha 1)	0.0889188008544054	0.41725469473598	0.41725469473598	1	FALSE	3.95128937821613	4.76526421567977	5.01268040206388	NA	NA	NA	4.17668180582038	4.26334996086142	4.53918363145437	4.13381009110603	3.7150367219495	3.68944454108298	4.43607520037002	4.610635106328	4.32281507961765	4.18380407885444	3.92987619372903	4.12296255380972	4.15501248013186	4.44697739713322	4.58054952720322	4.17936772907588	3.99738274263174	4.43332671341851	4.82293404802837	5.04488804855304	4.95907460114051	4.46238611614481	4.19599320162785	4.33957924952152
Col4a1 (collagen, type IV, alpha 1)	0.168317477644468	0.258252468958052	0.258252468958052	1	FALSE	5.69870188901549	5.94505750525339	5.91380135795402	5.45929390026491	5.50008817573822	5.65513998878856	6.09705240267519	5.92682967839631	6.05674824976633	5.41204644414844	5.24382138448148	5.27282570761965	5.67651001883683	5.44586241304774	5.34487464546095	5.74425529832769	5.96411671997994	5.92831346692166	6.65530889062119	6.62552036730019	6.56562306858607	5.56118864308143	5.50508744492448	5.38750385295332	5.794202695659	5.70976483826129	5.61224927689486	5.2351641151721	5.34729005320136	5.53782719422996
Col4a2 (collagen, type IV, alpha 2)	0.0426583798699771	0.525535272410388	0.525535272410388	1	FALSE	6.878455607812	6.6348560542962	6.81462732413296	6.87976702071562	6.82007682109751	6.48025219462163	7.3356940479991	7.22704789827098	7.2805016893719	6.3574235638545	6.14071322595259	6.05233328810442	6.28564449730015	6.22708834277783	6.31327125112456	6.96330071270707	6.85771979393314	7.01640717384983	7.59009296857489	7.60424927671979	7.51533714804303	6.1995526059934	6.29661892143882	6.29373280473206	6.3673605809081	6.51179217911747	6.58947737602432	6.09538225289569	6.33724545887646	6.12935927166756
Col4a3 (collagen, type IV, alpha 3)	0.0274215931096995	0.559391216673729	0.559391216673729	1	FALSE	3.106942898243	3.20219514851826	3.69812955745389	3.09682519037417	3.20124961404206	NA	3.99421764740599	3.60626454538726	3.91282228826345	2.98974757274753	3.11727447233556	2.81152240764353	3.00863568297278	NA	NA	3.36703551615501	2.91200980242444	3.8206282983226	4.39519993131188	4.32300971061281	4.6002578578874	3.77001498843312	3.40468517591904	3.21813483201272	3.78722348428316	3.51970543764947	3.14272383716128	2.1668760924852	1.22685991272887	2.43924280099287
Col5a1 (collagen, type V, alpha 1)	-0.196065089495371	0.356681595135876	0.356681595135876	1	FALSE	4.9072464165025	4.73065625746357	4.91247742092136	4.28154989336664	4.46150236651468	4.55644167799874	5.45972012879542	5.75746601764034	5.34714120227838	3.46563496690493	3.77301521205759	3.96334464553299	4.14492738485672	4.44187517441391	4.78592713073378	4.66472175272547	4.58678275441676	4.91646231295884	5.3769640579725	5.34243385212508	5.20557627911206	4.08745435478396	4.51925882275776	4.92755517143713	3.7990251196027	4.28091178551917	3.81751070244398	3.41525839504508	3.41425733136422	3.6937768612863
Col5a2 (collagen, type V, alpha 2)	0.239975716005744	0.376602256623419	0.376602256623419	1	FALSE	3.62470920222941	NA	NA	3.76252953988563	NA	3.49784225886096	5.66347271406765	5.74586924691357	5.7538879560857	3.60820602275532	3.71667269843386	NA	3.56941817763097	3.52244500327917	3.96093793165852	4.85280787821501	4.05491791912896	4.84178195419997	5.64186389561894	5.34832095583915	5.31478351971926	4.49205185395454	4.26226025238755	4.2284262240669	NA	3.97102846011316	3.87336043992887	3.76218933427533	3.95193276207738	3.85155916775638
Col6a1 (collagen, type VI, alpha 1)	-0.0814471662351769	0.458561174060532	0.458561174060532	1	FALSE	7.09418327705312	7.13374845371527	7.14997061832494	5.76651565760767	5.89367042526466	5.75438781568934	7.27713858909949	7.30321451623487	7.26311893626989	7.01686398912247	7.10710196931002	7.11631276749395	6.97421954031326	6.95560341509616	6.91057677718881	6.65188405114165	6.68696267583665	6.74460514043967	7.14912723707326	7.13493964349298	7.08317081024544	6.58344988385619	6.52846192493478	6.42717202519765	6.26779045695927	6.42659519467415	6.38595038294766	7.10204918219945	7.14950326311496	7.1732573821425
Col6a2 (collagen, type VI, alpha 2)	-0.0375830581538201	0.538909254414361	0.538909254414361	1	FALSE	7.2907837794981	7.28447711781042	7.1611722022823	5.77814548339863	5.78438881399715	5.62763018252073	7.44841369506525	7.50635122332903	7.50257724685465	7.35184914008409	7.28082643574636	7.24487754765336	7.13079705200852	7.03214493463998	7.00933597394952	6.75379170654624	6.8095430668046	6.67701485655572	7.34065127757386	7.41315400413905	7.31224766667055	6.5007861221494	6.62052776311998	6.64902619036314	6.57870629370733	6.49653585024833	6.49283059174357	7.38752625482278	7.36647959057536	7.47120372151086
Col6a5 (collagen, type VI, alpha 5)	-0.0837465187635994	0.485043116650022	0.485043116650022	1	FALSE	5.19288851219136	5.17339531483873	5.27593823906443	4.422697226163	4.69923511990659	5.30645911653905	5.85299009955734	5.7917750084929	5.77731976235141	4.87929897086382	4.99737370938675	4.76374087080556	5.53551489855462	5.428999925763	5.46235993875156	4.79668599910307	4.74573750879616	4.45909713692503	4.54288328850878	4.66750614416524	4.5823211545739	4.44849794432382	4.86946182790584	4.69179655075914	5.46341974343457	5.60798122926484	5.32031859245232	6.3886131891062	6.34323902421044	6.3762295982468
Col6a6 (collagen, type VI, alpha 6)	0.0547826108494059	0.493894809879388	0.493894809879388	1	FALSE	4.00693529040073	3.88973635776867	4.15830470836781	NA	3.1724059055632	NA	3.93006550018596	4.12038512064238	4.02189719574105	3.96203070710522	2.87324033667588	3.47082316316859	3.63150012500004	4.0985374642271	3.95364705095724	NA	NA	4.37363429235736	3.82099583272699	4.1650195228703	3.63087138301258	3.30514171796536	3.52575569282949	3.62830700559833	NA	NA	NA	3.94035471153329	4.00415078822466	4.06860202737867
Colgalt1 (collagen beta(1-O)galactosyltransferase 1)	-0.177091364108034	0.381744220188637	0.381744220188637	1	FALSE	NA	NA	2.46530322670089	3.86723425335229	NA	NA	3.69613852063265	NA	3.65102872271684	NA	3.75294122328464	NA	NA	3.66714277351154	NA	NA	3.55769191081874	3.62858697746819	NA	3.4398757532806	3.15506916676431	3.54695617814141	NA	3.48604499259035	1.95393567096619	3.38809307867571	3.21908486108924	3.5116198406587	3.37256212763215	3.8149605130157
Commd1 (COMM domain containing 1)	-0.127037028563221	0.47118568945489	0.47118568945489	1	FALSE	2.15549019774756	2.49878699083601	NA	1.54537041609638	3.75691653434787	NA	2.72684429275911	2.17628127860231	3.00161491426253	2.37774845771381	2.83421364896382	NA	2.47718253042233	2.78059986894467	3.42141183048192	NA	0.972332394724146	NA	2.45806171970721	2.60545640512414	1.71189131799661	3.39810406223166	2.97782758565473	NA	NA	NA	NA	2.49067537660128	3.18477856506718	2.87188503670779
Commd10 (COMM domain containing 10)	NA	1	NA	1	FALSE	NA	NA	NA	NA	NA	NA	NA	NA	NA	NA	NA	NA	NA	NA	NA	3.91029134459775	NA	NA	4.20364752383296	4.25102218969847	3.88764224127319	NA	NA	NA	NA	NA	NA	4.11678891854308	NA	NA
Commd2 (COMM domain containing 2)	0.0668719431365745	0.380480128535659	0.380480128535659	1	FALSE	4.23049508957216	4.13964957510042	4.22495093502428	4.12055930457884	4.36283454923321	4.4589593866181	4.06094662544774	4.31896030612989	4.19048844108561	4.2122736105305	3.84310952298032	4.25090095482101	4.42234066047496	3.75802595517606	3.5021141557618	4.30459865220891	4.45958899496684	4.37075016921417	4.23867223413523	3.86699696960931	4.3059559334987	4.07382880033892	3.71710060088314	4.09874798751555	4.20393719726591	4.13625702151114	4.17361518027697	4.36162801260831	4.33716873093084	4.45084173461956
Commd3 (COMM domain containing 3)	-0.0416210612150858	0.454907516133299	0.454907516133299	1	FALSE	4.59798995099488	4.45569545101576	5.04876367050856	5.10867499101557	4.8418876009962	4.93461085396445	5.03102459344585	4.88529126382151	4.95524304793676	5.03064506808518	4.838008817448	4.98154673298458	5.02086662943508	4.84552015904845	4.87098605440005	4.7484719673022	4.52164754736413	4.78742724037994	4.99960320430185	5.23642373474551	5.18109459761699	4.72832870671163	4.66959941991999	4.32424896610279	4.96862071836636	5.10314090834737	4.81213365490403	4.77009429995238	4.89187603274641	5.07972796811302
Commd5 (COMM domain containing 5)	0.248028915164229	0.305175268980034	0.305175268980034	1	FALSE	NA	NA	NA	NA	NA	NA	NA	2.73893857262686	2.821632670643	2.56572145672917	2.81718526658072	NA	NA	NA	1.84563456411385	2.67051632746712	NA	NA	3.10677543606431	1.94964698264938	3.30523950647469	NA	2.33689461824407	NA	NA	2.50979716901876	NA	3.16232767756111	3.09338946292391	3.11807561132317
Commd6 (COMM domain containing 6)	0.0701508968158094	0.420208040150829	0.420208040150829	1	FALSE	3.70335545280107	3.83984876168646	3.81360677487383	3.82677218301116	3.63130221725923	3.87515095805868	4.08592597705443	3.91494715047958	3.52797111290971	3.89355636930543	3.85524225145415	3.36975959945379	3.64001929409009	4.19761380969107	2.73981786625887	3.97346433537819	3.85846844419774	3.38102028512199	3.62118447709773	3.65055778864147	3.7813387287169	3.77463948872566	4.02187055243531	3.88137096086544	3.63443063665013	3.86520619658717	4.44214730651236	3.31295844527621	3.87612398887209	3.89237159554632
Commd8 (COMM domain containing 8)	0.218235189823837	0.048278808014016	0.048278808014016	1	TRUE	3.0302989951577	3.49201979812515	3.2082784555971	3.41278152533848	3.64101416846712	3.42613054426981	3.80780826926248	3.51510687126676	3.33035761338953	3.40476690961225	3.62998602241965	4.02765834030364	3.22801825363819	3.87425597676861	3.42429060303465	3.85508274620821	3.74351496805007	3.40454894280617	3.72363500808622	3.69466850772711	3.63730883220004	3.69672833190338	3.52619404017692	3.54182455695202	3.77540879963696	3.71946822688241	3.81705015843252	3.83880053313023	3.72291406471599	4.02915247710041
Comt (catechol-O-methyltransferase)	0.0145416641699833	0.49981322657924	0.49981322657924	1	FALSE	7.82975444232094	7.91546114574373	7.90136774062046	7.75590904939548	7.94509848467124	7.82246885883999	7.73216742566338	7.73637486996173	7.66335885267236	7.76054032698825	7.75361122135051	7.82035769232217	7.92257251027894	7.84289085989642	7.82395311640506	7.80213504258181	7.81257523546895	7.795883808827	7.80289758689889	7.81253031338955	7.75163778101265	7.97345055897261	7.95622512741782	7.98308480944049	7.73788276644255	7.88228233050988	7.6792126483187	7.7928423409849	7.82733635223316	7.83403485718146
Copa (coatomer protein complex subunit alpha)	0.0746783418463692	0.300620301523641	0.300620301523641	1	FALSE	4.03231246994894	3.9902741833186	4.00384506391229	4.4230066268499	3.85051941632366	3.75314452903326	4.39427403864503	4.38550696651334	4.32101891058847	4.31217141323438	4.40086577756625	4.41006290578068	4.35805861830549	4.22700167458904	4.22818761385918	4.07281753742298	4.17354322800387	4.25459404303314	4.30911796616488	4.34886976151828	4.40354723447003	4.28868339042215	4.45491284838016	4.14910487568078	4.17263152180284	4.35003749159146	4.06479664591181	4.38498228234689	4.4526942640982	4.33009224531658
Copb1 (coatomer protein complex, subunit beta 1)	0.402225488536993	0.0310893748404001	0.0310893748404001	1	TRUE	2.276782496403	2.64419547175035	2.4757334309664	2.80952145901447	2.370328911393	2.93570300528321	3.07737461321099	2.98213751178107	3.37116851549843	3.39019991683457	3.1375576237996	3.33632623955597	3.01890652298804	2.96316890620168	3.01229154932815	3.17945053861446	2.87715527462305	3.27531999491753	3.67910846970249	3.57333816774584	3.37992588074241	2.39643627140991	2.93723515000867	2.97035672226048	3.47604463048749	3.22633897235105	3.68513282047813	3.68448214423812	3.61605180945803	3.87840165502616
Copb2 (coatomer protein complex, subunit beta 2 (beta prime))	-0.00330822734981477	0.571364660580614	0.571364660580614	1	FALSE	4.45520226352788	4.58602609616118	4.82360671391623	4.8661612223649	4.5130042909134	4.82178673501953	4.49310289053248	4.4258889340243	4.32097560180307	4.9661997210139	4.82419758574154	4.98542301088012	4.57471310051548	4.6934423517457	4.75691653434787	4.62380834772639	4.71134071726141	4.56451230979655	4.4003603141476	4.41257831454289	4.41936360015913	4.85479359799369	4.78366618090783	4.76201388440493	4.62348647760266	4.76927453725649	4.82487984347153	4.93645420450627	4.65222833553208	4.71826297695093
Cope (coatomer protein complex, subunit epsilon)	-0.00867546968957023	0.548313422341958	0.548313422341958	1	FALSE	4.96508238707886	4.84904348262984	4.9458604897441	5.06697606759042	5.18255723714325	5.19136129731384	4.96681803801444	4.81633858479648	4.88283865576725	4.95810490299438	4.99742790800831	4.91307130786205	5.09244848742758	5.2581495354353	5.16230269974237	5.05202890921792	4.776851468472	5.02500663991354	4.7704696486596	4.88270662435268	4.89535109817479	5.16906313451534	5.254654506772	4.99417690807776	5.02780870810679	5.00823587634356	4.81268817623213	5.1309926277101	5.10299819110307	5.21521651855363
Copg1 (coatomer protein complex, subunit gamma 1)	-0.0342333151373171	0.500107920173539	0.500107920173539	1	FALSE	4.45132322549058	3.98736634740152	3.91767998069935	4.42496238639203	4.26021388677142	4.64222791124677	4.15583017155653	4.14411980810595	NA	3.85282784880014	4.33808206392489	3.95506166783013	NA	4.28137926426229	4.52810868216582	NA	NA	4.52903380726707	4.11157389077396	NA	4.14698914065837	4.30247991015553	4.30371500361396	3.97040274168143	NA	4.20385108421244	NA	4.24496314862757	4.29797639305081	3.807591916776
Copg2 (coatomer protein complex, subunit gamma 2)	0.631160463603236	0.0951411547736173	0.0951411547736173	1	FALSE	NA	3.37609586203262	3.49534979534793	NA	1.36773448955115	3.62469750642481	2.87930191196523	3.30326786111243	NA	NA	NA	2.16473158081813	NA	NA	3.68807962384155	4.14056599798414	3.56947893982667	4.25606712524133	3.35501626421955	3.61298936169766	3.11673902362097	3.23047510729511	NA	NA	NA	3.86156834451753	NA	NA	3.42420996800673	NA
Cops2 (COP9 signalosome subunit 2)	0.145370330007124	0.305175268980034	0.305175268980034	1	FALSE	3.51106315748246	3.46359630188238	3.92770686242283	2.66741758100343	3.19908808226724	2.48317085322987	2.62578013600468	3.11654109009683	2.871214796013	3.87903914991352	3.3782202804166	3.67936749452249	3.54297612264233	3.37097330232872	2.93743855977148	3.05886887448546	3.34168693328864	3.11129845340254	3.68069567361379	3.66697241200714	4.01508716790911	3.08367121295594	3.25473915174943	2.91476924155391	3.37293817221681	3.77440756113364	3.56596267728106	3.0719153727533	3.31139267124986	3.60974314450411
Cops4 (COP9 signalosome subunit 4)	-0.15332351043881	0.0510389815594551	0.0510389815594551	1	FALSE	5.22801825363819	5.31488500616317	5.20370624612085	5.4602707607525	5.43497176497254	4.88300001108869	4.99689486644611	5.04019545638987	4.9620816213702	5.33710805943362	5.2772818199937	5.13576058101617	4.99169416556504	5.10611377035906	5.20404287444335	5.09499185080545	5.10024602594863	5.024718599436	4.97725244333266	4.91495671485414	4.97829632188755	5.05612827932453	5.18795772949358	4.90207357931074	5.06766452822082	4.92454175024268	5.17841985834728	5.03335692238872	4.98556873811205	4.8499992594661
Cops5 (COP9 signalosome subunit 5)	0.0374352072298717	0.473719063258919	0.473719063258919	1	FALSE	4.86669042033579	4.91993591734946	4.71776962980633	4.52699524533641	4.49193644963519	4.58066408590745	4.73390744846147	4.49376260152378	4.60537580326534	5.19890663001522	5.235646652619	5.20182594636264	4.65267578244569	4.52150307905896	4.79480573124665	4.66601233281584	4.80649935635846	4.82868742817695	4.78209923304863	4.7828802993997	4.82705683650015	4.55003872929254	4.45972012879542	4.69799060777702	4.85544160821557	4.85072942651974	4.80432207686855	4.99780724135875	5.17230748742796	5.02233673926216
Cops6 (COP9 signalosome subunit 6)	-0.14132587606356	0.115772295239889	0.115772295239889	1	FALSE	4.63215768220977	4.558414590412	4.59226566191728	4.47904943675807	4.48254500134086	4.55456429495731	4.79980225789886	4.61815054042247	4.7694120783559	4.94446961520498	4.93165469449318	4.87172538997071	4.62297133599258	4.79442626411473	4.5299333599444	4.59003306842786	4.65804006325647	4.49453081658159	4.935935852894	4.73486133229049	4.86677448065054	4.45507071838533	4.39624170719239	4.54536300190035	4.31019468031354	4.30822251757023	4.42387394020406	4.40541380463476	4.21639277903032	4.72070529970778
Cops7a (COP9 signalosome subunit 7A)	-0.265938806466868	0.0248201804836511	0.0248201804836511	1	TRUE	4.32088898033178	4.40920082732487	3.89573885427748	4.82106728687826	4.09927836999171	4.54891127958894	4.37317489075312	4.4758047534526	4.32720590651933	4.19848629580156	4.36103138629816	4.79197031126171	4.43976274645108	4.47318295695796	4.3242129562525	4.06552922999479	4.32630723488627	4.02411574402303	4.1268242193044	4.20525174012698	4.05346762075564	4.23233074092661	4.34801282502254	4.50988582438094	3.5543801062302	4.16755864494196	4.19271495679107	4.05116325258211	3.89709518050789	4.11619838466359
Cops8 (COP9 signalosome subunit 8)	-0.0543216102396272	0.325932499456248	0.325932499456248	1	FALSE	5.62253800631028	5.56033894893343	5.57389556714703	5.78724960846791	5.68084473603743	5.82092692715787	5.40178062574058	5.49964182296647	5.4595857164684	5.66757426597502	5.3473892786186	5.45260861234675	5.49812957390799	5.47226030161023	5.53119428793739	5.52473758701238	5.72021278718112	5.44248574067075	5.38251509088162	5.42697250817126	5.59082055675118	5.38867517651881	5.54069066712679	5.50603379518423	5.6977321257776	5.75515998549302	5.48525936177669	5.35208051372986	5.31154307675368	5.43621515300197
Copz1 (coatomer protein complex, subunit zeta 1)	0.00690724891584346	0.569130530522798	0.569130530522798	1	FALSE	4.5057575758739	4.53188046870699	4.62750178369503	3.92995191929266	4.62755431186858	4.19735432014377	4.06666615308929	4.42017919813327	4.38625914113335	4.46926735977957	4.55307168964593	4.39684449693982	4.26418359562498	4.26647173652428	4.72111559841527	4.68130307680543	4.32201465399307	4.42514371427965	3.86929895122106	3.8086733549032	4.20705728304496	4.53838916849661	4.00818208224212	4.30169738089637	4.42092698603535	4.57406516770624	4.81588278852873	4.52354313817288	4.55827375753612	5.01321657874257
Coq3 (coenzyme Q3 methyltransferase)	-0.0654078578427913	0.444332711894648	0.444332711894648	1	FALSE	3.94730146322233	3.83222166377903	4.576044385278	3.69055118953664	4.57436192071766	3.74203855792654	4.1756283883667	4.03893654288943	3.90745794408671	3.92084587807518	4.08412380875595	3.37299387419039	4.65263563262117	3.78866483209718	4.2310483350115	4.04330075436418	4.10873352786627	4.04132184460124	3.83704506124889	3.69386605073285	3.70276834520663	3.79537214714077	4.59882371699135	4.21692042585688	3.56850643746617	4.35651007301676	4.15340002773506	3.95988141274973	3.97975099753976	3.497535726396
Coq6 (coenzyme Q6 monooxygenase)	-0.0276104059997478	0.545797663622986	0.545797663622986	1	FALSE	1.96152702193763	3.12805909253297	2.48301860910076	2.19325133330234	1.89216950421412	1.86175293605925	2.99460687631358	2.50968064225675	2.09886418321302	2.65156149689272	2.42737553766835	2.36218651196824	NA	1.33452251141798	1.63568939309413	2.27774675735517	2.65906599074082	2.16729369233518	2.00420653096871	2.01081205738943	2.44587763821739	2.25804548628211	2.35476808579156	2.74880254457889	NA	NA	1.82178775525858	1.3303461390231	2.80240004011484	2.04173010749277
Coq7 (demethyl-Q 7)	-0.0155538862962424	0.569130530522798	0.569130530522798	1	FALSE	3.36251196966418	0.982940655897772	3.33773963180724	NA	1.6112904353643	NA	2.79235771371024	2.99228261748552	3.19623876995708	2.76001863556042	2.23952635689298	3.05917527564359	2.74675131345796	NA	NA	3.14209643494244	2.29314090614076	2.51324817051306	2.48157536271754	3.07111736166183	2.74840541336605	2.80706429278501	NA	2.27527529229954	NA	NA	NA	NA	2.71955146152115	2.23010769149137
Coq9 (coenzyme Q9)	0.0493196650999944	0.500258259119872	0.500258259119872	1	FALSE	4.34691435228868	4.04173361139522	4.08736100035891	3.64548263263943	3.40285858256035	3.55149140854749	4.32742150443965	4.23342027389799	4.4963281213115	3.83374019437087	4.13186107524119	3.82056703348446	2.94983371269985	3.36593044749549	3.50854274516769	3.63446548786401	4.07667880170248	3.73681049611264	4.31175739566901	4.57975339445198	4.3906608077065	4.04703227488738	3.97191136555693	3.58738899564592	3.76319908532596	3.16864363997859	3.73596618176389	3.57238039205797	3.91010902195999	3.99652433171541
Coro1a (coronin, actin binding protein 1A)	0.992447797293987	0.00592844734085477	0.00592844734085477	1	TRUE	7.04336637963614	6.90765982785329	6.9786761428598	6.67881841933379	6.67420639483335	6.67208584437236	7.65809006271328	7.68678763694594	7.67178871842323	7.01703108052784	7.07555402328398	7.06054462989202	7.88700731849174	7.86753203865698	7.7281654197152	8.05145911327323	8.14617660652686	8.19289442848473	7.81960432341452	7.86185613824016	7.73168559872059	6.92611805636237	7.00564700341666	6.93916779658285	9.01327800293097	9.01962130538539	9.03400656927535	9.26960360158853	9.25336768843482	9.22954466431171
Coro1b (coronin, actin binding protein 1B)	0.13213861204143	0.0586114510672262	0.0586114510672262	1	FALSE	7.43727768363925	7.50330897781191	7.38783639880659	7.43966468923526	7.26021388677142	7.29683363373493	7.48863550700825	7.51150757242417	7.49278253368059	7.52823529681967	7.47844606363557	7.50901486597978	7.67712764530899	7.51624370274129	7.57319272378161	7.7866224974338	7.83259891474635	7.81168294933225	7.64286760504278	7.59826097780046	7.58318057402078	7.4407695248002	7.42242644612013	7.34155885122287	7.53294807828187	7.60324058574551	7.65976761112513	7.59835031613848	7.6111576224497	7.61696780774045
Coro1c (coronin, actin binding protein 1C)	0.288999419119299	0.0214940570807833	0.0214940570807833	1	TRUE	5.91400714139228	5.83175059456552	5.67908312782047	5.87026607039598	5.88366724373269	5.79320661520744	6.32486819488736	6.35175905328517	6.33541179396557	6.18497647674774	6.27591589750482	6.17251351770972	6.15316084239206	6.19349973426435	6.036681351851	6.82714577919867	6.78339117107308	6.81873554554552	6.31219864706711	6.2843068345815	6.22120621882783	6.30568239082829	6.23344520076297	6.36590595854092	6.13850732299388	6.01425262228812	6.04100198716751	6.3321207124443	6.31715209107636	6.34070646011559
Coro7 (coronin 7)	0.262241068905663	0.0305713057888809	0.0305713057888809	1	TRUE	4.36238572323981	4.22993394348524	4.29990400808649	4.68465606058959	4.60580839281943	4.72659147437281	4.63278586398604	4.69218166906901	4.70163222297641	4.48943375320053	4.44960099040911	4.35024970464027	4.75445462871694	4.5915417943054	4.45889378661077	4.71597022440073	4.85720471588071	4.84731046125692	4.79862602594937	4.87943621587429	4.78184227987719	4.54604247824844	4.45646448700053	4.01673698671029	4.86783223298911	5.11750388953467	4.98709343705815	5.02486927393595	4.99361549352027	5.07312184785619
Cotl1 (coactosin-like 1 (Dictyostelium))	0.657436568305027	0.00812793682788476	0.00812793682788476	1	TRUE	6.48597417457061	6.33402830807773	6.53740634641151	6.21993323660049	6.16585768615223	6.19093085956261	7.52941493625332	7.53750574589957	7.47555510932326	6.96977214787526	6.92281628559877	6.92424243739629	7.04475474804197	7.01425485433732	6.9896045375463	8.06051220601417	8.01840606466748	8.01821130852953	7.39126077705451	7.30573345606407	7.28193929725524	6.85266058661163	6.82373662459668	6.83354793554606	7.29398655883442	7.25685026792688	7.17116678759074	7.97813841506996	7.9694095467153	7.94804010574598
Cox4i1 (cytochrome c oxidase subunit 4I1)	-0.117798461691673	0.285497714873118	0.285497714873118	1	FALSE	7.35494576332571	7.44369781154038	7.42864491459652	6.78583822511306	6.84335579343509	6.74868931965777	7.22164511788964	7.20368080008956	7.19809138434557	7.18995301230876	7.10153452477082	7.06461344175164	6.60301056480578	6.55612435099131	6.52528275456171	6.9661420286738	6.97569896300912	6.90519443224424	7.33576549595765	7.3426080775594	7.15570876153576	6.93278167730428	6.82405498366306	6.82195251439816	6.50928095996142	6.5339074734085	6.47496000398514	6.94444853103254	6.87522715334349	6.90439979773164
Cox5a (cytochrome c oxidase subunit 5A)	0.0670455297445917	0.350683727711734	0.350683727711734	1	FALSE	8.31436571908315	8.21930406933294	8.27496512974419	8.14253086651024	8.17396189994613	8.11071819355064	8.47083373558926	8.48694359661632	8.39599246909207	8.05385530582357	8.0767140704942	8.03727239024627	7.94296600995764	7.85564093743296	7.84864171724911	7.97026122727857	7.93908549895558	7.93505304850134	8.48693957546376	8.50481501599615	8.52098004562548	8.10575140073854	8.08054041829273	8.08095606230875	8.35327035372981	8.20493299524954	8.27461576774158	8.25999741922165	8.36342079316829	8.32976943456583
Cox5b (cytochrome c oxidase subunit 5B)	0.00553526103737839	0.568228511422935	0.568228511422935	1	FALSE	7.96756059097231	8.07971943602493	8.03913839390696	7.83071167265995	7.81599803152367	7.75365801597681	8.30458405084521	8.28251393953742	8.23392160459087	7.83441416274934	7.85313486175219	7.74353516391589	7.61144536831318	7.70030099079439	7.61963309577915	7.82238600119302	7.74725982883311	7.69788499707159	8.18582195583324	8.24465401005029	8.24950696909239	7.85565339459468	7.81143891890464	7.82380030203038	7.86056558005801	7.77526787781622	7.7723277717576	7.92636716400405	8.00863030514344	7.9717332185203
Cox6a1 (cytochrome c oxidase subunit 6A1)	-0.0425507459782835	0.438206095189945	0.438206095189945	1	FALSE	4.96603356082831	4.83527734330512	4.86072944565286	4.87393620599363	4.99125879242962	5.09766135748252	4.64207769370568	4.86867688922699	4.9945661479752	4.4386321910361	4.82065382457067	5.01603715888143	4.52123294732862	4.49326304228613	4.95844367546415	4.62974128747047	4.77921243534633	4.77140495216678	4.75498367862701	5.05715130439842	5.09087882978811	4.68465045071194	4.40390165978198	5.01763244940042	4.55281355188935	4.72173902905558	4.85808546236539	4.69791279011205	4.88478837932703	4.83532282605193
Cox6b1 (cytochrome c oxidase, subunit 6B1)	0.361473450467877	0.0163584030614624	0.0163584030614624	1	TRUE	7.93226200425628	7.90574199369665	7.98037953071972	7.41319632519114	7.60702694597559	7.49498355176455	7.95189663761596	8.02773463180945	8.06337890144031	7.87034005791893	7.78901189819341	7.96765857019344	7.64410142708709	7.69418374333315	7.77641329189863	7.80885480258762	7.80371784129516	7.84002884929345	8.76572037532619	8.73136315984553	8.7771566660045	7.96325446618179	8.04705845754608	8.22236021796273	8.29739778938364	8.3020905269204	8.38538357933925	7.85173655049583	7.8565251287285	7.88776285720183
Cox6c (cytochrome c oxidase subunit 6C)	-0.120208759081059	0.308903471810035	0.308903471810035	1	FALSE	7.9502176004397	7.84257034549003	7.79682484436411	7.22958792274065	7.13647851834917	7.24886685763146	7.66597539393075	7.66367194988879	7.74096128035838	7.44602458594319	7.37496121082064	7.41278999183383	6.8911153528326	7.12642571413501	6.98744593652802	7.39666471385559	7.38180248316877	7.48900497161862	7.6722626760076	7.66537855778776	7.74677630017529	7.04507158975691	6.95269466092343	7.10848263892455	6.77636722957392	6.96780264519639	6.95810026172325	7.48657762582918	7.48715670166492	7.57664306286428
Cox7a2 (cytochrome c oxidase subunit 7A2)	-0.28972543425096	0.170942797572892	0.170942797572892	1	FALSE	5.42015561293083	5.41467678042689	5.31466390153021	5.78792083776485	5.85831675576129	5.60976677974397	5.35216175063572	5.46719142902506	5.18928295251575	5.08139928397657	5.1105302896225	4.98252362436082	4.05509150984027	3.97821393787818	4.35317506145498	5.1781688471118	4.95526630014749	4.93676983651966	5.14938131946136	4.91522927287772	4.83661090837394	5.18619151143837	5.03690329428547	4.90895217583819	3.9102049841152	4.14818572587834	4.18060141748926	4.93619505198021	5.20777184130055	5.14275650688594
Cox7c (cytochrome c oxidase subunit 7C)	0.000598846307653093	0.579738112479896	0.579738112479896	1	FALSE	5.18376041789487	5.32945731549917	5.1419477136881	5.18492293618645	5.40665230974107	5.56277055239414	5.78033372376873	5.73957811204805	5.58024801345435	5.28667788493696	4.92820448647176	5.29413915756336	4.29409871127962	4.43122847108791	3.98406977723514	5.44577966475088	5.24695906416326	5.45423183602381	5.54499224350992	5.43665158473379	5.29491109650917	4.93644949305764	5.11973381819847	4.74705972135018	4.60761438572688	4.58529909029677	4.25584814666509	5.30518623445195	5.51090496966491	5.64545092876176
Cp (ceruloplasmin)	0.239525121927574	0.0756035250687801	0.0756035250687801	1	FALSE	7.30575169321024	7.23980853408553	7.30896694368121	7.10640066901986	7.06316854689948	7.00374838759639	7.12422472712194	7.13179523971461	7.10207018472583	7.11358590902708	7.00287125993138	7.10944414302239	7.85315357994097	7.79249098942561	7.73787600809159	7.290921977062	7.27648736030178	7.297659152581	7.36200516370742	7.33985890838208	7.37218598500431	7.19287470741247	7.27380492193077	7.27987982804992	7.94318291647001	7.94342909516001	7.90890295330495	7.67696550870327	7.72413181236391	7.70594335397383
Cpa1 (carboxypeptidase A1, pancreatic)	1.26665299241684	0.0477087687718604	0.0477087687718604	1	TRUE	NA	NA	NA	NA	NA	NA	NA	NA	NA	2.32366117295513	2.74226927924985	NA	NA	NA	NA	NA	NA	NA	4.21556212029363	4.13592881552641	3.84559040884785	NA	NA	NA	NA	NA	NA	NA	NA	3.00139152940945
Cpa3 (carboxypeptidase A3, mast cell)	-0.302116370807517	0.300620301523641	0.300620301523641	1	FALSE	4.65147654178321	5.02329971493436	5.18485947813332	5.77210999202406	5.84400644877264	5.79525004875506	5.86540170669119	5.87733199246916	5.89114695455149	4.26015365558418	4.43019158843988	4.54412058605838	5.72614457489866	5.65141339623104	5.62225685798771	4.75039212114534	4.67388992387081	4.82561265647764	6.15597585009594	6.14383419297968	6.20935978237492	3.22216620963012	4.24257202076715	4.14205394471985	5.84923619017727	6.15060029241809	6.08929051120007	4.19829769486015	4.59747158212024	4.35666500236433
Cpb2 (carboxypeptidase B2 (plasma))	0.970517764609188	0.155806033984818	0.155806033984818	1	FALSE	NA	NA	NA	NA	NA	NA	NA	NA	NA	NA	NA	NA	NA	NA	1.74952139598322	NA	NA	NA	NA	NA	NA	NA	NA	NA	3.27683310636576	NA	2.69707542883535	NA	2.18620894657612	NA
Cpeb4 (cytoplasmic polyadenylation element binding protein 4)	NA	1	NA	1	FALSE	NA	NA	NA	NA	NA	NA	NA	NA	NA	NA	NA	NA	NA	NA	NA	NA	NA	NA	NA	NA	NA	NA	NA	NA	NA	NA	NA	NA	NA	NA
Cpn1 (carboxypeptidase N, polypeptide 1)	0.157509120473866	0.330749348106732	0.330749348106732	1	FALSE	4.47961860846942	4.36964794331273	4.52569306090602	4.31066730768578	4.16764695166558	4.21393823789682	4.62242672498393	4.17011734795828	4.50056625765589	4.03397794692931	3.81693755864284	3.85047941091525	4.6514248774461	4.70174864736939	4.98452555321414	4.22207035524718	4.03862054545893	3.52250777636681	4.67487866521654	4.61187466698011	4.38625914113335	4.16701262881275	3.62059813963217	3.94082450705045	5.0569692936694	5.09827216113656	5.18072075072311	5.06685124892345	5.07730282509298	5.09729053671569
Cpn2 (cytochrome P450, family 11, subfamily b, polypeptide 2)	0.206760794888489	0.245249217050928	0.245249217050928	1	FALSE	6.11676605025131	5.99394376645991	6.18660751975492	6.06072835143657	6.09204671616543	6.18755200747519	6.15638245818184	6.133766945209	6.1530087971951	5.57656748596222	5.5382060075618	5.55923176203671	6.81901667799251	6.78232992751677	6.77311282576917	5.70954429832967	5.69902962717528	5.7977393320275	6.32251046545197	6.38980942018037	6.36605463508012	5.97393265491158	5.84040784137352	5.88260147958381	6.90603674842128	7.05887926203102	6.89214812751382	6.81931053062383	6.74170966235174	6.83096513724025
Cpne1 (copine I)	0.0450639777975632	0.388970423960917	0.388970423960917	1	FALSE	4.86693764257515	4.75460962302563	4.87227718023458	5.0896379729412	4.99633902865658	5.03079512492878	4.71730902021126	4.65454438047299	4.90121446163067	5.24951739818689	5.14009967693798	5.0413875599495	5.04615051463912	5.07406865700987	5.17470601670632	5.09500451415261	4.79145986427985	4.79015167072199	4.95562898611929	4.90694830225603	4.87630083307933	5.09356017616234	5.09282900965191	5.10888822096797	5.02866196966395	5.09074336148991	4.98823476840629	5.1742865618364	5.1261964721737	5.16665921410843
Cpne3 (copine III)	0.213216348358013	0.177932015496033	0.177932015496033	1	FALSE	4.30887777840732	4.59884157813329	4.21904457892014	3.15274643086943	NA	3.63700735518893	4.13863428456436	4.07177982779749	4.29051287386569	4.39195326807556	4.49323741920022	4.58337466270507	4.63499976774549	4.51482922847525	4.84826237809102	4.20138293586405	4.35726343675216	4.73083012916904	4.6928623514122	4.49766984236349	4.5536246864997	4.80361969367995	4.20140646196552	3.94915203109783	4.3817263586256	4.1332758128789	4.67781264755411	4.54287091017295	4.6577600342711	4.9785251416771
Cpox (coproporphyrinogen oxidase)	0.158366624175574	0.299794651362861	0.299794651362861	1	FALSE	NA	3.33286544013371	3.93550689393169	NA	NA	NA	3.88094015364532	4.37232530852358	3.83781208183449	3.35916973074329	NA	3.57156760268071	3.96044683927925	3.27107153287382	4.14867384293886	3.98664757244361	3.74779555048707	3.83806430212976	3.40344498021623	3.87188306586812	3.45391260364389	3.57162827441807	NA	NA	4.60603352509901	4.21563977221468	4.35061746666179	3.80688081579387	4.03175688342328	4.1459545564432
Cpped1 (calcineurin-like phosphoesterase domain containing 1)	0.161119474274048	0.324644205643202	0.324644205643202	1	FALSE	NA	2.97824139973736	2.47975052076592	NA	2.96676821332719	4.3797249188483	3.10562947326982	3.03121343630728	3.37247854885619	3.90529312900195	3.24404371874305	NA	NA	2.74731005279683	3.3825704243252	3.20587416509538	3.92943122575334	3.59822226280251	3.10289828063109	3.49431319717669	3.08338528980327	NA	3.39402017168738	3.27110739943446	3.79664966355774	3.43134214836507	3.92369115919284	2.98765011940478	3.26404844432827	3.07325126748632
Cpq (carboxypeptidase Q)	0.18004988523686	0.123123764781086	0.123123764781086	1	FALSE	6.49896724945142	6.60848400836598	6.60550026012624	6.72985182813752	6.75827652348928	6.89818416224822	6.8624141952022	6.94475305027464	6.9343041861706	6.25657857501071	6.08479988570909	5.97568750044876	6.64889680647525	6.55105145040439	6.38150661298079	6.30213074977431	6.72610914401797	6.30731740424941	6.86940260214802	6.81845435830465	6.81704759944399	6.7261772795547	6.94379242503936	6.81421713984492	6.71486368308623	6.95038675865948	6.87217619868733	6.82214377462844	6.85825458376136	6.89753087184781
Cps1 (carbamoyl-phosphate synthetase 1)	0.698304653852606	0.0924725312060047	0.0924725312060047	1	FALSE	4.89517172572436	5.01612632779374	4.91993591734946	7.28287529083321	7.2169398209599	7.18569808894044	8.58473706200816	8.57782155019184	8.5422541798716	7.05317651699198	7.02224573366772	7.02104658737622	7.40613696219113	7.39149278998072	7.38341918085222	7.92095422520689	7.92874338556664	7.95141877736797	7.09608260157217	7.07363817150981	7.07986874028199	7.48669024211345	7.46724686944401	7.55381357851843	8.46696149160597	8.46127888850372	8.44675248456655	7.6789029060427	7.67976860966357	7.68152657055792
Cpsf6 (cleavage and polyadenylation specific factor 6)	0.319111191761585	0.0305713057888809	0.0305713057888809	1	TRUE	4.05708630320259	3.91811904395741	3.93460141900428	3.48203508623767	3.76297593803648	3.58797698629675	4.12587423269906	3.85019934199064	3.91820493201125	4.30298430681252	4.29435607737211	3.89860501491965	4.14675296237497	3.7411541438399	4.20101431017918	4.36347248337167	4.19938966668755	4.38286780522942	4.24991554359398	4.13955135239879	4.15453460427778	3.89615557588503	4.02138200460915	3.38849265040127	4.72990075894787	4.46131245334457	4.45679300987154	4.43933057986916	4.52140257083537	4.6041069160351
Cpsf7 (cleavage and polyadenylation specific factor 7)	-0.0186948586597554	0.567417091056064	0.567417091056064	1	FALSE	NA	NA	NA	NA	NA	NA	NA	1.69751585471679	0.979337616296749	NA	NA	1.87437599550361	0.838580711709358	NA	NA	NA	NA	0.896054798438396	0.981348535057268	1.18714696331208	1.60340202370155	NA	NA	NA	NA	NA	NA	2.00219483280693	1.27723494599368	1.3539217019682
Cpt2 (carnitine palmitoyltransferase 2)	0.0198261946821919	0.540071208933952	0.540071208933952	1	FALSE	5.84590398230793	5.80103963401797	5.76454786008175	4.96348337199038	5.13164298355163	5.05942882965129	5.69636668377776	5.7448230760978	5.72951470411956	5.80975912690826	5.86706123781001	5.85152668686425	5.01073508945375	5.26109448069329	5.39317934728949	5.41119233118678	5.46368130379968	5.56965513572369	6.03553373847278	5.84898841860234	5.88006345542247	5.53678028287588	5.44790313844038	5.26720991892846	5.51028154081197	5.53735819732237	5.58388608920812	5.34182211868964	5.38069135841391	5.41245298694955
Crat (carnitine acetyltransferase)	0.0439862774278164	0.484058317477015	0.484058317477015	1	FALSE	5.66235933333998	5.62036353790618	5.65093110267323	5.17759892932773	5.0045238639453	5.20195921493791	5.66713993431798	5.44158971241955	5.46913057716925	5.32122460956645	5.32099364728832	5.31300272122206	5.05410610536442	5.06233329857344	5.10396755107905	5.03076864544342	4.98182526008586	5.06808604817375	6.03697580273068	6.02852495130396	5.94732718181614	5.42023647487688	5.46566434966274	5.41501157561942	5.28645611097843	5.25300217966066	5.18223542471532	5.22692463182788	5.21056809912985	5.17741156452311
Creb1 (cAMP responsive element binding protein 1)	NA	1	NA	1	FALSE	NA	NA	NA	NA	NA	NA	NA	NA	NA	NA	NA	NA	NA	NA	NA	NA	NA	NA	NA	NA	NA	NA	NA	NA	NA	NA	NA	NA	NA	NA
Creg1 (cellular repressor of E1A-stimulated genes 1)	0.466411237203259	0.0665600399008367	0.0665600399008367	1	FALSE	5.89044669267991	5.6304724555255	5.83973288924343	6.12073554072904	5.92440872997729	6.28532638289901	7.02615822708231	6.86210419020702	6.95953834111265	5.79978930902371	5.74276348089543	5.66416707404921	6.22854359041438	5.73346009821598	6.09193250812181	6.76067338134104	6.07811237094402	6.53489579289981	6.93209661447725	6.70571531834541	6.91151183292086	5.34499533446377	5.53833018700518	5.87614363929897	7.03900675514224	6.62161528324383	6.86579512140335	7.34030411318018	6.99192993783339	7.25462238572625
Creld1 (cysteine-rich with EGF-like domains 1)	0.255968706027729	0.265863878799664	0.265863878799664	1	FALSE	3.7171335111999	3.73192178189262	3.24010516155705	3.85520237679592	3.18413268440532	3.67565788080494	4.09990952357304	4.98737999156361	5.07044514536973	4.29541447224085	3.86563183020656	NA	3.84988920224854	3.88218326988853	3.89080659192909	3.50868217947054	3.81148130609895	3.6999957436674	4.18275585096396	4.14216833862222	3.95441967813292	4.02579070489848	4.36537059609935	4.38962187540812	3.68899716950391	NA	3.67824096103232	4.62253800631028	5.90034033951637	4.95897255833909
Creld2 (cysteine-rich with EGF-like domains 2)	0.205866388469543	0.286176133754054	0.286176133754054	1	FALSE	2.83446649908798	2.9336255109324	2.3221444829148	3.69871855546441	NA	NA	3.90559158542941	NA	3.64197368778318	3.68687025794867	3.96313190571975	3.39171273815219	4.11209123700229	NA	3.78578069502708	3.76509975066786	4.15942736230469	4.14787649963326	3.91121220155861	3.92908083524258	3.65192422188765	3.06586695524008	3.24160835770267	NA	3.38835487954821	2.93991672433603	3.96461118532067	4.05182450449707	3.52079937440518	3.85957205681725
Crip1 (cysteine-rich protein 1 (intestinal))	0.138255605016784	0.272585506065132	0.272585506065132	1	FALSE	7.72451385311995	7.7797193551434	7.76696612304364	7.2755751458446	7.06883200864373	7.37760965695934	7.47788775920533	7.68137195592946	7.61841486979768	7.80299449163106	7.77534690109319	7.8093951498615	8.11506446436743	8.25613790862071	8.06595998810168	8.26782135001723	8.27181315411429	8.1234230646392	7.49675792733629	7.44528804201623	7.53139705713515	7.97546396231661	8.122258567812	8.06692872385003	7.28738917966055	7.37571716498335	7.62982287039986	8.07172513437554	8.00301748491352	8.00080002304461
Crip2 (cysteine rich protein 2)	-0.4318614755788	0.0845376889394981	0.0845376889394981	1	FALSE	6.27730042036528	6.21296808698131	6.34541234373974	6.07353320780648	6.22550823823298	6.13228687624458	5.7074806170745	5.59497544290606	5.66490659823668	5.95375645404613	6.3102401319819	6.06504016366092	6.03515759756545	6.20422289921553	6.38715916495884	6.33435374320532	6.25322726458204	6.055701081735	4.52910879141682	4.61440949674293	4.24123003551545	6.43303788508017	6.36181396919316	6.41489491338714	5.53372529970731	5.20333429792361	5.23234225437876	5.85729679647068	5.85478861217141	5.79276166782459
Crk (v-crk avian sarcoma virus CT10 oncogene homolog)	-0.0358461137510272	0.378386881376389	0.378386881376389	1	FALSE	6.04316730710459	5.99973848782358	6.13367859482212	6.32861928265141	6.19268734377955	6.14302804534182	6.1716531962383	6.25576318913078	6.1568718542284	6.05890523056773	5.98680000084886	6.21367972436045	6.11868157186106	6.05814112734222	6.10261404367634	6.1630156061833	6.18018566296594	6.10681521009187	6.00895966020733	5.93413195182502	5.97237329603152	5.99837831118633	6.05233328810442	6.12988264125583	6.29716206336713	6.20737360658639	6.23060844532848	6.00244824884772	6.02432411224859	6.11834518928193
Crkl (v-crk avian sarcoma virus CT10 oncogene homolog-like)	0.194677401725261	0.0508936051735382	0.0508936051735382	1	FALSE	4.94159933535068	4.97408413751231	5.13623240865207	5.10755397028965	4.91211809642276	5.26720991892846	5.31267243347894	5.3441964695077	5.1190697678358	5.08993028446356	4.87368033833268	4.94565920033291	5.11735011754488	4.65035098852695	4.95931576452921	5.15422673600185	5.14171070857969	5.32526407399933	5.27887314410969	5.11501242829007	5.29237317313963	5.11330877161773	4.86580996514118	4.89949952363643	5.45766979958809	5.5921550114609	5.37987391052236	5.29602049462955	5.30919801986539	5.45018849700559
Crlf3 (cytokine receptor-like factor 3)	-0.23382575036054	0.279033909957007	0.279033909957007	1	FALSE	NA	NA	NA	NA	NA	NA	3.68444848058704	NA	NA	NA	NA	NA	3.59644621246735	3.64444468930567	3.73241031401087	3.41364823661203	NA	3.54317414883085	2.83836690829074	3.64855747805276	3.58589994786041	NA	3.71063564155196	NA	3.88434393742238	3.76922163334191	NA	2.85154717489675	3.69581569161564	2.79551761257869
Crocc (ciliary rootlet coiled-coil, rootletin)	0.030559826645959	0.567417091056064	0.567417091056064	1	FALSE	NA	NA	NA	NA	NA	NA	NA	4.27825243906868	NA	NA	NA	NA	NA	NA	NA	NA	NA	NA	NA	4.30881226571464	NA	NA	NA	NA	NA	NA	NA	NA	NA	NA
Crocc2 (ciliary rootlet coiled-coil, rootletin family member 2)	NA	1	NA	1	FALSE	NA	NA	NA	NA	NA	NA	2.71275643776831	NA	NA	NA	NA	NA	2.85783373322163	NA	NA	NA	NA	NA	NA	NA	NA	NA	NA	NA	NA	NA	NA	NA	NA	NA
Crp (C-reactive protein, pentraxin-related)	0.0542906432926816	0.529770285189177	0.529770285189177	1	FALSE	NA	3.60384588495586	NA	NA	3.64663502787359	NA	NA	3.71862465766503	3.5659383133999	NA	NA	3.34585051721949	3.55951628619578	NA	3.48203508623767	NA	NA	2.66566109100475	3.34725461389838	3.69952942337676	NA	3.00709321715984	2.72006828494073	NA	3.87241509483119	4.23878685958712	NA	4.26431122689197	4.27083538908922	4.06044519435732
Cryab (crystallin, alpha B)	0.36874330399132	0.0854634419588022	0.0854634419588022	1	FALSE	2.89089217637391	NA	NA	NA	4.37243675765242	4.05083251293435	3.73037910611436	3.44749985275164	3.63541776185296	2.53381249682767	3.45229231566806	2.95635036712089	3.14115972556948	3.44011503264441	3.67884939836821	3.41134488844903	NA	3.34272540120067	3.73209550115481	3.39876079044476	3.43537523349042	NA	4.32108387132897	3.9452331231349	3.97057760209468	4.22719426349408	4.06907484625824	3.89208010863284	3.94824573636031	3.87407888171167
Cryl1 (crystallin, lambda 1)	-0.065009736822201	0.284570056303713	0.284570056303713	1	FALSE	6.1548181090521	6.25922728439606	6.08217246499464	6.39881721407869	6.2863008489205	6.2607332764124	6.42202102198653	6.46229612936553	6.33037016337333	6.18773212255173	6.02265188500572	6.04335544229811	6.44266653814926	6.38926908753073	6.46669726293917	6.32831589166607	6.3014705874899	6.29526384536397	6.39859834644988	6.28690147249829	6.27339280033461	6.1407786557828	6.17646839131164	6.03597574366513	6.0884320915221	5.97828259154601	6.04040589919626	6.29793055336409	6.27733948036504	6.31442644816572
Crym (crystallin, mu)	-0.36587772102527	0.111251773008406	0.111251773008406	1	FALSE	4.29915672165166	4.07978769131684	4.13866704702697	4.8839237895265	4.14557149065151	4.24976388210898	4.20403896061185	NA	NA	3.55077756254916	3.91251574358621	3.99801492926968	4.25905399448194	4.19966449341342	4.05519565424212	NA	4.43964973076899	4.4306532604918	NA	NA	NA	3.57985595135068	NA	2.96281736330389	3.77396468671512	NA	NA	3.34879895961211	3.96718705620036	NA
Cryz (crystallin, zeta)	0.274866417497423	0.0352816431663141	0.0352816431663141	1	TRUE	5.23175495113628	5.2492898371832	5.14427483264129	5.45882162315734	5.21132375704161	5.4115414940164	6.02373439657293	5.98346109179386	5.99304026980014	5.45294460160375	5.31692409512565	5.41514006223366	5.43209419877775	5.28265107837788	5.30779279612989	5.7049023890693	5.72373329063826	5.75306695522003	5.6670803099624	5.70993848973226	5.70644490551818	5.49403472447563	5.55467172752294	5.59175121483598	6.16678573045702	6.13860561679924	6.02955227194845	5.63084809100924	5.58544932814995	5.58092030271408
Cryzl1 (crystallin, zeta (quinone reductase)-like 1)	0.381759298489559	0.0788810226585602	0.0788810226585602	1	FALSE	NA	3.47791041924365	2.84262892324423	NA	3.8483174698361	NA	2.61996697425314	2.23434802990267	1.91570062889881	3.03102106343739	3.27132407427305	2.8339607545168	3.12424210016384	3.2349902089438	3.64771744071604	3.68784454874542	3.16792628643352	3.59264838723607	2.86278859242008	3.67513845051136	3.47014636704151	3.06004738366994	3.21923978202767	NA	3.12759531356735	3.87620258897377	3.59464408910477	3.45667475025585	3.26355278122411	3.38599695964352
Cryzl2 (crystallin zeta like 2)	-0.137055640695855	0.146948990502393	0.146948990502393	1	FALSE	3.76314595814948	4.0170845456906	4.1605652776816	3.65794863119674	3.96775884791762	4.54127321365155	3.86881514840711	3.92017894732714	3.70509321973489	4.20236286520753	3.95784961090618	3.89131224457088	3.84101704188701	4.25207498921328	4.0363538694723	4.09595816685626	4.03602851135559	3.80757131008504	3.99187099837849	3.8660771263093	3.83363900870948	4.19748800240598	3.82473730881768	3.88048962668782	3.82815425986508	3.61048746861704	3.75579557986141	3.5636584708452	3.70423013219495	3.73081382958679
Cs (citrate synthase)	0.0261347987778757	0.529280580089829	0.529280580089829	1	FALSE	8.07860983469637	8.11277309958393	8.0796447781017	7.05210066145446	7.17803734760446	6.97576773645883	7.7461246232846	7.81184347315804	7.76351116798377	7.85633214728365	7.86912494899363	7.80247112873325	7.43332671341851	7.52871195602967	7.44212241851407	7.55494948036115	7.53049997755156	7.46648845544198	8.12283317038597	8.14304131470841	8.0841812238258	7.59315952597043	7.56459919007529	7.580039932221	7.67209291805393	7.63704504326076	7.64778218701602	7.49486358277833	7.54787392556229	7.48307408975414
Csad (cysteine sulfinic acid decarboxylase)	0.110179009832458	0.350472625179957	0.350472625179957	1	FALSE	7.02674474022176	7.02046886496946	6.95949197382277	6.52081822811159	6.38894892240355	6.44161792920201	7.08309633071827	7.16281425588208	7.19186857509742	6.81874832548166	6.81421713984492	6.7373487591496	6.67662002646515	6.52731122344687	6.80720033930757	6.88620869835867	6.87933818505624	6.77216279012984	7.18998265378357	7.19026915664648	7.28809089306938	6.16738201527742	6.41771245699012	6.30616014487724	7.46655371103137	7.42006969214685	7.51161035354021	6.86848923057261	6.67609812091222	6.78987267921931
Csde1 (cold shock domain containing E1, RNA binding)	0.0701411435544299	0.150508567771763	0.150508567771763	1	FALSE	5.12928301694497	5.01478375262707	5.11590302705358	5.1992483068402	5.01965744103695	5.17530901903933	5.22209354640772	5.2066940112056	5.23765931358139	5.21374775872967	5.30605074951925	5.207100244633	5.29664094468348	5.18644113082299	5.01676372498934	5.20198665105764	5.22719426349408	5.22891871388461	5.18204071320826	5.20468851127495	5.19798723545169	5.25454491437935	5.26377059356232	5.31579444094352	5.28476951385655	5.15732267969065	5.17684533576142	5.28268443450318	5.30528110107008	5.31566403929268
Cse1l (chromosome segregation 1-like (S. cerevisiae))	0.210657868373106	0.341988455757285	0.341988455757285	1	FALSE	3.0991622076497	NA	3.55758163972931	NA	NA	NA	3.29815680391061	3.9969490830593	4.03394271864694	NA	3.24690359601353	2.80571137487832	NA	2.96201774682359	NA	NA	NA	3.41255121760737	4.039936745045	4.17349525782811	4.22916489576272	3.16068143982028	NA	3.0675303041814	3.88422669915478	NA	4.09448100312887	3.5886007143852	2.42704829435885	3.36510459055963
Csf1r (colony stimulating factor 1 receptor)	0.317943737292228	0.140791387798807	0.140791387798807	1	FALSE	3.64703814883352	3.45872321263061	3.2703465383166	4.13907651504611	4.24761616144557	NA	4.33202759444688	3.89058288133309	4.37916346315601	NA	3.88488115761423	3.64446776282773	NA	3.48715187699322	4.12456801274334	4.59577813791464	2.74436348933393	4.78384949167809	4.34790655775568	4.34556669533018	4.50590997927462	3.61085358241691	3.98871195004289	3.93039672672545	4.32867851723338	4.99842570208056	4.32775920974967	4.02518829741066	4.18297826598651	4.18484361318389
Csk (c-src tyrosine kinase)	0.371559126477123	0.00499765069635669	0.00499765069635669	1	TRUE	3.79708562971389	4.01524777369894	4.11712982100171	4.03594935909612	NA	3.70658580598179	4.23413339561248	3.77965895435969	4.18688083134723	4.35464962194419	4.17111873833097	4.35399366390578	4.1736631464655	4.35294915832476	4.36296776757482	4.64818354923295	4.43866545531454	4.52152192357138	4.2731876280484	4.26404844432827	4.27721113639454	4.28721369796618	4.16722142408761	4.15261340467436	4.74706509372572	4.77261941311823	4.83803403802242	4.64327899631198	4.6964946619401	4.6053283883036
Csnk2a1 (casein kinase 2, alpha 1 polypeptide)	-0.13972279572225	0.238132791444874	0.238132791444874	1	FALSE	3.88506669629111	3.97000692668076	4.07533580881001	3.61147930378538	3.80189327066543	3.16486671161928	3.64325590376957	3.60671463251082	3.67218770204094	3.91266902406668	3.86021792474585	3.74614075080097	3.42904011020227	3.72614457489866	3.12954020593495	3.98214481510542	3.61769813112705	3.66383416445002	3.57071793033955	3.31168329578064	3.80555042521086	3.22721429126438	3.47880358862972	3.22792894660676	4.0977793259229	3.13674426967418	3.08915743661642	3.79152237769619	3.34830324895384	3.789635363611
Csnk2b (casein kinase 2, beta polypeptide)	0.399068178605781	0.0214312632368761	0.0214312632368761	1	TRUE	2.8584903258034	2.93552386616004	3.13838854237662	3.14352239992174	2.55395515453131	3.29897643579734	2.94518254737681	3.30674053080954	3.06844725299294	3.00566945728997	3.79719978955893	3.03601619906711	3.27565671012591	2.82762800727668	3.69466850772711	3.26862003354695	3.55216800535333	3.9248315019339	3.97251804977146	3.81941272620656	3.01984066265722	3.19935511333725	NA	3.22887408892181	3.03051971452197	3.83376043065156	3.97274778779309	3.45512333788168	3.35574926935644	3.71376179024214
Cspg4 (chondroitin sulfate proteoglycan 4)	0.0230861491537653	0.536364451208739	0.536364451208739	1	FALSE	5.47669274730127	5.29181349377992	5.44295012891413	5.59912732633497	4.86481509687618	NA	5.17279951097876	5.10839899958074	5.43143910131788	5.35144458860641	5.48115037558017	5.38345892706418	4.85579539863616	4.80876601189121	5.18495863011475	4.91802360678915	4.83723685462925	5.02877245886325	5.56489332480724	5.48730625848517	5.49111873798406	4.56983738469954	4.92811919168123	5.38861663292122	5.53468106607986	5.67005284630011	5.60574914164314	5.31116158296801	5.36448138556119	5.34653855351197
Csrp1 (cysteine and glycine-rich protein 1)	-0.334103543719083	0.0120893787009445	0.0120893787009445	1	TRUE	5.85414030851329	5.75407508958804	5.51926511406839	5.72077642651097	5.74293859352616	5.93232579239009	6.23169351999304	6.29369970308015	6.19094073342721	5.69619695609493	5.63096745855165	5.73388034027373	6.33977697573185	6.45831965927324	6.40837390205889	5.75978434537832	5.76015972379122	5.70199532515761	5.66656914295046	5.61357585245657	5.786677380533	5.74370075935244	5.80325028885386	5.64960971126295	5.43997878120509	5.50041328867845	5.18590221590158	5.64130613797344	5.68284293477307	5.56005152902734
Csrp2 (cysteine and glycine-rich protein 2)	-0.557616311544063	0.0931562670697843	0.0931562670697843	1	FALSE	1.81469396806577	1.90612480223167	1.95568849510929	NA	NA	NA	1.69185572054574	2.22148117474392	2.15982290983838	2.3602350322503	2.29666003122358	1.18908444438058	2.53687102455008	2.76490873550953	3.07747716146907	2.13301764450184	0.710666495823348	1.45124013032074	2.19383796394433	NA	0.461182774127667	NA	NA	NA	1.65838059669387	NA	NA	2.31056697820484	NA	1.93677925730947
Cst3 (cystatin C)	0.0583128016365259	0.481088938482966	0.481088938482966	1	FALSE	4.30876858893339	4.43986910606507	4.1786031088104	4.78305847006537	4.66806805292277	4.80404839467174	3.97167229867984	4.14054963839349	3.95236152530499	4.33566189526331	4.3620139334902	3.92631260124716	4.07393160093806	4.74113256599005	4.47161019005161	4.98462124787871	4.89615073097656	4.89120529436781	4.56096557040329	4.72021278718112	4.9280954977889	4.39187767727787	4.40417423539995	4.17559645461522	4.53912778507461	4.3811726047168	4.09466678685015	3.90924507520664	3.70862869717498	3.44661355046273
Cstb (cystatin B)	0.329794386982893	0.0422866873556901	0.0422866873556901	1	TRUE	8.50503741081457	8.44870276513741	8.42683500979154	8.77541604291001	9.05988520110095	8.93379981179709	8.82149338636791	8.82253259225348	8.84126870254334	9.03693735173632	9.08838014604305	8.99909239464268	8.73510241328635	8.75558196593677	8.85246708750037	9.69013594655056	9.70042064392191	9.77081913737868	8.58087283068142	8.59118945046423	8.55429721363049	9.43312220221868	9.45484213017138	9.38046755882548	8.84665314688973	8.94766323493822	9.00138567409933	9.05606594238149	8.96024525769869	9.08126771675497
Cstf1 (cleavage stimulation factor, 3' pre-RNA, subunit 1)	-0.660910604313163	0.264036744609661	0.264036744609661	1	FALSE	NA	NA	NA	NA	NA	NA	NA	NA	NA	NA	NA	NA	2.64806041915018	NA	NA	NA	NA	NA	2.41277881604947	2.16909120340939	2.42135527369175	NA	NA	NA	NA	NA	1.87661320487812	NA	NA	1.05591057615634
Cstf2 (cleavage stimulation factor, 3' pre-RNA subunit 2)	0.250419576164158	0.061679869772308	0.061679869772308	1	FALSE	4.35397955400484	4.05508283080075	3.99678642710694	NA	3.86199505259595	4.19501681153999	4.30828805704821	4.11150712290655	3.9646296667206	4.23386505783783	3.62586661779331	4.40563844767482	4.68543562141132	4.35092150676691	4.39379371211092	4.35765756380798	4.67286656944677	4.36699356698033	4.16193604005942	4.49071131255439	4.33245015864527	4.15295405700128	4.08456605845214	3.8712818340962	4.60772681543388	4.63540034784952	4.75915583380027	4.58643450070317	4.69862966551185	4.7019648391759
Ctbp1 (C-terminal binding protein 1)	0.0421238957024395	0.435300055899395	0.435300055899395	1	FALSE	5.27932270971912	5.35003749159146	5.16490290522049	5.54296683949779	5.17040181350095	5.50502708609972	5.45568230153719	5.39403389536778	5.33294060762561	5.43554859026042	5.45400146923622	5.38836176840334	5.29043177657255	5.09144596516688	5.29639132822251	5.52067681930749	5.44691455744582	5.30740302278178	5.50449645512733	5.41018504845994	5.21347560200055	5.07352463900375	4.94053325185168	5.12135116159508	5.20475501501815	5.63341086600331	5.45800789444023	5.58929309651762	5.61950104869938	5.73982650530652
Ctbp2 (C-terminal binding protein 2)	0.169305317097491	0.239822131887163	0.239822131887163	1	FALSE	5.22807984147345	5.36706348159384	5.37737366502514	NA	4.88474442963473	5.97080994958765	5.58147779381514	5.39070207433366	4.99361549352027	5.01391331064944	4.63658402151899	5.28373290612877	5.43589524132036	5.40567248144783	4.78520526795565	4.89358063728597	5.44963400274137	5.60491344090282	5.24285398393787	5.29253146409335	5.02777332885717	5.29758395819696	5.25392121297287	4.72035508584878	5.83195575651697	5.82546510601072	5.95973306745864	5.81066416989635	5.44358676124143	5.47953130693493
Ctbs (chitobiase)	-0.0336045780234125	0.498914259753999	0.498914259753999	1	FALSE	5.01356945297894	4.84898841860234	4.71875067661217	4.84285315601483	5.13063851329988	5.26338376623536	5.44558435995059	5.23829772751229	5.22294363162753	4.71153345142253	4.44941610738731	4.72832326410949	5.21997388104954	5.05843339591487	5.14462561614401	4.8045389202329	4.91079980705105	4.93309575251761	5.02995637181767	5.0310907795052	5.14814097355021	4.47598628569031	4.84169139364526	4.44923120066949	5.05153306896673	5.30687830171829	4.99438964522119	5.16933578065985	5.12227099407236	5.26430747319233
Ctc1 (CTS telomere maintenance complex component 1)	NA	1	NA	1	FALSE	NA	NA	NA	NA	NA	NA	NA	NA	NA	NA	NA	NA	NA	NA	NA	NA	NA	NA	NA	NA	NA	NA	NA	NA	NA	NA	NA	NA	0.220627131832176	NA
Cth (cystathionase (cystathionine gamma-lyase))	0.284059104078603	0.111251773008406	0.111251773008406	1	FALSE	3.51777960346301	NA	NA	4.41306597237381	3.47671866591867	4.18476428581972	4.36649008172029	4.47155816846905	4.25664084249004	3.78559239870423	3.74563533625932	3.61468628971818	4.41324203053301	3.94261771885327	3.80741675052018	4.30854290449636	4.35475539370175	4.53941319941715	4.11550773564609	3.30057477087874	3.70261322028177	4.61148520552515	4.12867283402276	4.10267492631884	4.62242086783423	4.82165409779954	4.72727245732325	4.21134712159611	4.42173496961385	4.28784163923437
Ctnna1 (catenin (cadherin associated protein), alpha 1)	-0.337315477820936	0.155763040384119	0.155763040384119	1	FALSE	3.3559747344932	3.45846075173611	NA	NA	4.5741681297478	NA	NA	3.44519698238171	3.59116476072701	NA	3.63167472693434	NA	3.53250398632448	NA	3.95587072612297	NA	3.67774500748467	NA	3.60067414629458	NA	3.11108808399323	NA	3.7863977162897	NA	NA	NA	NA	3.42941511100408	2.76871365703048	3.11664588181587
Ctnnb1 (catenin (cadherin associated protein), beta 1)	0.341807372729749	0.116683832590084	0.116683832590084	1	FALSE	2.29228997139599	2.6473444454465	3.09029283791284	NA	NA	NA	2.82319295960242	2.73485049624351	2.81502611652808	2.95580378679265	2.1560276433652	3.792615924228	2.23647118826928	2.69510521339515	2.29828293143675	2.00303368123059	2.73362549840823	3.49264796258695	3.34538218115536	3.2353088933533	3.23596442643671	NA	2.8354289468852	2.90097111287248	3.56103280141689	NA	NA	3.18815085267176	2.92151250065616	3.18593312969975
Ctnnd1 (catenin (cadherin associated protein), delta 1)	0.0277049294990968	0.46844186254991	0.46844186254991	1	FALSE	4.25910673709408	4.42304025336151	4.44517049122698	4.25990517535335	4.09772876920105	4.20985882293019	4.26654669612904	4.33064444289481	4.24130631813494	4.55690144836871	4.65917676554233	4.39371821768535	4.20797872379045	4.2487169831045	4.1948750225553	4.34869275023739	4.31778884127903	4.55617801021951	4.23436335970159	4.29379716688113	4.19632376464091	4.32984117653063	4.27279958613779	4.18143654291561	4.19153896352555	4.31150311546827	4.30558390276898	4.67146888592688	4.49904859773388	4.49988414589191
Ctrb1 (chymotrypsinogen B1)	0.896031888966595	0.0913258633817051	0.0913258633817051	1	FALSE	5.46930969462609	2.46028124694088	NA	NA	NA	NA	2.94964698264938	NA	3.37790112312153	3.79757334045051	2.95340493803284	NA	3.84277774529544	3.84657354703447	3.81567788936053	NA	NA	5.12328544421904	5.38725913295573	5.26178277595066	5.34351797461045	NA	NA	NA	NA	NA	2.8392783779123	4.18197712824881	3.95994630901834	3.97178264216114
Ctsa (cathepsin A)	0.419833628810075	0.0110170514329665	0.0110170514329665	1	TRUE	6.0416109697459	5.9936132293096	6.06630234905174	6.23494002505547	5.96129456378282	6.19728550826804	6.91967378030681	6.72152304630715	6.8318139192683	6.06206125287467	6.03153635326805	5.98226348894466	6.27173379962035	6.22533277843606	6.34774359940886	6.74542559101108	6.76228236721628	6.69094781133971	6.93389126117376	6.89200236884185	6.87165886528257	6.14991373100104	6.10323954289784	6.09076664600896	6.77786678964092	6.78263134764985	6.5683529045294	6.87388700419836	7.02595897968697	6.91740788532101
Ctsb (cathepsin B)	0.230655890668552	0.0472018356031353	0.0472018356031353	1	TRUE	9.14738048032368	9.13567081372367	9.07701862873247	9.01618149829831	9.04510436251489	8.95431556049188	9.70002869959217	9.66755510704113	9.70841143239472	9.03285296933195	9.03282818021312	9.13736775238068	9.00669354373136	8.90573296964281	8.98675222651434	9.62693187600023	9.61977980058311	9.66155366108677	9.55803607087941	9.47138258177775	9.51460952152425	9.25275057259609	9.31842079118001	9.23388806017428	9.2185947172325	9.2575622756651	9.1946854564846	9.34754607630203	9.34317905171406	9.39481207175531
Ctsc (cathepsin C)	0.127778805248466	0.325804870584627	0.325804870584627	1	FALSE	6.03705709574501	5.96622972011902	6.13263441772004	6.29017370939821	6.13591240326704	6.30419340950715	6.41702209352523	6.33661367008303	6.38447122224032	5.65994738567496	5.49554487406298	5.68424928791045	6.16067014668947	6.16162974735795	6.1088631367269	6.34835813959092	6.04968739413602	6.20866356638503	6.34119411082772	6.37774325292651	6.43115825417703	5.40797810071478	5.41983885999627	5.52276511747397	6.21766307211965	6.38953755834628	6.30089795840973	6.78683156473472	6.70272679552297	6.68685065339314
Ctsd (cathepsin D)	0.440090247239304	0.0102898324284282	0.0102898324284282	1	TRUE	9.36183194957318	9.32138698278217	9.35200589536742	9.51907793584357	9.49779596386208	9.47754983962278	10.2564210074147	10.2565861227271	10.2438404212903	9.72290655299295	9.70105342658554	9.73860741586267	9.52047332342717	9.55875743037376	9.54161744074442	10.5757755798748	10.6267858967136	10.586258090131	10.2008128007427	10.2539538222262	10.2525826524911	10.0701477850651	10.0352939874727	10.007784167746	9.6011950809389	9.67033404075096	9.60926370871506	10.0608715299475	10.0820691851748	10.0381370890689
Ctsf (cathepsin F)	0.614423932000963	0.141442268978576	0.141442268978576	1	FALSE	3.83028575189182	3.65839430776633	NA	NA	4.38659714694907	4.58620028282573	4.42840372510474	3.20733533903093	NA	NA	NA	NA	NA	4.41762976582483	NA	NA	NA	3.40752950784726	4.80172258373861	5.00034710673461	NA	NA	NA	NA	5.07292898249556	NA	5.15733885018409	NA	NA	NA
Ctsg (cathepsin G)	NA	1	NA	1	FALSE	NA	NA	NA	NA	NA	NA	NA	NA	NA	NA	NA	NA	NA	NA	NA	NA	NA	NA	NA	NA	NA	NA	NA	NA	NA	3.70593368046715	NA	3.09747933010719	4.37009451603714	4.10077585808313
Ctsh (cathepsin H)	0.356868052197405	0.0143035395762275	0.0143035395762275	1	TRUE	4.51349706210249	4.54480064766998	4.50131174924366	5.00484292446359	4.67162173508054	4.77502946470335	5.31389883554826	5.33877381417587	5.25054855811864	4.76884066787742	4.71930941063101	4.77546674480308	5.14186190599012	5.16611285740143	4.99379209100546	5.49817426221753	5.51119602184638	5.27935242812847	5.20627203230975	5.21544563457482	5.16991297893354	4.90614982200603	4.87398048617475	4.88163036224712	5.26106814593759	5.05054523013456	5.12180700774664	5.62800947594301	5.58405151191549	5.64513385166028
Ctsl (cathepsin L)	0.075545247733255	0.430241324326898	0.430241324326898	1	FALSE	4.85280288552553	5.3571226509916	5.28160552892904	5.51454522034255	6.55499551157756	4.83247992676952	5.45986436224127	5.45214073226462	5.07341323993663	5.19150343203351	5.31581617340612	5.09661607285147	5.0805382864763	5.06095094737196	5.04971788436005	5.76899412440034	5.7238288367008	5.89427452879493	5.02205704524345	5.21827357836567	5.19817980675019	5.28257695089373	5.14776255746494	5.26205725022129	5.21043172693921	5.14344648198716	4.97893235113011	5.44939299534358	5.4994377299815	5.50764560685965
Ctss (cathepsin S)	0.50282977402447	0.102082333620391	0.102082333620391	1	FALSE	3.54890511624045	4.51684092920114	3.48206090905607	4.71940251193326	4.63258813255538	4.97714251742896	5.59318343445996	5.49658058795089	5.5581329109111	4.15294594716629	4.68426331646397	4.14070504701516	4.88871889940939	4.75841511705396	4.75236860313533	5.30426643461787	5.2705999541195	5.18310137384542	5.57597180141328	5.63012876530329	5.69653082762419	4.13727398582516	3.8361867259119	3.7014825206644	5.24768830996281	4.90575041609599	5.07909645726601	5.90705409178188	5.89645350649046	6.07311541942621
Ctsz (cathepsin Z)	0.289661106992756	0.0345045303429726	0.0345045303429726	1	TRUE	6.44091732583579	6.19910889675909	6.37412485526207	6.22599787028382	6.27117539400814	6.18870554228306	7.06670274368392	7.03045747507978	6.8860013506243	6.43564192758605	6.33010479760901	6.42378319927695	6.77113287837673	6.7684887145529	6.69653639149512	7.07210580048042	7.08596633005148	6.94104760634058	6.8829853431688	6.78400659665928	6.78723654643467	6.70460917973331	6.73309669349449	6.56967639929055	6.62109507603206	6.43344022549115	6.53768589001794	7.07105470339348	7.14989950881957	7.07989006820028
Cttn (cortactin)	-0.0237295372779696	0.538909254414361	0.538909254414361	1	FALSE	5.90444556129216	5.99897396922926	5.88859227544207	6.30406378083156	6.28795796304974	6.3495192068681	5.68705508780479	5.7432483561217	5.59099117246449	6.01830256896472	6.22477926541004	6.13039140525028	5.70593644433282	5.79618500698718	5.73633968943932	6.22496829373567	6.18676200658217	5.92488374604627	5.18982851146376	5.20797091744265	5.17526510022743	5.97978528822943	6.02541201484622	6.05553190254745	6.17386898325127	6.09249711530508	6.1837862177125	6.20909264677699	6.10779874503798	6.27338720511382
Cttnbp2nl (CTTNBP2 N-terminal like)	-0.381538831151028	0.233086863728712	0.233086863728712	1	FALSE	NA	NA	4.82582632350691	NA	NA	NA	4.16126694819741	NA	NA	4.47424782514427	4.24481096560624	NA	4.70027879318093	NA	NA	NA	NA	NA	4.30905246437845	NA	4.54395979737185	NA	NA	NA	NA	NA	NA	NA	NA	3.44622975817806
Cuta (cutA divalent cation tolerance homolog)	-0.017546420089538	0.519219251630493	0.519219251630493	1	FALSE	6.69135269999004	6.5853381536437	6.58900988944361	7.00922398607117	7.15597180366847	7.1178093069051	6.83086375675176	6.92559597702484	6.88259414361629	6.74288202100041	6.87528859822269	6.67527961855368	6.84328040898502	6.743555359499	7.0650875694162	6.78690995716231	6.70506556468067	7.04197667385568	6.8292406992993	6.81743139700967	6.71644223684332	6.84011069986586	6.99874837011686	7.15197040701525	6.71043452165036	6.73362549840823	6.93128120202014	6.71934774718898	6.7525746655348	6.73477735079747
Cutc (cutC copper transporter)	0.0591825854144327	0.479123019816003	0.479123019816003	1	FALSE	3.40565206128037	3.72558848228392	4.04674423427579	4.9247222581305	4.97775158476969	4.26134275618808	4.72996056101802	4.86498343126689	4.54832564388589	4.30594134586551	4.2255217342566	4.43153604775562	4.31175739566901	4.59319240004139	4.43319983641438	4.22940334440393	NA	4.10814805245176	4.64784405298789	4.55801042440684	4.8874082907255	4.15051905958919	4.17147106241262	3.78427363587017	4.80948132940274	4.78625655673951	4.56083721158577	4.5689076741274	4.39054387918567	4.57592341014128
Cyb5a (cytochrome b5 type A (microsomal))	-0.623073309240579	0.000418133059030096	0.000418133059030096	1	TRUE	9.97435722504515	10.0051332756121	9.99674180647026	10.1642407202907	10.1538939821028	10.1867209107399	9.46406987859065	9.46323825806658	9.48314464709603	9.51424655704199	9.60049277825516	9.58400414280556	9.52396961661925	9.48323132710664	9.54952093574398	9.46866069525516	9.42627523936633	9.40922756289044	9.19905882365302	9.22618818434895	9.24015211243844	9.30768352450576	9.39731525124896	9.40487758327481	8.56122301765303	8.71754619768427	8.61482761033223	8.95784496881368	8.95254615716953	8.9174794943435
Cyb5b (cytochrome b5 type B)	0.0497886094863053	0.560435038575869	0.560435038575869	1	FALSE	5.08741192170325	4.86351727261009	4.86624036711596	5.94800037827192	5.78154594031919	5.78267590006636	4.16974866127186	4.05974462812534	3.8829853431688	2.84250422267809	NA	3.23360280527718	2.50848950306047	NA	NA	3.77200174986614	3.57507024745155	3.55494487715873	NA	NA	NA	5.37346029380914	5.26267744493477	5.27381051553176	NA	NA	NA	NA	NA	NA
Cyb5r3 (cytochrome b5 reductase 3)	-0.144254241293799	0.16352953169834	0.16352953169834	1	FALSE	6.4965198721612	6.55397327280132	6.40857600764255	7.0826493727916	6.88686713473457	6.84002255290322	6.70933199680021	6.66395652476981	6.65562373955208	7.10232219119669	7.1569021832308	7.09742117763296	6.95025843355013	6.91164365100834	6.97441458980553	6.70100836083597	6.60081090055744	6.6784804230126	6.52187207264516	6.56498932471811	6.60064144226758	7.08089212486925	7.07684765658441	7.1222689230364	6.48032652577858	6.41589553491084	6.56394974770433	6.63524941768086	6.60066671362627	6.68276991294624
Cyc1 (cytochrome c-1)	0.173845627025066	0.143604266774607	0.143604266774607	1	FALSE	5.82147552843701	5.80629054192651	5.76222920627035	5.14263399160366	5.16196424795905	5.18761336788382	5.95421259878732	5.89584546893754	5.87030799712485	5.77915989461079	5.89843330250687	5.77816651470503	5.32303854260132	5.42381008607258	5.46497206345445	5.66633337713651	5.47944076642996	5.78092159233048	6.1097972303685	6.08581340746519	6.19990198005607	5.47890710873746	5.60532542481675	5.54766883267945	5.89260474268157	5.91572643908128	5.87845806016342	5.75491689009646	5.6998125643858	5.78220934182825
Cycs (cytochrome c, somatic)	0.384933214906088	0.00584643135648438	0.00584643135648438	1	TRUE	8.64668470421959	8.50662891567506	8.64061731319634	8.38576319846873	8.52637012437921	8.44942518701747	8.96061885645753	8.94146729176234	9.02728401120095	8.34655362279963	8.44359007629951	8.2857952072508	8.28537909856415	8.39189228035426	8.30858931829248	8.70771458491376	8.743148027259	8.6875156591856	9.12435140075384	9.19084446036468	9.26408598762516	8.51946720782605	8.69343816988559	8.50685499710946	9.11375779082062	9.15903877253047	9.13543482734283	8.92953952181942	9.06489362693181	9.0805723951611
Cyfip1 (cytoplasmic FMR1 interacting protein 1)	-0.00279690997605031	0.579738112479896	0.579738112479896	1	FALSE	3.2833425043246	NA	NA	NA	NA	NA	NA	3.43851908675208	NA	NA	NA	NA	NA	NA	NA	4.04207520102617	NA	NA	2.64693449991598	NA	NA	NA	2.7827440363952	NA	NA	NA	NA	NA	3.66733582556681	3.6515798649073
Cygb (cytoglobin)	-0.377241210605308	0.412192353022745	0.412192353022745	1	FALSE	NA	NA	NA	NA	NA	NA	NA	NA	NA	NA	NA	NA	NA	4.00463621724704	NA	NA	NA	NA	NA	NA	3.1237191627157	NA	NA	NA	NA	4.13107085056776	NA	NA	NA	NA
Cyp2e1 (cytochrome P450, family 2, subfamily e, polypeptide 1)	-0.495455967598168	0.0384949466632626	0.0384949466632626	1	TRUE	6.43584524871142	6.50284453074839	6.4615040035885	5.43020831826784	5.37663420505929	5.50512238835307	5.40636659522403	5.3465633734313	5.12577506760952	5.26683150711229	5.10553980182013	5.42228683158326	5.30227517714312	5.54695617814141	5.32476740831155	4.73122126390732	4.70955532612698	4.50579567823345	5.23601801994155	5.25887314802904	5.27307570359269	5.29974652402108	5.37403440939668	5.28478801794153	4.56149722101982	4.60664357545741	4.11735427376011	5.76409398415848	5.62123137380211	5.78375260174434
Cyp2f2 (cytochrome P450, family 2, subfamily f, polypeptide 2)	-0.0823949613564541	0.52223843685414	0.52223843685414	1	FALSE	NA	NA	NA	NA	NA	NA	3.40199901116237	3.27673635047781	NA	NA	NA	2.19451891321681	NA	NA	NA	NA	NA	NA	2.65850856163631	2.6768428367283	3.02556571741365	NA	3.14050873860524	NA	NA	NA	NA	NA	NA	NA
Cyp3a16 (cytochrome P450, family 3, subfamily a, polypeptide 16)	0.220014393943564	0.21014897146466	0.21014897146466	1	FALSE	3.73395082050242	4.24558693123454	4.58955976981445	3.09745404671076	4.21308282821734	4.09168291092857	4.78886316580425	4.88164993781714	4.30712975437563	3.75888943272096	4.21397710810649	4.33695458484479	4.80327354089803	4.88613552020814	5.02922316712509	NA	4.36464246433591	4.60112003633221	4.84372763241645	4.63861257448625	4.39369076418745	4.14398108782114	4.4524372935871	4.15974219465919	5.07040220903961	4.91252532409336	4.36662296295314	4.68444286990216	4.51139845830363	4.58244159444698
Cyp4b1 (cytochrome P450, family 4, subfamily b, polypeptide 1)	0.49658054164195	0.152848105804131	0.152848105804131	1	FALSE	1.78373322297673	2.511083404271	2.64091471189643	2.24922080324958	NA	NA	2.47033642262914	2.5440278255416	2.41399477538242	3.46837478232777	3.51006311876304	2.39776463548895	NA	NA	NA	4.75069760825804	4.05493527914004	4.05145041235416	3.44282409545629	2.8290965646929	2.66332184578396	NA	NA	2.55792467766588	NA	2.33712875940767	2.83883481418598	2.83010926215803	1.98689872946052	2.8031608941719
Cyrib (CYFIP related Rac1 interactor B)	0.23433465950081	0.16851947513477	0.16851947513477	1	FALSE	3.35985847200125	2.97324573422599	2.87637942354714	NA	2.75118303890295	NA	3.3364833515363	3.6494545119939	3.56378047878134	3.39399272393492	3.49271204562562	3.87751850449267	3.59996043546529	NA	NA	3.76798312758651	3.08261573892681	3.547906305984	3.70374303441715	3.1872182403245	3.65216522287745	2.97520094541731	NA	3.41759601296667	3.13431952603045	3.9257526206646	3.89561284497516	4.08136519483599	3.82923054944623	4.01124514920427
Cyth4 (cytohesin 4)	NA	1	NA	1	FALSE	NA	NA	NA	NA	NA	NA	NA	NA	NA	NA	NA	NA	NA	NA	NA	NA	NA	NA	NA	NA	NA	NA	NA	NA	NA	NA	NA	NA	NA	NA
Czib (CXXC motif containing zinc binding protein)	0.00896924150538829	0.545797663622986	0.545797663622986	1	FALSE	5.44395468619116	5.53291224435221	5.38624534329536	5.4608834195081	5.3640190596364	5.24365384973105	5.16768307558557	5.31701457402144	5.47152890550451	5.31058006505457	5.69966822493248	5.41834176707806	5.22888409118866	5.47573991497448	5.42725081843969	5.52811180858737	5.44871267508442	5.47549998726495	5.29481922067148	5.49635688556373	5.34581149502047	5.59086545757939	5.50691289998828	5.34946082183546	5.56411899676961	5.32813634032285	5.4484417786981	5.09659920721425	5.36799651729204	5.24105457018215
Dab2 (disabled 2, mitogen-responsive phosphoprotein)	0.197418829800552	0.0833127622602956	0.0833127622602956	1	FALSE	5.3416193358376	5.5144789437327	5.51520781903582	5.58497752871623	5.67993887395136	5.52236025527808	5.86915086554907	5.7112966601234	5.77828218141027	5.66620553618847	5.59810908992816	5.61834144982907	5.50116523003252	5.66010716647058	5.52862132476463	6.04469792768686	6.03642860354122	5.95328852312393	5.62812907857184	5.5741711579319	5.42398147761655	5.31169564602634	5.45117813556881	5.45269096989409	5.86106704941087	5.94466170125089	5.8161311897427	6.31231120812208	6.11991222963561	6.12079980973252
Dag1 (dystroglycan 1)	-0.103586381811864	0.270774491785534	0.270774491785534	1	FALSE	5.54502623366273	5.66120232976271	5.33537963493862	5.45634620045122	5.285631552153	5.45311915336926	5.67398600275161	5.69111536525274	5.78803050314243	5.31087085331089	5.20575611265395	5.26431498058184	5.23666481308299	5.58494446692043	5.33477920148208	4.87298139155029	5.10409758879426	5.28985659223238	5.81006772807969	5.75522409173909	5.77664884479642	5.46613765607043	5.21792474928879	5.17157914459953	5.45185729447654	5.57340785444944	5.23252261980097	5.16854175578367	5.22374302742174	5.1587813372553
Dao (D-amino acid oxidase)	NA	1	NA	1	FALSE	NA	NA	NA	NA	NA	NA	NA	NA	3.54635122537462	NA	NA	NA	NA	NA	NA	NA	NA	NA	NA	NA	NA	NA	NA	NA	NA	NA	NA	NA	NA	NA
Dap (death-associated protein)	-0.764881682028898	0.0882070589738412	0.0882070589738412	1	FALSE	3.47684825202154	3.5290088116844	3.44547511014163	NA	3.19175687086905	NA	1.92628792871435	3.1394776809838	2.57714116675612	NA	NA	NA	NA	NA	2.97309508222097	NA	2.63278004874253	NA	1.68797440448627	NA	1.12011965705566	NA	NA	2.72551868297317	NA	NA	1.00504061670053	3.04090470139093	2.76971462262601	3.15798471318558
Dars1 (aspartyl-tRNA synthetase)	0.0622630455424723	0.328753828376432	0.328753828376432	1	FALSE	5.76555596231052	5.67308430507183	5.57336240698105	5.31592845258124	5.15864805859594	5.35644316656383	5.52957110757389	5.47620020507868	5.4419150018299	5.91648381012377	5.78295104626851	5.82702379924408	5.70681508516214	5.53375644214102	5.49434520208916	5.57314726953561	5.58976049135263	5.63730593368258	5.61708098063907	5.64443315240625	5.52136173736934	5.39382116364987	5.68876504083747	5.5482948143679	5.81849526167315	5.77277774572456	5.747508245814	5.6649094418288	5.60447168717057	5.66389676870086
Dazap1 (DAZ associated protein 1)	0.0921497278546013	0.231017583243551	0.231017583243551	1	FALSE	5.87997771610701	5.75351094204003	5.86670278245397	5.90220143792105	5.88637211616096	5.82166685190829	6.06182155105922	6.11247078438377	6.06799573283685	5.71115071124326	5.61877604163925	5.73739202785854	5.96271095843497	5.95364006749967	5.805331153983	5.71889311955951	6.06565416308728	6.12476650209525	6.04058781979957	6.00369442590529	6.00575926928868	5.6360474270809	5.62574098376052	5.81512195379708	6.0062015118254	6.4005942837581	6.18413149394059	6.01588332955329	5.92071013502089	5.9601803748765
Dbi (diazepam binding inhibitor)	-0.252675557286844	0.0402492990663593	0.0402492990663593	1	TRUE	11.1883415760108	11.205316751524	11.2603903308542	11.5491059893242	11.5721127983583	11.5789953030547	10.830832073888	10.8839415017191	10.926918606475	11.0841905269785	11.1994699116877	11.2041370478123	11.2431144651231	11.2350568627071	11.2497060569697	10.9378887137804	10.9537017535387	11.0038762575039	10.7183873149239	10.7955120929526	10.7372726977266	11.390926655856	11.4268727393101	11.4567548229304	10.8487559376378	10.9362993075704	10.8550085951871	10.782252924232	10.7646062431097	10.8133803869247
Dbn1 (drebrin 1)	0.00577272326143253	0.568231062333625	0.568231062333625	1	FALSE	3.75483406802428	4.22481977356488	4.01987979435658	4.33651905641851	3.72067247076971	3.8174186054023	4.21203231357388	4.24108508742531	4.11988733634095	3.96224360935121	3.92990459128118	4.36939668539527	4.55444764482723	4.24026089519452	4.24308256227679	4.19174423945794	3.94274907082889	4.06889433370049	3.9916624240477	4.22367739325163	3.76918989006193	3.93307214021697	4.16512406861164	4.26969148773524	4.4961363449725	4.20960932423035	3.99963928114804	4.43632177446687	4.02923200313464	4.10633156725925
Dbnl (drebrin-like)	0.355170005983649	0.00130167069121194	0.00130167069121194	1	TRUE	4.91480845992259	4.73460124469687	4.95909779167975	4.84354674974777	5.01877213504696	4.78578069502708	5.08677952091736	5.07872510224494	5.02613608984167	4.67012084796749	4.81563690603456	4.79811274326184	4.9474043348468	4.97085365434048	4.989343404969	5.33450034383838	5.07212724346971	5.34990307384676	5.00631149018824	5.06033278071702	5.12155423812539	5.06941861723114	4.90981149870834	5.07840489186757	5.54885272671524	5.4966540825935	5.57497642927638	5.43366722284637	5.5099713083209	5.40078382255496
Dbt (dihydrolipoamide branched chain transacylase E2)	-0.19917987318152	0.0658651067591827	0.0658651067591827	1	FALSE	6.59584674910898	6.51516838715421	6.59316102026264	6.20554304654713	6.20695768535195	6.19130207038085	6.60612534528426	6.58665367017288	6.49057654811449	6.38745732488215	6.35675302299109	6.27667159483584	6.17377306296627	6.01709568401679	6.11050940989747	6.11516228711208	6.15766626368572	6.14509455386485	6.60790135998667	6.53919138772503	6.57580847436457	6.06443452582482	5.95117512427229	6.09338904034133	5.94113448830878	5.90750601421266	5.91721691054904	6.14664504046203	6.07064692900643	6.09292412452792
Dcaf7 (DDB1 and CUL4 associated factor 7)	NA	1	NA	1	FALSE	NA	NA	NA	NA	NA	NA	NA	NA	NA	NA	NA	NA	NA	NA	NA	NA	NA	NA	NA	NA	3.44381879691249	3.79281371554115	NA	NA	NA	NA	NA	NA	NA	NA
[truncated: 2,479 more rows]
