# Supplementary material for: Nicotinamide Mononucleotide (NMN) Works in Type 2 Diabetes through Unexpected Effects in Adipose Tissue, Not by Mitochondrial Biogenesis
Source: Int J Mol Sci. 2024 Feb 23;25(5):2594. doi: 10.3390/ijms25052594 (PMC10932336; doi:10.3390/ijms25052594)
Supplement: Supplementary file 1 [file ijms-25-02594-s001.zip › Supplementary_materials/Table_S4.csv]

	log-ratios NMN+HFD vs HFD	FDR PolySTest NMN+HFD vs HFD	FDR limma NMN+HFD vs HFD	FDR Miss test NMN+HFD vs HFD	Selected	HFD1_B_r1.wiff	HFD1_B_r2.wiff	HFD1_B_r3.wiff	HFD2_B_r1.wiff	HFD2_B_r2.wiff	HFD2_B_r3.wiff	HFD3_B_r1.wiff	HFD3_B_r2.wiff	HFD3_B_r3.wiff	HFD4_B_r1.wiff	HFD4_B_r2.wiff	HFD4_B_r3.wiff	HFD5_B_r1.wiff	HFD5_B_r2.wiff	HFD5_B_r3.wiff	NMN_HFD1_B_r1.wiff	NMN_HFD1_B_r2.wiff	NMN_HFD1_B_r3.wiff	NMN_HFD2_B_r1.wiff	NMN_HFD2_B_r2.wiff	NMN_HFD2_B_r3.wiff	NMN_HFD3_B_r1.wiff	NMN_HFD3_B_r2.wiff	NMN_HFD3_B_r3.wiff	NMN_HFD4_B_r1.wiff	NMN_HFD4_B_r2.wiff	NMN_HFD4_B_r3.wiff	NMN_HFD5_B_r1.wiff	NMN_HFD5_B_r2.wiff	NMN_HFD5_B_r3.wiff
Aacs (acetoacetyl-CoA synthetase)	-0.028551366066956	0.643397892763841	0.643397892763841	1	FALSE	4.07755064990374	NA	3.15658915725934	3.90426249833948	3.93069003531068	3.74241588671189	4.27577439292562	4.05807400545816	3.54742515060513	3.55315158006799	4.02309563552162	NA	3.72149297019517	3.98892095133725	3.81602620063343	3.95938996053917	3.93984716048529	NA	4.00255851368783	4.10452956544017	3.81015515307832	3.8922258594512	3.86174698186203	3.6280969910349	3.22775493599391	3.97456602181432	3.32587567358294	3.83866945099319	3.60589726502141	4.05485715744508
Aak1 (AP2 associated kinase 1)	-0.0140887619718308	0.597068135025146	0.597068135025146	1	FALSE	7.47244715447655	7.46987783830566	7.58742500196124	7.51939250720598	7.55279972177742	7.58521044262441	7.65122394298988	7.65125982619535	7.71194223794847	7.65624607958081	7.67621803483966	7.70138271049237	7.65214227213666	7.66643706202985	7.68411039787004	7.5149901416029	7.58223985197519	7.61955240177767	7.67006134668382	7.68626239281533	7.66290331720745	7.61171092895037	7.58212692409771	7.58059776355584	7.45999710982849	7.54020554865792	7.48775965860139	7.65804006325647	7.6943369910647	7.67599936078166
Aamdc (adipogenesis associated Mth938 domain containing)	0.171253343588509	0.283640181258557	0.283640181258557	1	FALSE	3.77379593688377	3.92338691550471	2.8851038011633	3.75897468641859	4.14215199719149	3.64477921926295	3.82003596254554	3.93600654817237	3.20179537124747	3.77055422080242	3.65201603653568	3.79269920808603	3.92100780045222	3.97284886093395	3.99682257445898	3.98181612890232	4.00035161406499	4.17832424016904	4.079122064434	3.79258469154168	3.49605323397472	3.98235476987103	3.66268403948724	3.67267425611207	4.31601537239334	4.08658847287545	3.68477386298158	4.01834930987889	3.92228349397662	3.88680374282413
Aars1 (alanyl-tRNA synthetase)	-0.0246864365262133	0.434865814241503	0.434865814241503	1	FALSE	6.30903244935051	6.36785502822273	6.34333142139955	6.40277162540743	6.39067112447395	6.46807007199919	6.33320903098785	6.29531711764224	6.27096430148401	6.36613508893576	6.2686683109963	6.28778070396868	6.24506966719173	6.25459404303314	6.30207772850443	6.25353929902873	6.30085404136521	6.25338234468222	6.32709989239252	6.31156124060842	6.33778244026712	6.30389944605056	6.31357963596835	6.2500937254688	6.28201901937461	6.31353610328052	6.32855466033356	6.29502501442266	6.3597073987553	6.30461690370572
Aarsd1 (alanyl-tRNA synthetase domain containing 1)	-0.0493123395563506	0.545864022399736	0.545864022399736	1	FALSE	4.10934384209948	3.80253445927926	4.1794473537201	4.06620976888485	4.06620115647426	3.80084814311602	3.51932802566572	3.89372138352358	3.64011186949059	3.94763810671696	3.91789952903119	3.41335036333758	3.90077022265294	4.04020860996462	3.75547514711243	4.02322873406506	4.01501578181867	3.68938862722166	3.81132716487707	3.79712714343001	3.63850252622617	3.85255822257304	4.05424071570801	4.00335936856975	3.84184232474513	3.73851926118489	3.98003444276389	3.51474087638068	3.94041109507352	3.41310660308678
Abat (4-aminobutyrate aminotransferase)	-0.0244549486027524	0.597068135025146	0.597068135025146	1	FALSE	8.33153056502775	8.37696752970735	8.26904717674594	8.2629498704446	8.21761363888013	8.25184688473501	8.15123476649113	8.13900384295559	8.1515544356999	8.15357229769453	8.16992500144231	8.13120361386782	8.17854036806573	8.19538205091741	8.16444941424838	8.06574462512514	8.07684765658441	8.04879200101418	7.9338558621027	7.91583756098215	7.9883893016446	8.28415782026715	8.31328213641781	8.28238883530641	8.46063609394635	8.49049792971069	8.45217121498923	8.16940393414584	8.13589393925208	8.16009831639354
Abca17 (ATP-binding cassette, sub-family A (ABC1), member 17)	-0.0448917694667074	0.549623817983984	0.549623817983984	1	FALSE	NA	NA	NA	NA	NA	5.68225303743685	5.66251884724644	5.38741768867495	5.56304522472325	NA	5.54298540572714	NA	NA	NA	NA	NA	NA	NA	NA	NA	NA	NA	5.57867912536091	NA	5.42799495084098	NA	NA	5.5016047430323	5.47682557529377	5.62865696194713
Abcb10 (ATP-binding cassette, sub-family B (MDR/TAP), member 10)	-0.461058873621644	0.0389662522231988	0.0389662522231988	1	TRUE	NA	NA	NA	2.73739256870919	2.72112763208258	2.35924564896425	2.80522227988628	2.52100800836631	2.04642121124871	NA	2.22412055895117	2.78967917866159	2.02895099152521	3.01560282748587	3.15845175305777	2.06925189853943	2.18840408979289	1.59503095961254	1.82217947372998	2.23521237618017	2.50950836806208	1.97825787660196	2.40467972684151	1.66143950560602	2.19606876556587	2.52603374573697	2.05952141335246	1.80525943216031	2.58523177866363	2.18515929287351
Abcb1a (ATP-binding cassette, sub-family B (MDR/TAP), member 1A)	0.0403171051336621	0.654635256876173	0.654635256876173	1	FALSE	NA	NA	NA	2.7261925414738	3.47722398591068	3.09179967702488	2.85280987528596	2.81085025040609	3.20746185238577	1.77572483590886	2.97069907159045	NA	2.90857275875174	3.41139912714375	3.2526639188022	3.18510536254259	3.28797901111898	NA	3.30175297641928	3.41479853312277	3.40311771789234	2.34085277263744	NA	NA	NA	2.18411839876371	NA	NA	2.97703624775981	2.84705483977856
Abcb6 (ATP-binding cassette, sub-family B (MDR/TAP), member 6)	0.378695550421953	0.0477743662031891	0.0477743662031891	1	TRUE	3.9595939798935	3.91124096886982	4.43664159159096	4.36005519484026	4.21723071622067	4.13053555675619	4.10915993896111	NA	3.04896327976027	NA	3.9007026090759	4.27279212277038	4.05642745916334	4.1399196530537	4.1615733179248	4.5834709450757	NA	4.22106504669816	NA	4.35073767622241	4.40531168259745	4.57330180812939	4.36145255989294	4.41024611592193	NA	4.49956529148054	4.77145249377629	4.14615012528427	NA	4.43929733092317
Abcb7 (ATP-binding cassette, sub-family B (MDR/TAP), member 7)	-0.0374386275584267	0.448341836522732	0.448341836522732	1	FALSE	4.62273126400481	4.84105731054217	4.46978180680686	4.59739410870493	4.52660721715162	4.66655778162618	4.53856299465606	4.61773338889654	4.47752838816327	4.69552619727517	4.49477399942949	4.54643766273079	4.73543552634358	4.61985901497472	4.63896004020749	4.57330180812939	4.62153616522801	4.56265761637737	4.45160676821315	4.57858856051093	4.49553528064453	4.61856757136499	4.65500256253899	4.60397640639912	4.61735138382404	4.69172956316626	4.59456049234066	4.50413729468617	4.40022367200765	4.55859214270603
Abcb8 (ATP-binding cassette, sub-family B (MDR/TAP), member 8)	0.0324015363733307	0.588580009154216	0.588580009154216	1	FALSE	4.94517224469019	4.71519051685079	4.73370141345868	4.30513150087299	4.41559643532032	4.36551757812179	4.17087846802483	4.2582701627414	4.34923079720096	4.3645023968561	4.63893687842943	4.63645641714593	4.76323627318547	4.46595488027557	4.64903481554311	4.67235744884266	4.71224359222011	4.50891665222966	4.45998236069975	4.57216814050312	4.66767644265893	4.7221654316914	4.41970068001638	4.50982883227352	4.53267228988949	4.55960805621387	4.5531638705095	4.57068150462556	4.49022353395738	4.31144498798621
Abcb9 (ATP-binding cassette, sub-family B (MDR/TAP), member 9)	0.144121397201791	0.531314870478354	0.531314870478354	1	FALSE	NA	NA	NA	3.34185769168989	NA	NA	2.58480860504221	NA	2.51505134698283	NA	NA	2.69924511610372	NA	2.65629499700196	NA	NA	NA	NA	3.12777523129304	2.79020068421775	NA	NA	NA	NA	2.79274293018695	NA	NA	NA	NA	NA
Abcd3 (ATP-binding cassette, sub-family D (ALD), member 3)	-0.0875730819337562	0.190767377392291	0.190767377392291	1	FALSE	5.39433578331307	4.94580431878003	5.14925936549962	5.31936503580131	5.38253584117167	5.29213018114021	5.26363540356833	5.28560196280903	5.20972238367486	5.34438113538231	5.37092449490874	5.24699325579582	5.21447843994068	5.22903796347777	5.16917941637846	4.95766391555433	5.12486160189951	5.13484931184002	5.14406268960405	5.12405512215126	5.22833771198138	5.25701816366245	5.21897098359131	5.31446089038992	5.32633600105029	5.2079474981458	5.27010653718207	5.05424071570801	5.11267094498218	5.02820666489299
Abce1 (ATP-binding cassette, sub-family E (OABP), member 1)	0.0103979207094055	0.647325986294685	0.647325986294685	1	FALSE	4.96351573957777	4.78037834719447	4.78917105095992	4.64761959634942	4.86304144152933	5.03978325028651	5.0307333387069	4.93102584772101	5.08848933539397	4.79653546017145	4.84157566910773	4.71428398902093	4.81326814176608	4.84464174781203	4.96025220925658	4.88440255298369	4.72206157599261	4.78438357882722	5.03600212775161	4.95838335194177	4.93747622509903	4.83162393682075	4.9457153769473	5.03840984204661	4.80800913895246	4.95016043214344	4.71892598901174	4.84759610226264	4.75404301128292	5.04309073343139
Abcf1 (ATP-binding cassette, sub-family F (GCN20), member 1)	0.0513885696057785	0.552643907918323	0.552643907918323	1	FALSE	4.58222479543557	4.15151790566078	4.4994377299815	4.71501474991089	4.8942066100961	5.04270123869999	5.00692182993425	4.71113143387221	4.72164607841839	4.94304925901594	4.82340290888666	4.65789719811659	4.67287788119757	5.03103783090063	5.10515423489303	4.42000398456506	4.61694576003866	4.62726830200383	4.86394340472536	4.66494925153	5.11483757332118	4.93869040498244	4.88008795143387	4.91793293563118	4.78130200456884	5.03540396994207	4.62110826670162	4.83568158412171	4.94910999908768	5.06178483645329
Abcf2 (ATP-binding cassette, sub-family F (GCN20), member 2)	-0.0212563075100177	0.640069451808422	0.640069451808422	1	FALSE	5.6532062287873	4.61084177374441	5.31739090533761	5.1852481149064	5.14729855713745	5.04761690776454	5.01764581030641	5.17743548478929	5.20969119574753	5.06253190271762	4.88762274684317	4.66030686758334	4.89354180832116	5.01025170855347	4.8835866056318	4.88664281238678	4.98256013084135	5.00461374728666	5.1569749702353	4.82902753738771	5.01303787532317	5.13473433610102	5.0416109697459	4.83191270025481	5.26296677791871	5.17277951329303	5.16922352084042	4.87454616888914	5.06675224712895	5.01798869788829
Abcf3 (ATP-binding cassette, sub-family F (GCN20), member 3)	0.108808711985253	0.621348623104991	0.621348623104991	1	FALSE	NA	NA	0.29985420103149	NA	1.67021037860801	NA	2.2067869862568	NA	NA	2.19230780855669	NA	NA	1.70156679943247	NA	NA	1.86508739269689	1.909688632498	NA	1.56603576645592	2.20356765768547	0.978627641172563	NA	NA	NA	NA	NA	NA	1.68175508874489	1.71835943400747	1.86050996083755
Abcg2 (ATP binding cassette subfamily G member 2 (Junior blood group))	-0.00983088569740295	0.668294703940068	0.668294703940068	1	FALSE	4.64585726206835	3.66398213375599	3.87028580077311	3.56241340016829	4.3880103948449	4.24568579883518	4.03790929807576	3.91844348311368	4.3993420191255	4.02720714283697	4.35653824322659	4.03000052887744	4.14158810445108	4.0580826665219	4.06702771353535	4.12904392195549	3.95857359448454	4.00073017955334	4.04944780566542	3.90640961709402	4.22244909752835	3.99843924205013	4.31379002544369	4.1407786557828	4.43710120453389	3.92439447707853	4.12786435653455	4.21892837405336	4.01086933318836	3.82609081980261
Abhd10 (abhydrolase domain containing 10)	-0.04395819724668	0.565979293314176	0.565979293314176	1	FALSE	4.81436584512509	4.82288817302199	4.39960178681234	4.50048340147312	4.191341555273	4.54158298301385	4.26691394190426	4.29359855443768	4.1177365943479	4.29818907014132	4.36588146917065	4.35957036515239	4.24910396906684	4.21304393390549	4.36922217498138	4.51616016587714	4.45385993996903	4.05751092475449	4.15468851378231	4.17458219033662	3.91852935185541	4.63084809100924	4.13797887902167	4.48686880134415	4.4325786458432	4.44710968226582	4.60157767344445	4.29862166126146	4.47878417778254	4.35445216057956
Abhd11 (abhydrolase domain containing 11)	0.0241702744544681	0.655432855705932	0.655432855705932	1	FALSE	3.7383787429764	3.5425428455686	3.16969094526172	4.09710509058366	4.1749416568902	3.70129398454215	3.60252814373553	3.80323737088961	3.60218367060434	3.67206320835825	3.61306010689612	2.92358658266175	3.93273208023024	3.66608620774877	3.70021774798281	3.96049317589102	3.0382570628277	4.11054699318496	3.21153558183304	3.98377800502518	NA	3.76411256667788	3.85275795054269	3.32491138697885	3.80574645126894	3.3489122409942	3.80401224408481	3.32155727460941	3.98932977936318	4.09943828834887
Abhd12 (abhydrolase domain containing 12)	-0.0775994109688927	0.35264439578975	0.35264439578975	1	FALSE	5.07681132239253	5.44314579062493	5.17542479858969	4.92582381669697	4.94553279495212	4.86872626902666	4.91881077468287	4.88197289638003	4.90652025635245	5.32069767282305	5.29928129627438	5.19863165886819	5.28393658429566	5.16610482120001	5.09278673436076	5.09081956397285	5.12811602309221	5.03184067604425	5.05636242534546	4.96611202774517	4.92963005819296	4.86775317552038	4.84684930731225	5.00420473284929	5.09929520433777	5.09798153509548	4.8994801887725	5.09982117869224	5.14984871416976	5.07210151184432
Abhd14b (abhydrolase domain containing 14b)	0.0897984930733304	0.277279630186464	0.277279630186464	1	FALSE	4.62007609879162	4.84263194005987	4.6097785972187	4.95063637662815	4.68652293780591	4.98828022107704	4.66465349608803	4.59982955017219	4.68482434677654	5.02488256798929	4.68457752031732	4.77214959078454	4.81526800370087	4.58603810970981	4.72827972255319	4.77933327177703	4.67230652689921	4.87009835129495	4.78945278657563	4.58091126054257	4.90948031196613	4.94131293215815	4.88040636173856	5.08197867616123	4.74310560423169	4.68494774417214	4.97082605149273	4.88377719751621	4.97760048678107	4.83986891246572
Abhd16a (abhydrolase domain containing 16A)	-0.0250722874109121	0.591207305661825	0.591207305661825	1	FALSE	5.29645006539307	5.2079474981458	5.05410610536442	5.66134771861857	5.57235310432162	5.63996721781666	5.56974322560333	5.37263177291362	5.41853404838016	5.4797931956914	5.33544395227568	5.2714182056146	5.32750773458721	5.37373172237873	5.4244988893327	5.36070840325347	5.38836176840334	5.2002022171257	5.3543498931786	5.58968260272823	5.3843676069041	5.41423703234832	5.45635605803409	5.39156496417082	5.33245015864527	5.48330953622813	5.39766607728144	5.37403440939668	5.37494904280204	5.12715037477364
Abhd17b (abhydrolase domain containing 17B)	-0.201093146437615	0.468379725535605	0.468379725535605	1	FALSE	NA	NA	NA	NA	3.16223582151803	NA	NA	NA	3.36594444099718	3.56073940672558	NA	NA	3.34296712892478	NA	3.36695161658586	3.67469791741737	NA	3.23957218102961	3.64982236463019	NA	3.2500156314411	NA	NA	3.15218991035671	NA	NA	2.5561252708806	2.58829847983313	NA	NA
Abhd3 (abhydrolase domain containing 3)	0.166626762099795	0.49326009438196	0.49326009438196	1	FALSE	NA	NA	NA	2.25973347310068	NA	2.84167126830553	1.62959442657072	2.78538733697684	2.58083048129588	NA	2.95659198628929	NA	2.85417123422746	2.84965505260063	2.69976704350184	NA	NA	2.90414686766309	2.61460384629999	2.93786223802059	2.87201904748957	NA	2.29125580775909	NA	NA	NA	3.01814096727902	NA	NA	NA
Abhd4 (abhydrolase domain containing 4)	-0.158687589995888	0.288647262196505	0.288647262196505	1	FALSE	3.21921034832947	3.51442528900889	3.9301979999274	3.2766738278374	3.90986908864258	3.98732086592925	3.62407749305891	3.56996494528554	3.75846308864756	3.49196850731657	3.92610382034074	3.7310637362805	4.08781922776745	3.63738998832492	3.74536642658117	3.62829533892459	3.58170072994981	3.27675570217453	3.42552644277132	3.09741527797563	3.68887411799513	3.53683622019909	3.39517250599578	3.19152317185935	3.77058593407786	3.69094222587412	3.71636540813135	4.01300659994883	3.22623568667875	3.79036544078389
Abhd6 (abhydrolase domain containing 6)	0.0392546604040997	0.618266839233075	0.618266839233075	1	FALSE	4.23302905744518	4.04010337800847	2.86564568593477	4.23639311874052	4.49733133523027	4.12716275897129	4.32678899249194	4.30778551161243	4.35409948376433	4.20871233194788	4.36892894995706	4.45022809558492	4.4526942640982	4.38955304552299	4.30686007880814	4.21722295977487	4.22539062468305	4.17768662364215	4.28653373574189	4.37908719923248	4.19761380969107	4.10569483773028	4.32039802706473	4.26880864324537	4.32956136269104	4.21500290304753	4.15193997415627	4.21714539302319	4.33733288807284	4.32471701238316
Abi1 (abl interactor 1)	0.0351935544407191	0.445715982069174	0.445715982069174	1	FALSE	6.13968436070369	6.07039362162025	6.01740752224181	6.09839007964446	6.14665522211947	6.15968367333036	6.21322089455649	6.31711590364854	6.2508933773029	6.21367194879967	6.28056478867494	6.22990318944611	6.28131805542653	6.25657102725483	6.29014052598354	6.22453233396399	6.28962239702321	6.27950101099325	6.24813441144857	6.20759225886165	6.15521897071474	6.20413875999852	6.20225902422908	6.36948393268696	6.16021027985079	6.20280557494608	6.06293118700051	6.24862211776276	6.28943796459014	6.34902728329412
Abi2 (abl interactor 2)	-0.0184770553052079	0.604964216231224	0.604964216231224	1	FALSE	6.94381586253495	6.93549510754453	6.79220463969037	6.73523783437652	6.84836003928917	6.77279621673012	7.06768173552791	7.17439643085228	7.07999670306251	6.99925591851954	6.98880963919911	7.01708677336272	7.10661004808528	6.99425159596743	7.13127050547557	6.93350182361205	7.03993893770895	6.99026283597933	7.00898878322726	6.98978616711836	6.99612883906224	7.03204572693081	6.98011672288322	6.86370310150869	6.76872688784877	6.90723920478815	6.79527343009694	6.9358250899924	7.01607282710771	7.05250284277499
Ablim1 (actin-binding LIM protein 1)	-0.00864784535204934	0.665460600024433	0.665460600024433	1	FALSE	3.90200602679086	3.60396454130131	3.80259649466975	4.24503923411876	4.33375288254338	4.16913932024298	4.18343093350275	4.24816288132866	4.32064352458235	4.22271956686723	4.25940808646506	4.26336498556985	4.20565837981423	4.22029899542632	4.17229548475702	3.82350481500031	4.23905428356305	4.13177878036353	4.29102884076825	4.24899774796233	4.21204009797664	4.12096565199876	3.93369537541908	4.11289192338749	4.07322041352915	4.14582416248599	4.21162746673964	4.15812694202913	4.17331935353604	4.14668780294039
Ablim2 (actin-binding LIM protein 2)	-0.0180539434284534	0.606958161594177	0.606958161594177	1	FALSE	5.23714684893702	5.30369674070359	5.15244304834281	5.40715557387651	5.35442747600857	5.37601596175523	5.41647159157457	5.59699773730173	5.39714579739278	5.4661180740571	5.43941037421331	5.47051734270013	5.47947957019929	5.48919609226038	5.38582099534658	5.15595157136089	5.20320507242161	5.28543551144059	5.58777601644955	5.5196897141212	5.47047829712269	5.33574048957465	5.36703202043704	5.32478180682489	5.36950487125188	5.4735304241261	5.33177686226857	5.35197807806726	5.41899272132874	5.50536061644717
Abr (active BCR-related gene)	0.0179378763088131	0.539444355590479	0.539444355590479	1	FALSE	5.75267634782145	5.65208489368732	5.65195578383198	5.5340989645506	5.49679786563176	5.46314178357765	5.5944350881113	5.54764107350783	5.53337022844037	5.58166458048438	5.57194979203543	5.55391646051486	5.60801080935692	5.69591867078634	5.59482320871807	5.65597285529373	5.58337466270507	5.57625001973236	5.61525737546299	5.61890815509115	5.61775689359751	5.55763065014295	5.59598396170948	5.60139047580784	5.6062112362964	5.73997768026697	5.50244836013909	5.60751378329853	5.61928387833034	5.60359370781405
Abracl (ABRA C-terminal like)	0.138230699093596	0.183773903471783	0.183773903471783	1	FALSE	5.05604154893143	4.84407426082059	5.08973541669621	5.00718204336531	5.35933491805776	5.19483957313166	5.26967278900346	5.14656154816056	5.02633531277992	5.58056460123666	5.37625564931336	5.32019582126613	5.47166871208988	5.35248312137415	5.33035761338953	5.26679778243064	5.39227963741383	5.37191078152005	5.41808197795313	5.43601521651429	5.42157340909509	5.21451729559873	5.01137934548807	5.33041498385285	5.32410492130846	5.28718783570132	5.4209977026664	5.70583694183268	5.41395619998823	5.48370938465677
Abraxas2 (BRISC complex subunit)	0.119764622153249	0.517039114300936	0.517039114300936	1	FALSE	3.21158853317167	3.41431146067699	2.40290495756556	4.13475486815503	3.4858132115963	3.23232767065718	3.70100558751309	3.7491480671236	3.76401699688531	3.88509598969057	NA	3.47303355282339	3.46007413060665	3.75685250326318	3.99064632658157	3.5573610722618	3.51853513898218	3.95368429549338	3.81251876177161	3.78895710383395	3.96214179045779	NA	NA	4.05959755250481	3.32949678255874	2.91779262271266	NA	NA	3.86894352006851	3.56819023299823
Acaa1a (acetyl-Coenzyme A acyltransferase 1A)	-0.0479091450596155	0.531314870478354	0.531314870478354	1	FALSE	4.86234723976332	4.22427185265138	4.51755916438402	4.75489818875382	4.73311025501638	4.80548851671114	4.93291628933958	4.78153282654299	5.02747257020065	5.03765896095125	4.59445300366861	4.51451366043187	4.54943506799538	4.96774040656035	4.71564631257271	4.53498914241925	4.70132171198777	4.6398977798612	4.83681285619561	4.90842384630144	4.67470356612887	4.48397696323626	4.53842641872252	4.68900276250495	4.82850972729875	4.88854357095676	4.6238551592173	4.69206447003118	4.68645010200931	4.57342906277808
Acaa2 (acetyl-Coenzyme A acyltransferase 2 (mitochondrial 3-oxoacyl-Coenzyme A thiolase))	0.0254191937173937	0.537213439273973	0.537213439273973	1	FALSE	6.00895966020733	6.00485191106207	6.19078866841896	5.9345990602546	5.95214249914216	5.9834451302934	5.92333223991613	5.84670641993012	5.86527054460977	5.98390794212529	5.99452315570393	6.03156943494044	5.81369655062516	5.91158852854604	5.91125774953647	6.00858100744032	5.92513306688693	5.99706654539873	5.81288836767651	5.8325938516281	5.82445474314507	6.03938408746859	6.02987026166359	6.05582470013486	6.05143736087716	6.07323541206297	6.15380128355918	5.91085256176094	5.95643075645156	6.06637339491825
Acaca (acetyl-Coenzyme A carboxylase alpha)	-0.0208733466722502	0.627921856222125	0.627921856222125	1	FALSE	4.33166939227976	4.50109515036666	3.73968611437187	4.64506177896281	4.37960710058404	4.38535510387732	4.1883455326596	4.28021399581062	4.28501744887973	4.52181712213454	4.43170318148885	4.26574442616834	4.4787582962467	4.36710542873569	4.32128595270693	4.17998072550741	4.1551258511695	4.39183644426426	4.43067332983876	4.32777357843506	4.30626953194072	4.45357025538904	4.49560563089844	4.520573110708	4.21622202843754	4.20859529182768	4.09259648021901	4.3020704150729	4.31603710152815	4.41243604995322
Acad8 (acyl-Coenzyme A dehydrogenase family, member 8)	0.106423990307654	0.230164398943043	0.230164398943043	1	FALSE	4.37467784318398	4.18481981543264	4.60989085840098	4.62562702715241	4.52274628919328	4.42447873390836	4.44749324057156	4.53038292603625	4.57352601116745	4.66889632727849	4.66235933333998	4.63077821274286	4.42879228832742	4.38000210034552	4.48402209208146	4.61579881499452	4.65252664889331	4.54541242915416	4.26456645555737	4.4406864838672	4.35095685610942	4.63777831516002	4.52299731273403	4.63217513539748	4.69342562423252	4.76456909054708	4.84807705405315	4.79344854653605	4.63883843672403	4.74359574981711
Acad9 (acyl-Coenzyme A dehydrogenase family, member 9)	-0.00351620370848078	0.666906048030591	0.666906048030591	1	FALSE	5.56230043618862	5.75365801597681	5.58249277834853	5.76051105338378	5.78979966318986	5.85947018201507	5.59102708899111	5.71991172451226	5.76838814068779	5.80412327514888	5.65640198020098	5.81028885165326	5.67335006766144	5.70564897393959	5.71523720134491	5.64776348282782	5.69881577257934	5.71470985333784	5.69250252248102	5.69908516863772	5.70614371916916	5.77008108166862	5.66336454595556	5.75353768387103	5.73941879386092	5.7231189148125	5.7109854682753	5.76155123244448	5.74173662382664	5.67705151386774
Acadl (acyl-Coenzyme A dehydrogenase, long-chain)	0.000235279277483199	0.689885482553465	0.689885482553465	1	FALSE	6.20201604632124	6.14492738485672	6.37062987220217	6.45400476044934	6.44752299514327	6.39033235204844	6.18408387454582	6.13966594490056	6.12101332812217	6.24652209973601	6.25020744707509	6.18784888844376	6.22723277819018	6.17072427349962	6.20035329319547	6.2821432287815	6.27313726311786	6.25355253536154	6.00737492992765	6.0283901302163	6.04847379567773	6.35208757799023	6.31997011168046	6.27590658841954	6.42538880649633	6.42049924490509	6.29482657095382	6.30874129027361	6.19450276015626	6.2556196939342
Acadm (acyl-Coenzyme A dehydrogenase, medium chain)	-0.00758966403730555	0.645742569208216	0.645742569208216	1	FALSE	5.30060698307692	5.21291168540136	5.2340605660085	5.39921211774008	5.2246307257772	5.39809721973929	5.26493045361622	5.23334357315042	5.28516174964911	5.24656010189706	5.33775746881989	5.31595018302521	5.26515556109051	5.16427542089662	5.16647042305419	5.28782317427413	5.31256353083456	5.24486423148976	5.15657459625874	5.15350136549655	5.08840876929348	5.34886976151828	5.34812616814684	5.27848291163067	5.33996755102495	5.32929225973288	5.19928364810058	5.35813951929536	5.24716420180463	5.2422175834816
Acads (acyl-Coenzyme A dehydrogenase, short chain)	0.0404497370956716	0.49431057912904	0.49431057912904	1	FALSE	4.60828291775125	4.32447940786325	4.6294673681753	4.49999891623089	4.71536077065548	4.57649795171541	4.28006548636163	4.46391013022569	4.57091218528312	4.39117655572527	4.6027894133249	4.52665729116927	4.43680813493515	4.41935011532655	4.64573047530608	4.66442595063732	4.48336436071335	4.72673859390938	4.57461623186779	4.50887863220872	4.33852425181629	4.59328205279138	4.38754176360556	4.64222791124677	4.68332590916561	4.51247974691963	4.56668122673612	4.74610311964898	4.443241953604	4.42680147161338
Acadsb (acyl-Coenzyme A dehydrogenase, short/branched chain)	0.0466513198520535	0.463283026509105	0.463283026509105	1	FALSE	5.11355882275551	5.16611687548535	5.16223823885725	5.44105514911284	5.4483988270383	5.61127567897756	5.18501018645216	5.36421521600228	5.35093918154643	5.41576880536694	5.16196424795905	5.31676121881235	5.44604113317288	5.29977582468375	5.32884723271324	5.52052911086795	5.29811940351291	5.33023927960331	5.18510536254259	5.23611754545457	5.29928496007103	5.32656610971611	5.3588357837278	5.3291343626323	5.40626794254744	5.43101446602872	5.55102683339807	5.40886468079981	5.33550469379462	5.49512590201945
Acadvl (acyl-Coenzyme A dehydrogenase, very long chain)	0.0845174243185166	0.147564590950389	0.147564590950389	1	FALSE	4.86341815407612	4.91705456211408	4.86281834167429	5.1182351211617	5.13687220655884	5.12642777921236	4.99156266044647	4.95957543387163	4.92430420544965	5.18735999191655	5.11764102369897	5.08490190754563	5.09284591942152	5.06270889641367	4.89985233939406	5.06803444010212	5.1745302599862	5.03699118284148	5.04881597254596	4.92278299188627	5.09259225206421	5.17490571426504	5.12923355226702	5.14158810445108	5.12645668998479	5.23183557554232	5.15171272184845	5.1233061398577	5.07351178570422	5.11704252438644
Acan (aggrecan)	0.00821382343769983	0.668599377907981	0.668599377907981	1	FALSE	4.14369544522791	4.24446088372381	4.38847887390799	4.68843216468222	4.83812482843992	4.71950108323452	4.07630254759987	4.11516644963493	4.36057497610924	4.12602296755415	4.65589559925304	4.31621816492538	4.32460901517974	4.46112906517988	4.46558925920328	4.37254123339208	4.27779882101033	4.26338752233912	4.13767565323025	4.36587447213136	4.16779144191879	4.44335468824494	4.71553100437073	4.36976657767569	4.51361707062133	4.54241902821491	4.60281910005731	4.42580167593515	4.37832433818398	4.47070604809541
Acap2 (ArfGAP with coiled-coil, ankyrin repeat and PH domains 2)	0.16335079131445	0.23130809277191	0.23130809277191	1	FALSE	3.97990644213912	4.30147790396275	4.14328728624977	4.49358969674715	4.2542690070142	4.5539011054588	4.48976127574086	4.71930941063101	4.69525335136084	4.67530220415863	4.91224746355233	4.78324185806354	4.87166132921461	4.9831714771056	4.73874622322944	4.81784834130606	4.75424616183689	4.80366101980544	4.87117831810025	4.61290092532087	4.6579200574897	4.69618304310431	5.02266519950733	4.45617532497867	4.80466281609502	4.74175280046972	4.59291145200903	4.56513407441037	4.91048323827483	4.73766513163691
Acat1 (acetyl-Coenzyme A acetyltransferase 1)	-0.0167401316643251	0.512921949669699	0.512921949669699	1	FALSE	8.16125283749801	8.23323139096371	8.21167418563433	8.10588232512047	8.20634041689974	8.24217374916495	8.12389894384427	8.14518832312081	8.12715863091722	8.16792989816685	8.16443935740061	8.17548967100015	8.15445865603802	8.17081138541901	8.22704789827098	8.13360462289506	8.14746443404206	8.16655980062205	8.09533899732787	8.0660568909535	8.0630282934975	8.18862840492617	8.21605707969793	8.21337158569047	8.13571954523266	8.17542978887867	8.17136697561622	8.17213744027586	8.19570192858824	8.22540990624997
Acat2 (acetyl-Coenzyme A acetyltransferase 2)	0.107856380506088	0.0570540852360788	0.0570540852360788	1	FALSE	6.6963138199193	6.73365261138482	6.58857523078099	6.66698377006666	6.60521577152361	6.74503559892088	6.66068051969532	6.75598246610338	6.74652775711819	6.66240491054154	6.58960470989852	6.57775056602516	6.68241879486288	6.60603796814574	6.59825651073833	6.65275894638506	6.62688005504455	6.61163274117355	6.90667417512044	6.8191316709329	6.99900780605363	6.79833570666087	6.75639619950678	6.66625951485942	6.83394001520541	6.79854308354249	6.83520406253018	6.75185197969216	6.80529245560071	6.67137830100848
Acbd3 (acyl-Coenzyme A binding domain containing 3)	-0.0640838373679084	0.517814221596741	0.517814221596741	1	FALSE	3.17925624719051	3.86402762524599	3.64385618977472	3.53888575911176	3.94453052330564	3.87928426526686	3.69725117043436	3.92256894252941	2.99627303694214	3.88167440690615	3.75593441195333	3.60270628722416	3.78746380894116	3.80703543278236	3.81469396806577	3.60401200110709	3.73556550082144	3.8158213218338	3.38670060228761	3.65113207791672	3.5654996931662	3.74387037399595	3.71653003607599	3.5023051391715	3.64572471200667	3.35870569923445	3.99582819211902	3.46894818018005	3.45080215287982	3.71273883235938
Acbd5 (acyl-Coenzyme A binding domain containing 5)	-0.96087691272576	0.473379085942251	0.473379085942251	1	FALSE	NA	NA	NA	NA	1.70460198705739	NA	NA	NA	NA	NA	NA	NA	NA	NA	2.64884965035098	NA	NA	2.37501718238437	0.0566806295724811	NA	NA	NA	NA	NA	NA	NA	NA	NA	NA	NA
Acbd6 (acyl-Coenzyme A binding domain containing 6)	-0.0277015349085224	0.608096197303443	0.608096197303443	1	FALSE	4.35158592952674	4.20579911300607	4.62483200245346	4.23633188478134	3.79957434071662	3.90670784266208	4.18598544384917	4.40033298675493	4.37605417548346	4.32152408371171	4.33808206392489	4.31534885330025	4.41945124849875	4.29077088038334	4.41394604839727	4.18293060851101	4.07443693069915	4.22869557526607	4.53376267054709	4.40712837489756	4.31858438402734	4.25116614288449	4.07647358435655	4.344303010397	4.1377084374696	4.10885059444281	4.03452387533439	4.35878304818473	4.49770815892146	4.21574847788298
Ache (acetylcholinesterase)	-0.335776110393927	0.0605476513089162	0.0605476513089162	1	FALSE	5.06496043228668	4.60808771475806	5.0894557778296	3.83862911563173	NA	3.6930631471469	4.68640527815285	4.62193464149653	4.78030484905187	4.24565537875662	4.10622267291912	4.51952303418504	4.34114606497574	4.23338192403393	4.43142907200421	3.94663729711677	4.01660328788119	4.1598874787305	4.08843845206447	4.03962973919529	3.93449763036991	4.11467518901482	4.15513394875987	4.1957491660492	4.28458075863195	4.25480565503361	4.11191602760414	3.99836702741063	4.23898552213219	4.13080734612751
Acin1 (apoptotic chromatin condensation inducer 1)	0.0644798834906269	0.417280262724278	0.417280262724278	1	FALSE	6.42119973108564	6.28501559877616	5.97305098597503	6.31547384908799	6.45245212005311	6.31572561931881	6.48144910681467	6.26292169088074	6.27138272031423	6.55718030433421	6.49804338540174	6.46775714735944	6.29288847527039	6.42023142113803	6.19798330515753	6.51727254321697	6.34820231555754	6.5564278826236	6.30121814645186	6.38837382382066	6.52177630040028	6.21363890219885	6.36557531696244	6.5097686714953	6.61857344417943	6.52322633360946	6.53121612598958	6.1164708088464	6.29680060315383	6.37141249482092
Acly (ATP citrate lyase)	-0.0694690038194619	0.0811392587727601	0.0811392587727601	1	FALSE	7.49794761435545	7.45843942469092	7.39689585942059	7.33106920433167	7.35994278507408	7.3700509115095	7.42095392611305	7.40832124805635	7.43710286953198	7.283403256897	7.32413553203065	7.32665418847637	7.31244735895228	7.39948728971498	7.40922119732453	7.23909248294191	7.26979058696779	7.24205939250429	7.36416092539177	7.34670873867032	7.37339590902719	7.30523184418158	7.37623828198792	7.26714248646673	7.30473005783257	7.39393096458251	7.37019044135913	7.27589169375814	7.29422556173449	7.27124824178112
Aco1 (aconitase 1)	-0.0125928928458008	0.618266839233075	0.618266839233075	1	FALSE	4.93721725611085	4.94830648525144	4.92504046703289	5.09043851130199	5.06683403170807	4.99520409321603	4.80097235632706	4.92772108263505	4.9345259371016	4.92447999235902	4.88601842744615	4.90253188787389	4.82771234251861	4.90766463426533	4.83860390545814	5.0403269867411	4.9235628142111	4.79672752432003	4.82291365931674	4.85052441692171	4.882491436154	5.03797956033852	5.01858076637455	4.94789521203029	4.98776652254324	5.02597226370279	4.88544746409811	4.80820483124019	4.82153675470838	4.87444780521834
Aco2 (aconitase 2, mitochondrial)	-0.0493787559102145	0.189359204897697	0.189359204897697	1	FALSE	9.70879421028717	9.74368157548873	9.80096944520231	9.85836959985474	9.91911360063922	9.91254658061644	9.76941802935752	9.79866781933981	9.82306465637711	9.8206592488402	9.86189955041322	9.88128529922209	9.79212653444303	9.83553884951973	9.83620661225113	9.74770124299477	9.79000957431508	9.801866763793	9.67901554729206	9.68151778607983	9.70628015884916	9.79229413008816	9.79012690263069	9.80460538652352	9.76280390510759	9.79531889273253	9.79630410572046	9.79236734537584	9.84003357156808	9.84141496012848
Acot11 (acyl-CoA thioesterase 11)	0.0256271277296867	0.62276341796754	0.62276341796754	1	FALSE	4.61369665762023	4.46819228975389	4.46888954767871	4.88777869490811	4.90929308582382	5.01564920996945	4.45832294065003	4.30793119497367	4.58197182207227	4.84752093905987	4.79558514511806	4.74184985651933	4.70221979300595	4.64354453398586	4.66170970171917	4.65174057506017	4.85775213569382	4.54207847568939	4.34386969504458	4.52583084754868	4.52449626893656	4.96680881135033	4.89705160413623	4.71997194207232	4.81887611861691	4.98171568206877	4.80724671587175	4.49609159349172	4.60396454130131	4.75106732192117
Acot13 (acyl-CoA thioesterase 13)	0.00240586230260812	0.678449503177709	0.678449503177709	1	FALSE	7.77618296556691	7.71252700043982	7.87522100871164	7.83756486315715	7.90851871972001	7.89947172968804	7.8397706747583	7.88144438108315	7.80531825463758	7.97306591454253	7.91400235606428	7.94878187380658	8.01612298405899	8.05524446934266	8.12163711829091	7.71574925853724	7.89915145643346	7.86163285499908	8.00418113232421	7.89277350798379	7.95837871156634	7.84895462827218	7.95151203082173	7.90893296724454	7.8797486446587	7.86227780121104	7.85785661950433	7.93390896038358	8.07020146474368	7.95570220972378
Acot2 (acyl-CoA thioesterase 2)	-0.19701580507265	0.148111283142112	0.148111283142112	1	FALSE	3.73910280574738	3.26633979815957	NA	3.38664542703028	3.56606012869139	3.76330533381008	3.83690372349356	3.82069977067907	3.54361960839827	3.96932550232648	3.67068173945594	3.59032655538759	3.30574002146325	3.5198941066234	3.51361707062133	3.52960858617543	3.24005935434655	3.2264807854065	3.50816240128772	3.50174484946491	2.79515392147933	3.45226595448108	3.75864430027374	3.38072944850355	3.43906456684321	3.22200232569223	3.5181826049785	3.5626698261027	3.23053197920268	3.77831372526595
Acot7 (acyl-CoA thioesterase 7)	0.0218538231997044	0.514542520840145	0.514542520840145	1	FALSE	9.47544364710251	9.59997791072803	9.53439043377891	9.68472933761299	9.66637669844345	9.64783254324051	9.52026311897419	9.57981183769586	9.58880644052747	9.45603400881791	9.47924875325359	9.57157632439999	9.5576991853512	9.54673822375663	9.56172708396166	9.46832875401173	9.52096629969744	9.54736692300454	9.57411854232889	9.58217209630945	9.62497817956904	9.61032726460945	9.68170049221072	9.59227575461088	9.67647017426114	9.66851983341791	9.67014457696161	9.56722218616854	9.47836314077044	9.5355086777087
Acot9 (acyl-CoA thioesterase 9)	-0.098670032898323	0.143372302640186	0.143372302640186	1	FALSE	5.4203644970231	5.30685643419848	5.58094140089387	5.589892293292	5.51957964462476	5.56004541308802	5.58101674901735	5.53696051759732	5.60914327068324	5.71388548598343	5.56905355070524	5.64053127734642	5.68008520075414	5.73407550785748	5.63030644589519	5.3602062316727	5.43333672954889	5.51628310524362	5.50098683873229	5.36719980534581	5.46678045125747	5.34821116964679	5.45057123775163	5.67556191320509	5.50634804939327	5.35030982599606	5.46696638427308	5.65839145130365	5.6513358956394	5.44019810647547
Acox1 (acyl-Coenzyme A oxidase 1, palmitoyl)	0.00097755976000163	0.688330743975626	0.688330743975626	1	FALSE	7.01214402604138	7.23415639367099	7.17908303502909	7.12782928475856	7.0720521916128	6.6643263882161	7.21370693849314	6.94006101162941	6.96250275229521	7.38469742320002	7.12096357908809	7.0626722043828	7.28718598837894	7.16381066525917	7.01477929016149	6.89841395334817	6.98785518269512	6.98047093092032	7.09076876276478	6.80193464627335	7.38440387311828	7.20854652230844	7.0532416945797	7.14953374741792	7.21658096933966	6.98123618036124	7.4023384666131	7.29075613839667	7.06466732774321	6.94388617273726
Acp1 (acid phosphatase 1, soluble)	0.0240008855692279	0.549623817983984	0.549623817983984	1	FALSE	7.1025006691504	7.20756102485114	7.24376427254768	7.16975467322347	7.16677568988229	7.15653819311427	7.2242043127814	7.20183966575499	7.11778853226271	7.11937692912059	6.97865326490861	7.30822979988149	7.21380412763378	7.27759427441305	7.079506117422	6.90476104949657	7.11314829930772	7.15534447015786	7.26615873809326	7.34536976108437	7.31438837948756	7.21848089790885	7.2472154816577	7.25548184958186	7.17759892932773	7.10257415365535	7.08479776017744	7.2793041354024	7.27200452052617	7.19127640462143
Acp2 (acid phosphatase 2, lysosomal)	0.0942183943417824	0.520769620317008	0.520769620317008	1	FALSE	NA	NA	2.6848770724097	3.05471479147803	3.08445380790603	3.53604046316039	3.25304682114265	3.26345362816476	3.48905476178759	3.684998221883	3.72245509492181	3.58038671760526	3.64124543630784	3.51877430943349	3.58947587791185	2.9715251609087	3.73282272345275	3.77038507155879	4.10984527699605	3.62057468117622	3.73976171118813	3.61028665708102	3.43005774283166	3.58341076934707	2.7837646478741	3.54228281685116	3.54098196979251	3.62417109705828	3.06375659963599	3.17769937873474
Acp6 (acid phosphatase 6, lysophosphatidic)	-0.0879146295471433	0.336326938074828	0.336326938074828	1	FALSE	3.61640475086212	3.96269707896043	4.15390259314058	3.99119982554899	3.87084800311994	3.74599022030326	3.90264282490119	3.95093492831454	4.24004713884477	4.05198107241094	4.11822681379295	4.03645058341298	4.0044654367703	3.93754213705614	3.79876598044901	3.88621845516496	3.89362431862225	3.94786249208042	4.06568431773016	3.65219964830406	3.63082479862984	4.12484092856227	3.95399152623476	3.84603190070563	3.72599194336695	3.68358417795011	4.12479131134421	3.73314822659949	3.83440784180699	3.96017805757888
Acsbg1 (acyl-CoA synthetase bubblegum family member 1)	-0.0375757755094494	0.537213439273973	0.537213439273973	1	FALSE	5.81862052102555	5.84694205119674	5.80370751028166	6.29892586376771	6.32467381447192	6.24233573891896	5.8207304006051	5.80568455118065	5.7995328973602	5.86592128830702	5.89059504040911	5.93612200967754	5.8817527052022	5.93858926234576	5.89615557588503	5.93809520803355	5.93057650357725	5.88828784542972	5.8041749145929	5.79673790543752	5.7837159389914	5.9748252548704	5.9398659618568	6.03072451188776	6.03950253191578	6.03072451188776	6.01923042657401	5.7846243769841	5.8525057893989	5.79306091655556
Acsf2 (acyl-CoA synthetase family member 2)	0.100275563216676	0.147264096860614	0.147264096860614	1	FALSE	5.90862799655882	6.0157673893652	5.84450366312113	6.06858913014737	6.16471388418068	6.10827144024499	5.98176134058735	5.78364784854969	5.76231692078072	6.07763182463728	6.01452937005677	5.99680224168489	5.88275552628548	5.9358533706906	5.81228257508273	6.0927338885047	6.08541190853754	6.04767797514448	6.06012090042896	5.97350795979466	5.89237402435652	6.08274728970576	6.15324800774501	6.04202046453995	6.27865574189335	6.11641050563618	6.17160916599229	5.95617052043314	5.98066742174556	5.92883219576574
Acsf3 (acyl-CoA synthetase family member 3)	-0.0369305565055541	0.655630137655962	0.655630137655962	1	FALSE	NA	2.75280852408086	NA	2.78338331287888	3.11039331311506	NA	NA	NA	NA	NA	NA	NA	NA	NA	NA	NA	2.98158600399611	2.41325557257846	2.64365996990591	NA	NA	NA	3.30586257009737	NA	NA	2.67049366681356	NA	NA	NA	3.05672917772486
Acsl1 (acyl-CoA synthetase long-chain family member 1)	0.012825434716365	0.600344549964136	0.600344549964136	1	FALSE	5.18177443248564	5.24605839275124	5.24856519556337	5.22368125416782	5.1524754987188	5.10183493896403	5.2931460573313	5.34425329229444	5.19018815126143	5.3572458392834	5.1866907070252	5.22385112425196	5.21362723851195	5.17651027889218	5.24595955068197	5.26804507090634	5.22660100729603	5.31812880867563	5.34039135722008	5.39720057253339	5.27865760017077	5.16148060763563	5.22896872297858	5.22490078646253	5.23926436763136	5.24356245893912	5.15794511288711	5.20145743386928	5.13272900031438	5.15891056540996
Acsl3 (acyl-CoA synthetase long-chain family member 3)	0.0521581436037912	0.496414388731669	0.496414388731669	1	FALSE	4.29634727377518	3.99502314450284	4.42496238639203	4.35510086074475	4.04124298223188	4.19277807026146	4.30794576250071	4.08644410868532	4.43592856876393	4.4942875927355	4.36101734506055	4.33052254732287	4.03492878553657	4.38056322982246	4.32213727050343	4.39990934596295	3.87806808391695	4.3638509043784	4.49439640847236	4.4425653607009	4.46792502682927	4.29672903430037	4.4630927262785	4.34340782229781	4.29758029007797	4.46489040402862	4.36846106282539	4.27025981354164	4.03882244069019	4.25164335859503
Acsl4 (acyl-CoA synthetase long-chain family member 4)	0.563531461444682	0.251055981791304	0.251055981791304	1	FALSE	NA	2.3795821495994	NA	NA	NA	NA	2.93029452779113	NA	NA	NA	NA	NA	NA	NA	1.5536652312614	2.93923598248922	NA	NA	NA	NA	2.99944625952231	2.88218131306701	NA	NA	NA	NA	NA	NA	2.85452234423174	2.58150792233303
Acsl5 (acyl-CoA synthetase long-chain family member 5)	0.062156088276354	0.514542520840145	0.514542520840145	1	FALSE	3.64050524868344	3.4597856912402	3.74619450788686	3.66420974921185	3.48045901964778	3.35681991507599	3.6504773698971	3.61415621409023	3.59602870212736	3.62349233042773	4.0128010591916	3.6889076785384	3.7112966601234	4.16369998708419	4.21853320747909	3.81271384335439	3.89618464499415	3.46701857168978	3.747666673224	3.48716474274855	3.94684312775959	3.58957175397375	3.64565555061799	3.70337760312719	4.00292750206307	3.59188283504026	3.8795195368326	3.78686814839769	3.99080060173714	4.01151352929041
Acsl6 (acyl-CoA synthetase long-chain family member 6)	-0.0625947224545562	0.336326938074828	0.336326938074828	1	FALSE	7.33604232338074	7.28973304516686	7.26542751910098	7.67761394582493	7.66667139084296	7.65673946878325	7.38400662203003	7.36128586004706	7.32987704617523	7.50597030117337	7.49086691773566	7.42370421641683	7.49888111097598	7.46531334982363	7.47856740557945	7.30880316649425	7.31611858286902	7.24724396967738	7.38685404737717	7.42413268854233	7.43537856747091	7.35866878122801	7.3355779375192	7.36442360292227	7.54111210729363	7.55139296802745	7.48931011016479	7.38650058193927	7.42309069165941	7.32317188305355
Acsm1 (acyl-CoA synthetase medium-chain family member 1)	NA	1	NA	1	FALSE	4.00190130069039	4.56036646485717	4.82479839682224	2.08035408564234	2.605949400832	3.40418104913061	NA	NA	1.14836146704578	2.17105627190074	2.96886858361017	2.77003613859792	NA	NA	NA	NA	NA	NA	NA	NA	NA	NA	NA	NA	NA	NA	NA	NA	NA	NA
Acss1 (acyl-CoA synthetase short-chain family member 1)	0.159871985508347	0.170264514313749	0.170264514313749	1	FALSE	3.17984381902487	3.28845601834175	3.02810232239818	3.3308308514977	3.79044885465539	3.42151955156806	3.38890588403907	3.55247544449103	3.66558605739749	3.42334958049936	3.63362882627826	3.48402209208146	3.26631880685264	3.37377347608804	3.62498987309847	3.64620874891493	3.80544724290207	3.66757426597502	3.70392017991071	3.21565685507643	3.2914901063495	3.69125497865014	3.28229152451488	3.60813503912119	3.7077235563764	3.61894338330183	3.76986692859711	3.50007542471814	3.53022059888511	3.81152240764353
Acss2 (acyl-CoA synthetase short-chain family member 2)	-0.0123225579055842	0.646793078403685	0.646793078403685	1	FALSE	5.45467930065119	5.26250832736125	5.3589131257042	5.53113189168104	5.32742150443965	5.47110940444095	5.35398308149302	5.35504093871849	5.20072404921648	5.32320791889821	5.31665262438687	5.38517906127157	5.40424918466734	5.46606911786092	5.53829293429447	5.38272603825804	4.98062401328488	5.09763186386514	5.44531949764523	5.42231374628016	5.69326670318339	5.43969959172008	5.49041288865461	5.43664825369387	5.47500055028827	5.30243238543846	5.19147579582359	5.39238612090696	5.51429587822946	5.30009076922976
Acta1 (actin alpha 1, skeletal muscle)	-0.152066667237007	0.439494133236213	0.439494133236213	1	FALSE	5.76243918059476	5.96758134006862	5.91605858448048	4.96905376367473	5.00219393249297	5.59302802219522	5.11300448427984	5.19019210284915	5.09056977414085	4.81492976034232	4.96363133217649	5.52940556543647	4.98742547117199	NA	5.1387039039081	5.42665054016263	5.121670269024	5.23633571197993	4.9252968828394	5.29108779666626	NA	5.20370233137602	5.32258797693206	5.34196084843071	NA	5.14579563723679	4.44137723892271	4.6827867644651	5.49727703895916	NA
Actbl2 (actin, beta-like 2)	-0.152654483116916	0.277758448586876	0.277758448586876	1	FALSE	6.03932266800077	6.48230458914297	6.76384973451303	6.18488922444327	6.5247830255107	6.896974131781	6.14915163092432	6.34225071495741	7.1672675958856	6.53229513793765	6.44254711483209	6.63903676094142	6.451174837901	6.6923574497762	6.76940149873686	6.31712133182058	6.30490342194006	6.44820057203601	6.22234669233141	6.36827596110366	6.65972480435884	6.37330715772569	6.50956758963685	6.55459806034	6.07289469262091	6.17259752161334	6.37230266936723	6.26164927986279	6.57881948964399	6.57147962412917
Actl6b (actin-like 6B)	-0.0962586571836515	0.53729033433575	0.53729033433575	1	FALSE	4.93842224386599	NA	3.73902717439587	4.84791675460399	4.65318042780235	4.38891277026367	4.40082480064256	4.61907841680777	NA	4.57173141051621	4.57326544759657	4.5501434203445	4.31626161675958	4.59073374452058	NA	5.13790102983177	4.00840621109976	NA	3.67219901911577	4.46441995572807	4.24712241687295	4.51882465605553	4.7902090267746	NA	4.06495181241472	4.91907783710423	4.54357630586484	4.13454953446445	4.52708910744606	4.42560029096941
Actn1 (actinin, alpha 1)	-0.153716700356417	0.104860517084216	0.104860517084216	1	FALSE	7.75745001623129	7.7472396850409	7.74659493513991	7.38384250813241	7.37390046952661	7.40490312214513	7.78255272238192	7.80754168745111	7.77008240350244	7.69829489013306	7.65888981844716	7.67908594360712	7.6710314780462	7.68804044731873	7.66579778993195	7.53991098821312	7.58775501798451	7.55873447488562	7.69049392174717	7.70838728984374	7.67737433996955	7.38254621620477	7.42077712267056	7.40973883828458	7.22845316144989	7.26149320539341	7.2673953419482	7.60965894081515	7.59108096210454	7.59569759017491
Actn2 (actinin alpha 2)	-0.219454040015566	0.153220442224055	0.153220442224055	1	FALSE	6.28406433138066	6.39807840271792	6.38461281783264	5.36569603616264	5.46288993840971	5.37094192631972	6.24704644116918	6.29369418606432	6.20763715656709	5.93799167045006	5.88347663732096	5.97471973199113	5.86969130475531	5.84910104732066	5.85334199618148	5.67572561879684	5.75652429934234	5.62243843921198	5.90516072936586	5.90777277430304	5.84689192010765	5.56812029380471	5.73586331484221	5.754948948977	5.61590178321139	5.61930442287334	5.59007499879192	5.78723654643467	5.87373446796856	5.83147446637849
Actn3 (actinin alpha 3)	0.188446061262173	0.622389590193647	0.622389590193647	1	FALSE	NA	3.3801891677554	4.67058544026221	5.22111532876658	4.8304530929043	NA	NA	NA	NA	NA	NA	NA	NA	NA	NA	NA	4.63944056321061	4.78862307415799	NA	NA	NA	NA	NA	NA	NA	NA	NA	NA	NA	NA
Actn4 (actinin alpha 4)	-0.110522440548481	0.108781955685268	0.108781955685268	1	FALSE	5.82493838041074	5.79480053374097	5.92842954573776	5.80804518952634	5.89436669905792	5.82833454358077	5.90491274826751	5.91012821490168	5.92578584591694	5.84628770347992	5.8007575642404	5.84190772331837	5.90505720845917	5.87088251717843	5.90624845342809	5.8270314232934	5.78724699607072	5.78206252825453	5.96299314546038	5.97395331256648	5.89470137313086	5.66196047139526	5.6727449625239	5.57117013969912	5.52890570032799	5.56779183833153	5.58406053442676	5.84670391300762	5.86073192832177	5.81098799620746
Actr10 (ARP10 actin-related protein 10)	0.0741756418234241	0.274508210936937	0.274508210936937	1	FALSE	4.56616366360273	4.41877014825716	4.15251606066239	4.2342560476883	4.2260306350005	4.43410108899407	4.4604411518705	4.18252545639436	4.21249152148565	4.31892416403008	4.33656190111077	4.31898199095519	4.28889006122208	4.21063043640957	4.23995551928446	4.34693562099055	4.28596439046212	4.26941472175267	4.43230470266055	4.43658163128031	4.57987404887016	4.39745388051041	4.31164115885256	4.30482495445105	4.48447330290855	4.52444611985521	4.21169754451435	4.35824151842551	4.2843364504999	4.48568442828527
Actr1a (ARP1 actin-related protein 1A, centractin alpha)	0.0142876309361468	0.605580507588787	0.605580507588787	1	FALSE	5.88146151192966	5.95999497930414	5.75661769830235	5.77122005323547	5.73998577847854	5.73966181455393	5.85568578271174	5.90189745361391	5.76109375245851	5.93516504960369	5.8196554117062	5.72791228834174	5.99447563643982	5.79327945901593	5.7693380193933	5.75218927813644	5.8225415147067	5.82873058080143	5.71198214692471	5.84852028949477	5.87411823804748	5.88480791209385	5.82936756643806	6.01739638632292	5.75197512953391	5.87396326626581	5.74184716060612	5.83932978216199	5.97788664381901	5.86710325777795
Actr1b (ARP1 actin-related protein 1B, centractin beta)	0.00700905191162313	0.649713570172129	0.649713570172129	1	FALSE	5.85910486443274	5.74710269979434	5.98867787087398	5.80991600741956	5.69973762070287	5.96086613141453	5.88440499524706	5.83109438703166	5.97210442911833	5.87862481028094	5.90840222870041	5.86862997685176	5.97328752818369	5.94880406256607	6.03736025632062	5.80126990698124	5.88213190244396	5.98384183523852	5.89755749316404	5.94012445587143	5.96010158466929	5.84539470446932	5.88909870464301	5.82401423762299	5.82015087427371	5.86049605569739	5.94634955279663	5.86844478152636	5.99182339167625	5.96245416653875
Actr2 (ARP2 actin-related protein 2)	0.0974245961118013	0.040453576637735	0.040453576637735	1	TRUE	7.62374983122673	7.55969064423938	7.599198754543	7.6875506510007	7.68857203796902	7.6093634503938	7.83503979899476	7.80569228883693	7.82510507042125	7.77792595083592	7.77591969043919	7.8210660109423	7.78004757606187	7.77601184219907	7.75538167415285	7.7573566711411	7.84291599527006	7.81754012109333	7.87982214748206	7.85377114396653	7.88362692524564	7.77292814560715	7.78714510889045	7.76734361073693	7.82567116369133	7.78209398956379	7.84044435030301	7.84378289759757	7.88890151055944	7.83834043278542
Actr3 (ARP3 actin-related protein 3)	0.0906161922132197	0.0886699047618015	0.0886699047618015	1	FALSE	7.02636851392846	7.18325822186601	7.08783407529529	7.14168823193609	7.14900526163061	7.1239868608652	7.25000463728222	7.2920270812595	7.26710502262605	7.26185985961498	7.30374422378968	7.33162461075484	7.27076252046605	7.28501374867021	7.2274041561207	7.19190804448825	7.18890528908969	7.15276143610331	7.36277670059643	7.3712887676067	7.37752289970601	7.35105406233551	7.32406350576815	7.3588357837278	7.29104173757681	7.29479533199526	7.26569005061322	7.31070365722511	7.38244246251606	7.33714017995587
Actr3b (ARP3 actin-related protein 3B)	0.0222522268117109	0.603850365077543	0.603850365077543	1	FALSE	6.34007974713421	6.47393948380505	6.2546204962307	6.36238747673803	6.38834799066018	6.36149467049066	6.59537237023506	6.60528097178348	6.52226451543644	6.60860376225348	6.57802693151207	6.58775501798451	6.6168943140908	6.68420158980811	6.61218881494833	6.51049201772989	6.50522562535704	6.42115932766502	6.6794237981126	6.81993636497698	6.71941620279451	6.26732604522473	6.38292658257124	6.50688117267127	6.45255095926612	6.51335493383953	6.42059356093468	6.63271607951675	6.53024401258219	6.56299487204424
Acy1 (aminoacylase 1)	-0.00025081468708219	0.690153377853117	0.690153377853117	1	FALSE	4.55965088022467	4.93110624191217	4.8769981739188	5.18943319947669	5.09233854009702	5.11879991004381	4.95095825006333	4.88052391085842	4.98813022182881	4.79415069802908	4.83094486171248	4.86629972283008	5.00290950481948	4.98043665652367	4.96248424362854	4.71037114929714	4.92951644301154	4.83772127173275	4.88103807567404	4.90814038981133	4.8173060343667	5.09491164702547	4.28237308067119	4.78003182316377	5.12600644221634	5.20520872345676	5.17741156452311	5.06560677594644	5.01040390149057	5.19535547327366
Acyp1 (acylphosphatase 1, erythrocyte (common) type)	0.00187925060886987	0.681511711744414	0.681511711744414	1	FALSE	6.430962631903	6.39014487524741	6.48891020493649	6.77337661356891	6.7322963379791	6.67588648378205	6.52068467571579	6.48485511040021	6.45903810268971	6.52855256621369	6.38773819375854	6.50984941301647	6.56096557040329	6.48881382565486	6.47047992404285	6.62257314599853	6.64952923965199	6.49730738124492	6.52036252788782	6.5218971921815	6.46557946450738	6.5143148171174	6.4299456375793	6.4120871035842	6.58830537676394	6.63051031469598	6.53557244010783	6.49473240526945	6.51480398557177	6.53322225628339
Acyp2 (acylphosphatase 2, muscle type)	-0.0504348415680774	0.454321741700636	0.454321741700636	1	FALSE	5.04017791810363	4.85447447062615	4.85961678006785	5.02801212195683	4.84061932855312	4.9025222407727	4.72136172164126	4.77259830079109	4.7488637145357	4.83863415761359	4.76652095801875	4.97518535093062	4.86712055976197	4.59869272852667	4.66376586580518	4.72990075894787	4.64618570322048	4.83371489862084	4.51666446584894	4.66563721709847	4.68293280271722	4.95706024053702	4.9892389387022	4.89387182121582	4.87307985524932	4.73030845117564	4.75664971941103	4.75279675178787	4.9527715274508	4.74083044220042
Adam10 (a disintegrin and metallopeptidase domain 10)	-0.0977695908351412	0.429616395695661	0.429616395695661	1	FALSE	NA	4.08399621153056	3.66112250219943	3.88693052385969	3.67739548326346	4.2782301333183	3.62263756653746	3.76071063436095	3.84473714406068	3.89682401725287	3.95979797040041	3.13426037507699	3.64863800388403	3.85302753944858	3.75659635050171	3.76234881564413	3.9183671510524	3.59447689073228	3.36640615042462	3.68787813324722	4.06365824800598	3.50842865253186	3.6882139352724	3.39536447226107	3.62274297576037	3.96018732674703	3.84302909903249	3.68520011506689	3.65409178284189	3.63831716281133
Adam11 (a disintegrin and metallopeptidase domain 11)	0.0744531506861854	0.442426739265557	0.442426739265557	1	FALSE	4.48369971221248	3.76863956220568	4.51031635866239	4.37997438459212	4.61548692355504	4.40291996092457	4.80015442273692	4.7186739707379	4.53394328262731	4.71999383874373	4.59497245807638	4.69867411117274	4.54961988909773	4.49493396579313	4.48585828303939	4.53381872499174	4.62281909985412	4.67598525163968	4.60968405471037	4.54301944319375	4.39493936975703	4.75024203360482	4.51191074867093	4.62201666706773	4.42463996941923	4.55517808760328	4.53924568045209	4.74473160094184	4.6130895830383	4.73333806952537
Adam22 (a disintegrin and metallopeptidase domain 22)	0.0828425642760884	0.243650017091013	0.243650017091013	1	FALSE	6.79388288055229	6.84289085989642	6.98612646417927	6.75710327544756	6.790772037862	6.85211123106675	6.86920516539374	6.86433474078243	6.91709753847778	7.06445177169971	7.08157397818084	7.02537214695248	7.01915702073309	6.99373096355301	7.00697118436404	6.77873424411784	6.81252389583544	6.7737194656176	7.14347505372169	7.08858685675952	7.07065766138811	7.00991817082779	6.94780639901126	6.97192285815877	7.08852325661663	7.1542814279286	7.11737297658049	7.06645520097624	7.03656926893431	7.04687298680843
Adam23 (a disintegrin and metallopeptidase domain 23)	0.0447562352218854	0.518660820437129	0.518660820437129	1	FALSE	6.15788651861474	5.98408345260976	5.94972634587397	6.09570715570233	6.128749121003	6.10743470600698	6.00259451670845	5.94378304993452	5.97538944190833	6.32629105366695	6.34128130106505	6.24216040802161	6.23057194190465	6.23872572714613	6.17424860514089	5.80410778295524	5.91684204905524	5.86748632457489	6.36661072440394	6.33315356092031	6.32619935666252	6.13166973241943	6.1777683340013	6.21240786313646	6.36690442093396	6.30484867763038	6.24945861503277	6.15347501836332	6.21841502390009	6.14062938964576
Adap2 (ArfGAP with dual PH domains 2)	0.0396468004989521	0.630675075872895	0.630675075872895	1	FALSE	NA	3.96716860753263	NA	3.70472813032699	3.59559913682989	3.17292269061027	3.74231886873527	3.69647240568387	3.58868465719203	3.84573089818538	3.69045062020199	3.86066489476158	3.2813421683082	2.76486416166664	3.93772102576179	3.6822474182073	4.10646557978012	2.91847210659547	3.4408326327127	NA	3.32041680187953	3.80596308066532	3.67845507009603	3.62358597239971	3.83387172512183	3.79986441088185	3.92934600346122	3.50591632906695	3.46405394540468	3.89797610926274
Adck1 (aarF domain containing kinase 1)	-0.23912973392422	0.125781398274941	0.125781398274941	1	FALSE	3.91943543256537	3.87642854041555	NA	3.84126870254334	NA	3.6258783041239	NA	NA	NA	NA	3.87299616153356	4.10232219119669	3.79620318072657	3.90066397132339	3.93692056177497	3.53094468671862	3.70045081575257	3.81870742928751	NA	NA	NA	NA	3.56341442401411	3.95030043211517	3.24313589201192	NA	NA	3.42958918539096	3.84785663771835	NA
Adcy1 (adenylate cyclase 1)	0.0323828984771228	0.637183292128231	0.637183292128231	1	FALSE	4.10017031975698	3.34299556481797	3.37838676924201	4.31471827466382	4.01797534015745	4.26267368698184	4.64402930279306	4.37318185247505	4.21982678142598	4.56202256822539	4.13344022725452	4.6502245960847	4.26521933515633	4.20621341436684	4.49418517042633	4.37585267351361	4.48409945253196	3.90259459245924	4.4146159002256	4.27106704949104	4.43574859142166	4.32631442648105	4.2936647616236	4.02695051662488	4.29334105316117	4.08032508892416	4.22245682592747	3.98384183523852	4.25462427521933	4.08550963814184
Adcy2 (adenylate cyclase 2)	-0.0446034914787262	0.647325986294685	0.647325986294685	1	FALSE	NA	1.83338803764081	NA	3.01030363500702	3.28209428784412	NA	2.62551364600429	2.90035096738528	2.52452259650646	2.94976835993135	3.12165037867556	2.67444709233262	2.68777513829747	2.97401895603974	2.48004533994075	3.21739669416661	2.73570412735914	1.16434220464136	3.15318273558061	3.24921018235121	3.30335262425788	2.42188843535041	1.78070904250755	2.82600537245561	2.739906414045	2.86085357386507	2.89159027799936	2.39074471527503	3.10898604534102	2.81692322713007
Adcy3 (adenylate cyclase 3)	-0.052385401202451	0.588301404136209	0.588301404136209	1	FALSE	2.62833967178288	NA	NA	3.07738315917757	NA	3.12788911256898	3.00671093289494	3.32113006385383	3.41762301531637	NA	3.47758667063004	3.51725049307611	NA	3.24811732925083	3.29381629108065	3.39108029675679	2.77663673910453	2.86045036643607	NA	3.09814159725949	3.41049035992409	3.05666155663706	3.24435279780708	3.35748162753371	2.97177712518751	3.4036222163169	2.79351513556638	3.53442272914821	3.12560647131251	3.20455079966043
Adcy5 (adenylate cyclase 5)	-0.252334137734479	0.384167889092373	0.384167889092373	1	FALSE	6.82003851623894	6.69952387103676	6.76660841199025	4.61635769699669	4.97706464817923	4.70022329765302	6.58250181061325	6.58480319434852	6.57529720167522	6.02462331185043	5.99578749824517	6.03774460748754	6.02941312940524	6.03306393503852	5.94978936650122	5.47635252227835	5.37136370225713	5.6680538660009	5.90508609876177	5.7294956705757	5.73709182445979	5.59551559538919	5.94458674388554	5.76106715032212	5.94615769136138	5.99003814028128	5.87708409048605	6.06758063965961	5.72582566564301	5.81252902988101
Adcy9 (adenylate cyclase 9)	0.0446375018976938	0.373397272785836	0.373397272785836	1	FALSE	5.06272184631942	4.87028086820413	4.87163176175237	5.04434602872224	5.04084860570907	4.97142859359047	5.04811409555846	5.14365463452604	5.21448621115601	5.0917675249847	5.1876212851658	5.1407991019962	5.19693746650489	5.13797478180062	5.07244027482404	5.13937944657805	5.17467805684213	5.13677379457763	5.17155512703552	5.22236408240553	5.13881446890228	5.06668767708087	5.11851754324083	5.17922041189778	5.05721630266571	5.00047781359879	5.08933288906378	5.06742790693389	5.07367458570426	5.1284955027528
Adcyap1r1 (adenylate cyclase activating polypeptide 1 receptor 1)	0.174529353900819	0.527467467187945	0.527467467187945	1	FALSE	NA	NA	4.35275852504064	NA	NA	NA	NA	3.3825842573545	NA	NA	NA	NA	NA	NA	NA	4.05952833525963	4.10638182341339	NA	NA	NA	NA	4.18045820457808	NA	3.77115665386061	4.15903170629295	3.97664774718565	NA	NA	NA	NA
Add1 (adducin 1 (alpha))	-0.0123369641308184	0.589902864994752	0.589902864994752	1	FALSE	7.40919573478002	7.40655367660061	7.41389867336162	7.4727476930995	7.44772795440829	7.44611559335788	7.59440672135723	7.59619721191347	7.57036425848337	7.52457305633921	7.50264884561047	7.51005995298299	7.56887576165969	7.52948521543964	7.54564409683598	7.49674993954452	7.52823529681967	7.50462039240355	7.47506055672569	7.51047935833207	7.52784447506726	7.47355152924869	7.47611431701411	7.47253651033678	7.41978325257132	7.41256137901783	7.38303894435417	7.5501772893525	7.55009261534163	7.57259412813788
Add2 (adducin 2 (beta))	-0.00399459138755495	0.660039297386821	0.660039297386821	1	FALSE	8.01146768456153	8.01095322917961	8.06491517738428	7.89197200059819	7.92058509722313	7.85840379206027	8.0393577651597	8.01498008744882	8.0128256362583	7.99461932085431	8.00847904548209	8.01759347938452	8.00712260219175	7.97554994262028	7.99017772808982	8.03398455213649	8.03108636719571	8.04522452292511	8.01548753379502	7.99094351841026	8.01920150956739	8.00847904548209	7.98738908759998	7.92433152509128	7.8870316968852	7.90355049985055	7.86619090215535	7.98642231292832	7.99599886780868	8.06376177585185
Add3 (adducin 3 (gamma))	0.00286270180410166	0.672030862591303	0.672030862591303	1	FALSE	5.94116031707416	5.93924538718892	6.03658245561177	6.21731409537944	6.21732572929756	6.12466312563212	6.14919431917121	6.0953759228936	6.17884807035536	6.06031980934871	6.06630880791145	6.14625808422468	5.9963661476641	6.0584745252577	5.98921168538849	6.1016437735336	6.10637554148986	6.2306199725336	5.97534358128223	6.0604127682446	6.01022932588499	6.14801281147588	6.16261489139863	6.01779054552402	6.04933671023656	6.0454757350839	6.05801554191782	6.04744895914011	6.11691988450415	6.12934896721084
Adgrb1 (adhesion G protein-coupled receptor B1)	-0.141293490774691	0.323072386219507	0.323072386219507	1	FALSE	3.98084789555184	3.64916706184593	3.5865606022737	3.9551453845591	3.94208280516701	3.85552134320739	4.02910829407601	3.98084789555184	4.065382742935	4.01864307524092	4.01990647445214	4.07563531043439	4.08090491258384	3.85802079306252	4.11446697726599	3.9686990446999	4.0657187794074	3.81788926185975	4.06759569694004	4.01341759363399	3.89106916445976	3.66875453321504	2.76552201664469	3.63689138571539	3.82068956055921	3.71605805236285	3.92535385794123	3.84331056323773	4.01064558669047	3.88122410921979
Adgrb2 (adhesion G protein-coupled receptor B2)	0.127208419082515	0.548976460211145	0.548976460211145	1	FALSE	1.95899482283862	NA	NA	1.87606700112051	NA	NA	2.89252897399532	NA	2.88812756765947	2.6440431509372	2.76308645338908	2.14855345607381	2.92678129921935	2.41389461257189	NA	NA	NA	2.42070875286358	3.25979824038578	NA	2.26215048439267	2.2192738624017	2.28675401946837	NA	NA	2.47743383604239	2.96738997597654	2.39587717119881	3.36756676681806	NA
Adgrb3 (adhesion G protein-coupled receptor B3)	0.212179026254399	0.408004101048597	0.408004101048597	1	FALSE	2.76635769641994	1.97995581515409	1.23953246686196	2.79961578288255	2.97471652030421	3.20519386285442	3.30939304119713	3.16666724722233	3.35524184393088	3.39246855434296	3.14680834558059	2.99666171178965	3.39256472073227	3.25694874397474	3.41943102243146	3.14157339125545	3.32926714089552	3.46656186777252	3.55343423373615	3.24372391208439	3.59221781411272	3.03158928357976	3.22742533624917	3.07222759242376	2.31537494027192	3.01301911017993	2.89359713927956	3.40022367200765	3.20934730414904	3.09466003149762
Adgrl1 (adhesion G protein-coupled receptor L1)	0.0139055004959295	0.624148760330103	0.624148760330103	1	FALSE	4.94445087373359	4.79622395043412	4.85787154514528	4.69294044196325	4.8328647035034	4.56558499087844	4.90518721026515	4.82416702933987	4.89627669330912	4.84122843978824	4.80608169726657	4.82688910106229	4.8452792766206	4.78589052320053	4.8490835278753	4.78641862764104	4.77526129234775	4.86920022912867	4.90584666859647	4.98400139841757	5.05252892634034	4.82040364786244	4.60433231396568	4.79921685261393	4.81060762134011	4.72262995777516	4.79954325831092	4.99185286267716	4.82930667160377	4.72745218320367
Adgrl2 (adhesion G protein-coupled receptor L2)	0.0709007298266939	0.581276362508486	0.581276362508486	1	FALSE	4.1734153039905	3.97110205620767	4.33138993283634	2.67196134189943	3.5236121358814	NA	3.5456471854871	3.92294945276599	3.24337508971474	3.45318830954823	3.26656618498834	3.61112515521083	3.45291166493996	3.34251207839211	3.36179642714303	3.54847361640233	NA	3.25351887701987	3.63073162535153	3.70613266526296	3.79057396642054	NA	NA	3.84381304134953	3.46974274131729	3.71856986338486	3.66145318763819	3.64080599570844	NA	3.70088355602827
Adgrl3 (adhesion G protein-coupled receptor L3)	-0.0291695895056264	0.505338257989804	0.505338257989804	1	FALSE	5.08552238499347	4.71629406352085	5.01838937231437	4.80603012602956	4.89347870902437	4.83380090236141	4.9345259371016	4.98961134906793	5.07496348439634	4.99353397969715	4.93179177506668	4.95871278045321	4.97191596260865	4.9871662181977	4.92523515727317	4.9275741336826	4.84531440781308	4.95427077014488	5.00627557980792	4.88089119013844	4.95190479483148	4.97127223279814	4.96057194471566	5.00602867174334	4.80617452084784	4.78077727178928	4.75386656785408	5.00124378816619	4.9609518280672	4.87631065712194
Adh1 (alcohol dehydrogenase 1 (class I))	-0.512655723805475	0.0521915653133241	0.0521915653133241	1	FALSE	6.32864620776289	6.56257672433695	6.35142338627399	5.66506298748081	5.74539600909941	5.63815784709649	5.35094978631021	5.41108044560738	5.30644453399287	5.74327259560579	5.79372944814257	5.66014140291033	5.00784133967846	5.00857204404058	4.92344872019677	5.16707286132018	5.40802906835218	5.25565179278319	5.36303787755077	5.2085523747378	5.03512679805986	5.58930208630798	5.14877551320959	5.34185413442934	5.29398104291545	5.42514035656291	5.23947060223062	4.70921342520711	4.40120720667637	4.22049248111006
Adh5 (alcohol dehydrogenase 5 (class III), chi polypeptide)	0.134131771553836	0.0719220996390398	0.0719220996390398	1	FALSE	6.20864796105678	6.14169844863568	6.19936807094059	6.07491212176319	6.12295841371987	6.06829031200919	5.98472832723985	6.00245725037507	5.92443485992597	6.17609932911483	6.16633986159892	6.08215755908543	5.93042747961735	5.93953925316542	5.90818843720417	5.99539180352114	5.96831889184785	5.99232658306898	6.204999487724	6.22306144482602	6.17821666214289	6.24644609241073	6.31669606313796	6.27003363173531	6.37503421677711	6.3827779058392	6.3210477823898	6.17570023672323	6.16496322587145	6.12721023074415
Adk (adenosine kinase)	0.0243794105472439	0.545881450805629	0.545881450805629	1	FALSE	6.36464771660188	6.50295270300983	6.57515649426238	6.41501495699272	6.44092396822341	6.54312773888161	6.42838529924962	6.52989901233001	6.42741174445727	6.57067088028574	6.62688443435225	6.64361379664626	6.49698156755191	6.51294900159301	6.41292206272837	6.3221444829148	6.40326260880812	6.31657117320316	6.68090098200634	6.61933230428519	6.52275570336434	6.49313332073374	6.6237600717855	6.57063748899408	6.60370348445819	6.63718708945218	6.54609960144817	6.51662034663817	6.54844279004629	6.45268108723665
Ado (2-aminoethanethiol (cysteamine) dioxygenase)	-0.0799092201431604	0.453562262130682	0.453562262130682	1	FALSE	4.0443504006645	4.17259952164667	3.99269593170909	3.95303237725324	4.22106504669816	3.91850072950937	3.76932743923114	4.16655477955717	3.85506280681245	3.60078117247256	3.74608699171193	3.81320656356952	4.02992987693306	3.94082450705045	3.84735556622837	3.75701257564669	3.88154716311114	3.52395080405175	4.13601907961565	3.64347526800004	3.83595438265536	4.14584861225069	3.99747307197096	3.78795478270109	3.84085595602563	3.58261621440535	3.50465852480817	4.27341145091384	3.83896184864307	4.12299567410084
Adprh (ADP-ribosylarginine hydrolase)	0.058130553252101	0.453099548891579	0.453099548891579	1	FALSE	4.70498259633715	4.4757204628628	4.66515396978605	4.55334821456884	4.46184283788407	4.59021875078893	4.53208625931299	4.42919414018466	4.57786383697149	4.46009379482725	4.52904005609508	4.17472598770613	4.30559849401684	4.1882743113212	4.3006582282736	4.5019104122542	4.52677620999606	4.51976204093239	4.46398857664599	4.4289530425025	4.36003411867625	4.5737380630589	4.6217295571628	4.52457148929021	4.76075320806299	4.76408071078379	4.68051002717496	4.37400309989136	4.37265963008485	4.34729005320136
Adprs (ADP-ribosylserine hydrolase)	0.0692906296018295	0.501743228244114	0.501743228244114	1	FALSE	4.39681710286904	NA	5.10435343524094	5.09173367995776	5.18923945705395	4.89158444568046	4.71506967937999	4.99330299885076	5.12410062788105	4.9896976255585	4.79254304690811	4.79772895811345	4.97178723962305	5.27203812371502	5.15104699123662	5.0603241331511	4.95169036126603	5.03758868307252	5.15495579127198	5.27981669878092	5.30441977531991	5.08673706798325	5.03167308593531	4.61048156279434	5.04689262601524	4.85624374071031	5.13888817419121	4.57538494773774	5.22742148533985	5.12081639481706
Adrm1 (adhesion regulating molecule 1 26S proteasome ubiquitin receptor)	0.165624220013657	0.303541108907627	0.303541108907627	1	FALSE	3.91053120770626	3.33508302345125	3.74307328108784	4.60391114715354	4.47545459104725	4.62130171600048	4.35029214350444	4.37134976122151	4.54191745923534	4.5907996025531	4.18692043742752	4.40647544552165	4.22380865860602	4.44658046894206	4.16466561952065	4.36969679393776	4.51432428646814	4.4058698615002	4.614780504999	4.61533389555191	4.30682363229728	4.5134212621047	4.52909004574475	4.1925571610346	4.65815434518309	4.04206644332793	4.39061953989893	4.44501815764664	4.43743416591958	4.42133776756925
Adsl (adenylosuccinate lyase)	0.0685103654206478	0.360295627860617	0.360295627860617	1	FALSE	5.03815081026938	4.81585205550862	4.81866141968334	5.16419897787628	5.10271271425299	5.11154468021218	4.80034600573336	4.71323390255378	4.89507475835668	4.57751342337988	4.77791937748962	4.92139348349841	4.7546523771461	4.87253329685012	4.84039273396003	4.8676988209975	4.96120194053728	4.8820658558991	4.88171845022055	4.95866174715718	4.90387702670503	4.99663730970563	4.90084266225499	4.91882508285163	4.99564732167085	5.11296279608443	5.09108200838764	4.89056342659829	5.09041310421173	4.77963794479867
Adss1 (adenylosuccinate synthetase like 1)	-0.0419239401332314	0.454918082183699	0.454918082183699	1	FALSE	5.32803219030386	5.38286434766415	5.32834102707099	5.39871975368855	5.31422159058013	5.42619765104661	5.10567388790518	5.13163886829718	5.14317706352478	5.30693661348405	5.29395162432479	5.25359224363137	5.21971063954878	5.18744709492464	5.15014126683902	5.07962984605343	5.08153989316787	5.10277989035881	5.19720882831156	5.20847824221171	5.29905778708195	5.24227094519997	5.25274489674268	5.23342410882833	5.23810661524447	5.39462046065686	5.47414721574014	5.1411916131121	5.20729160343889	5.18929481468683
Adss2 (adenylosuccinate synthetase, non muscle)	0.0443228701359029	0.3201853389569	0.3201853389569	1	FALSE	5.3651605958019	5.41831477817773	5.35253608770085	5.39031687323529	5.22469631659158	5.30311220547112	5.3193722620851	5.34567668293859	5.26905933622086	5.28910039217241	5.44709645429838	5.30123644076523	5.36287311370244	5.3437773323238	5.21396156014829	5.42961931151813	5.29520138570495	5.2501771221899	5.46067049275493	5.41255121760737	5.33893065985155	5.32240771125665	5.41250040948148	5.39973165311797	5.45268108723665	5.47612241988015	5.41281200448921	5.24813251343658	5.30853926413547	5.39105623101111
Afdn (afadin, adherens junction formation factor)	-0.0413364083837655	0.446582750117693	0.446582750117693	1	FALSE	4.29912008000949	4.23387272532406	4.05565553544378	4.30209966857658	4.14249512837182	4.25553849953995	4.35614381022528	4.20882156082747	4.45544559042613	4.38404980679516	4.20066912841038	4.44442854133194	4.28370698139011	4.33772536203834	4.35525594149178	4.32448660857519	4.2645289247618	4.35606631964104	4.29091829196542	4.29046126702478	4.1310214471511	4.40294723935938	4.35917676037603	4.13214907035099	4.10843245590014	4.23456263226579	4.24764654020839	4.16998911979707	4.16365168849225	4.2189438685764
Afg3l2 (AFG3-like AAA ATPase 2)	-0.0397477800451961	0.443566107376879	0.443566107376879	1	FALSE	5.35418060706644	5.42903341287345	5.47448471635296	5.47827940406527	5.37377695550927	5.3524301531028	5.39190172932493	5.39100122208491	5.25201820308831	5.59254673572562	5.42560364761587	5.44879195221002	5.59330297096477	5.63244563281076	5.57228033450128	5.42136469997741	5.3819581799519	5.44171585375418	5.40650265681287	5.31825175588007	5.35208051372986	5.47054987987412	5.38880603008858	5.5436010503288	5.53292782443099	5.41135844831388	5.49595733071978	5.33003844854055	5.24768451276238	5.42306379145331
Agap1 (ArfGAP with GTPase domain, ankyrin repeat and PH domain 1)	-0.027608042335163	0.588580009154216	0.588580009154216	1	FALSE	4.43483502690126	4.53046408276314	4.39736488547838	4.40405158274483	4.16050880659672	4.28598657695273	4.27698046055884	4.2025744425618	3.91909214262461	4.18068097407522	4.03373133088621	3.98021728110125	4.19452048911547	4.18795772949358	4.10866662841444	4.13379365472598	4.02565784251561	4.3627013185891	4.2123203085061	4.07732846411663	4.21895161577552	4.27199331928929	4.25448066669226	4.17629883391795	4.07474518057552	4.27327716136154	4.43534189326175	4.14742881790971	3.98431591414705	4.23487681385703
Agap2 (ArfGAP with GTPase domain, ankyrin repeat and PH domain 2)	0.0111308661371565	0.644155685085774	0.644155685085774	1	FALSE	5.61748068917286	5.73690518004644	5.56153082453281	5.47653722581771	5.55757551331054	5.39858979625925	5.75953670189476	5.80599144639198	5.77944359185362	5.7010499600394	5.7052287218382	5.69383539248252	5.78765969616562	5.72936786742039	5.76674885727534	5.74909710238593	5.69602442552711	5.73929996884377	5.70882455229813	5.74415032914933	5.70419415900642	5.67280718129993	5.72223648654631	5.64695465445538	5.53911537447442	5.52051653923861	5.46743600307637	5.78407728831964	5.74425798974466	5.80545240219278
Agap3 (ArfGAP with GTPase domain, ankyrin repeat and PH domain 3)	-0.0292080193362056	0.49431057912904	0.49431057912904	1	FALSE	5.88331044707946	5.79955879959747	5.90313952523555	5.87673548296332	5.91450712069252	6.01509832166667	6.03871491305113	5.95431730554219	6.13897620612942	6.09712405775968	6.01614416091487	5.89752119124739	6.02446596275832	5.97978757424643	6.02794358353725	5.989599996514	5.8863574824855	6.00238523658367	5.90422877368286	5.93501885695882	5.96696796303647	5.9559288306624	5.90221349946919	5.99043984430881	5.85301505959279	5.76729990669148	5.87577514924867	6.09542023232498	5.9765813067775	6.02799222404142
Agfg1 (ArfGAP with FG repeats 1)	-0.0420417792866244	0.421268346110946	0.421268346110946	1	FALSE	5.26786160361533	5.23685994223575	5.19130996744573	5.11781138435289	5.15661099848469	5.353309174704	5.23566962656745	5.20218652704006	5.29769032959086	5.19507982439379	5.02730447187385	5.19861594464816	5.23614433961196	5.37748125437119	5.27330327419793	5.25095778493833	5.08516968054595	5.19138498740624	5.1498121409145	5.2326914521029	5.26209108589938	5.00300398784374	5.07187419588559	5.18262476891021	5.13300448818821	5.13080322848873	5.12364964409819	5.35840681204757	5.32316107212463	5.2379766444401
Agfg2 (ArfGAP with FG repeats 2)	0.0582403329980475	0.526056368510698	0.526056368510698	1	FALSE	4.5750520895712	4.39002790490176	4.06770754610373	4.06024630272524	4.16854576710851	4.32813274906805	4.53613995679703	4.29683913875826	4.31180824633146	4.76265709630939	4.33601196425669	4.48033622086454	4.79159009750725	4.90351073322982	4.59701860166972	4.52322319658279	4.52613768869289	4.53641352892372	4.55938779836266	4.41207693883269	4.48657923469514	4.10506621060411	4.59254075600195	4.69305756986496	4.49985864013217	4.44010174038751	4.26766313313292	4.39489136644259	4.82791046013783	4.61432114737942
Agk (acylglycerol kinase)	-0.0510531753596765	0.395652275610369	0.395652275610369	1	FALSE	5.6279773857458	5.48194793081307	5.57440430902258	5.55907876886165	5.33295850407026	5.51508794277368	5.65989887728898	5.61738077242099	5.65937944998873	5.70398937146176	5.89146536401437	5.76870042609086	5.7764856725805	5.77480550489931	5.71398718342628	5.57700275465268	5.51485762621373	5.5510914521438	5.56624587721021	5.59807632770228	5.60866437462977	5.62647126112802	5.49154849522313	5.69557073864723	5.67769427535135	5.5969083151639	5.58704989209581	5.64963845003625	5.55724158413547	5.59368840873007
Ago1 (argonaute RISC catalytic subunit 1)	-0.0365417608647821	0.649842908512183	0.649842908512183	1	FALSE	NA	NA	NA	NA	NA	NA	4.0781913787916	NA	NA	NA	NA	NA	NA	NA	4.03838350195622	4.29287007479184	NA	NA	NA	NA	NA	NA	NA	NA	NA	NA	NA	3.85908498054938	3.91328198318617	NA
Ago2 (argonaute RISC catalytic subunit 2)	-0.00664824766320904	0.677710267731502	0.677710267731502	1	FALSE	3.24812643978146	3.10879875184509	2.96927023759442	3.73980490759039	3.11354882154207	3.64481382138335	3.3067624000862	3.00647038289335	3.02788653940211	NA	3.29308056225318	3.4111414751809	3.13684268366934	3.35346444815542	3.71300289093767	3.4564382019388	3.58521495026462	3.26892538927448	3.3189747627163	3.47990311014117	3.47224080252537	3.33479707513389	2.93207818415633	NA	3.28851507947009	3.28163742568383	2.73265777382271	3.01122188724567	3.45827700069581	3.35905725196097
Agpat1 (1-acylglycerol-3-phosphate O-acyltransferase 1 (lysophosphatidic acid acyltransferase, alpha))	0.0373473421624657	0.549623817983984	0.549623817983984	1	FALSE	5.02066664983635	4.79992138209747	4.92954484764573	5.19373626685293	5.03132020100535	4.92189804881988	5.18973759929792	5.12226685199746	5.25431058547323	5.15587873270414	4.82595857771618	5.07791803593689	5.23756371831768	4.85171906302582	5.12690266849364	5.27871334738022	5.25728222977829	5.04945651867059	5.17411474987598	4.95346547007324	5.06679098777067	5.20634237069754	5.02831276816574	5.19387816779393	4.98611508416956	4.99812327631197	5.06787960480957	5.30860842942158	4.63839826223585	5.09207209450293
Agpat3 (1-acylglycerol-3-phosphate O-acyltransferase 3)	-0.00858230464594847	0.658972804561703	0.658972804561703	1	FALSE	4.63854307129863	4.70755792038084	4.51696696123925	4.84338594611222	4.90958111597968	4.66884528302107	4.46554355005347	4.34086131597581	4.59459632011843	4.54953980286039	4.6932025721886	4.34062635573411	4.70040642479445	4.49865297868563	4.74248056173857	4.58155612665299	4.47840885006123	4.67787464816535	4.6970342710633	4.63818971164694	4.58957175397375	4.75022059125293	4.77583543225028	4.54968149087065	4.7081486017418	4.53213614352434	4.42360506159868	4.61796254339771	4.6108831036753	4.45094728061669
Agpat4 (1-acylglycerol-3-phosphate O-acyltransferase 4 (lysophosphatidic acid acyltransferase, delta))	0.0480084719849958	0.507259626828615	0.507259626828615	1	FALSE	3.38115875814543	3.5186106707767	3.62718657448414	3.42881238357891	3.58604411644661	3.45147489480895	3.89342046107003	3.56534126974821	3.32445060465607	3.34416095412944	3.6830563620006	3.60056711217628	3.53555533339931	3.57502182592942	3.80535437251413	3.56076385856224	3.62646249999058	3.71024990747306	3.60888019314598	3.31638617143163	3.85688612147126	3.84873810107701	3.63667101803003	3.62984617896092	3.41862174713067	3.57823832292326	3.45949719419427	3.8086321721094	3.42798154644492	3.55248774069392
Agrn (agrin)	0.0123136594477291	0.649713570172129	0.649713570172129	1	FALSE	3.98334023603978	3.86608702021733	3.86713538986883	4.03691647791021	4.26883109513853	3.97204007746849	4.00597479527682	3.76978231615379	3.877744249949	4.13915839470588	4.04893364519792	3.81568813501012	3.92951644301154	4.02181726434766	3.80427044269184	3.83726713546394	3.86079399365606	3.91568342185396	3.67562401061628	4.00404289292381	4.03521039518817	4.25682951541178	3.89778254466142	4.0006941299768	3.73797873160955	4.15025908379569	4.15279185163912	3.89032022027522	4.09632933020071	4.08033361743118
Agtpbp1 (ATP/GTP binding protein 1)	-0.0919281201402312	0.589902864994752	0.589902864994752	1	FALSE	NA	NA	NA	NA	NA	NA	NA	2.4683017880683	NA	2.80964904318438	NA	NA	2.10179796828508	2.55905367643227	NA	NA	NA	2.57934188699862	2.84545793494078	NA	NA	NA	2.18639913439296	NA	2.48582608929515	NA	NA	2.30941778082506	1.9501921666611	NA
Agxt2 (alanine-glyoxylate aminotransferase 2)	-1.04561195825181	0.526056368510698	0.526056368510698	1	FALSE	NA	NA	2.88838088605774	0.390293482713644	NA	NA	NA	NA	NA	NA	NA	NA	NA	NA	-0.0175207322561119	NA	NA	NA	0.0414392539199453	NA	NA	NA	NA	NA	NA	NA	NA	NA	NA	NA
Ahcy (S-adenosylhomocysteine hydrolase)	0.094651526451696	0.087068746615989	0.087068746615989	1	FALSE	6.87244710883425	6.88048962668782	6.87748660282967	6.94477647216958	6.95862231110104	6.90723920478815	6.79926866797294	6.82079165850631	6.83347203685123	6.84740818691281	6.85323468928609	6.74521043599834	6.78637419065712	6.67020301237266	6.77138382205966	6.89117612475454	6.84809709023201	6.81199755922904	6.92298274263728	6.84728289641347	6.88533031547617	7.00061977488016	7.03599773043737	6.9672031985911	7.09361299176073	7.05524989314077	7.06099848768388	6.8545816853503	6.86850157728687	6.84454885592944
Ahcyl1 (S-adenosylhomocysteine hydrolase-like 1)	0.0828029030978995	0.172154467816619	0.172154467816619	1	FALSE	8.06831611169965	8.11377341542283	8.155056007566	8.28540221886225	8.32757958910664	8.25693987763276	8.04604353181499	8.04776193857145	7.9255663077531	8.14511697750225	8.11945993445933	8.15898829864596	8.11013352316379	8.02148527964361	8.08576986404181	8.15438270379988	8.11808454267866	8.15988142551962	8.33311061488709	8.30416876269798	8.28721831617897	8.22938603897408	8.14585574335401	8.09583477607428	8.28812781590126	8.34210578897406	8.26056204903997	8.10575663794194	8.19820927968079	8.08675192665229
Ahcyl2 (S-adenosylhomocysteine hydrolase-like 2)	0.0328083613305618	0.541193281380935	0.541193281380935	1	FALSE	6.03192666867396	5.91754632622448	5.56002400709624	6.13466657824951	6.15589896603323	6.15256676148822	6.12456801274334	5.91894908103707	5.98508140498967	5.948841432337	5.89215541506087	5.92700752907241	6.14693009971216	6.06630880791145	6.08176782137895	5.86116632960063	6.01614639003951	5.98085931718502	6.06403997013117	5.91178504247721	6.0472526307685	6.20799238479747	6.076176394999	6.15763797162481	6.04424328426493	6.20589097310111	6.02164406446813	6.03258577527193	5.91946641999864	5.98947738323894
Ahi1 (Abelson helper integration site 1)	0.340320264769267	0.326074961883497	0.326074961883497	1	FALSE	3.99096393392218	4.08497416864835	4.1168637576909	3.04102214466109	3.4412709904386	3.18742413191478	2.99795533492789	3.24605078975556	3.24095233271383	NA	1.91943543256537	2.72470701807694	3.30839582660535	2.54443345421492	2.72535725913182	3.41963327034522	3.19557595446364	3.20262929088527	3.22608151520316	2.30811036533478	NA	3.95441967813292	3.81998488772827	3.99147196027664	4.00703399665106	4.16885861608786	4.1549800867704	2.95047774591193	3.41115503695776	NA
Ahsa1 (AHA1, activator of heat shock protein ATPase 1)	-0.0558381918150315	0.221908494722906	0.221908494722906	1	FALSE	6.89383542643845	6.73362549840823	6.71651083045041	6.783705463748	6.76217604336545	6.79565007727105	6.72023741680109	6.6687715492385	6.64317074682471	6.71623643645198	6.64196646487124	6.63325246087603	6.67650719801811	6.73837604056903	6.72215176689501	6.64343486130583	6.58121866258502	6.61534419602317	6.58653808494448	6.54596373715744	6.65007520892099	6.74515664223119	6.74746796488496	6.78547208540816	6.67496903062497	6.70853213908981	6.71667544180249	6.72245236252155	6.59058704991503	6.69471307558671
Ahsg (alpha-2-HS-glycoprotein)	0.190292501999554	0.246104145076334	0.246104145076334	1	FALSE	5.99725175504319	5.44932695889267	6.5080593742286	6.22065692354117	6.5937899798335	6.04219561398629	6.12538247222641	6.08743950334768	5.4606868728517	5.87724854507261	5.8364973003003	5.79214736292244	6.35443452878624	5.86085109140549	6.42488514722227	6.40028003845857	6.44265658658373	6.62839012791796	6.14833421229508	6.24656960228091	6.01206355243544	5.98907541109698	6.23059499680611	6.21701739876469	6.37653349809072	6.19454412738886	5.85378611193413	6.33260769328198	6.10543922907742	6.30734837324129
Aida (axin interactor, dorsalization associated)	-0.0104092924370575	0.668974244067512	0.668974244067512	1	FALSE	3.82260779406025	3.20568183629959	3.56144834178548	3.32528566428151	3.53754457196457	4.03536877646409	3.1554610534072	3.42537873503381	3.55352024777495	3.50988582438094	3.45526803160157	3.98565525669184	3.54926254693523	3.63411693783391	3.49913153635825	3.67171230471581	3.70887144324173	3.22657942974585	3.7924805777037	3.82413647229101	3.7445163423989	2.81768055490006	3.40250390087259	3.48240947187384	3.45769934501606	3.59261251105022	3.21299881519006	3.82495110551803	3.65901117119815	3.68131432260132
Aifm1 (apoptosis-inducing factor, mitochondrion-associated 1)	-0.0918822795549255	0.0991098366043001	0.0991098366043001	1	FALSE	5.18736395125828	5.22188867825744	5.16928767037828	5.09985483452283	5.16042006185425	5.13389227019756	5.19160607617857	5.09843219106163	5.12434467957524	4.98694331436095	5.24518758928625	5.33611196836911	5.10121723627157	5.04064699384643	5.0444072347083	5.22528264314579	5.14890157439543	5.03289869036716	4.98849382944993	4.97150676763213	5.08103704566457	5.16229867102143	5.04106333518524	5.12217572334094	5.03132902418066	5.07767881844814	4.93454952562042	4.97665691113976	4.98830749199214	4.98119050521906
Aifm3 (apoptosis-inducing factor, mitochondrion-associated 3)	0.0764293996858676	0.446387773085845	0.446387773085845	1	FALSE	NA	3.06648361673194	3.08882851173536	3.31271308835888	2.92996706392843	NA	3.18296396890916	3.01289400298704	3.48040731617091	3.22364650555011	2.74518353936549	3.04617671330514	2.91157846247768	3.16575439928823	3.33856703700115	2.95518259043492	3.35524184393088	3.09545525691249	3.34000673161013	3.13472694449004	2.99540672883455	3.17832264647904	3.33963625445237	3.30949927306963	3.29975458176264	3.40597874928106	2.78341893634978	3.32374474638863	3.21134556397091	3.15544810017805
Aimp1 (aminoacyl tRNA synthetase complex-interacting multifunctional protein 1)	0.0623592627267315	0.460209584111989	0.460209584111989	1	FALSE	4.95705095125581	4.28546880325066	4.11764517907622	4.51648798090997	4.46311234939834	4.73514304094813	4.50051526979887	4.49638564924248	4.80003531777986	4.5160214524752	4.65191274464578	4.74342879584595	4.69723448702504	4.51700476870383	4.49790611159425	4.67054012077029	4.68871189769603	4.60718825678267	4.75116911049836	4.74896565870053	4.5935987812293	4.68169662751288	4.69399982456512	4.52716419273721	4.61127863026698	4.4676903161149	4.69477992479472	4.58807296201777	4.3659024600849	4.73998307907973
Aimp2 (aminoacyl tRNA synthetase complex-interacting multifunctional protein 2)	0.0222391140816056	0.645742569208216	0.645742569208216	1	FALSE	4.24656770220915	3.5089356618644	4.46905240985469	4.32691120391296	4.27799962036785	4.35446626585907	4.43100777785908	4.70190940846775	4.57778530339417	4.59113483320631	4.70270740526108	4.43854570032254	4.59438134010448	4.66815884591937	4.61564582007218	4.41315400413905	4.12920057487283	4.3050950106667	4.65840573356051	4.71177020386319	4.64491185621786	4.55208191065311	4.32951830959071	4.37385002141673	4.32114882914459	4.32836257135524	4.29554671702105	4.64389081404022	4.70535315133554	4.42650630202183
Aip (aryl-hydrocarbon receptor-interacting protein)	-0.0026399169647755	0.680030555601183	0.680030555601183	1	FALSE	5.32100086541922	5.18844444535268	4.83448369128736	5.11599455277856	5.13592471247907	5.17647437532617	5.11447530631292	5.17823260013443	5.11296279608443	5.09622811330371	4.98288864760303	5.0655464627887	5.18477618520242	5.16559443071768	5.11829327140361	5.02762295736631	4.85507277654477	5.06310597398935	5.28589043302912	5.17069423368708	5.22904181007474	5.21151455649777	5.31671778202305	5.09662450559614	5.11452111521151	5.13872847463909	4.8935612229342	5.05398451103193	5.11479593806193	5.17984541103538
Ajm1 (apical junction component 1)	-0.0135996186511354	0.658069229254468	0.658069229254468	1	FALSE	3.34016344331109	3.50525580093216	3.3588463306051	4.03234773806137	3.96588584681802	3.93750447344938	4.06989975901739	4.00923966489746	4.01020694286926	3.89342046107003	4.07109332867514	4.15500438185968	4.09230893746096	3.97340922896655	4.22491235936227	3.670262507814	4.03858543036048	3.93933943081413	3.88732054948833	3.95088828368592	4.0351487977738	3.83868961825104	3.97601529373582	3.79890073861797	3.80610748219378	3.73604197374997	3.79964686372579	3.93687346182423	3.94294607637171	4.07873790918186
Ak1 (adenylate kinase 1)	-0.0252435607504178	0.439494133236213	0.439494133236213	1	FALSE	9.08908760993037	9.10506254280885	9.13094373627022	9.13501149417822	9.14075820927962	9.11315090452022	9.05965811487029	9.16045636718144	9.19269720563005	9.05005813331729	9.06071214165313	9.09762133028424	9.0155516489286	8.99750129872965	9.03369829875055	9.07728573215741	9.10850616161636	9.07444656450478	9.02259529700298	8.98140744926664	9.070891070939	9.03264638032572	9.10453061376984	9.11615158907359	9.03368178239911	9.08307505014711	9.14928477342514	8.99617121846128	9.02436400911417	9.12827793287336
Ak2 (adenylate kinase 2)	-0.0468453039420782	0.497223672998049	0.497223672998049	1	FALSE	5.08853597686951	4.70477238850954	4.67461883313389	4.82082739108088	4.86818793799683	4.94037350629155	4.87949503116791	4.90993627399379	4.61437415764678	4.85450937862042	4.7325731212952	4.89473532123581	4.84422494284969	4.47075159397581	4.55192200686333	4.81346312205067	4.71344288119426	4.57896285841503	4.75932630467852	4.49924636658261	4.83804917015545	4.91172513252968	4.87302077783632	4.64089273800839	4.6819102243759	4.88489580627207	4.79934120634925	4.52953987466219	4.81050480010432	4.81283703918509
Ak3 (adenylate kinase 4)	0.0678487266060503	0.221908494722906	0.221908494722906	1	FALSE	5.63506363579467	5.65531461576054	5.52235083852621	5.83376548967738	5.81222608992793	5.71087254136082	5.67466120025346	5.65000338266271	5.58810295312125	5.62345721312117	5.70530891096599	5.65334095976804	5.6083006621683	5.60014484458989	5.638392469571	5.72459843417957	5.70675707821036	5.89541896301644	5.61967417462802	5.51541915555306	5.62026675357911	5.82356850266618	5.78351427719439	5.7754930827456	5.74276078668894	5.83211530675535	5.78958320110143	5.70953327044807	5.73174804170986	5.65858567788375
Ak4 (adenylate kinase 4)	-0.00189543962078004	0.683124634965446	0.683124634965446	1	FALSE	5.82237835255492	5.85972858212918	5.90412277677229	6.30255119429588	6.34501840621183	6.34758593740297	6.20271939431867	6.11108766656312	6.20364948128107	6.12444394302931	6.20020614137959	6.21506504900255	6.2592781372682	6.2285801451955	6.29262348573426	6.26309827373177	6.18948261939919	6.22333179940016	6.09250557215994	6.11198069069275	6.16061972984868	6.21931955982157	6.19159028524696	6.22734253943344	6.10357107344585	6.05539307403629	6.05511320721063	6.11492708505995	6.19926794098063	6.18306364835985
Ak5 (adenylate kinase 5)	0.0876392614386952	0.329749517332667	0.329749517332667	1	FALSE	5.53576060051522	5.49835938475486	5.51519204641251	5.70736189321708	5.68201982101588	5.7125627664528	5.87439862086789	6.01655649036365	5.9641190309598	5.72972405653043	5.71580278753584	5.56414644069312	5.76651035717711	5.76861839155677	5.81006772807969	5.97989044126248	5.96434779964383	6.02127316915308	5.69611347613852	5.76626916698375	5.64258894712786	5.92531587479002	5.92635767497717	5.93131430019441	5.61741016041929	5.5231855517306	5.59820737214204	5.83078011248526	5.82026067026297	5.93247462040182
Akap1 (A kinase (PRKA) anchor protein 1)	-0.227514718326453	0.432318280309755	0.432318280309755	1	FALSE	NA	NA	NA	2.30542776717878	NA	2.19280331487655	1.39365232841272	2.25993529644865	NA	2.65041992519221	NA	NA	NA	2.22697085797828	1.82620067324152	NA	NA	2.00879880093705	1.45654333931247	NA	1.79993691931128	2.41381068702498	NA	NA	1.6804863977326	NA	2.0085442571475	NA	NA	NA
Akap12 (A kinase (PRKA) anchor protein (gravin) 12)	-0.132597573239189	0.207562231510483	0.207562231510483	1	FALSE	4.48787218265796	4.72450293907363	4.47820173089234	4.55561372191294	4.85109937011867	4.88501299018059	4.65889695712685	4.5359907137689	4.50187857473181	4.72274470000552	4.83091444788652	4.55542966712588	4.61231121089578	4.69050649292008	4.77529290232225	4.52507285811325	4.62798613768856	4.2716198949531	4.37455961200955	4.22865709960204	4.56395737196316	4.47836354528379	4.37936450326852	4.5430627624444	4.99653788954139	4.38641090864237	4.78590621225709	4.76287497911332	4.61099527894827	4.34193594920307
Akap2 (paralemmin A kinase anchor protein)	0.192845886365151	0.349715058476916	0.349715058476916	1	FALSE	2.75865922256976	2.76908407408412	2.96225841877346	3.27090414379992	3.45077576445	NA	3.01169242161522	2.93442214303666	NA	3.32083989252267	NA	3.17972122894032	3.03611821200022	NA	NA	3.19190054538708	2.87712974692268	3.39090151305981	3.59867486554181	NA	2.62933796693223	3.59810313321516	3.62993940943954	NA	3.47344924770019	NA	2.84684629930266	3.66398213375599	NA	2.98496296273108
Akap5 (A kinase (PRKA) anchor protein 5)	-0.279646916885029	0.0812876044687704	0.0812876044687704	1	FALSE	5.72734053794251	5.86888921037502	5.80333037765061	5.09226664692716	5.23592231585762	5.08209793390845	5.87370494296439	5.91506909150588	5.86963949059261	5.58468595766876	5.57639817933319	5.65681953923167	5.68692346897085	5.73843819465801	5.66143038417916	5.42352438824433	5.39804247863196	5.4422767171829	5.59889516023237	5.54514055830004	5.54025050259389	5.24755540200082	5.2224722826015	5.3556893742562	4.98538657677202	4.95838335194177	4.78602648935619	5.5049222463492	5.59683975443779	5.57284723558948
Akap7 (A kinase (PRKA) anchor protein 7)	0.165618721457813	0.0988528611942836	0.0988528611942836	1	FALSE	5.09482721717667	5.0795317173198	4.97246750249675	5.26154209800722	5.13998921039924	5.18094745667722	5.07636241277125	4.95386119391073	4.9743273944683	5.25869227890361	5.18482774806001	4.97464402604025	5.05044945648735	5.07445833906874	4.97585026027117	5.10382911095295	5.24339870262376	5.36017813299411	5.50216827029478	5.19841950245453	5.38743836857109	5.36138588226599	5.50955967245479	5.2176727647131	5.45195287855826	5.19422891856057	5.1348739483063	5.11173245207597	4.68298335097584	5.27723717812345
Akr1a1 (aldo-keto reductase family 1, member A1 (aldehyde reductase))	0.0262061856971347	0.337336350353453	0.337336350353453	1	FALSE	7.21803522095555	7.14005262740927	7.20943386961829	7.19229281447077	7.20877084844755	7.20583233967308	7.15082365911617	7.1707362892495	7.17317741512042	7.08735675683242	7.14897476615853	7.12112940253069	7.12943758313345	7.17191734949879	7.11754960237114	7.17232749165762	7.17629284917525	7.20936563150614	7.13869161838568	7.13221694654062	7.18210628226266	7.17610331948127	7.22206069215359	7.20036898850333	7.19257885897454	7.18135106418884	7.20968729720921	7.17945133483696	7.23172999504982	7.2342809601171
Akr1b1 (aldo-keto reductase family 1, member B3 (aldose reductase))	0.0335867389206025	0.294950621339253	0.294950621339253	1	FALSE	7.60976973412173	7.52304437478581	7.58324075935156	7.53257411519601	7.48907724710712	7.53724170094329	7.62317917093627	7.54366600252754	7.55292265145745	7.63584869147178	7.62227150248209	7.61806976345255	7.58359429747315	7.52760211240087	7.54756550416782	7.58185586112115	7.54060078528194	7.53012537926877	7.57943662858728	7.64121363917796	7.60719713575291	7.63494896159632	7.57680176147271	7.62269612816767	7.64750879398111	7.6469114658119	7.62877359520165	7.66485256892144	7.56410374991986	7.56644225742143
Akr1b8 (aldo-keto reductase family 1, member B8)	0.0429393927859242	0.511673704642108	0.511673704642108	1	FALSE	4.77076562947208	4.56030531764726	4.89012562569305	4.95917663672489	4.77617243548421	4.93415790626138	4.62153030446164	5.00322442417317	4.82900723461057	4.97893692586431	4.74359574981711	4.85625868304681	4.87926465757107	4.75758868921393	4.84593157350993	4.7330668576976	4.79336010322821	4.67225560315832	4.80265852739285	4.55602469284367	4.76145017376855	4.90198672548991	5.02162185785152	5.03150988738396	5.1791726301228	4.93571431858633	5.02196824215092	4.93378034118133	4.88944433788246	4.81611838660185
Akr1c13 (aldo-keto reductase family 1, member C13)	NA	1	NA	1	FALSE	NA	7.85656870161141	NA	NA	NA	NA	8.20313751812041	NA	NA	NA	8.16544972024851	NA	NA	NA	NA	NA	NA	NA	NA	NA	NA	NA	NA	NA	NA	NA	NA	NA	NA	NA
Akr1c6 (aldo-keto reductase family 1, member C6)	-0.238913344629813	0.229077568614745	0.229077568614745	1	FALSE	6.21363890219885	5.88129508938161	5.94742070011076	5.20632283260047	5.36387192485753	5.41201594881961	5.2832550754013	5.13869161838568	5.41222601467767	5.16398974468503	5.17945133483696	5.21258101109356	4.76023159362309	4.98456656599049	5.32406530646854	4.7380868537273	5.34545669933594	5.2810898905212	5.30273944060537	4.6136730866753	5.24784778335666	4.98169741825672	5.16895887384169	5.42354119556517	4.72396259055858	5.46062790363295	4.86252578069546	5.41004254766206	5.42537202068641	4.91430140856314
Akr1d1 (aldo-keto reductase family 1, member D1)	-0.604771002774543	0.26592053252768	0.26592053252768	1	FALSE	4.10600485957781	4.26115467261557	4.14251146591637	3.0169990004791	3.63993828574137	2.7519242645692	3.00931492089189	NA	NA	3.37399614213124	3.14658842913624	3.22121356713578	3.28079006778729	NA	NA	NA	NA	NA	NA	NA	NA	2.92782630784942	3.37402397297041	NA	NA	2.23395553157887	NA	NA	NA	NA
Akr1e2 (aldo-keto reductase family 1, member E1)	0.0212211193024831	0.623342267110917	0.623342267110917	1	FALSE	NA	5.87563755549839	5.2020454409859	5.6378565474686	5.53444451838654	5.14877957987139	5.53873990334854	5.34162289367714	5.34417160883472	5.7005562388042	5.6370740334153	5.56805947435856	5.45704263723049	5.37762006747915	5.46101443573801	5.42118289646456	5.56963387184342	5.5760625306736	5.4795895085449	5.48739309081508	5.55203271137468	5.68551131171542	5.64721951652289	5.38331721817056	5.3341642129921	5.4977337027281	5.42984021723064	5.68119904903751	5.53310542543792	5.35247252787546
Akr7a2 (aldo-keto reductase family 7, member A5 (aflatoxin aldehyde reductase))	0.0348127982946655	0.516228822607707	0.516228822607707	1	FALSE	4.55768578486822	5.03000936012721	4.74118111569838	5.05867582565329	4.91669637595488	5.06023765464095	4.88815874770891	4.73710264368534	4.80186223818074	4.85750831070474	4.87827412223834	5.02669827052002	4.79064694327335	4.81634882575506	4.7172102990196	4.86432483485003	4.8475359720137	4.92905242147109	4.80310818488496	4.78343046140204	4.79733469409407	4.80468346437097	4.88465164255399	4.9430961577784	5.03774241148602	5.07194711245338	4.9459634641651	4.95306032264923	4.86771364516138	4.86684370311465
Akt1 (thymoma viral proto-oncogene 1)	0.0722645833544946	0.626799144552444	0.626799144552444	1	FALSE	NA	NA	NA	NA	NA	NA	NA	NA	NA	NA	NA	NA	2.47985914536614	NA	NA	NA	NA	NA	NA	NA	NA	NA	NA	NA	NA	NA	NA	2.55212372872063	NA	NA
Akt1s1 (AKT1 substrate 1 (proline-rich))	0.0614741846219851	0.45771835584003	0.45771835584003	1	FALSE	4.00168516525231	4.10406822646372	3.98523627634949	4.34397626006754	4.39797404932677	4.24618763754782	4.52635056052912	4.36069435887201	4.22493550488325	4.09339115325301	4.38395998103173	4.19942893085383	4.18485947813332	4.38183016382498	4.21144836362666	4.40115941146501	4.18365324448266	4.35906428214179	4.31599364293126	4.23309043174766	4.37053397609463	4.12826040211823	4.41023933077602	4.16557433290939	4.58669870087205	4.41195495622806	4.54158298301385	4.21077068544152	4.31690599866554	3.93265650045767
Akt3 (thymoma viral proto-oncogene 3)	0.0861004355369793	0.462297130703123	0.462297130703123	1	FALSE	3.47791041924365	3.77261413506541	NA	3.59757884613516	4.07895134139482	3.46150236651468	3.66351540977422	3.44222694522182	3.87282875953489	4.10457988440502	3.55302866989387	3.4870618134932	3.62509511059851	3.80708696809637	3.68056066039112	4.06125777090295	3.71758321030435	3.94450241219409	3.31578647229188	3.77735658800714	3.82644679595085	4.15124999044067	3.8163539462071	3.75413924405858	4.02146196012074	3.74537718393072	3.86074434160224	3.73545718956974	3.57438008728656	3.30141790779001
Alad (aminolevulinate, delta-, dehydratase)	0.017216931961094	0.62868085986667	0.62868085986667	1	FALSE	5.00204087095387	5.11358382548578	5.17761886032181	5.06116270579983	4.96891557184711	5.11844278983545	4.81375041339453	4.94073995514672	4.83967746869807	4.93961212266535	4.80240521031429	5.0925753393211	4.90847668796254	4.95856895472098	4.8490835278753	4.73645334649735	4.86084860894163	4.78669044762984	5.05659219838263	5.05969272079486	5.14860470306191	4.97622155902218	4.80622093039896	4.92596619822215	5.19782215387756	5.26566192452189	5.14765674596454	5.00065807949943	4.87724854507261	4.99857012187162
Alb (albumin)	0.326341445040713	0.0389662522231988	0.0389662522231988	1	TRUE	9.39024205663043	9.43219945455848	9.48041256738981	9.64927414371978	9.66919334066804	9.71509199387943	9.16201864735086	9.1314763063562	9.21737856549515	9.15996213290979	9.18202183671591	9.22619541097058	9.57684521161893	9.61545859988437	9.5969221014382	9.48845877308984	9.52307770947699	9.51283328208576	10.1088380520497	10.1370936089749	10.1370039245903	9.80342563877674	9.79503797566912	9.76676078124533	9.9599816530796	9.9297806436939	9.96735596584594	9.30948090133604	9.31780376174183	9.34288137354064
Alcam (activated leukocyte cell adhesion molecule)	-0.0054883452171655	0.666906048030591	0.666906048030591	1	FALSE	5.88795655259242	5.90441424953916	5.79105867205662	5.66605495343112	5.65965631089077	5.54837805255455	5.87312908457891	5.96012475870633	5.90900739912035	5.84335328068355	5.84454132389303	5.86328681152851	5.93091470719705	5.88069287094019	5.97507985438749	5.84922367748161	5.82292640229528	5.77721717163931	5.96577505138428	5.94718923126551	5.88988234554905	5.86884230490347	5.95826733807814	5.92672770078589	5.73335705244406	5.70609950303618	5.65959637643861	5.76747736337698	5.8342890029362	5.748453182228
Aldh18a1 (aldehyde dehydrogenase 18 family, member A1)	-0.0848039813734317	0.248379494731855	0.248379494731855	1	FALSE	4.73820037323059	4.84745579444975	4.57818396809009	4.81760279360685	4.94338689608214	4.74466702675126	4.78723393401383	4.74327259560579	4.87807789593286	4.8679310487332	4.77943833870792	4.83187217554008	4.8694124732765	4.6245513008666	4.89253188824914	4.81212338398023	4.64837340213023	4.69426176239426	4.63264047586563	4.53238553871162	4.59826395583419	4.94274437989282	4.91434925121083	4.49166072416579	4.58737699334112	4.7651315840689	4.63511588936829	4.86547346957541	4.84954396832339	4.70231400367244
Aldh1a1 (aldehyde dehydrogenase family 1, subfamily A1)	-0.324670776069459	0.011547632571459	0.011547632571459	1	TRUE	5.84374772909089	5.76551883419757	5.81478623919836	5.73293665790816	5.78055420255194	5.8689015536667	5.42217580315068	5.47969943851347	5.47538325124755	5.4803071354112	5.47326090079958	5.57567235436476	5.28373290612877	5.20851725980554	5.24196599450679	4.90052390079551	4.86897314267599	4.94642675812565	5.41728882566264	5.45058773291512	5.32458021456006	5.20557236943827	5.25329724181313	5.25840962549227	5.30253839996594	5.45884130445716	5.35587609783149	5.24516476640727	5.27641477660092	5.31260346275867
Aldh1a7 (aldehyde dehydrogenase family 1, subfamily A2)	NA	1	NA	1	FALSE	NA	NA	NA	NA	NA	NA	1.29205138403792	NA	NA	NA	NA	NA	NA	NA	NA	NA	NA	NA	NA	NA	NA	NA	NA	NA	NA	NA	NA	NA	NA	NA
Aldh1b1 (aldehyde dehydrogenase 1 family, member B1)	-0.0077466717227398	0.660644579238686	0.660644579238686	1	FALSE	5.55706080123459	5.60638892560603	5.51075309304025	5.41042591066177	5.09228356328944	5.3073702333059	5.66532454614497	5.67781546582152	5.64853159379528	5.51970229295753	5.58013040601013	5.60932059925819	5.57965988033704	5.44863009011261	5.52835877448283	5.31974075457144	5.50491589218006	5.49969603031278	5.41436897084663	5.45301376615023	5.39573804765518	5.5846017818692	5.53415189257778	5.57266536646173	5.43695134683612	5.69894353368254	5.49130797522931	5.53237618717009	5.5543801062302	5.63270444844369
Aldh1l1 (aldehyde dehydrogenase 1 family, member L1)	-0.0182674096020666	0.520988833206655	0.520988833206655	1	FALSE	6.83500188936888	6.78796783823314	6.77216279012984	6.96488376196426	7.00293875022631	6.97619176696962	6.76937504934982	6.76900470700717	6.79749293141406	6.85696079834869	6.86242659401655	6.84567821628702	6.82903768866914	6.80721322183605	6.84665628065244	6.82363473485639	6.90896898314783	6.83975807969664	6.80144323429171	6.81703480443322	6.82774282392322	6.84152031930818	6.79644201431254	6.80810183860815	6.82713307343459	6.838561047152	6.8496615572707	6.82169746130927	6.82809839273307	6.81918277596446
Aldh2 (aldehyde dehydrogenase 2, mitochondrial)	-0.0115601937104257	0.626799144552444	0.626799144552444	1	FALSE	7.23015496885371	7.22989550083389	7.22613277904711	7.32142306323736	7.31542131594578	7.3766463588732	7.21998162271953	7.17795764509956	7.17878434452529	7.37788724511564	7.36734485365458	7.33051358400667	7.32995774961502	7.29815423724763	7.31997011168046	7.38292658257124	7.31236566999604	7.31170291082736	7.14190276743519	7.06950884353959	7.10027336331932	7.23866268160314	7.28745382543098	7.24547664784011	7.33368312357605	7.40136594369431	7.40053792958373	7.28074293651727	7.27859813410626	7.34162111475847
Aldh3a2 (aldehyde dehydrogenase family 3, subfamily A2)	-0.110670839812705	0.105329247534695	0.105329247534695	1	FALSE	5.05234633147889	5.00071215487767	4.76150868228585	5.1692756425572	5.06070457702519	5.17444237359613	4.98218133117262	4.9428991727301	4.90763098904478	4.74104625136319	4.99226992614006	5.00870200788647	4.96851013277312	4.78264969292916	4.92088874164952	4.82974810092972	4.98672492618431	4.92009794188336	4.82122549419163	4.77393304762521	4.82165409779954	4.92031235814379	4.88716942706992	4.94394007490523	4.82605521735639	4.96268319935237	4.69814623051584	4.75659635050171	4.81262657327555	4.8447923705848
Aldh4a1 (aldehyde dehydrogenase 4 family, member A1)	0.0160249846538398	0.617484073091413	0.617484073091413	1	FALSE	5.58121263572351	5.59075469967522	5.48722906980423	5.47175323973218	5.48443141070336	5.57077560250586	5.22295908308695	5.41512315675397	5.41022236777164	5.39678970827808	5.43519852149818	5.5403032054247	5.32526047558755	5.45322782587645	5.4409156652341	5.50467441301263	5.60901321587411	5.57969909667161	5.1990048212967	5.33263633409515	5.35079424196177	5.56756978439936	5.52958360054925	5.61344030291342	5.52532974212049	5.39014487524741	5.53476820545415	5.43200731520505	5.50452823493112	5.39333725373136
Aldh5a1 (aldehyde dehydrogenase 4 family, member A1)	0.0172391111664813	0.580555210858526	0.580555210858526	1	FALSE	7.34513021022606	7.38554320409816	7.33807671404807	7.30664503108358	7.39324457161056	7.35081545354226	7.20465917041364	7.20662368996032	7.28490273797141	7.35714728949147	7.3463541635995	7.35901155495062	7.32471161271499	7.32004234258992	7.2966501209362	7.31120337054034	7.30164251479311	7.30336066188385	7.19099997519571	7.22982822372908	7.20259403148813	7.4236622024954	7.38581927010017	7.31772915788469	7.50332488088562	7.46975576326468	7.52737534916983	7.32722028071644	7.29928129627438	7.28434755631256
Aldh6a1 (aldehyde dehydrogenase family 6, subfamily A1)	0.0859147404952075	0.0521915653133241	0.0521915653133241	1	FALSE	7.07930343552968	7.10895301990547	7.00022540349095	7.10413743671561	7.13169236568944	7.09493275371565	7.00644390199107	7.03064506808518	6.98527271425345	7.07872723674232	7.15762988807693	7.11628157307595	7.07977276074767	7.06908988795192	7.04955453635309	7.20099666084225	7.20323052684502	7.21470767319764	7.13019986739579	7.02390956286042	7.02107991045764	7.21541651167549	7.08976295395591	7.14699117650997	7.24522943029333	7.28696429251934	7.22569909883436	7.15161531704302	7.1019966745458	7.1235834327765
Aldh7a1 (aldehyde dehydrogenase family 7, member A1)	0.0549172137537781	0.292745861061484	0.292745861061484	1	FALSE	6.24184399617866	6.29729231363174	6.32176037183977	6.40119867193332	6.39413681880986	6.41928606065046	6.19518615234411	6.28749815228515	6.23751974236922	6.48964087168512	6.43703293795753	6.41872124502683	6.33953471285201	6.28574620512911	6.3273855736903	6.49371457449776	6.49724030796995	6.45135454980845	6.18698380489447	6.31365944248454	6.33794117721753	6.42730781512388	6.38076926888566	6.34912461961399	6.46437094187328	6.48348690202974	6.42096571223885	6.3831461120547	6.3376914707715	6.38978533322555
Aldh9a1 (aldehyde dehydrogenase 9, subfamily A1)	0.0683376460807495	0.349715058476916	0.349715058476916	1	FALSE	5.81044310384517	5.86815582934029	6.03030738311078	5.87185103934613	5.92504996472736	5.81283190623551	5.61514553110875	5.69396638226993	5.70601935784094	5.91201267759138	5.7672972579189	5.77869745361127	5.69556795485177	5.67924080341015	5.56067216203778	5.64373788393077	5.69538978076817	5.77807450047594	5.78547208540816	5.70210894905071	5.77908107991957	5.95312552646821	5.88918146943751	5.95920214449345	5.96214410460336	6.09119839990207	6.04660237496133	5.85913468974394	5.82513433461884	5.78273617467533
Aldoa (aldolase A, fructose-bisphosphate)	0.018885572087245	0.49431057912904	0.49431057912904	1	FALSE	11.0724944052076	11.1247416924197	11.2064954913703	11.0516304019321	11.0450360850956	11.0845028122962	11.1321398142595	11.1477264399886	11.1822018984588	11.0992294440584	11.1633540630513	11.1595308003839	11.0345995295552	11.0906417519178	11.1188697146393	11.0191389467523	11.0821290777235	11.1689791751886	11.1482477665824	11.1688413209207	11.1850178701716	11.1318441023069	11.1440782444201	11.1741204939204	11.1130974967236	11.1795172704871	11.1449322269144	11.0740611620925	11.1309373030627	11.1315354686763
Aldob (aldolase B, fructose-bisphosphate)	0.232958463548272	0.125781398274941	0.125781398274941	1	FALSE	3.62876193230049	3.51306115771818	3.93530886984647	3.16384165362667	3.48982548712872	3.53835191730888	3.29760670032653	3.24070052297818	3.52644446459013	3.40377216832045	3.49222494312646	3.58061585177229	3.5745254116031	3.30012665389607	3.93052919605134	3.66868646711416	3.72831237884361	3.90756369624966	4.09306995515961	3.80353703787742	3.70814308247464	3.85972112892796	3.99571967257123	3.72338381114141	3.88144927563148	3.7405282551279	4.14746138126517	3.35693256841935	3.38780366453333	3.10776150848114
Aldoc (aldolase C, fructose-bisphosphate)	-0.0518228539650282	0.489105791104341	0.489105791104341	1	FALSE	9.60611831088	9.56544485625942	9.56261259212211	10.0392343729345	10.044339470784	10.0432187185761	9.49482559051952	9.50027225603282	9.4797539962332	9.5737759261885	9.59886018325433	9.56127266836611	9.55289384075348	9.56121346924307	9.56982333715989	9.58567240249853	9.59329774144986	9.56206493891414	9.46090020662714	9.47882219044653	9.45445558568564	9.70550279815455	9.71031052965872	9.68760663613962	9.67275238649611	9.6917016507512	9.63529186838676	9.57996264803291	9.5924065794348	9.56556861715516
Alg2 (programmed cell death 6)	0.125491247400281	0.0166079119666613	0.0166079119666613	1	TRUE	5.10081369579091	4.93120554619887	5.00038767220112	4.99866037690012	5.01707117958566	4.99897622504224	5.08437896935622	4.97913819980942	4.96210013520289	5.00156357483736	4.9848627347629	5.03431257271548	4.95593115479531	4.99473810424972	4.96879118788359	5.06550768871292	5.14200900177643	4.98585104274212	5.08286009878091	4.98735725122177	5.12939430626987	5.22615783214278	5.1070810399085	5.13084852186896	5.27383661871628	5.33397823461872	5.2388288866377	5.09041733875785	5.06366256181455	5.03750961636664
Alyref (Aly/REF export factor)	-0.113914979486663	0.378064281692018	0.378064281692018	1	FALSE	NA	NA	3.7752086075178	3.67846633811395	NA	3.78201009121442	3.84840761542678	4.02878129763365	4.1903383039865	NA	4.08079408195824	3.79001087801545	3.86311580048159	3.71255176162017	3.84375275321576	NA	3.52972101613862	3.96454649855644	3.87794052163707	NA	3.60227870589053	NA	3.98901181202218	4.04982241737919	NA	NA	3.42037460355082	3.90743871558785	3.51551061996901	3.72551213911465
Amdhd1 (amidohydrolase domain containing 1)	-0.0953410095633263	0.665746632730422	0.665746632730422	1	FALSE	4.02645483333899	3.79688842324745	NA	2.27531403464849	3.07325469566305	2.8537701460965	1.11200613795225	0.834994307324162	NA	2.75447280132519	3.01130061851503	3.42972307447451	1.53369789380956	2.50059557485773	1.67925713311143	NA	2.35879570489087	NA	NA	NA	NA	NA	NA	2.50924991819237	NA	NA	NA	NA	NA	NA
Amdhd2 (amidohydrolase domain containing 2)	0.12035041001904	0.548910521371625	0.548910521371625	1	FALSE	NA	NA	NA	NA	NA	NA	NA	NA	NA	3.246464334534	2.94314493087415	NA	NA	NA	NA	NA	NA	NA	NA	NA	NA	3.07887963169348	NA	NA	NA	NA	3.35143045375275	NA	NA	NA
Amer2 (APC membrane recruitment 2)	0.0834900946506166	0.530475821488231	0.530475821488231	1	FALSE	3.7720756722191	5.14762825692689	4.94517224469019	5.1686019244852	4.57376229557632	4.48186077012296	5.04944780566542	4.00529218582908	4.71523445524002	4.91233849272716	5.41781201761461	4.76827432496299	4.94814759813224	4.85545655886221	4.90890415387453	5.04721990677556	4.65185535706683	4.7033942156486	4.69367094165652	4.98517706279264	4.80793188468912	4.95636802527685	5.05338073025952	4.76030612151913	4.81579058750426	4.77155813618875	4.73858951515706	4.89840669734675	4.97675771079331	5.06195328401327
Amn1 (antagonist of mitotic exit network 1)	-0.151925452098462	0.444101308513839	0.444101308513839	1	FALSE	4.07666170137189	4.1622503254926	4.69067968459624	4.48841217599573	4.94668875753061	4.41383099204049	5.2604623138421	5.18312122896791	5.09572614126585	4.96536872864737	4.70787261251487	5.18424458370413	5.14638640226843	5.10948593301561	5.17201939576116	4.03896287288467	4.87199638477604	4.86609196714591	4.68531226573983	4.76132251058491	4.85322221122211	4.81206689259224	3.7314873921986	5.24400032056828	4.46140413868588	4.49390347157746	4.86415147002201	4.70216437209286	4.98266508182748	4.95557784361979
Ampd2 (adenosine monophosphate deaminase 2)	0.0225864839975911	0.589902864994752	0.589902864994752	1	FALSE	5.27116418633196	5.37092798120779	5.2437071583529	5.24976767384042	5.16014169065578	5.01119146719541	5.14144096574204	5.06311892033135	5.00961142714044	4.94773627960773	5.1005740402132	4.9061786904373	5.11332127520399	5.01423030160625	5.114375354576	5.01644283292939	5.03473074583197	4.95572661676609	5.08388987188811	5.08009906511561	4.98591022864336	5.32532884387659	5.16433174474095	5.27773931953676	5.26247450146748	5.2444494665799	5.24934293796133	5.14810842553053	5.18868576386678	5.03902430767155
Ampd3 (adenosine monophosphate deaminase 3)	0.068585606436678	0.647655735273528	0.647655735273528	1	FALSE	NA	NA	NA	NA	NA	NA	NA	1.91700394386606	NA	NA	NA	NA	2.02481964172108	NA	NA	NA	2.21799374661979	NA	1.5066374836174	NA	NA	NA	NA	NA	2.39386096745356	NA	NA	NA	NA	NA
Amph (amphiphysin)	-0.0318334856200456	0.421268346110946	0.421268346110946	1	FALSE	8.63369275504646	8.70400390126589	8.67727919131218	8.70504136607336	8.70633714881896	8.75478731152897	8.81861732576909	8.78543938984394	8.8433086786154	8.74264627826178	8.7270627488275	8.78768058923315	8.73911563567259	8.79813154092496	8.73589444639511	8.74526086583342	8.82309013955437	8.79555917143856	8.7568231547329	8.73528184349401	8.76193678604731	8.69306872440728	8.69385629590569	8.58271781543021	8.61568848374919	8.61078863352202	8.6078592049738	8.76153793565472	8.73703772711494	8.76102924143023
Amt (aminomethyltransferase)	0.0419064093515442	0.581621200003713	0.581621200003713	1	FALSE	3.66372033157893	3.62545753657331	2.86748335928711	3.5661575735195	3.37174005930547	3.41670465178296	3.64689994862195	3.64632397186549	3.7915536333886	3.3426685182025	3.70967662633419	3.73022692194637	3.30754947334287	3.54111830402469	3.45528118485653	3.31305570540404	3.94807749531047	3.37063858971406	3.16335059081147	3.56067827532074	3.75772734886849	3.57046293102604	3.49841683174716	3.58611619533753	3.72590471809824	3.36626625408015	3.59399907429693	3.43646836611607	3.68244969668354	3.73754616208871
Ank1 (ankyrin 1, erythroid)	-0.0630092800449226	0.553976820810489	0.553976820810489	1	FALSE	6.98346109179386	6.92181713984662	6.98790064732624	7.85819862667057	7.86093797494944	7.81956600600848	6.93259272694462	6.9684709650094	7.03243149637315	6.90013018148272	6.55895330235029	6.96045378986589	7.03500799380723	7.13335802240887	7.1498588732428	7.0109811934259	7.10349763970334	7.07787318567903	7.07662322488695	7.0440334005065	6.92382662206555	7.13229921642871	7.09153059312062	7.07302756134561	7.09532317179609	7.22321014611134	7.23162440683008	7.08320272886579	7.00823811772093	6.98270842891991
Ank2 (ankyrin 2, brain)	-0.0243248754619058	0.395853000354013	0.395853000354013	1	FALSE	7.60012105118862	7.61345061691327	7.59078164156966	7.57730796893868	7.57210142642179	7.62288643705052	7.6433006452348	7.66295314840522	7.66018847668844	7.58874461334958	7.57496432326098	7.59499633654093	7.61647532878288	7.67953639870121	7.66286060338224	7.5634174748543	7.60739689813802	7.58433870083598	7.57771582781972	7.59718103535846	7.64356040697257	7.630784036061	7.63380898191332	7.64663070811049	7.51315908973897	7.54117407340656	7.51380653743372	7.61148963181413	7.60911223594157	7.62222024610141
Ank3 (ankyrin 3, epithelial)	0.00364815377458783	0.658972804561703	0.658972804561703	1	FALSE	5.78537530438856	5.82099072872362	5.72450293907363	5.81307570117431	5.75186536605375	5.83395519034057	5.81984186861969	5.77770638486222	5.8130397760873	5.86242659401655	5.9201908595088	5.81341437944993	5.82907321759165	5.77143400555875	5.83746394539897	5.76464339471549	5.80483315553427	5.70767938863696	5.89876461658173	5.8571524513097	5.80622093039896	5.78226439306683	5.79893183486949	5.77221822606142	5.84190017748045	5.82567116369133	5.76769981555205	5.86070710144042	5.86700932910103	5.87338258902698
Ankfy1 (ankyrin repeat and FYVE domain containing 1)	0.187991205238962	0.150912362754729	0.150912362754729	1	FALSE	3.35411359249238	3.83578262663027	3.89546743594888	4.01840272621231	4.22041508995043	3.9226450526059	4.32221660504549	4.27758311649181	4.43133546171436	4.36328323563916	4.25979974656711	4.37581097993685	4.17754312107941	4.3931209861868	4.38131798569319	4.242579642118	4.42967621470866	4.38169175523262	4.38562430396611	4.30777094246717	4.08209793390845	4.17370311707108	4.3428462701255	4.29848969805903	4.37055489942539	4.5170488761603	4.36465647033599	4.44203447748138	4.34520474142226	4.36472649829684
Ankrd13d (ankyrin repeat domain 13 family, member D)	0.0635951330052275	0.561984186982845	0.561984186982845	1	FALSE	NA	2.89872109060672	NA	3.60872646271635	3.60819419239216	3.55722626442917	3.26352123326259	2.97476974162216	3.32893696695178	3.2361420429894	3.26656318671943	3.64153446898479	3.3870316095257	3.46243192544009	3.26961519538677	3.27443611615563	3.40029199469535	3.58209831429871	3.55399937499367	2.78227854876008	3.43266549501644	3.70248024278348	3.46566108494142	3.46884394297464	3.86801503679446	3.30963605327551	NA	3.55147910384982	2.70844329994339	3.63983412546595
Ankrd28 (ankyrin repeat domain 28)	-0.231428840892846	0.472209778658096	0.472209778658096	1	FALSE	4.44938969359282	NA	NA	NA	4.74033395858029	4.33171238123597	4.82098562470219	NA	NA	4.15555496084056	NA	4.70665763229509	NA	NA	4.53167464874218	NA	NA	4.15133930104228	4.99205234285408	3.68800126973204	NA	3.79984369351837	4.88041125980978	NA	NA	NA	NA	NA	NA	NA
Ankrd63 (ankyrin repeat domain 63)	-0.300883073030719	0.135005597300863	0.135005597300863	1	FALSE	4.9831030556974	5.01589447715729	5.16508788055851	3.92916607319959	4.17803734760446	3.6326637389495	5.02545409642775	4.9282518702876	4.90975870591569	4.8777000851391	4.90300933877254	4.64739510478421	4.92709051855202	4.51740798668905	4.75121732363369	4.49442201098242	4.34650309574363	4.39596077593869	4.41787276309526	3.95584283511279	4.34548863452081	4.40924156703658	4.50538920117513	4.16669134629565	4.46678371344672	4.62632231455539	4.28643762827627	4.48474396168337	4.36214722762545	4.61414443241946
Anks1b (ankyrin repeat and sterile alpha motif domain containing 1B)	0.0497502861020188	0.528510949129136	0.528510949129136	1	FALSE	6.7306535405519	6.64741525289	6.806349837986	6.88683056281848	6.85509271580275	6.80871968414107	7.19201657974561	7.13312165738271	7.23483658710687	7.11059292698454	7.22199304868619	7.17368712896174	7.25117940100819	7.22164511788964	7.18500423773803	7.11119828131907	7.17738963726403	7.15927597613672	7.07482651331083	7.14682829930279	7.21500872934454	7.06699328311083	7.09922155262344	7.0889366074369	6.76363730989889	6.7915536333886	6.84241320457331	7.24406884340546	7.22993394348524	7.19410675662336
Anln (anillin, actin binding protein)	0.189925780325398	0.153718569077856	0.153718569077856	1	FALSE	4.63929584420918	4.47437763336376	4.68302266506368	4.86156338205332	4.54063487905469	4.77781945893811	3.93895381298636	4.33825324950919	4.3779427563382	4.00400692603029	4.25012784289194	4.40341089385434	4.42779387182193	4.56121003180002	4.41224634200853	4.4453559190957	4.57530022749035	4.48034914754448	4.33020700506793	4.3362762457921	4.51117071529185	4.68042563453219	4.71917248603594	4.62807948844122	4.77564056633869	4.70466727310899	4.78720780954524	4.6994516886721	4.82931682092131	5.03692526692643
Ano10 (anoctamin 10)	0.00787483944378266	0.680406032219169	0.680406032219169	1	FALSE	NA	NA	NA	3.30835941887162	3.88248654514007	3.79245975403445	3.48030390365796	3.37792887873281	NA	3.89764703398649	3.70869490469849	2.89600828339629	3.46503412152698	3.91835760926076	NA	3.94718923126551	3.20497015318657	3.78544592901606	3.5216789516032	3.54021329943647	3.69651691785298	3.81376067274166	3.55203271137468	2.7538804702407	4.02180838280835	3.85623875989708	3.00365979942373	3.79186615307519	3.68488604679365	3.53489579289981
Anp32a (acidic (leucine-rich) nuclear phosphoprotein 32 family, member A)	-0.0562269467154897	0.325673650020305	0.325673650020305	1	FALSE	5.60846922324604	5.63490686371726	5.647858440043	5.86688572941889	5.91592955866016	5.96238475547677	5.74296553204445	5.83834673652123	5.75875621373191	5.82843356307862	5.78244001869149	5.83900721538131	5.80812501259141	5.85333201448139	5.88944190413505	5.66929894644448	5.83985631826167	5.85026186208932	5.72444018170496	5.71464941573448	5.74704360410353	5.61964483271247	5.73750830608406	5.636001009535	5.61772163640245	5.8031779467642	5.67926895795214	5.82460748821887	5.82104176794478	5.84935630653424
Anp32b (acidic (leucine-rich) nuclear phosphoprotein 32 family, member B)	-0.0700777767152762	0.440682579849927	0.440682579849927	1	FALSE	4.87607486163387	4.54619068511508	4.68569351282851	4.98693421551358	4.64727996735291	4.93354431281854	4.75725265092571	4.57117317418247	4.92225018796623	5.0747152147277	4.59078164156966	4.60179158386203	5.19000636652493	4.83724190147917	4.70989163345789	4.76859192780875	4.71242520001104	4.68396026935499	4.71852054675328	4.78813754939943	4.62428809351778	4.55731818022687	4.79934120634925	4.91082378670378	4.94688054835801	4.95079032505668	4.40677474150043	4.69290697510181	4.65952502265373	4.65937088643333
Anp32e (acidic (leucine-rich) nuclear phosphoprotein 32 family, member E)	-0.0190492116651139	0.619946222101446	0.619946222101446	1	FALSE	5.14702171393927	5.54747450726066	5.21939700976996	5.48659532325603	5.52999580805741	5.50093905160251	5.38138374846528	5.48680445822242	5.29726479694994	5.48395762187044	5.49393548558052	5.34571570878414	5.43635509205874	5.52602811006148	5.61366719387889	5.34614137671993	5.37099421928898	5.1541376039748	5.55380590046331	5.43987242967666	5.56717426124376	5.24693626929136	5.35555195845326	5.26000683152966	5.37383262510774	5.35310800015499	5.40652646627168	5.53198024963647	5.69843519964442	5.55229406332399
Anxa1 (annexin A1)	0.792618803653092	0.20578719867388	0.20578719867388	1	FALSE	NA	NA	NA	2.18905280709462	2.25210981693077	2.21745408396672	2.40621555183189	NA	2.6702443761299	NA	NA	NA	NA	2.10285294082363	NA	1.88986677422296	2.57337937420339	2.37448032214727	NA	2.69585131767387	NA	3.94648758365687	4.05453594602551	4.1579814805489	NA	NA	NA	NA	NA	NA
Anxa11 (annexin A11)	0.00950340852268313	0.645742569208216	0.645742569208216	1	FALSE	7.44725683522398	7.46894166557535	7.60077522678208	7.69149229042293	7.68118920818463	7.81966179761546	7.73287290997642	7.62275468742086	7.58291723367343	7.68187790582843	7.79577993281037	7.77137721883772	7.8164717115882	7.70444318576898	7.70813204387698	7.8536152184027	7.63962288848555	7.64438988821173	7.62866425180179	7.65016139571094	7.57256381289056	7.61300115280499	7.81929136814611	7.60081238694561	7.62027115300757	7.71326965104637	7.63898609676333	7.7790626892054	7.76934859947786	7.72543442852557
Anxa2 (annexin A2)	0.043200217809018	0.514542520840145	0.514542520840145	1	FALSE	4.44483931074316	4.20343610380364	4.17122284303796	4.26349268927436	4.28519504777707	4.17877837008441	4.13649492416965	4.04269686175724	4.12812839900347	4.36272936816823	4.39136217988642	4.20225314621433	3.99452541848699	3.96836728050169	4.03543916256154	4.26645674413594	4.06837845904689	4.06475354114355	4.0712735663175	4.17844376190166	4.14785208421189	4.55468093565632	4.44725518190333	4.48911258047263	4.15857939508718	4.28762004411207	4.16241952775611	4.20049650655023	4.16754258859329	4.19209945571686
Anxa3 (annexin A3)	-0.0954183024137437	0.144970776632987	0.144970776632987	1	FALSE	5.54722462182643	5.64413027579515	5.68399394439971	5.5912724946614	5.43564859430681	5.37347769460834	5.46547171846337	5.56852771797006	5.44942271076036	5.68001485318214	5.56584085376054	5.44341768317818	5.56397262035996	5.47746038897607	5.43378404579912	5.41664047953973	5.54160776168974	5.32859594714832	5.53311165665519	5.29434504833834	5.42317138926838	5.47072882121534	5.2325571552883	5.53595961952803	5.50485870339838	5.47680937741284	5.54127321365155	5.40514146313634	5.5588125220551	5.2287725235159
Anxa4 (annexin A4)	-0.186466137537792	0.528257604841606	0.528257604841606	1	FALSE	NA	NA	NA	NA	3.23153993068991	NA	NA	NA	3.23389572753826	2.09794446553547	3.32159479383516	NA	NA	NA	2.94673273133889	NA	NA	NA	NA	NA	3.58304966225646	2.96469250170949	NA	2.3975538222327	2.52811868669094	2.68126034198154	NA	NA	2.3768710123661	2.927581718511
Anxa5 (annexin A5)	0.00398804657125786	0.680030555601183	0.680030555601183	1	FALSE	6.9475259009467	6.87164654555923	6.70929063572336	7.4830257055824	7.47851887002659	7.40296087838338	6.9167274222752	6.85287278160598	6.8963929564709	7.07255603633993	7.05256805080415	7.06339508128851	7.06530303049188	6.98248027171532	7.05104576165383	7.06557231159362	6.99016070590942	6.95842511464899	6.90770789125312	6.88435370684799	6.85181149439505	7.10986198849144	7.06130098024272	7.08166983796263	7.17223747043973	7.18137094341446	7.15405859598329	7.21143084147594	7.14106487640488	7.13510386837295
Anxa6 (annexin A6)	-0.112717045691557	0.040453576637735	0.040453576637735	1	TRUE	7.89070203585956	7.90370714557172	7.84319245548117	8.02180727261209	8.01888449668326	8.0249346351854	7.73617865994468	7.7316788112763	7.80212857861923	7.78629576911112	7.76363730989889	7.7795420847939	7.73784897437117	7.76125867475653	7.76514352141321	7.67233340259334	7.63661012102314	7.71914236088097	7.65505123583287	7.67507492038544	7.64889680647525	7.73321874260246	7.76517004849136	7.73795710621359	7.77303368002311	7.77154889278648	7.78962493125997	7.80097753164544	7.75218660147508	7.74535835851637
Anxa7 (annexin A7)	0.0584119782171576	0.109382198848536	0.109382198848536	1	FALSE	6.84105479378415	6.91628554634605	6.84988670085056	6.83223179261046	6.76172407956013	6.75615598165364	6.83875011833314	6.8128575708008	6.89485413331272	6.89059260860211	6.89818416224822	6.89213598152027	6.91883939087849	6.87819808771222	6.81229284487327	6.92412364524484	6.87857822027656	6.90775595305177	6.90060118276848	6.97546969449628	6.91341603328531	6.87127690493148	6.90759974635168	6.80960737378898	6.98400823644517	6.91328437704717	6.88902323848614	6.92184093707449	6.99922208751395	6.87441583558129
Ap1b1 (adaptor protein complex AP-1, beta 1 subunit)	0.014957394441931	0.563441978467757	0.563441978467757	1	FALSE	7.16043619766802	7.23235376773903	7.13499096577615	7.29756745158807	7.33774676663877	7.36449364218708	7.30814787176044	7.30607992242581	7.31112161111403	7.24672159991484	7.21881022284274	7.23844295590608	7.22688418273123	7.19461897936618	7.25699175439231	7.2300588750281	7.25192734063894	7.2672455070126	7.32007845668856	7.30662680522669	7.30158764660319	7.18830200892615	7.31781054371937	7.20638926105095	7.32719332897938	7.37145431570508	7.32116145949133	7.2044244220387	7.25537798554759	7.19013085202311
Ap1g1 (adaptor protein complex AP-1, gamma 1 subunit)	0.0567395982487342	0.245606819875632	0.245606819875632	1	FALSE	5.94520736718335	5.9522124047218	6.0122826089523	6.0235547736107	5.95426844333561	6.01245246662024	5.99068943453587	6.07023903933031	6.07591550208504	6.06561969986648	5.91509539116035	5.9978614236963	6.04422360895963	5.94810086329622	6.01302000376371	5.99379209100546	5.89251003120198	5.949943405335	6.13609087656308	6.12919645264556	6.18008220303327	6.00983757296423	5.98819385977822	5.98669080004526	6.21005566254684	6.12148378624092	6.02764507180383	6.18488327523034	6.00456880631597	6.05686311013895
Ap1m1 (adaptor-related protein complex AP-1, mu subunit 1)	-0.0254852356715906	0.484240591326367	0.484240591326367	1	FALSE	4.78242953417965	4.86926933530266	4.67668489882683	4.81464270377532	4.67885503084845	4.82483912072164	4.71745708933368	4.88015653805314	4.82831677013098	4.78499073186371	4.77523495017327	4.89728883734779	4.78956755198078	4.77633037865524	4.7995847013697	4.72042622991965	4.84126366976041	4.75980564605809	4.64468694288434	4.70909208604657	4.80999572704384	4.79179844622118	4.90133998264089	4.80906453282274	4.83277358144567	4.72659692351208	4.66777293621623	4.69244951683788	4.76328939703628	4.84301401904314
Ap1s1 (adaptor protein complex AP-1, sigma 1)	0.0496888741258358	0.511580200558097	0.511580200558097	1	FALSE	4.94858683160558	4.68376942925281	4.80909541077321	4.67521185961727	4.70491621822672	4.56025639801327	4.79972456290453	4.73966451455391	4.9125588553674	4.95949197382277	4.83661595741402	4.72466664109972	5.14973086369433	5.05458369819449	4.95094892140905	5.14536361451357	4.89509900080962	4.91784703138255	5.08144189426962	4.85250329253355	5.0232597886251	4.79998352994877	4.61273582957833	4.58112222977947	5.06910922704194	4.818819891032	4.69410572005265	5.10246497532599	4.83394254440569	4.82735667853777
Ap1s2 (adaptor-related protein complex 1, sigma 2 subunit)	0.260619531727105	0.277758448586876	0.277758448586876	1	FALSE	NA	4.21883540342028	4.07789240738884	4.03340538072705	NA	4.2325686669337	3.90038381666693	3.48933740888938	3.05246110808952	4.01714691920968	4.35962658564101	3.55033430800131	3.69224863567338	NA	2.84984717818691	3.7980816293502	4.24595194716537	4.25008993459421	3.65590132206459	3.99218833625331	3.89432304019369	3.97984243756774	NA	4.3239176415721	4.08171457034781	4.51038599184246	4.50564326275708	3.67192738481474	4.07750792452515	3.71430047643038
Ap2a1 (adaptor-related protein complex 2, alpha 1 subunit)	0.0727374908827167	0.173301417779361	0.173301417779361	1	FALSE	8.8180868150797	8.85615470608032	8.78915865854696	8.801766550484	8.78616178910779	8.7983940344218	8.96647372812777	8.92563157934555	8.97159240933011	8.94340272088099	8.983569397311	8.96619395188371	8.93990532643485	8.9543708193935	8.92103458732882	8.92241789970601	8.94430503334092	8.95399559893017	9.10026284900728	9.1263715047975	9.10880930865415	8.8702691532852	8.85297262727558	8.80048902915411	8.97129062906508	9.01683892374245	8.97174183904468	8.97152056261154	8.95056756103303	8.95110691734994
Ap2a2 (adaptor-related protein complex 2, alpha 2 subunit)	0.0732802046997161	0.128365239130729	0.128365239130729	1	FALSE	7.8142555995765	7.83986513421605	7.82497146545623	7.83033773110267	7.84594160654346	7.83961322858372	8.03304300509366	8.1121684058205	8.03238741365732	7.94339392934751	7.99010963816312	7.95345150136626	7.9146960629667	7.92924657109064	7.93527704201171	7.96770467575982	7.98379168316578	7.95836131002555	8.08331975776571	8.06139819652577	8.06563154669149	7.95625998185928	7.93266358622955	7.98290233417816	8.01027632908771	7.99804314542887	8.01227255096324	8.02172955675098	7.98683753671616	7.91676921434369
Ap2b1 (adaptor-related protein complex 2, beta 1 subunit)	0.0236327756026254	0.509560573083395	0.509560573083395	1	FALSE	9.1762055688565	9.19700039552755	9.13589137478687	9.12836042768476	9.11859333093373	9.12310744947018	9.31992948020462	9.34567579597529	9.31956600332459	9.18989619777973	9.1830621591757	9.17078635379683	9.21851964592078	9.22074349011363	9.24261441402036	9.21961384750838	9.22725492367487	9.22298081142179	9.38769856526722	9.34614137671993	9.33280413993457	9.21011850914424	9.13669895597344	9.13716535246873	9.19832470952866	9.21104627402683	9.16949162690959	9.23355496971709	9.20382515143364	9.20772450788153
Ap2m1 (adaptor-related protein complex 2, mu 1 subunit)	0.0586134182906896	0.176658619186346	0.176658619186346	1	FALSE	9.93791518905437	9.91610338241372	9.87394389362257	9.79175384910561	9.7287912528639	9.74944040899087	9.95380940681697	9.94445438777802	9.96274276506049	9.88762883888085	9.90020718259163	9.90086529888473	9.92903791839283	9.90721216053829	9.93797255048124	9.94265818122746	9.9706667497403	9.93430271164874	10.0222013386116	10.0464419480073	10.0474784060916	9.8684876872259	9.87351793723839	9.86598065714994	9.93031304005632	9.93023171443728	9.92808898190029	9.96303477493956	9.93855780083558	9.93911783072618
Ap2s1 (adaptor-related protein complex 2, sigma 1 subunit)	-0.0124604204783463	0.619208174471755	0.619208174471755	1	FALSE	9.57220187542663	9.59351437690872	9.43295732004219	9.41630352842424	9.40107363215941	9.46784394185454	9.67513315644105	9.60192489045825	9.62868429871217	9.57972134392596	9.5821909176469	9.50958104874663	9.71333667708255	9.5839251908326	9.60647183979489	9.56377971626378	9.58630876346098	9.48877607534807	9.66298696145206	9.6928769937125	9.6053294996096	9.52622143246441	9.57217155193573	9.41117622697888	9.56152280558377	9.52509008956929	9.47481321683806	9.55056980393648	9.50371445144154	9.45262014268641
Ap3b1 (adaptor-related protein complex 3, beta 1 subunit)	0.00963832944965137	0.490673578561678	0.679796994596585	0.490673578561678	FALSE	NA	NA	NA	NA	3.27370982739565	NA	NA	3.16732902216095	3.54021329943647	NA	3.02524854947998	NA	NA	NA	3.78159052626667	NA	3.08800417463948	NA	NA	NA	3.39908904247952	NA	3.23021838727258	NA	NA	NA	3.31937081683124	NA	3.38955304552299	3.77730397963976
Ap3b2 (adaptor-related protein complex 3, beta 2 subunit)	-0.00457044890676054	0.655630137655962	0.655630137655962	1	FALSE	7.70653055253812	7.77232117285472	7.63679135455639	7.7168880370045	7.7526081144464	7.75361790639005	7.77288856821078	7.82946270947128	7.77461577056983	7.68019071568086	7.64080888720247	7.7460843037049	7.77177996007827	7.84590398230793	7.77899043770148	7.77023440631497	7.78410477858546	7.77572878592419	7.83165560229942	7.77813628210567	7.75014420028424	7.63771166947682	7.73688218594811	7.79614346615173	7.72862121636933	7.70458843153222	7.62956790842597	7.69980146186361	7.71763530053142	7.7699700433034
Ap3d1 (adaptor-related protein complex 3, delta 1 subunit)	0.0187691807675561	0.512121771235427	0.512121771235427	1	FALSE	5.85229104318292	5.80196567720059	5.6967895249258	5.65333809328244	5.65139904458372	5.63459907638512	5.7553149040451	5.6951642476406	5.70551904063985	5.71219130695122	5.71920534912396	5.68244407821992	5.67980378988242	5.68919291163995	5.57842854871401	5.75601183174047	5.69474928595888	5.69437599697915	5.74382460692961	5.71215828369979	5.67891135444147	5.74539869838917	5.78339902922447	5.76198198213597	5.75559798807829	5.74863565545389	5.70267416420578	5.69161511883244	5.66145318763819	5.65839716422336
Ap3m1 (adaptor-related protein complex 3, mu 1 subunit)	0.0677836321305883	0.478324860318492	0.478324860318492	1	FALSE	4.4903519127363	4.0613960362351	3.92978153118465	3.99294966248085	4.1390601385565	3.94370570299486	3.90477308966433	3.95660499540415	3.7415748474188	3.87537707425151	3.79654584267105	3.9243279616891	3.83692391544923	3.84495803747383	4.00686349979489	4.11096451940552	3.91921611785964	4.43875193884921	3.76994096041449	4.01086933318836	4.13411413036541	3.48247401130316	4.25620302626264	4.11174079692494	3.92502147145637	4.05790077326323	4.07466812428072	4.18855126344471	3.91781362279331	4.06371864015225
Ap3m2 (adaptor-related protein complex 3, mu 2 subunit)	0.00702044933852495	0.631203382717687	0.631203382717687	1	FALSE	5.79497983686733	5.75877220066014	5.73264637857948	5.64803970464565	5.68295526882859	5.7637674236868	5.75332373534246	5.75548582935078	5.77114872874285	5.80081450019751	5.6988685448413	5.68740227987469	5.82455657499112	5.73035736650176	5.79022988295567	5.78753171952435	5.77970097256388	5.82268426645393	5.80084037943523	5.77804032226752	5.82445983490809	5.69480220717573	5.66921673053332	5.75217589478001	5.69725673152793	5.71840820813218	5.78931192564509	5.75564071291913	5.70067552401994	5.72790956625765
Ap3s1 (adaptor-related protein complex 3, sigma 1 subunit)	0.0162685207174592	0.633060223378107	0.633060223378107	1	FALSE	3.97506150637509	4.0598138349943	3.76072127790424	3.98526360486374	3.86787670091153	3.84569075977064	3.74729071543491	4.05725963321709	3.9461974696092	3.91910167955939	4.03516639730342	3.86318519871268	3.91135603237882	4.02914364060378	4.1012382509127	3.68159543901269	4.02470087198962	4.07098174170654	3.89927232261827	3.86616616903904	3.81915722367497	3.9280481088368	4.18020356873958	4.24032959586712	3.81157378292765	3.67997545704345	3.98668397472059	4.00135189299996	4.03143930931934	4.12691505481779
Ap3s2 (adaptor-related protein complex 3, sigma 2 subunit)	-0.0865503647291093	0.414686310915203	0.414686310915203	1	FALSE	4.7346337582104	5.56933614460715	5.36310097361619	5.19454412738886	5.19967234483636	5.51657622607813	5.4456936014871	5.26987098323045	5.54491499018426	5.42916065680477	5.30284543257254	5.38401525908647	5.63002680754186	5.49825405932748	5.32591523874401	5.0867031047365	5.62896601945961	5.29954140271825	5.18590617924606	5.37052700158361	5.38461281783264	5.34671937457617	5.20736579696364	5.39410251181168	5.26299307804016	5.00847344296784	5.10930622745553	5.42105831416279	5.02549396205697	5.37853589916796
Apba2 (amyloid beta (A4) precursor protein-binding, family A, member 2)	-0.249971111100715	0.336326938074828	0.336326938074828	1	FALSE	NA	NA	NA	2.38946769190462	2.5939966848171	2.77079311032385	NA	NA	NA	2.46376107027461	2.79158905568808	NA	NA	NA	NA	1.95361911692413	1.64081524846892	2.5687617827979	2.65298432523608	2.89654505329422	2.54717587369657	NA	2.36303086670649	NA	NA	NA	2.28276003886544	NA	2.28931511950807	2.32449668951153
Apbb1 (amyloid beta (A4) precursor protein-binding, family B, member 1)	0.0249062816728986	0.651555738340583	0.651555738340583	1	FALSE	2.72552740807169	2.1695402314598	2.48127827241611	2.73924541408058	2.80535024480257	2.78381702118199	3.19874872442013	3.24637616213461	3.37920505996061	2.644620038819	2.6790453957491	3.10269508000689	3.20469007610413	3.08910318613044	2.76715686601266	2.82599723434908	2.61071659587317	2.54145784419893	3.12475988622347	3.23950191675828	3.08437726843497	2.99597468056144	2.53303501081235	2.83718032870395	3.3641801900358	2.61607298837734	2.3291867576769	2.90155623937944	3.11473514842558	3.27126131663308
Apcs (amyloid P component, serum)	NA	1	NA	1	FALSE	NA	NA	NA	NA	NA	NA	NA	NA	NA	NA	NA	NA	NA	NA	NA	NA	NA	NA	NA	NA	NA	NA	NA	NA	3.56989205490318	NA	NA	NA	NA	NA
Apeh (acylpeptide hydrolase)	-0.018157974657863	0.635035367951457	0.635035367951457	1	FALSE	4.68407251644739	4.7074806170745	4.61905493362766	4.69149508209383	4.70546927585139	4.74642026577657	4.25592366027356	4.47417642564478	4.23994024879205	4.32875749289297	4.41831140452969	4.41691403609277	4.51544123370162	4.49841044886098	4.51445053853925	4.3931759143488	4.45130344136043	4.41490674911606	4.35650303037836	4.44265161077522	4.39799457845913	4.6240950442714	4.63477911090909	4.85362145574883	4.70918033372087	4.47454636658991	4.65989031681626	4.28931069246299	4.39403389536778	4.44795602000594
Apex1 (apurinic/apyrimidinic endonuclease 1)	0.0455879858549141	0.512921949669699	0.512921949669699	1	FALSE	4.41452119258352	4.14643528233081	4.64465810530559	4.32985552449549	4.30902335151875	4.4857938948325	4.60672647501281	4.65800577691312	4.53745760012776	4.60391707993421	4.66356095046855	4.59849026841279	4.59039842064494	4.4601724490295	4.58359730593646	4.27898833542438	4.31303538293415	4.39781664960629	4.67645924325599	4.80564844156928	4.63286146001876	4.50636709290306	4.57727170923514	4.63488363677538	4.63286146001876	4.629607248356	4.81642563062739	4.45082194388544	4.48922178722254	4.47416344353795
Api5 (apoptosis inhibitor 5)	-0.124139223437008	0.171643205442631	0.171643205442631	1	FALSE	3.92648339951847	4.15170460503251	4.0328414011295	4.53997765715823	4.48080150838842	4.58830687609237	4.39591280659841	4.26822477134762	4.37064556368565	4.17055003387945	4.1806332406501	4.2825361791539	4.28465478323205	4.29717674004114	4.3152908805632	4.14946261637567	4.26889844872166	4.21063822838015	4.08160380190662	4.18432790733141	4.10467213128256	4.22944949120206	4.16573510753689	4.34469359302409	4.08143337231169	4.26485916225966	4.15275129744887	3.84367236511821	4.09241888704746	4.24903568496887
Apip (APAF1 interacting protein)	0.0194495860252547	0.655630137655962	0.655630137655962	1	FALSE	3.17675200630964	3.45553107391874	4.07293755483688	3.8182779492424	4.27698790229056	4.04964819147254	4.1819930247514	4.03112166529381	4.1585955515009	4.26433374888468	4.2243721917629	4.41674518015013	4.14593825784305	3.95079498990414	4.16767906186135	4.04306447866494	4.01051132213351	3.75834582193588	4.09267258488649	4.2779103796593	4.11970477238783	3.55083911491135	3.99500504838322	4.09908476089186	4.12832639914664	4.24060436584717	NA	4.03969991772095	4.38167791364304	3.90044178416296
Aplp1 (amyloid beta (A4) precursor-like protein 1)	0.0464662193106207	0.51220678460237	0.51220678460237	1	FALSE	5.51524882704944	5.76248701857137	5.59219089902527	5.52658843894691	5.65196726073146	5.41517387259876	5.65444699803498	5.8335049267759	5.84463923729925	5.80705862390148	5.66164415245903	5.51704257517765	5.81175358201608	5.81828817644372	5.74964420864122	5.64840504185093	5.84828491587738	5.27569246287772	6.06768603732261	5.86988620803448	5.62074181435236	5.71071828543836	5.74832704753764	5.61051699736794	5.8350549625662	5.72626176315147	5.76785868896521	5.60374205264753	5.80333037765061	5.7221654316914
Aplp2 (amyloid beta (A4) precursor-like protein 2)	0.0628731992600055	0.528257604841606	0.528257604841606	1	FALSE	4.08982014504664	3.8053440532131	3.43269221678717	4.14948700455667	4.34445925613721	4.3628696078842	4.50673521802548	4.11027135967112	4.23716597402191	4.36162099490937	4.10358995580407	4.04125174493025	4.26099666346311	4.09904266851879	4.21154181150317	4.50835892481237	4.17573216817762	3.60503200948181	4.14599530213805	4.47482538208634	4.26737099483006	4.03919104604984	4.12292943275824	4.24337965998536	4.32369431472354	4.09454856361384	4.17514132183657	4.17246351306378	4.3058829938577	4.40544103595723
Apmap (adipocyte plasma membrane associated protein)	0.00837501744152931	0.667568685962597	0.667568685962597	1	FALSE	3.47939872783537	3.44475981611328	2.96132327578153	3.44831952830666	3.40661829907504	3.39832300485424	3.38115875814543	3.34699942521495	3.03449218191443	3.58971555612098	3.53201766570589	3.59414243584467	3.60971950887704	3.71676048364269	3.58870863995405	3.39569349787191	3.41431146067699	3.45646448700053	3.57036577657361	3.70887144324173	3.72305609720844	3.34570861325438	3.2935029164715	3.42752572285999	3.07492325048888	3.58880456701555	3.54985396184271	3.48144103381077	3.20415637093836	3.42340336975382
Apoa1 (apolipoprotein A-I)	0.196233298506422	0.448341836522732	0.448341836522732	1	FALSE	6.93284071921698	6.8067751513205	6.93839166092322	7.35712089108265	7.34685054430168	7.39731525124896	5.75188946119161	5.82514451333103	5.84900093333859	5.56954881318814	5.64543651767795	5.61597238574146	6.22236408240553	6.2255757170886	6.26440131275335	6.72414545841882	6.7916968799819	6.77677515899975	6.4308021015056	6.42897480992007	6.43805326977996	6.76167089803785	6.65762571536842	6.73407279737739	6.75392538472808	6.75920910811356	6.78034947337072	6.20360054428166	6.19484351199952	6.25638232052327
Apoa2 (apolipoprotein A-II)	0.044649322533941	0.604810548116888	0.604810548116888	1	FALSE	5.09208901314658	5.45005319365821	4.97841531270736	5.47519839990002	5.26150824945106	5.44439872287015	4.70173755973674	4.80068768522189	4.73168831368937	4.71361334135186	4.6429210203606	4.52983343734078	4.99759500760831	4.90217972688028	4.85715494014173	5.27312420525626	4.97917479205547	5.02624677264819	4.62256728944326	4.61066463205726	4.68699348048376	5.11673070763285	5.35172372359311	5.31497198886191	4.84830745331166	5.12460936694373	4.77122533639095	5.17413872486627	5.20352615686324	5.14480913166614
Apoa4 (apolipoprotein A-IV)	0.0190499465172656	0.664302400065818	0.664302400065818	1	FALSE	4.4253518774567	4.23617878851169	3.94765680683026	4.07902816926255	4.15759351155096	4.40041496738008	NA	NA	NA	3.83867953465735	3.71906293700246	3.59344938968665	3.52704530588817	4.42071818337442	4.2726503114534	4.4932246074866	4.34682218429046	4.39711840904258	3.32883646422954	3.43182350578885	NA	4.21594257477746	4.06123184467788	4.29048338446836	4.18517674049013	4.18562871883484	4.14940570901668	3.98526360486374	3.73307228243384	4.18347063440457
Apod (apolipoprotein D)	NA	1	NA	1	FALSE	NA	NA	NA	NA	NA	NA	NA	NA	NA	NA	NA	NA	NA	NA	NA	2.00807448802135	1.8763892470546	1.54647223622325	NA	NA	NA	2.05349368688403	NA	NA	2.03770551816068	NA	1.21462220064855	NA	NA	NA
Apoe (apolipoprotein E)	0.145724669092463	0.0297423987224053	0.0297423987224053	1	TRUE	6.98429312545628	7.07959144864819	7.03402858607821	7.00896638095641	7.09173156461721	7.05236154860005	7.11683257518444	7.13793380895006	7.08873524619028	6.91253011432308	6.8875983784352	6.83551990138694	6.97552701504033	7.01540390107757	6.90786408624498	7.17345728030774	7.19046671168303	7.20683854966855	7.07272751780997	7.01924599702982	7.11036324336042	7.23346629238926	7.15600215159786	7.23007809430527	7.30865757116255	7.31539414288022	7.31944632940715	6.95156448324067	6.98483995470809	7.04223939802559
Apoo (apolipoprotein O)	-0.042744685329701	0.426641546950498	0.426641546950498	1	FALSE	6.29539059341908	6.27211839483145	6.27829704953485	6.47005360821979	6.45836887914143	6.64290369669043	6.34255474547732	6.46485120586239	6.48465374773357	6.40892580417569	6.38136125101217	6.42142361286747	6.41938214159812	6.42942850208725	6.30972189805766	6.39349514289187	6.34334030543281	6.48274020593478	6.20928374151091	6.29930144704084	6.27596244203025	6.30828077503102	6.37246984245523	6.47874050242148	6.20528106893948	6.33558508304934	6.35414710016852	6.45635277218062	6.50307995411083	6.42020446756517
Apool (apolipoprotein O-like)	-0.182974430110951	0.249625725739756	0.249625725739756	1	FALSE	3.28107208101041	3.76679655256401	3.43299948158177	2.90134191364805	3.39941721984508	3.16567723073498	3.6134255685	3.52230689287139	3.45723968095574	3.59072177000984	3.87916661509458	3.11462855219467	3.7874533608754	3.69436763865769	3.6193190973678	3.09519191869564	3.51422327685574	2.82457846789924	3.6793787554163	2.89839799009687	3.54664756046618	2.84394767575271	3.27334729190937	3.48825791280799	3.43742750744489	3.54998946028629	3.31949365824117	3.41055819814258	3.26674007392451	3.33313745630767
App (amyloid beta (A4) precursor protein)	0.1356850060243	0.320046755677305	0.320046755677305	1	FALSE	5.32497257356165	4.43373397997771	5.03813763791944	4.77998456343741	5.11975871414216	5.00660322889781	5.21531360605593	5.3839668909044	5.2488232248821	5.43543524396048	5.38996941617237	5.33640479768486	5.20520090210619	5.29157409091916	5.23355832496841	5.10500752476097	5.1882743113212	5.12028972528866	5.26957181166376	5.62322600284635	5.57101537258427	5.2535052621867	5.32617418391624	5.02407584029114	5.53242606135776	5.65397431341455	5.34132044598825	5.21711048662429	5.07559252829457	5.17714841541587
Appl1 (adaptor protein, phosphotyrosine interaction, PH domain and leucine zipper containing 1)	0.0301736990148056	0.473379085942251	0.473379085942251	1	FALSE	5.56027168557709	5.65843715402793	5.54950283848212	5.77884723766507	5.62648002221225	5.6276827060196	5.77180900591929	5.79622135423703	5.7842291327674	5.73207378739096	5.85837146490503	5.6934535033134	5.64314332233177	5.72365684923197	5.79989289677088	5.70429377486971	5.68904750573264	5.85110936727786	5.80271797291637	5.79421829458253	5.73858681314446	5.70856248661296	5.7587961807203	5.71774769935044	5.67989384733374	5.69386883781421	5.62758057523816	5.67324546482505	5.77580383416071	5.84120579149469
Appl2 (adaptor protein, phosphotyrosine interaction, PH domain and leucine zipper containing 2)	0.200961436675205	0.109382198848536	0.109382198848536	1	FALSE	3.24653730072055	3.78837250113786	NA	4.08274516114786	3.9327982092834	3.9725731902332	4.10399272058386	4.04636882232034	4.07432560205595	4.08664791275519	4.25411024187472	4.23332823251156	4.11981265387971	3.92167434823559	3.91214205417383	4.19510345350443	4.47879711837634	4.24889151903651	3.99002906093163	4.40816157578328	4.24222901830169	4.24361577093797	4.20553327211764	4.14411980810595	3.87450190606721	4.20880595720812	4.19477261073256	4.0603241331511	4.23285259178037	4.04607191578641
Aprt (adenine phosphoribosyl transferase)	-0.00493658612461794	0.6748240172833	0.6748240172833	1	FALSE	4.81630274086894	4.69590475511173	4.05737228656044	4.29673637485899	4.40236746161726	4.19452048911547	4.55515354091062	4.57400459836672	4.51187280747404	4.55157138652443	4.39734434738365	4.38739011501898	4.48249337256897	4.38605215970631	4.15983905233233	4.51057588343478	4.7262426866427	4.2858386605701	4.45459047680267	4.26635928981396	4.46833567871949	4.51724419297397	4.33684036060033	4.40636659522403	4.41552207325541	4.26533187074877	4.39136217988642	4.38110337053095	4.41351284729325	4.55565053005278
Aqp4 (aquaporin 4)	-0.133469858673584	0.389516277932817	0.389516277932817	1	FALSE	4.22264229508723	4.15884595277957	4.31731130497619	4.97341382124792	4.73536511861194	5.01140171032184	4.30680905343513	4.27762030922702	4.42985025759574	4.09851219936795	4.11494998251968	4.12567589570329	4.24261774826833	4.04725917547801	4.36130516312054	4.04266184573722	4.31846146516758	4.36200691766824	3.89679496102384	3.99896269011145	3.58283295460921	4.54222709031368	4.55588976007382	4.41192784758188	4.30522637109016	4.26256846032534	4.34163000932991	4.2137671965316	4.11958858329712	4.46698595477557
Araf (Araf proto-oncogene, serine/threonine kinase)	0.182746741165099	0.040453576637735	0.040453576637735	1	TRUE	4.06419306192749	3.89029103276112	4.00317044288013	3.8837087828136	3.76235944710857	3.88563292996378	3.95040309012734	4.07644793013567	3.9065924078196	4.16010537740881	4.17241550697304	4.13011541789882	4.15077086647212	4.16860994678915	4.18270024185027	4.04850649124195	4.10661632898778	4.06185394552385	4.02824203351762	4.29600213405445	4.29609026268396	4.21010827848936	4.26140293775295	4.10044788970632	4.58941595213744	4.22817221829697	4.33861695144652	4.31563143703821	4.2434329787395	4.00417776078911
Arc (activity regulated cytoskeletal-associated protein)	0.404754391995063	0.31331146547907	0.31331146547907	1	FALSE	2.55718949647033	NA	NA	NA	NA	NA	NA	NA	NA	NA	NA	NA	2.93383131823688	2.57684135783276	NA	NA	NA	NA	NA	NA	3.09404178284172	NA	NA	NA	NA	NA	NA	NA	NA	NA
Arcn1 (archain 1)	0.0043135465035722	0.660852598517485	0.660852598517485	1	FALSE	4.82780886475731	4.83130977762207	4.85774218446007	4.9797967182782	5.04999226738277	4.94623958655853	4.97312907215735	4.98219958885963	4.96008999751118	5.00577723101752	4.96974452432726	4.98926619150108	4.94000696433362	4.96140570382858	4.97665232916998	4.95248733380906	5.02810497526696	4.97153435745905	4.92819500952183	4.95315347005995	5.04080039673978	4.90422877368286	4.91778975904161	5.13317304437834	4.8827995366078	4.87450190606721	4.96354348264613	4.88990667540962	4.92926551111815	4.94637996751037
Arf1 (ADP-ribosylation factor 1)	-0.117540643930444	0.324118431345809	0.324118431345809	1	FALSE	5.02288708977897	4.98957047945571	4.35758015449059	4.88310757127804	4.7438542210795	4.79325084224409	4.42976323877671	4.71624466903133	4.98502674054015	4.88500810770777	4.99059187258758	4.84461162137031	5.19868665729041	5.21959061645236	4.90614019906724	4.72477576546513	4.47068002123245	4.58893046160491	4.96106762626779	4.80476605451967	4.94951158824819	4.77132042988139	4.95497794624296	4.6610996935129	4.71622271538202	4.95494538653582	4.90729449367688	4.51400229366972	4.55366154542106	4.6695484005332
Arf2 (ADP-ribosylation factor 2)	-0.0341506993105388	0.596716013639405	0.596716013639405	1	FALSE	4.00971442864425	4.35661570846751	4.58815693553644	4.25326319925981	4.1883455326596	4.53967374581717	4.21365056579146	4.29379716688113	4.59332388883485	4.27683161786278	4.29147831865023	4.45840825382698	3.96229914390081	4.22149818857823	4.41005611977306	3.93728788862701	4.34477879700119	4.4210280087329	3.94992706866259	4.25398170491621	4.35848769351493	3.94046747641025	4.43610185906093	4.56334730389749	4.20287216554144	4.22462686740113	4.66682474909563	4.25785546411516	4.25828524044551	4.32898003740385
Arf3 (ADP-ribosylation factor 3)	0.0298712859345092	0.643990654884416	0.643990654884416	1	FALSE	5.25494167493103	4.84339599686455	5.20376496601866	4.50982883227352	4.89747762774161	4.98312130172354	5.39725534559443	5.19894590732977	4.22365422753748	4.92000263553774	5.09879008848706	4.26746838083744	5.46355706853902	5.17683337078449	4.87374923024406	4.95380998870475	4.92460825577635	4.81279597507707	5.37453526909434	5.09486521122008	4.85147421618599	5.31659108391717	5.25553472294528	4.52511671959653	5.07328040672888	5.0709559896419	4.83975807969664	4.93806932433428	4.92438497506779	4.80507572547495
Arf4 (ADP-ribosylation factor 4)	0.125736878834165	0.183773903471783	0.183773903471783	1	FALSE	4.51153761689239	4.8866086733194	4.94522844026882	5.17409477041305	5.00757227553235	4.81240580774458	4.95919518787402	5.12884602026975	4.88918146943751	4.80553494833498	4.70950570037526	4.96847326902494	4.93218403715131	5.08465534242289	4.89249788825491	5.19897732841152	5.0478219094562	5.19389393370363	4.73558716209603	4.88230067432298	4.97307395293798	5.13145366969633	5.15916091202397	4.96045610672066	4.86072944565286	5.2234495809057	4.92960638910134	5.16629767768023	5.18872532042819	4.94204056669097
Arf5 (ADP-ribosylation factor 5)	-0.0125440878884203	0.644155685085774	0.644155685085774	1	FALSE	5.09035381926101	4.82709241423757	5.01024723204755	4.76559308946799	4.82318378636426	4.78659636189081	4.74466164543824	4.85361646587408	4.81169707614567	4.6437984808189	4.9665596691114	4.88175759870461	4.74498448869606	4.78629315498617	4.79158488840387	5.0614176389963	4.94629106116026	5.01591231314453	4.85186894874805	4.90008428082743	4.82474239958353	4.64066719717959	4.96996549790304	4.66664298937749	4.71025541868611	4.71919439484446	4.61740428286752	4.86150879382031	4.7415748474188	4.81232878856449
Arf6 (ADP-ribosylation factor 6)	-0.012771358075969	0.624148760330103	0.624148760330103	1	FALSE	5.73773542721336	5.6636890259647	5.80219580241449	5.69216492693222	5.83205452779272	5.70847420113655	5.71833696447388	5.61034572219908	5.61629887750669	5.73364718883027	5.82033726716771	5.68173878729338	5.65989602380372	5.72088584551519	5.73102570979344	5.77157926374299	5.46369764974808	5.82117956482338	5.6791056539598	5.87341704250372	5.84819977128148	5.61691930235175	5.70302869598177	5.50773439453251	5.73405924490055	5.72352306702425	5.69417538389778	5.6063030451723	5.77137061558556	5.72296323139194
Arfgap1 (ADP-ribosylation factor GTPase activating protein 3)	-0.0295964015586609	0.526734632189594	0.526734632189594	1	FALSE	6.81144534128686	6.75324349646363	6.78751082430076	6.82753960239335	6.67272233684914	6.78693608702495	6.96832119610627	7.08532904564343	7.01607282710771	6.86856330927324	6.72445928206268	6.89191733614867	6.90325523667446	7.03513999792848	6.94694135476037	6.92270926735992	6.94353458745481	6.85139925476363	6.84281545114786	6.70785605148219	6.90645772216199	6.8627117373406	6.86961234909803	6.9608360205713	6.74034745224161	6.69706486141132	6.70619898742978	6.87833298492591	6.81458887430977	6.93098564894538
Arfgap2 (ADP-ribosylation factor GTPase activating protein 2)	-0.119104932023788	0.405116551528052	0.405116551528052	1	FALSE	NA	3.18354685707365	3.48586472170203	3.90578410520163	3.57113069083472	3.46889606251876	3.74072252551194	3.51581335736198	3.23744593624301	3.78845603031361	3.05478944855413	3.90976350534031	NA	3.69792946567933	3.66705191654601	3.48890056729806	3.41609658961235	3.19578538038853	3.00451397643586	3.56571901995217	3.55776542019616	2.98341320676268	3.64552874612691	3.30066115651558	3.40958101990255	3.56259656620065	3.36165608306275	3.52526709170203	3.62736169921468	3.90765021498117
Arfgef1 (ADP-ribosylation factor guanine nucleotide-exchange factor 1(brefeldin A-inhibited))	0.0483202975947679	0.638383393647345	0.638383393647345	1	FALSE	1.91772580224048	NA	NA	2.96045425323714	2.85848634735433	2.91989683812058	2.64489916973218	2.88200127413153	2.93207251324099	3.30887777840732	2.26525384700457	NA	3.30191828729109	2.59823655769196	3.11604530545066	2.83153881656894	2.28025557571698	NA	3.12109167937228	3.2347971254907	2.79431812369944	NA	NA	NA	2.63859983248585	2.8236291307119	NA	3.13291074598064	NA	NA
Arfgef2 (ADP-ribosylation factor guanine nucleotide-exchange factor 2 (brefeldin A-inhibited))	0.111603962360417	0.484240591326367	0.484240591326367	1	FALSE	2.97609046938889	NA	2.57988732024015	3.2451077076302	3.65907969530102	3.39264714396426	3.6979183486559	3.71368481865023	3.62978790685218	3.60474742851958	3.45966767669431	3.79709600825491	3.73769757617473	3.77261413506541	3.87329152944895	2.63127194662277	3.71380577216523	3.66275238936482	3.80097235632706	4.06002143568406	3.73597700943426	3.54381754628685	3.44698401167793	3.57194372632846	3.64222791124677	3.76156186978805	3.76847018831508	3.59775760177292	3.73038997579781	3.65537472835209
Arfgef3 (ARFGEF family member 3)	-0.0216939924909695	0.597583247319106	0.597583247319106	1	FALSE	6.42904345885502	6.43839432909583	6.9424206684638	6.61884209987747	6.69185516235154	6.80914429950991	6.5144363357328	6.65221399198938	6.8095430668046	6.78834639727861	6.62926189456823	6.69735682754678	6.75445997362548	6.79890592137311	6.90848869716106	6.57458595908148	6.60984654581992	6.66224823287857	6.72733509161119	6.66498052981033	6.7498426174838	6.68974643849356	6.87070993862846	6.45358342413191	6.69624425925945	6.67601346978567	6.72155038768306	6.67234047506122	6.72440470894114	6.66387115819932
Arfip2 (ADP-ribosylation factor interacting protein 2)	0.0155185796030453	0.619208174471755	0.619208174471755	1	FALSE	4.66825530721796	4.5748160163275	4.30453294490848	4.4935640794622	4.47926937062984	4.49414676018566	4.63073744885772	4.5629139989121	4.44442191506036	4.44483931074316	4.41980852893928	4.58761102027597	4.53305245900447	4.32452261159581	4.52399469966098	4.52118268468157	4.65134450702185	4.34726170182862	4.71040972410453	4.49147474002118	4.45082854082698	4.62764769056615	4.46070980467474	4.54869554672389	4.5406410778359	4.28523204479568	4.49213519577773	4.62175885670973	4.42217243851934	4.54777061173928
Arg1 (arginase, liver)	-0.421624487044902	0.0569303301189335	0.0569303301189335	1	FALSE	8.61803671702489	8.72784219303972	8.96350591377979	7.9423326908496	7.99123271122198	8.0672730065288	7.68243284122705	7.705120874259	7.8212701463423	7.87080239399044	8.04529006074904	8.00751509293603	7.4890210331512	7.6392611094886	7.49698156755191	7.69475485670471	7.51935318953652	7.81498613974278	7.28546695372581	7.63991224637753	7.52379715890093	7.72900887033786	8.12728246740149	7.665406984156	7.39132093213677	7.52614708075975	7.92880259297348	6.90447205532161	7.40516699733588	7.5876725210557
Arhgap1 (Rho GTPase activating protein 1)	0.0471577784484084	0.400859338490544	0.400859338490544	1	FALSE	6.92678224784626	6.76880627021045	6.82681539295995	6.65174057506017	6.66759413423031	6.57776113835644	6.94060137325477	6.93630814244361	6.86193055830849	6.91008503042381	6.88189705654628	6.84389593342005	6.95722975941349	6.9505850568345	6.95883107796961	6.90009394424464	6.93054811924786	6.87667655505943	6.99289303001644	7.0171090498947	6.91532967601301	6.89311947583592	6.9179687275585	6.89120043280656	6.94135284420923	6.77803769314103	6.85192390294477	6.80998029778293	6.82283210158867	6.82916457366063
Arhgap21 (Rho GTPase activating protein 21)	-0.0634908475918323	0.371787099052159	0.371787099052159	1	FALSE	4.25566689787678	3.9369299815806	4.12136359567356	4.35970388523576	4.31560245663795	4.14869011066367	4.39713895035398	4.46965809579412	4.31827345135796	4.25332371879925	4.16649050838324	4.26401840898732	4.37469175209693	4.27629565697274	4.30502202748515	4.30100225603281	4.13578930537015	4.1495113923254	4.38186476389839	4.03450626796482	4.23144776925887	4.25102976654006	4.30261881958356	4.01653197677243	4.21390714097503	4.31899644732431	4.22747154635928	4.18069688486598	4.2979177179908	3.96721472875962
Arhgap22 (Rho GTPase activating protein 22)	-0.1903175138653	0.308608950676091	0.308608950676091	1	FALSE	NA	NA	7.0134957585285	6.10434085368957	5.9842999621013	5.94113214021627	6.48386574684162	6.47437276576631	6.39430662643801	6.4992112805393	6.41434529046618	6.26124119410437	5.96571734205911	6.05163094567324	6.01549533926796	6.2316685628439	NA	6.11305450852428	NA	5.77096643901777	5.65240044692222	NA	6.07011235538311	6.35518192776017	NA	6.4596004696527	NA	5.99836702741063	6.10010933132446	6.11725244303989
Arhgap23 (Rho GTPase activating protein 23)	0.0660072630235428	0.448881956281894	0.448881956281894	1	FALSE	6.61251763836523	6.61335336769895	6.32996850973257	6.84260177161955	6.56175839136239	6.98330146884198	7.04622910920995	6.8273490562071	6.99481728774704	6.70774563973906	6.39072958476268	6.95451041140215	6.77827429533858	6.67020301237266	6.87613627042026	6.78982052528964	6.90919706299169	6.68690666570218	6.7446185942115	6.76461951165013	6.81863330198066	6.82436054228771	6.81207459609358	6.7664228972613	6.81519113717349	6.997947208236	6.69390506938195	6.68825030913318	6.87063597007262	6.99702136870765
Arhgap25 (Rho GTPase activating protein 25)	0.00180619641389356	0.689035035996358	0.689035035996358	1	FALSE	NA	NA	NA	NA	NA	2.58349501466438	2.44634358309147	3.02819251720035	2.65998162590662	2.98640547393556	2.68777961649166	2.9366643194707	3.13157960733147	2.96666486774919	2.84858188093197	2.36158029158229	3.47974793436622	2.35085646171357	3.23892745437155	2.97682368493499	3.09294145589656	2.85461609210785	2.64684696836391	NA	3.67382775177345	2.96167333097125	3.27246668240655	2.84161894110832	2.04306797932807	1.81625563035263
Arhgap26 (Rho GTPase activating protein 26)	-0.0527073307136734	0.522882186369307	0.522882186369307	1	FALSE	4.28608271446955	3.95481048849177	4.29353234421328	4.80141736586591	4.63111010436802	4.65718266012842	4.40250390087259	4.18851961446418	4.25333128356318	4.28011746640774	4.0874713276668	4.34957051297659	4.40680874847866	4.33768255188475	4.38070867221569	4.20143782950403	4.05214632011067	4.18648471073144	4.34688599353175	4.29678775772361	4.44521022777666	4.2657219261872	4.72778978947269	4.23589551757638	4.13214084271706	4.51068347757688	4.29863632309444	4.2913825400231	4.31218593800914	4.21685060132697
Arhgap31 (Rho GTPase activating protein 31)	-0.0154261607352806	0.655630137655962	0.655630137655962	1	FALSE	NA	6.90944910929635	7.25176642434399	7.33311061488709	NA	7.44051208234809	7.13812841962739	7.42422508741777	7.11142783205038	7.12277623800338	7.40651966360926	7.49112354940799	NA	NA	7.25546296576816	NA	7.11415876872055	7.54603012698895	NA	7.28444935561179	7.34135425211264	6.94536189599592	7.41266298918626	7.46891723554573	7.01785511501404	7.21249152148565	7.40505634587381	6.96647661213641	NA	NA
Arhgap32 (Rho GTPase activating protein 32)	-0.0620348025228228	0.420039582551628	0.420039582551628	1	FALSE	4.74757000772092	4.53802282337039	4.67911973261828	4.69300179585963	4.7408412334253	4.56166828529975	4.82890064034277	4.90565415717338	4.91803792276687	4.8313401831152	4.80978484619397	4.68476264412057	4.89675137558302	4.94175425108679	4.81475035668138	4.74021520891826	4.64742964422186	4.72545760580597	4.90008911254413	4.8998426743584	4.81079782130979	4.78120756675247	4.63054526074079	4.42153974837631	4.534677953862	4.57293816155653	4.48395762187044	4.78066705365336	4.9005045796554	4.83156820389017
Arhgap35 (Rho GTPase activating protein 35)	0.0269823782138581	0.589902864994752	0.589902864994752	1	FALSE	4.31441375871794	3.89517657392167	4.12399720369191	3.98475338721926	3.96084528551308	4.18519260177669	4.18669862937221	3.79742808215231	4.11606527322568	4.00060400209426	4.10334656424994	3.75511190393903	4.09836060092104	4.06513281891136	3.90774634082013	4.11118158529559	3.77262469115174	4.11501659124533	4.18710261139371	3.76083835169822	4.20197097333883	4.10849100259224	4.25401194993675	4.03501679445775	3.90206392914442	4.11031312570989	4.04375569486029	4.02718059741457	4.16983683405134	4.10020396744373
Arhgap39 (Rho GTPase activating protein 39)	-0.0228695138953914	0.606068005358059	0.606068005358059	1	FALSE	3.52479085958991	3.97217797034637	NA	3.85216867348443	3.81923898940835	3.75059578640766	3.84971909730561	3.83851818757262	3.85486339769641	3.86060530675985	3.9703843340892	3.86050598795403	4.14003421630643	3.98055547095079	4.16822482587189	4.01312276220742	3.83250524418223	3.80578771651903	3.8622331603768	3.71002944168553	3.93422396999249	3.91428705545945	3.87069021405105	3.90544717873885	3.61913125256549	3.89305150273685	3.66325352288055	3.97154355395077	3.92842717687569	4.0643482933579
Arhgap44 (Rho GTPase activating protein 44)	-0.0175766461332183	0.597068135025146	0.597068135025146	1	FALSE	6.80344662767075	6.7806381856072	6.88639162749735	6.6469834461661	6.79015949213616	6.67910002245794	6.79915208079804	6.96000193206808	6.79880226273277	6.72556394384865	6.79701297783614	6.78091372067321	6.72047000914261	6.81278057573522	6.81428123882797	6.7839804136838	6.84896088580044	6.88722061546838	6.87327184013582	6.80039519185774	6.96780264519639	6.81552419588468	6.70361292934179	6.73979410861108	6.46913057716925	6.82798411231522	6.66657198326755	6.68153359810188	6.78484420107544	6.68142115329047
Arhgap5 (Rho GTPase activating protein 5)	0.0838346168816065	0.497679599155788	0.497679599155788	1	FALSE	3.32873595450547	3.43895814789755	3.84520901166909	3.18116140260359	3.42422340749103	3.40982537651992	3.27269360270199	3.28157066422758	2.63119510292377	3.36932688376277	2.98347158068373	2.97948944706468	3.46469440254644	3.06349258799837	3.22438917153753	3.44129755329321	3.287059995411	3.46337396549482	3.82670101086242	3.44577966475088	3.24703276511758	2.78936827166771	3.60682121152931	NA	3.45073618090023	3.25979974656711	3.11970145282938	3.0805553409195	3.28810750846066	3.50589092972996
Arhgdia (Rho GDP dissociation inhibitor (GDI) alpha)	0.00600195684454382	0.647395835915932	0.647395835915932	1	FALSE	9.39483564630677	9.40730600896717	9.38478159198397	9.28701741025572	9.3593147099868	9.29243207412804	9.25987976019002	9.25431294784969	9.28614649447939	9.20690934869924	9.26114056535911	9.19374957065907	9.21811031747812	9.22086196666754	9.1933085087415	9.22123184105513	9.26994249474564	9.2914147739248	9.22960474511273	9.3531424135799	9.32732359104438	9.2859269499855	9.31042192433729	9.3216710919432	9.25980680677117	9.37790676102328	9.34712746823483	9.22646036210285	9.22440933476034	9.26374571579926
Arhgdib (Rho, GDP dissociation inhibitor (GDI) beta)	-0.165536366007899	0.364259679999131	0.364259679999131	1	FALSE	5.1519521473769	4.96214641874521	5.0224743465749	4.52479712682264	4.20007271075869	4.22513608384535	4.57047507487258	4.74652775711819	4.62691800860295	4.76730520422205	4.28261030873293	4.91515277056056	NA	3.80910570327651	4.7176819059825	4.47671218630798	4.38180248316877	4.35786162301047	NA	NA	4.7868054329789	4.30548175990167	4.77650409617427	4.42079227810038	4.44017484628495	4.40891561712621	3.97733488226417	4.40222418651052	4.8286417357559	4.19839199841279
Arhgef12 (Rho guanine nucleotide exchange factor (GEF) 12)	-0.094151097177645	0.581710428264285	0.581710428264285	1	FALSE	NA	NA	NA	2.55917117867968	2.99909081570111	2.80946589463946	2.59349241603701	1.99212668750077	2.83528542923158	2.85974299154233	NA	2.99013982509383	2.88560364746478	NA	3.20449758937953	NA	NA	2.25754473903335	NA	NA	2.6928623514122	NA	NA	NA	NA	2.39717866272671	NA	3.00215881981053	NA	3.04380817876404
Arhgef2 (rho/rac guanine nucleotide exchange factor (GEF) 2)	-0.00916394844407377	0.655630137655962	0.655630137655962	1	FALSE	5.29590298291093	5.30483590365922	5.33185925050536	5.14686698430455	5.23940186063986	4.99061002414729	5.41400695687156	5.4822610202286	5.36034671685724	5.43845920442348	5.46074256378964	5.48428316697823	5.36392097145114	5.39137249163957	5.5087867463547	5.37194562030628	5.33074481975078	5.32823689182809	5.50113656148975	5.45435029604982	5.45289190258075	5.22113079981969	5.25444287259858	5.27650783196743	5.19127837892683	5.11174914172563	5.20342435733796	5.48940806201332	5.44073298737855	5.44821709432682
Arhgef7 (Rho guanine nucleotide exchange factor (GEF7))	-0.0210127994442196	0.606548694135528	0.606548694135528	1	FALSE	4.05861089311065	4.68129183092187	4.55387653702916	4.39559068542908	4.48504678154859	4.38404980679516	4.44320879468009	4.47471508008384	4.65112059437127	4.34011358234359	4.45390602078967	4.34548863452081	4.41412199919639	4.53388100515376	4.22599979764069	4.54328552661813	4.49451801634877	4.3907089519901	4.39119718181153	4.46907195208039	4.39193952458875	4.50747752951693	4.2746120407575	4.32760114476463	4.43933057986916	4.32488979109474	4.17369512303856	4.52368113029022	4.50901803405395	4.36480352512799
Arhgef9 (CDC42 guanine nucleotide exchange factor (GEF) 9)	-0.0413942942973932	0.516899072234213	0.516899072234213	1	FALSE	7.79230877344294	7.66014568240818	7.74098825582274	7.68203949132642	7.66716832600218	7.73554248536082	7.94693550810228	7.65748280918917	7.7653159387032	7.7921395522779	7.91724078377809	7.67858605536955	7.81199755922904	7.82651670951713	7.7416894409149	7.93074916288361	7.8360377274751	7.71726514496006	8.0713443678025	7.92877891030233	7.6523789341213	7.69213423251014	7.43894983358682	7.4856039328777	7.87245942172319	7.55467326221592	7.69389810184343	7.78371855779037	7.54300861317785	7.59418275371333
Arih1 (ariadne RBR E3 ubiquitin protein ligase 1)	-0.0670583831388822	0.571209993576174	0.571209993576174	1	FALSE	NA	3.40773343098793	NA	2.94457549994483	2.92153344665986	3.11695522248859	3.34248363296759	3.26036897050531	3.14158973924133	2.50683040751271	2.67675033234092	2.86408509054407	3.24620588293939	NA	3.37812315306169	2.69123934262147	2.71097720563006	2.64681011138469	3.61660471267076	3.06774540077967	3.14072304061629	2.92265266339272	2.83091444788652	2.6108913695194	3.40761108056248	2.89165443195121	NA	NA	3.25228999908537	3.21263158972095
Arl1 (ADP-ribosylation factor-like 1)	-0.0871114650558043	0.147264096860614	0.147264096860614	1	FALSE	5.07505336460451	5.2620760479182	5.15066527538815	5.1450089331342	5.23914214062237	5.05209848719669	5.1857833105041	5.19035410862746	5.11086014917812	5.01011293041084	5.32594760943238	5.17061412446223	5.14062734479693	5.27382916071176	5.13367859482212	5.02283827684724	5.02167071195688	5.04116849714678	5.23587637564216	5.11162813739106	5.07840062191571	5.01941726095356	5.20776793757217	5.04863726608961	4.90062050261489	5.20479413343511	5.12747645652436	5.15574113854033	5.11978360965624	4.86335867968687
Arl15 (ADP-ribosylation factor-like 15)	-0.110457756857933	0.436405377946216	0.436405377946216	1	FALSE	4.82311243696523	3.9774447935122	4.68728469191784	4.15798956212702	4.81328353590455	4.94479286726979	4.24373000430214	4.77274080300396	4.8122209548042	4.46806192378074	4.60987904184578	4.31349256927907	4.20520481278678	4.59513959902923	4.21217242639764	4.61818578713748	4.33462547893494	4.50242608225571	4.62693552529315	4.45432068195519	4.46805540517284	4.36537759558284	3.85436475428789	4.78703015061205	4.5781235714291	4.06725149126822	4.45895282675159	4.24557172023307	4.43963643422433	4.17882616491877
Arl2 (ADP-ribosylation factor-like 2)	0.0840329605920805	0.362775092702458	0.362775092702458	1	FALSE	3.6330591539941	4.02517057573491	3.96444484206661	4.26302689177755	4.17799749690241	4.05943315612481	3.94589793583851	3.81139909949674	4.22022933422734	4.00543591992378	4.08425139469717	4.00872889549638	4.15292161738779	4.22560656351429	4.09936253975777	3.87786201616603	4.21085638647193	4.38607285918535	3.85366636384492	4.15670402222269	3.88448070336105	4.13186930447077	4.02196824215092	4.1927622921527	4.15916091202397	4.33339510853961	4.32697589988608	4.08565409586596	4.23120197665604	4.08482964282334
Arl3 (ADP-ribosylation factor-like 3)	-0.0404263911042991	0.387825412250566	0.387825412250566	1	FALSE	6.31388795490709	6.17182730268444	6.13615241396001	6.21141526605219	6.20272918783106	6.15320341217586	6.08876280254705	6.18396680351848	6.14107509751981	6.13902533789882	6.04430886667809	6.17466407670683	6.06347058484758	6.1011773076101	6.08098802996594	6.14573043454922	6.01855851255581	6.05604154893143	6.06073699657993	6.0132098777638	5.92932943187535	6.15564602902162	6.21025247531058	6.26713499377643	6.14076638791566	6.13018133012479	6.19854129976549	6.12419370331247	6.11293778258895	6.03699777426735
Arl6 (ADP-ribosylation factor-like 6)	-0.0644004437102379	0.597068135025146	0.597068135025146	1	FALSE	NA	3.26376158129016	NA	3.09776078866393	NA	3.38584514857967	3.15639823469348	3.53499536550579	3.77287801405505	4.24997620372416	3.76133846910067	3.56392687468607	4.1972678132552	3.83277864393321	3.93133321309593	3.78361380212369	3.82024024373485	3.68022307204562	3.36464246433591	3.57549386646029	3.57515498120487	3.47876476667419	2.80369821230627	NA	3.73634510188322	3.73795710621359	4.11718801581077	3.00423170440522	3.65986748864067	3.80061003789807
Arl6ip1 (ADP-ribosylation factor-like 6 interacting protein 1)	-0.0712395916268743	0.441797202940852	0.441797202940852	1	FALSE	5.41283909652708	5.03784342409648	5.27103715991646	5.14220510616459	5.14208662961753	4.91840531758787	5.09290932929239	4.8655674982966	4.87586359544477	5.00288250853312	5.07839635195121	5.1070056915489	5.04828414679183	5.05448819227591	4.82188875535306	5.07113195292271	5.21258101109356	4.82902246172021	5.02612280733424	5.39523764027028	4.90282609347588	4.69464622328101	4.75791398505337	4.97992015703499	5.13953088849421	5.03264307466116	5.13361695181296	5.01670133490067	4.67763226698784	4.9335820799516
Arl6ip5 (ADP-ribosylation factor-like 6 interacting protein 5)	-0.0438765221041264	0.475932368408316	0.475932368408316	1	FALSE	6.46874132711931	6.51227588167921	6.43398429171226	6.61284049067869	6.69928787683178	6.75586232772698	6.68711669249513	6.58552744565101	6.5308105082178	6.65097991352072	6.50262179760923	6.67424877406639	6.61954800015687	6.60195348107661	6.53250554478088	6.74882347143493	6.67282132155664	6.70762141642683	6.59697687263199	6.37814223216534	6.34416272991912	6.74968174754216	6.32747180598541	6.43848581909861	6.53499225396587	6.41028682612724	6.45800297129728	6.70193712408804	6.54833026825677	6.59241966126474
Arl8a (ADP-ribosylation factor-like 8A)	-0.0758741242251394	0.428409046609644	0.428409046609644	1	FALSE	6.09415582403745	6.42430740143155	6.66389961428408	6.01541505238669	6.09681844512074	5.81327583885585	6.0983100645652	5.90093924273341	5.87052254425404	5.98570762068018	5.97339545203475	6.04385628733193	6.00564251260006	6.10214999153774	6.22038800206374	6.11708617335436	6.13504844456587	5.96624818079674	5.98180243201864	5.76025821117079	5.94481863062227	6.2250473696669	5.99103198354213	5.99876190705848	6.13554923425682	6.08527592590025	5.99352718667066	5.97139180434038	5.75190552439329	6.11291902218273
Arl8b (ADP-ribosylation factor-like 8B)	0.00876649111377734	0.645742569208216	0.645742569208216	1	FALSE	6.21800033607991	6.04450996749062	6.22741378349037	6.16807636640001	6.08316655437604	5.97220324927774	5.97387986178296	6.06073483529895	6.11696145851363	6.05652066919021	5.98164034235382	6.03017272849782	6.18237647480099	6.20430899007925	6.19203433928309	6.24395082982839	6.13165944445205	6.08469785665744	5.98889596364566	5.97407495720139	6.04076095183937	6.05830134115156	6.19623326086959	6.12973842449375	6.17958469590352	6.28224889105277	6.11155511262357	6.09491586838821	6.07760619100432	6.04927353451047
Armc1 (armadillo repeat containing 1)	-0.0192250210280824	0.643990654884416	0.643990654884416	1	FALSE	5.0212798327843	4.69624982423567	4.43045255166553	4.92724700001161	4.97739899817647	4.66912883937788	4.91493280379885	5.14754278643835	4.87871063003486	5.12479544617756	5.17553258499164	4.90936989948822	5.1392852989955	4.98820295068471	5.12798813245892	4.98904815469394	4.60824151326272	4.7126728101624	5.03399556074792	5.00960694864736	5.14450325949255	4.94135988739775	4.84893335247309	4.59728087084445	5.09952665667873	5.00282851444487	4.72572479932459	5.11091442263868	4.92578109949916	5.08932441359063
Armc10 (armadillo repeat containing 10)	0.0608849119525647	0.335232541163957	0.335232541163957	1	FALSE	5.12975696745651	5.34288537260968	5.46088997060219	5.22710567579083	5.22626189419121	5.35045481425303	5.41616754340608	5.48100179431215	5.48529156816979	5.21186104608555	5.28877565783044	5.20275465065212	5.36875438295264	5.3711789726014	5.41405094472604	5.4812182010719	5.51862955310746	5.43352034628316	5.33261843365355	5.21394212496491	5.28180950763709	5.57012893518223	5.49639843291562	5.3340604972408	5.32950037041971	5.46953763014034	5.45061082582717	5.31346354588161	5.40162022789132	5.26340630271125
Armc6 (armadillo repeat containing 6)	0.0218400436050457	0.64480847515204	0.64480847515204	1	FALSE	4.57142804800103	3.79955361918722	4.52617525659347	4.18867785242434	4.5962672942593	4.63986305963014	4.83704506124889	4.59629711550157	4.60475335786222	4.42776035592719	4.848522793263	4.68889089836435	4.64032592735474	4.6366130209389	4.75678313304761	4.82444201365892	4.46205231879643	4.27583397549274	4.73166659379609	4.76669586066075	NA	4.6985241015792	4.42906020200217	4.52922750835064	4.56302386319527	4.29087407007231	4.75545378239845	4.63476168919508	4.6377957004841	4.5080419381522
Armc8 (armadillo repeat containing 8)	-0.0993581408569894	0.228190520288571	0.228190520288571	1	FALSE	4.65359318820104	4.40058574538833	4.08475312328943	4.2833365771074	4.34440244146226	4.47972853622074	4.42672097680464	4.47081665702504	4.52756458163785	4.53559265686548	4.460382172607	4.53434179481026	4.37278498069935	4.37473347803121	4.31617471178244	4.49197491876736	4.23558155777824	4.55861663096287	4.29312030119463	4.25697289033194	4.46328894546704	4.23298302500483	4.15399173968772	4.34275384185873	4.27617652750835	4.47946340208891	4.09463300977118	4.45671417120486	4.17955085918808	4.25931768826288
Armt1 (acidic residue methyltransferase 1)	0.134851674053293	0.358441828654484	0.358441828654484	1	FALSE	4.14245428370098	3.81726509726679	3.40468517591904	3.79946036862167	3.05865764483594	3.01659615692893	3.79976082108925	3.57974736146619	3.87553435157324	3.48573594298921	3.73316992419828	3.85943290894853	3.68999238227529	3.85566086884007	3.49214801716938	4.07365744972724	3.56260877644267	3.49096797190535	3.59424994765735	4.08065766334523	3.68731828945492	3.8397278511	3.44726179517457	3.73207378739096	4.10631481481882	3.84318994244513	3.63503460521373	3.64236655971114	3.89108861237592	4.00655834985913
Arpc1a (actin related protein 2/3 complex, subunit 1A)	0.0603215691754067	0.0811392587727601	0.0811392587727601	1	FALSE	8.56058504494088	8.59922479519751	8.50539475925091	8.61708171549901	8.52698038327571	8.60351507886732	8.69175398608644	8.69487322996849	8.6834964559665	8.56919485457547	8.60470888719838	8.61765479227154	8.64758434197348	8.61547515274644	8.59495156409569	8.68503607900715	8.64881054410321	8.62136692601666	8.68352803649506	8.63207550394675	8.68010982159396	8.70693799694815	8.70600899391301	8.64352793931302	8.70552526111771	8.67278950578415	8.6041232289095	8.65700039629948	8.71000739325369	8.68045095284338
Arpc1b (actin related protein 2/3 complex, subunit 1B)	-0.0356094239190606	0.583648194985321	0.583648194985321	1	FALSE	3.29443548392643	NA	NA	3.57812961120898	3.20360367629934	3.6889859834368	3.38266725274504	3.42382016849176	3.05536574059913	3.19371971083396	3.42693561964834	3.0450095379626	3.08865045409876	3.14232357298296	3.35545329288125	3.40891561712621	3.21289457000309	3.02357118453798	3.4817122620033	3.13429323701721	3.0941921463773	3.18863829456139	3.49331428709276	3.36542659101648	3.14400230472872	3.19368817503411	3.08599054130795	3.37877516846694	3.5183337015285	3.2179952970837
Arpc2 (actin related protein 2/3 complex, subunit 2)	0.0489283270892031	0.24344550321736	0.24344550321736	1	FALSE	7.88252689550907	7.85622008169434	7.83643544325425	7.89113966190857	7.84718265617922	7.89602354630979	8.00843422475889	8.02182392546625	8.04503881625444	7.92878483100656	8.02783413640656	7.97680467186333	7.97196308154428	7.96684571765274	8.03804103701151	8.00177409990005	8.08384627036898	8.01520316277295	7.95575451002314	7.98505635070742	8.00393386551723	7.98558012243214	7.91937583947677	8.02699365956804	7.90242335426604	7.95785077142698	7.97760048678107	8.00161086121644	8.03754695396218	8.07447332473843
Arpc3 (actin related protein 2/3 complex, subunit 3)	0.132699532017469	0.0149145579672453	0.0149145579672453	1	TRUE	8.29589747431426	8.17538986608346	8.16375029639813	8.35230831869799	8.27660367272038	8.21258879253627	8.43810568169834	8.32546287230459	8.44333313671524	8.48412201521531	8.45443090911667	8.48676665530016	8.37659861115811	8.31166658645641	8.41070997460385	8.47050839484864	8.47914566195253	8.45246365164355	8.56528490337485	8.53246502436725	8.47854313800712	8.5477389993152	8.47601302734858	8.40663445424138	8.4308246771721	8.4295783063571	8.47686363959811	8.51746468018113	8.47356776374828	8.46113152142539
Arpc4 (actin related protein 2/3 complex, subunit 4)	0.0586191407442671	0.299336030237225	0.299336030237225	1	FALSE	8.46280488985192	8.53550090161357	8.45519157593272	8.589220426989	8.54116245496311	8.59871133556739	8.67969121016225	8.68956824280044	8.7255162290297	8.64757354964535	8.69031581836186	8.77257190994768	8.64815262385695	8.7667144096973	8.86554461029063	8.73607039471824	8.72644638347017	8.74499188634067	8.67440062276282	8.69008180598355	8.69022850474947	8.75387191494171	8.67913521898392	8.62858770649068	8.60497939587754	8.70028018054178	8.63416486845664	8.68780256701873	8.74906826627632	8.84741758326164
Arpc5 (actin related protein 2/3 complex, subunit 5)	0.0977884872403126	0.271199079280423	0.271199079280423	1	FALSE	6.54154581420204	6.68223617968256	6.46666953243375	6.88544014258793	6.78353523038166	6.80917002975854	7.02288930850935	6.88940052980097	6.84482500344629	6.90477308966433	6.95234521599191	7.07225589471296	6.94088322073494	6.9014582520612	6.88067328237957	7.05565119762676	7.15925579011404	6.86474330123474	6.84559040884785	6.65576682999107	6.90816441370777	7.04627277101039	7.03003806131563	7.00287125993138	6.96203996437795	6.90355652500049	6.69966267312664	6.92522803492251	7.00546735984821	6.98061944389725
Arpc5l (actin related protein 2/3 complex, subunit 5-like)	-0.0685828369922985	0.220238698903383	0.220238698903383	1	FALSE	8.07567702179926	8.11712878178736	8.08030589959901	8.17029564630257	8.35040884394425	8.28217566977574	8.28472232736558	8.30602978112829	8.35403334726232	8.1909555440974	8.12094284981756	8.16740810965741	8.16390624412321	8.26998222183358	8.30747406408971	8.1912862761214	8.1103945660079	8.20748293686634	8.15084396346487	8.19593318057549	8.24202127160297	8.22795281368232	8.11595399095779	8.1878815416209	8.11185553370376	8.06158720943626	7.91978698169106	8.12856148902751	8.15126521422957	8.20989682871065
Arpin (actin-related protein 2/3 complex inhibitor)	0.0654417735255116	0.421268346110946	0.421268346110946	1	FALSE	4.0281536103302	3.75682048665509	3.5403373062305	4.07602029261316	3.90961951565605	4.09297696341622	3.88497881252383	3.88449047186056	3.75179575561708	3.64840791815477	4.14651674542137	3.97052238530641	4.03340538072705	3.97444671307505	4.14005876439133	3.99396413955987	3.83578262663027	3.94128475828082	3.75824986935423	4.11588222494264	3.97237099823601	4.01680828768655	4.03405720741962	4.01069033876619	4.21364279007353	3.92120779712455	3.99070077852029	4.02894922398337	4.07469381016962	3.9118928741138
Arpp19 (cAMP-regulated phosphoprotein 19)	-0.175525201930322	0.117186362453254	0.117186362453254	1	FALSE	5.59321033103709	5.37365865047956	5.5285744442899	5.27215386204161	5.27917782370635	5.31034739224222	5.71094140028718	5.67641410790607	5.5499802221603	5.67529655779054	5.45340563596025	5.53164346133736	5.5916135990548	5.73447389304655	5.88272129510657	5.35077656540647	5.15966551105597	5.28084499047432	5.62479399397725	5.61667822107436	5.71455051237646	5.33701526279647	5.05017516041092	5.29108779666626	5.19358252508165	5.47002919701227	5.22496636500027	5.49716205187437	5.25988634934943	5.45952014493505
Arpp21 (cyclic AMP-regulated phosphoprotein, 21)	-0.278120933421886	0.213805118648202	0.213805118648202	1	FALSE	5.38461972457922	5.40795431520111	5.27735993994287	3.95590791329779	3.79458222159218	4.31812880867563	5.05145041235416	4.98575542961839	5.01801541297895	4.46450490913191	4.40581541452774	4.51338336061229	4.64855172603568	4.58591196245953	4.56518892313104	4.46491653554777	4.13358818417396	4.37273623453232	4.4630927262785	4.58048319958489	4.19693746650489	4.6119395670022	4.61713388959812	4.92567667435724	4.26241812321536	3.98748459251957	4.28926642126506	4.56328018065802	4.40396980851466	4.33239286905762
Arrb1 (arrestin, beta 1)	-0.00475241745794666	0.667453078127616	0.667453078127616	1	FALSE	5.64765700821434	5.65463602852797	5.606217159626	5.46354072099772	5.5853051001113	5.53930772678125	5.60656363208877	5.60395860871581	5.58936501327202	5.41540714252455	5.47026027322518	5.48370616051588	5.50028580213966	5.60396454130131	5.67447195081928	5.54890203455634	5.42673439291799	5.57786383697149	5.65197873753963	5.70604146730502	5.74084393121891	5.47576260877329	5.66600380854169	5.45790942838909	5.28011375360941	5.52454955042552	5.57881194352452	5.6729485776307	5.50693510869504	5.5579614268932
Arsb (arylsulfatase B)	0.0787978589816476	0.400572770791174	0.400572770791174	1	FALSE	4.92657353489903	5.07834511139142	4.7189369453294	5.14492330732185	5.16514819347611	5.4926992292456	5.36787424360197	5.24448371774056	5.26377810374611	5.16642221712354	5.32276101079215	5.38860285761182	5.29674371538027	5.40792373325016	5.43788021373358	5.04528132254453	5.32400408139443	5.2665654354217	5.47299782345531	5.33335574798202	5.4330395547743	5.24551087462333	5.36418369267072	5.20547462414997	5.09027759217304	5.28612708347053	5.34620876262748	5.32284391549605	5.35640090825795	5.51279260032693
Arvcf (armadillo repeat gene deleted in velocardiofacial syndrome)	0.508520231046236	0.147264096860614	0.147264096860614	1	FALSE	7.58380487475544	7.40029028666759	7.08968881398235	6.59855279589209	6.2734543463311	6.22196019214334	7.06597075540664	7.03512899804635	6.87204072453461	7.24157327554424	7.29979413729573	7.06183018965424	6.23664950771951	6.57291846141664	6.41963664090359	6.85238593498744	6.83130724380205	6.97203777914219	7.59206080235682	7.73078937986813	7.41743061254603	7.93212614975698	8.35458439216132	7.90785807905798	7.97989387003669	8.3642572460396	7.63857347935522	6.67246777355459	6.13465425829823	6.22067046502371
As3mt (arsenite methyltransferase)	0.0749223353805524	0.523871111811698	0.523871111811698	1	FALSE	3.42807537460201	3.73977251040994	2.96419529121854	3.4375873023564	3.17724969363277	2.98621613551527	3.23595064492795	3.1411237490342	3.24113238787651	3.4495481691062	3.39057139263141	3.40205360235294	3.31309199481684	3.31865957628456	3.40228559187	3.1321029949966	3.31392639947196	2.91886514496926	3.17720344147089	3.52732060787705	3.24240281640936	3.74088439751766	3.40803246613065	4.00901566549309	3.59361670717491	3.72159139877538	3.41142624572647	3.26911695203175	2.68004074148753	3.6058024678113
Asah1 (N-acylsphingosine amidohydrolase 1)	0.0354717323688262	0.478324860318492	0.478324860318492	1	FALSE	4.99673220438065	4.78933279479895	4.99673220438065	4.97192515666816	5.00114468495194	4.89753087184781	4.7657521950361	4.79315718338549	4.77858182019663	4.93341212006649	4.97072483653238	5.00095546900042	4.96532254836725	4.95920910107932	4.96635201770765	4.92659725380008	4.96271558489681	4.93344989066022	4.95337699931141	5.10155763577595	5.00596581567012	4.87445764188722	4.69789611435203	4.97758217079797	5.12309503041234	5.07092165284066	5.02482052802561	4.92347724454627	4.9248315019339	4.81819612902171
Asap1 (ArfGAP with SH3 domain, ankyrin repeat and PH domain1)	-0.085180432584883	0.328917551318578	0.328917551318578	1	FALSE	5.0797706277966	4.94081980985246	5.09152213054863	5.02560026501627	5.17884209617837	5.1233640860666	5.26007083359566	5.25336154222225	5.17176326597468	5.20122608538272	5.29671435307107	5.3331231409455	5.38098566478932	5.4819737551915	5.33217085041511	4.97975556967881	5.14843794031343	5.2177464262953	5.3305799112279	5.32425256703838	5.41718754078523	4.94594006153299	4.94028892795115	5.00330089421429	4.95163907895187	4.99153545099425	5.01778386575666	5.15860766869245	5.21602796913901	5.23051814570177
Asap2 (ArfGAP with SH3 domain, ankyrin repeat and PH domain 2)	-0.0805631563747922	0.528805607627565	0.528805607627565	1	FALSE	NA	4.82540913464439	NA	4.1843993237533	3.98030869158123	3.68944454108298	3.68576078126943	3.7894893038312	3.82034237348344	3.59881776322823	3.99860171177387	3.95916736106088	3.87577023541212	3.92815236247677	3.80892042698159	3.80639624189784	3.57214994605962	3.82076102988084	3.87634995262341	3.67689923893174	4.00209939640103	4.25972443557391	4.17255952045328	3.12840724139223	4.04517209052229	3.91102999526567	4.00531913706264	3.90115652517315	3.56237676417105	4.06413268963797
Asb6 (ankyrin repeat and SOCS box-containing 6)	-0.370461964724252	0.351133682739703	0.351133682739703	1	FALSE	NA	NA	NA	3.31348676464629	NA	4.17512534965772	4.38315821113367	4.45833606608255	4.18468495409345	NA	4.58813294360128	NA	NA	NA	4.57487655161118	NA	NA	NA	NA	NA	4.03454148248908	NA	NA	NA	NA	NA	NA	3.87101563509863	3.70211449145074	NA
Asl (adenylosuccinate lyase)	0.0438721397685328	0.467929343638918	0.467929343638918	1	FALSE	4.9751945241785	4.65484794235905	4.89563223173806	4.82860619620566	4.92533961437672	4.77015245896219	4.78341998408561	4.90249329908209	4.80304617149355	4.75154941479161	4.68317429508211	4.55752650102375	4.82798665197842	4.77095587079112	4.74460783120407	4.82589753881843	4.84970408708297	4.72012521179353	4.84990921327622	4.68041438180682	4.75233113408217	4.97688599107648	4.99421764740599	5.12823977742768	4.83366936515307	4.80767949192906	4.68223056038735	4.84475220604965	4.88230067432298	4.70425780326807
Asns (asparagine synthetase)	0.00988670376989009	0.664616486522166	0.664616486522166	1	FALSE	4.86654206665474	4.65910824604999	4.13209147592808	4.46459639181881	4.35311152977481	4.33556900555675	4.40032615482589	4.44295676194903	4.30307200997162	4.43897145069506	4.4670511878666	4.51786147225727	4.45218686802996	4.35338681351867	4.48775644349938	4.45676016095067	4.30790205947828	4.52351177448721	4.61979447024304	4.63271026399194	4.50535744033132	4.74465626410516	4.54449775072751	4.53102581185152	4.33393888996737	4.38137336506898	4.75790865292599	4.04677042216245	4.1076292900202	4.32905181863336
Aspa (aspartoacylase)	0.139473640339573	0.310230913316647	0.310230913316647	1	FALSE	5.59286960400361	5.45933980784978	5.56343883055504	5.68465325565349	5.59431863156562	5.55306247123562	5.11157389077396	5.16810846703979	5.04758201095827	5.42391762824464	5.34036643088989	5.35855450522019	5.48036853734721	5.47187677122454	5.27014392316159	5.05074111097587	5.17490571426504	5.16052897509507	5.48004857227324	5.46396569688069	5.37289291277966	5.42245504020166	5.58414173448912	5.58332050104768	5.86398303852398	5.90530997899313	5.85508773101409	5.86095783331055	5.61977980058311	5.81416073038394
Asphd1 (aspartate beta-hydroxylase domain containing 1)	0.276205437849194	0.325865549371925	0.325865549371925	1	FALSE	NA	1.70359687300853	2.25489029114367	NA	NA	NA	NA	2.54153466337176	NA	NA	2.90043598751817	2.28588451627069	2.40349951672017	2.62260945611058	3.17181209422324	2.66347669905372	3.53956829222829	3.12677467025005	3.07067096943051	2.71401466799111	2.86195536414487	2.31238926950295	2.65091617196652	3.10870509597829	2.12032539559405	NA	NA	2.47315307736879	2.74166328743625	2.51898575344016
Asphd2 (aspartate beta-hydroxylase domain containing 2)	0.170342966244363	0.35072704758257	0.35072704758257	1	FALSE	NA	3.55564439542802	NA	2.94352943023306	NA	3.71918344048179	NA	2.95798886673631	NA	3.37659600669184	NA	3.16838691012004	3.37733201538217	NA	NA	3.4888620161005	3.7024580786754	NA	3.22981707464868	NA	3.45254272292366	3.54668459807319	3.12203487682141	NA	NA	3.3424551869822	3.83306211488662	NA	3.46554355005347	3.51805667909742
Aspscr1 (alveolar soft part sarcoma chromosome region, candidate 1 (human))	0.172972345220949	0.400859338490544	0.400859338490544	1	FALSE	4.33186999645026	4.41139912714375	4.53603424458027	4.13745434012609	4.14371176918543	4.40392891966135	4.48220938129288	3.61051109166611	3.46770987679961	4.4421340329667	4.35350679256014	4.11949728530374	2.77578803485639	4.05775350954104	NA	4.46821836153495	4.54670928928295	4.50127989850703	4.30062162474743	4.35571403724568	4.08803980388186	4.16341822250073	4.06322680199698	4.3189747627163	4.44552808077916	4.11486671728773	4.47170122330763	3.72146015917608	4.16312835007844	4.23617113327172
Asrgl1 (asparaginase like 1)	0.0114928448599978	0.632592880477224	0.632592880477224	1	FALSE	6.53434335128265	6.53332038688259	6.62320990454873	6.88624528604204	6.96556497834817	6.78783727759586	6.58333103264031	6.65000338266271	6.60891123287962	6.62686107789092	6.61686932539704	6.64260627457789	6.65343268430049	6.66887080537553	6.64352144569342	6.70075874042301	6.77740656417931	6.66525063219894	6.57697857650365	6.65215661639244	6.57984086991104	6.64541345964444	6.71568749184003	6.71775866462006	6.68565987743181	6.72269825782113	6.77627510051224	6.63304025794682	6.67224145735574	6.67615455223729
Ass1 (argininosuccinate synthetase 1)	0.0834109860312324	0.38151694345321	0.38151694345321	1	FALSE	6.81079011098786	6.79960542245267	6.77551151901928	6.22214379264337	6.22545039670172	6.24843236836344	6.46137303181245	6.43700463135651	6.3403984789496	6.54285698441819	6.4634557107968	6.42639056564422	6.28335324734372	6.23238830726856	6.3399800176902	6.52000729616574	6.5047506739585	6.4071929716353	6.52946647465804	6.55330059461	6.43986079700258	6.57795595745019	6.62871965349344	6.58455217597309	6.67003301187667	6.68479069110952	6.71775866462006	6.33609589674712	6.35664211612169	6.34917240049515
Astn1 (astrotactin 1)	0.0212145680542365	0.622389590193647	0.622389590193647	1	FALSE	4.99474715401224	4.74696301516933	4.69201982027421	4.65238897346832	4.66352110243963	4.8213530680986	4.96909061259329	5.0638264769831	4.97955438185208	4.91188808176776	5.07941651420222	5.06090340549343	4.93972494559769	5.15264585121881	5.27384407668226	5.03026102802326	5.1267498950847	5.06115838450994	4.97983786570398	4.84491787755063	5.06701480222245	4.99078245257508	4.88104297160102	4.75723664714994	4.73854087815609	4.80922406178702	4.92100303828875	4.96953272621916	5.14470718148025	4.99809619031422
Atad1 (ATPase family, AAA domain containing 1)	0.0340942420176413	0.512777833600666	0.512777833600666	1	FALSE	5.54104084297328	5.22410589188154	5.48296764243429	5.494767600406	5.43555192384032	5.56886512401358	5.39358094497138	5.3730669797671	5.36826199019852	5.57495827021519	5.51240705409209	5.62870944807852	5.51482291779079	5.49305804485542	5.56249277497085	5.46673151753352	5.4102698636813	5.30954365530235	5.50424854862915	5.53321446785469	5.40500527310571	5.68944454108298	5.56148194643698	5.63462230790874	5.6620003625524	5.53707237610026	5.6934953209246	5.33267213431205	5.50775024889911	5.43251851642964
Atad3 (ATPase family, AAA domain containing 3A)	-0.0628807087596697	0.319204047044916	0.319204047044916	1	FALSE	5.38055976672962	5.25527789131222	5.73076221302808	5.48650522500409	5.51920219972755	5.56025334048107	5.53879886809232	5.48848608792807	5.44156315494367	5.61839137581425	5.63253287922308	5.57356842403926	5.50276339622935	5.59049423541977	5.63879210889124	5.63042294588038	5.51599938320425	5.59948145650063	5.4104191263614	5.37459090943985	5.40817176815852	5.38364209110746	5.33946523290211	5.36392097145114	5.43128196739294	5.54310608039436	5.55416826011908	5.40746492617653	5.55864111880404	5.49396429757589
Atat1 (alpha tubulin acetyltransferase 1)	0.0549899907332386	0.475505085537085	0.475505085537085	1	FALSE	4.58522697056966	4.53460325861927	4.33145442828201	4.67720377273297	4.29776368460355	4.68597938204337	4.5737744116824	4.62087374792126	4.49431959821599	4.39737173144498	4.48548479143154	4.55032815072918	4.43950346203716	4.39044069909073	4.28867600877456	4.40693116696341	4.38796905115239	4.65384537254429	4.62066851271148	4.13629804200983	4.33519023946013	4.64727421024013	4.37699877494508	4.60195793670636	4.80176396424195	4.55624546470352	4.74405881132605	4.7134593782188	4.61568701260892	4.57950602134486
Atcay (ataxia, cerebellar, Cayman type)	0.0653832568101575	0.249658003435207	0.249658003435207	1	FALSE	5.83035167642598	5.77058064858037	5.79233220250145	5.96043757177831	5.75295727478016	5.81543965749332	5.92147203592415	5.85828940041141	5.79074858345284	5.75137266611035	5.84883823329902	5.7768225239749	5.98624481095924	6.04828196677464	5.98670217551464	5.98600583150883	5.88143214463967	5.91622821198223	6.00750500165434	6.11476887449907	6.00242349435792	5.98226348894466	5.78707456739642	5.8498641880736	5.84192281487582	5.95537558051829	5.88342042805827	5.84270484451962	5.86370062394748	5.95693018515691
Atg16l1 (autophagy related 16-like 1 (S. cerevisiae))	0.0129346522719873	0.666906048030591	0.666906048030591	1	FALSE	3.16055882395521	3.56791045587868	3.9827289612986	4.24110034580482	3.76622410500479	3.77415450668481	3.72336196586168	3.86876577164952	3.94318995072986	3.78571793231674	3.46007413060665	4.06317501980426	3.75642555672374	NA	3.95429869156339	3.69394408697579	NA	3.92210268067702	3.98186178424212	3.67795919015958	3.74286855102444	3.77645145671073	4.17127889630725	4.14396476691068	3.53089476129241	3.72932435738002	3.34215647026779	3.78206252825453	4.20304450339926	3.53085731608892
Atg2b (autophagy related 2B)	0.288736240539863	0.230042154925153	0.230042154925153	1	FALSE	NA	2.00918232436195	NA	3.08785146791929	2.75808140382898	3.13944984858127	3.00384506391229	3.26703383864841	NA	3.59260055212334	3.12811849828296	3.58734098582758	2.91320729272771	3.15693534221048	3.10849769349149	2.55263528695468	3.73109632961453	NA	3.43716114325472	2.99346061331833	3.18700598285037	3.60231434250893	3.58363942376405	NA	3.5371220882067	3.33391027500152	NA	3.30218888809939	3.47434518240384	3.48209964241705
Atg3 (autophagy related 3)	-0.0722325618110752	0.389516277932817	0.389516277932817	1	FALSE	4.84468191542241	4.80004567512301	4.99416332804603	4.93273208023024	4.97804000062984	5.11884558183402	4.66047801796683	4.74906759566226	5.05426676787225	4.68468410965065	4.87765101154236	4.68891886521268	4.80524085614289	4.81297048946451	4.93324214015652	4.73520804282731	4.84716511342213	4.73432485024332	4.74550626586916	4.6900091496428	4.37024799349097	5.00976816564014	4.9175510998118	4.92852666573405	4.97159413360739	4.62466241844211	4.88783717108674	4.86678436977734	4.84347137527526	4.67888319291983
Atg5 (autophagy related 5)	-0.021415412608063	0.659325505511337	0.659325505511337	1	FALSE	3.86384927008961	3.17843738765922	3.32718434495514	3.21402686044673	3.50376850598291	3.40752950784726	3.8800193615538	3.05865591331757	3.62844699832474	3.27317568985348	3.84944888940099	3.13121905066797	3.68453824857773	3.42231374628016	3.21739048972715	3.35814303662679	3.08999466976665	2.22417305039968	3.18486265110227	3.63113921402629	3.58458975635404	3.80575676769212	3.81382222729236	3.60117353387707	3.66790347605136	2.91295063450122	3.57525181368661	3.70533656135594	3.69213702293913	3.47153865989197
Atg7 (autophagy related 7)	0.0205182312051316	0.617484073091413	0.617484073091413	1	FALSE	4.04066452643125	4.73412971638994	4.32563825982771	4.48524003759572	4.35472013731086	4.59149990655112	4.25419340674584	4.44397788552057	4.52920251612376	4.35543919724869	4.38296461369287	4.53327677410698	4.40663190343767	4.37330715772569	4.42628488519013	4.41804823567326	4.43124853243476	4.69785164471626	4.46471400389297	4.48269342376915	4.43616183931445	4.21702903507562	4.26360535962699	4.30291852594417	4.33539750115321	4.48472463059759	4.38944979453775	4.5232545665426	4.5743982536267	4.52344904507028
Atg9a (autophagy related 9A)	0.165010664586345	0.262018599972519	0.262018599972519	1	FALSE	3.90105030229116	3.34522603534256	4.16274176289384	3.55862275296213	3.96108615311738	4.04606318231622	4.11884142991283	4.12388135979715	3.99207954255948	4.22273502072659	4.15404846644069	4.34655982775468	4.47216280355037	4.14406268960405	3.79438467260659	4.23279888055433	4.35349973524566	4.04284567036156	4.50686213594614	4.10606350486628	4.01227366852104	4.16787170802916	4.40841976043087	4.50180852970932	4.01205908154794	4.40928230559789	4.21512719228067	3.95382395394117	4.0507106423695	3.84525920126937
Atic (5-aminoimidazole-4-carboxamide ribonucleotide formyltransferase/IMP cyclohydrolase)	0.0214110094755625	0.529126153459763	0.529126153459763	1	FALSE	5.89737839484538	5.99278882047309	6.02928501805549	5.83644428013749	5.84337086985243	5.86663355322781	5.79602662613882	5.90609208341047	5.72621543404974	5.85600713308932	5.77435220926565	5.82465839964993	5.79690399315912	5.83385149040219	5.8461924097082	5.85955217937195	5.74144810989394	5.82334176176314	5.82841325194081	5.85603702250908	5.85964411026072	5.97387068017208	5.9597655192945	5.87963715822919	5.93822461956457	5.99125879242962	5.94061781587016	5.80089213651803	5.84122089039656	5.8534418093842
Atl1 (atlastin GTPase 1)	0.0008145013856342	0.6859479171301	0.6859479171301	1	FALSE	7.67251727549096	7.55966005663304	7.69248299431275	7.40251754408846	7.51294584213927	7.43767717921681	7.6279715510878	7.59176168506457	7.60299572348572	7.55402854747332	7.56205921321811	7.57095619253473	7.73202493022736	7.65378376339331	7.66879990883161	7.60236482621152	7.57878024939172	7.6422250225954	7.68293841927786	7.6126989752707	7.52498826434383	7.61145274565765	7.64192890514622	7.54146063206302	7.56313524483041	7.55144680351909	7.44465878536699	7.60335187303552	7.67289909049126	7.58007009078113
Atl2 (atlastin GTPase 2)	-0.0015288975956954	0.687240595000838	0.687240595000838	1	FALSE	4.21304393390549	3.75743934852666	4.51451997246924	4.67090263685046	4.63104023879166	4.30188025283903	4.21838596088116	4.36457943565284	4.44429601011742	4.28329212220212	4.32535043318951	4.50262975295635	4.20557236943827	4.45817198959259	4.09379677497239	4.32036914225717	4.36886610826878	4.65147080139267	4.37406571822254	4.30954001746579	4.30386840293441	4.35409242934856	4.01880328568427	4.40253118717532	4.31861330459006	4.24222901830169	4.25583304346908	4.36987822463588	4.20836118309842	4.46344590160512
Atl3 (atlastin GTPase 3)	-0.0212679891950633	0.573043028983562	0.573043028983562	1	FALSE	7.8565375782579	7.88468949063651	7.87208383132677	7.76705222542305	7.72912446627085	7.69198772740783	7.75945547622604	7.8283459692543	7.85530455340139	7.83488815451396	7.79887352884807	7.7423363863526	7.64904775321639	7.4663334615866	7.6937726803957	7.78025103553739	7.81134900255148	7.86260016622982	7.70085582016029	7.62862780216015	7.71833422426292	7.66868646711416	7.82056192796384	7.74697779014427	7.73166523629191	7.81928498059698	7.71076511487261	7.8011845291587	7.50729515930786	7.80237418883964
Atox1 (antioxidant 1 copper chaperone)	0.0822682071942231	0.19585954196248	0.19585954196248	1	FALSE	7.33487214205344	7.26632742831923	7.33215294419699	7.2055293623273	7.23342794374847	7.19340708176391	7.07330611733652	7.23285259178037	7.1680904105178	7.31280129098963	7.34232361700351	7.35184914008409	7.15011282682171	7.07690108755726	7.03590978133785	7.27726879959091	7.40870337056753	7.25383803240908	7.21662946801822	7.20350462294731	7.15073228601052	7.27931342259065	7.25064898100228	7.41639220740063	7.49638245330649	7.41179060224328	7.41931977399239	7.30577904849725	7.18203673923039	7.27154706594451
Atp12a (ATPase, H+/K+ transporting, nongastric, alpha polypeptide)	-0.365614808901443	0.0804049100814585	0.0804049100814585	1	FALSE	3.65768573174278	3.74948063488646	3.10332977711185	3.71547609246374	3.68344943478751	3.66752885179257	3.21343749596114	3.53806629291047	3.35401482849844	3.5901828141325	3.21987013866338	3.04028577518773	3.51106315748246	3.72191944555154	3.62311770174712	2.55025056684863	3.1515438826725	3.15459779016635	3.6932304555801	3.44544862409352	2.7205411475466	3.72689659448049	3.36994102225427	3.29580970116978	2.48122401453711	3.11119995091079	2.46830439506974	3.51903860960006	2.80857245497017	3.40808682949794
Atp1a1 (ATPase, Na+/K+ transporting, alpha 1 polypeptide)	-0.183046996759545	0.208031951295639	0.208031951295639	1	FALSE	10.2079050497012	10.2178002162589	10.2786817575593	10.2934601532143	10.3194576198235	10.3423636226584	10.3074968329994	10.3485621905013	10.3631053551849	10.3507624240063	10.3847405872924	10.410642143522	10.4161008131501	10.4165969927787	10.4402359034852	10.19650377157	10.185197558393	10.2255448700034	10.5634727702147	10.5952854584572	10.6135224445103	9.95019718345109	9.96367063155036	9.98560004477616	9.62470043038485	9.65875596166227	9.63091505450531	10.3640580303231	10.4077776105361	10.3870048904051
Atp1a2 (ATPase, Na+/K+ transporting, alpha 2 polypeptide)	-0.0394042105685969	0.540872509127702	0.540872509127702	1	FALSE	9.34277028385841	9.38341486054581	9.39486136355995	9.71138305214988	9.69266431713595	9.71386761947611	9.16350627984461	9.1431765532148	9.16630621500142	9.26337954060693	9.277503613805	9.25973149614653	9.42616619513364	9.40799424066144	9.40849533864082	9.24530074739482	9.24463736224729	9.25458223341334	9.18437204706499	9.25162442447109	9.20901464165172	9.45854400622182	9.42842926965097	9.38106269389734	9.55071793119388	9.50548408253148	9.49156853674606	9.33729631119654	9.33131110115367	9.29021242241736
Atp1a3 (ATPase, Na+/K+ transporting, alpha 3 polypeptide)	0.0450464897581938	0.328164049134629	0.328164049134629	1	FALSE	10.1325896944429	10.2359065240736	10.2923331375013	10.1460722065013	10.1516000969481	10.1757366584817	10.116317966498	10.1622402533035	10.167380509818	10.1522594871621	10.1868570671772	10.1666275832876	10.1499376036333	10.2033112927152	10.193611599301	10.0003662627915	10.1083807028279	10.143281162986	10.2890736412536	10.3063921267508	10.2745645208664	10.2347336206723	10.2535284262359	10.2639616217121	10.2884162430007	10.3285627382816	10.332864545259	10.1102092304514	10.1891944774131	10.1849497067155
Atp1b1 (ATPase, Na+/K+ transporting, beta 1 polypeptide)	-0.0537838374081475	0.32523998195141	0.32523998195141	1	FALSE	10.7634032747002	10.8486620585281	10.7867188681568	10.6457394804153	10.7101779153189	10.7588977584993	10.6451990743479	10.678828980443	10.6922754911987	10.808135633876	10.84458808465	10.8738362630895	10.6958111687133	10.7170594619314	10.7336932798943	10.6226375665375	10.7363850180299	10.7349043370495	10.8300001497664	10.8198358027637	10.8402822561905	10.5378493202846	10.5792027805902	10.5633392950387	10.5729749091755	10.6676704115973	10.6190919928469	10.7351752037023	10.7724300508927	10.7644901381747
Atp1b2 (ATPase, Na+/K+ transporting, beta 2 polypeptide)	0.0623504879638196	0.474923820049344	0.474923820049344	1	FALSE	7.54989245701288	7.73306278913203	7.73131224185596	7.93512968177387	8.00792429100301	7.90692065144212	7.3426080775594	7.403276244851	7.47385995350614	7.69782940938434	7.71174267650573	7.7118871892731	7.50380189159965	7.55401319361019	7.50333283235674	7.51618065649909	7.56558194461841	7.60172622571049	7.54372785904587	7.53003171449842	7.63031081481441	7.85118684291279	7.83906518191532	7.80794089789968	7.96646507606725	7.92557817553501	7.92500247562974	7.67196558647882	7.66419836929191	7.66288907940623
Atp1b3 (ATPase, Na+/K+ transporting, beta 3 polypeptide)	0.110460346116159	0.302325221929949	0.302325221929949	1	FALSE	5.74258295793498	5.47252026422839	5.61282427607567	6.00167165571225	5.95627740876425	6.05045380997288	5.47306278528458	5.61225222619329	5.46518435633278	5.79853271540634	5.54797414832058	5.62584032320337	5.89749940965893	5.66820424027506	5.6506956389178	5.64232323349736	5.69401375862599	5.38902638822428	5.72609279101032	5.84976913025322	5.75928368884733	5.76488220362609	5.74935458999813	5.83361624095761	6.02297805492676	5.88624284689201	5.92762864875006	5.99195260621337	5.91520536633939	6.0801118598616
Atp2a1 (ATPase, Ca++ transporting, cardiac muscle, fast twitch 1)	-1.30994084896555	0.0836778653586619	0.0836778653586619	1	FALSE	5.51914242856237	5.77907319821363	5.89722832237771	NA	4.38036235669521	4.67944068876116	NA	4.37939223074078	NA	NA	NA	NA	NA	NA	NA	NA	3.15007382245771	4.82131734854176	3.20214341887621	3.71205645724913	NA	NA	NA	4.76370900670297	NA	3.12569407772978	NA	NA	NA	NA
Atp2a2 (ATPase, Ca++ transporting, cardiac muscle, slow twitch 2)	-0.0825677260532062	0.113206331062309	0.113206331062309	1	FALSE	7.41291698330213	7.43031873026703	7.30639896258602	7.38140451503369	7.37052177067821	7.37265614796787	7.47282890900842	7.46485610569141	7.38053898799801	7.44265326937997	7.43952340864657	7.439141050612	7.45174687049849	7.49070649975544	7.4769567714272	7.23410848063539	7.34058897216726	7.22923220380686	7.51252715331217	7.51252715331217	7.50389727481919	7.26075961728143	7.24153514179572	7.25702948177309	7.3323857076992	7.29618205761549	7.26198205698432	7.35227300245432	7.37059151452406	7.38903327387372
Atp2a3 (ATPase, Ca++ transporting, ubiquitous)	-0.851017634708473	0.25679608692011	0.25679608692011	1	FALSE	NA	NA	NA	3.59175121483598	3.71183626737822	3.78227225735801	NA	3.2180170034035	NA	NA	1.99817022417012	NA	NA	NA	3.19490810789816	NA	NA	1.75425471491686	2.29395603715163	3.14721388132809	NA	NA	NA	NA	NA	NA	NA	NA	NA	NA
Atp2b1 (ATPase, Ca++ transporting, plasma membrane 1)	-0.00273681452690611	0.681511711744414	0.681511711744414	1	FALSE	7.91049882851499	7.91084656700469	7.92951881008575	7.71909443320158	7.70048133374397	7.75270176727336	8.01588332955329	8.09985798971669	8.0797247685859	7.96725508362378	8.01550425975675	8.06716542701711	8.0840961636481	8.08393134528102	8.1111252347898	7.80159196873938	7.89004534778065	7.91220074898258	8.18802500894488	8.2320994929743	8.21942992473903	7.79496164771075	7.86206078419145	7.83140859313188	7.86852009716014	7.85620140324977	7.89151640021769	7.98760510161016	8.04873751877881	8.02222908568175
Atp2b2 (ATPase, Ca++ transporting, plasma membrane 2)	-0.135015339469631	0.147264096860614	0.147264096860614	1	FALSE	7.67511727411357	7.71452029055351	7.80304617149355	8.01714803299802	8.02996630727396	8.0100245083416	7.85025561020137	7.86095659217099	7.91597495794977	7.87517799555586	7.92672888661348	7.91801644874702	7.963208218174	7.97434001517224	7.9655130324959	7.69259458028549	7.68729869098671	7.70534209137034	8.04555218227672	8.09294208996708	8.10790229108474	7.51633826693901	7.58171277957034	7.56328018065802	7.63507234485504	7.63356198862794	7.67292736906451	7.83479336861847	7.83964471919328	7.86580130631267
Atp2b4 (ATPase, Ca++ transporting, plasma membrane 4)	0.124519811760401	0.147264096860614	0.147264096860614	1	FALSE	6.21021740173458	6.27079241573105	6.20571897495478	6.12754042594144	6.08997264353895	6.12735057293719	6.53440560880152	6.51485131565348	6.49667165684465	6.2728499628579	6.32681235724049	6.31264520858852	6.39460845732493	6.36586222723095	6.38249952796822	6.57762822341335	6.5677796718778	6.58699736893082	6.54983394394828	6.48764873344145	6.47354828232685	6.44412038750309	6.4826595460815	6.52506659207821	6.16265516927255	6.18409181122077	6.19622735825251	6.4093179508954	6.40932474037603	6.44369615413607
Atp2c1 (ATPase, Ca++-sequestering)	0.128793958429096	0.421268346110946	0.421268346110946	1	FALSE	3.73896234436729	NA	2.92814288518444	3.85578045150052	3.87907837116873	3.78762052084846	3.96465738837658	3.51770402814457	3.54428753996029	3.46502105689144	3.43640173539474	3.81984186861969	3.58786900597821	3.51298533481368	NA	3.78191569973905	3.72800755804936	3.41940405390063	3.80273089553216	3.56113058638962	3.29769619812913	4.4635178341287	3.5764858584608	3.9642784796309	3.76491934812629	3.8409465690358	4.10872516560444	3.53884852074424	NA	3.61119599188091
Atp4a (ATPase, H+/K+ exchanging, gastric, alpha polypeptide)	-0.0477936839446203	0.526056368510698	0.526056368510698	1	FALSE	7.39913690632848	7.517480427978	7.77522177890566	7.75932896812617	8.05201912454553	8.11080691745466	7.69745413646302	7.70465067524035	7.83772883945955	7.4825659750017	7.55823701626393	7.57214691363006	7.7746750652283	7.93920306555746	7.86727256113095	7.42825128595071	7.65911110109381	7.5360762194759	7.79068733958673	7.84067093678985	8.01262453886506	7.6863324364157	7.69860744216793	7.65399150465991	7.59380939702437	7.55518729250535	7.81771917819501	7.67755757155661	7.64648670860535	7.73391015925223
Atp5f1a (ATP synthase, H+ transporting, mitochondrial F1 complex, alpha subunit 1)	-0.0935635842802174	0.0155887126253522	0.0155887126253522	1	TRUE	11.6599914341566	11.7201074223933	11.7517909028412	11.647588838753	11.6805880859746	11.7057317312042	11.5588415973721	11.6099359081298	11.6460546238318	11.5360966234979	11.5881290073863	11.6103604881008	11.5898945398116	11.664749481062	11.6741481213552	11.5292353183328	11.5688444183704	11.6071823374388	11.4671520894944	11.4964393798562	11.5218801187943	11.4903996506808	11.537461094633	11.5507852567381	11.534419616373	11.5652972813145	11.5705435718426	11.5837832543968	11.6055304467053	11.6116012066965
Atp5f1b (ATP synthase, H+ transporting mitochondrial F1 complex, beta subunit)	-0.0769827622319237	0.0553692110296597	0.0553692110296597	1	FALSE	11.6343436864618	11.6833060809145	11.6880491921705	11.5928354147768	11.6055489657663	11.6464507064832	11.5112733227132	11.5166898731751	11.5782924869872	11.4869506336063	11.5602946166191	11.5882180381943	11.5301478188837	11.5766685691752	11.568573697987	11.5200784281048	11.5573919001243	11.5643924597728	11.3906418934412	11.4493808201002	11.4369977627593	11.4931048925391	11.4947406042132	11.5222186051438	11.4644998039004	11.5015535928334	11.5078243657518	11.5606242100761	11.5592910425307	11.590161289144
Atp5f1c (ATP synthase, H+ transporting, mitochondrial F1 complex, gamma polypeptide 1)	-0.0703037451396453	0.0172369957127689	0.0172369957127689	1	TRUE	9.07468738874027	9.04042124278353	9.08579375998565	9.1030753231317	9.06300401748601	9.10930048068745	9.06537843426688	9.03445509532719	9.08376650808239	9.04458537306893	9.04770741742195	9.02268683531037	9.09149356900169	9.12368688663131	9.10388574715568	8.98159011369134	8.96119209896795	8.9761058249094	8.9880199851666	9.02695770720501	8.96756059097231	9.00195983179963	8.95852371624427	8.96791789484024	9.04086777928318	8.9848684297204	8.9946080076399	9.05248925739794	9.05835167492543	9.07835898922273
Atp5f1d (ATP synthase, H+ transporting, mitochondrial F1 complex, delta subunit)	-0.202482762439013	0.0044091672157482	0.0044091672157482	1	TRUE	9.43487004642234	9.42337857651849	9.43331419315774	9.18476874809974	9.14785869676264	9.20268707525611	9.13132710364439	9.22087647333207	9.25715444667556	9.17182980406073	9.15035658020834	9.15364575950893	9.33048893459996	9.16833114556471	9.24917035328592	9.04780555400759	9.00343920472807	9.0203049496597	8.96432931463272	9.01377767528508	9.13907549152096	9.11413533801316	9.12332217877347	9.1022644436017	8.92858055266784	8.83598405901437	8.86768646741124	9.21150871607248	9.16780950218298	9.08279305294112
Atp5f1e (ATP synthase, H+ transporting, mitochondrial F1 complex, epsilon subunit)	0.026111329049846	0.545864022399736	0.545864022399736	1	FALSE	8.51378285544289	8.61150438601266	8.59271116841465	8.61685021610388	8.51636978696088	8.57389329557567	8.47243903094209	8.35616582383664	8.40183949069064	8.42628572395437	8.37667240241538	8.42079817183565	8.37834688304436	8.31432039720653	8.34655362279963	8.4612052068462	8.50721586072151	8.58186339133601	8.50080603575661	8.3131143123524	8.43769798324757	8.3772322248877	8.39619802939995	8.40532019304333	8.71688117958372	8.66382847301977	8.52123137664741	8.49222173796014	8.41332751256359	8.52205967361768
Atp5if1 (NA)	0.0170153627533056	0.613749414137317	0.613749414137317	1	FALSE	6.47632821742055	6.47605111309708	6.73880836137263	6.68627640180745	6.52999580805741	6.81651011126457	6.64856610603539	6.60570618301863	6.57710097421652	6.62881733024126	6.5422905564778	6.64519727265583	6.51356180478035	6.43276235908058	6.53578392447598	6.66445439578142	6.75584897840091	6.74483383749955	6.48807631104323	6.53204572712117	6.53385142241204	6.63167909171197	6.57933856791297	6.62823554574087	6.54268367489103	6.70415265036656	6.79116288855502	6.54462448065516	6.33575299282033	6.6322464003894
Atp5me (ATP synthase, H+ transporting, mitochondrial F1F0 complex, subunit E)	-0.116201593665151	0.0569534140596013	0.0569534140596013	1	FALSE	7.35865999108723	7.39707561370446	7.43153939062004	7.49084285617573	7.46120111331044	7.49113156841222	7.27993552805214	7.32423456227053	7.25503801459987	7.09421495296053	7.27606855793367	7.31488681835622	7.35488407221732	7.27388882366849	7.38991952685285	7.24687358153647	7.35686568155765	7.32753468045139	7.32559329070054	7.15274115872319	7.19512117508344	7.27413117906091	7.31899464028609	7.06988472576518	7.22949179113703	7.1358016156325	7.1112817585383	7.16547986945995	7.27116418633196	7.26953815097988
Atp5mf (ATP synthase, H+ transporting, mitochondrial F0 complex, subunit F2)	0.112281252828748	0.0508710047577442	0.0508710047577442	1	FALSE	8.59616366064927	8.65753640066526	8.54191745923534	8.86423258258847	8.78472317112151	8.73958148724306	8.61372685733063	8.57596272817342	8.59350317242411	8.70746957340689	8.64069683757009	8.75886278990726	8.81252710461606	8.73347636792823	8.75346079977082	8.88039166742512	8.85164911102599	8.86923910175885	8.77600855116615	8.71888558687123	8.76422803839781	8.7904951212078	8.65036965919905	8.66622400280318	8.870827047753	8.86983440087136	8.91369426716949	8.88775981146915	8.75082755465506	8.79762586328838
Atp5mg (ATP synthase, H+ transporting, mitochondrial F0 complex, subunit G)	0.0238523782054507	0.525703547153757	0.525703547153757	1	FALSE	6.72211077172925	6.78409823333159	6.7236950704414	6.82760311219658	6.82049810743162	6.96925411831546	6.66364348931313	6.69465736554709	6.68637446094366	6.60934424142144	6.64479363691398	6.68853007740688	6.6961051278772	6.77570903573939	6.91916128397349	6.75384517930536	6.73660487531425	6.83200387670116	6.72991978714817	6.80856524756206	6.91993591734946	6.74215446226884	6.75746335075116	6.78668783421994	6.82893617264046	6.72704913033868	6.69821847822441	6.72037424036683	6.79471477219373	6.74689048127939
Atp5mj (ATP synthase membrane subunit 6.8PL)	0.0120057428896881	0.655630137655962	0.655630137655962	1	FALSE	7.18384376948929	6.92535860576482	6.69494981925807	7.09529152021173	7.12124339509233	7.05727696507325	7.08733553901273	7.0976002628917	7.37874569540647	7.03451287075359	6.97257778517655	7.29792505250381	7.1456265116747	7.24847791049537	7.34410057597982	7.45123584353533	7.37489167790343	7.10854536525044	7.07028198051675	7.18974550493107	7.39566265490837	7.02532784800059	7.06674579025419	6.88546454747739	7.10992465487514	7.06005819519298	7.16237118627715	6.77639355108241	7.03587679904321	7.1524268228811
Atp5mk (ATP synthase membrane subunit DAPIT)	-0.358428932463926	0.0206352713641017	0.0206352713641017	1	TRUE	6.51922422005893	6.51973059493828	6.17397488782462	6.22453812190347	6.25904457595544	6.23548773945848	6.20164562222259	6.24374713852666	6.09546243051827	6.66480991276955	6.59430370055937	6.61712360189694	6.39574318792626	6.40736464890588	6.48068196966848	6.11529548188697	6.28340510906938	6.22035704385615	5.74871346789829	5.58758401910547	5.13831890781262	6.20126726028476	6.23443425790279	6.23369252862333	6.1589590229838	6.17563238003594	6.28213581359467	5.96498307793981	5.95184652799449	5.95982346718585
Atp5pb (ATP synthase peripheral stalk-membrane subunit b)	-0.0693229057305281	0.0991098366043001	0.0991098366043001	1	FALSE	8.90477007963181	8.97040504261395	8.88899280746734	8.99948143828504	9.00401535585141	9.04054179386285	8.93444868200246	8.94823580600986	8.9585933133132	8.92082623184466	8.92623371883093	8.91708560072739	9.11074167982096	9.09557899661313	9.08281167709805	8.94546432074625	8.92028436671835	8.94062779879522	9.00409403180669	8.94338220721952	8.9699620454512	8.91683190017658	8.90365593634184	8.88787249929612	8.90939510308072	8.83481864546618	8.88992370606789	8.89092998265819	8.86679364077215	8.83888245341824
Atp5pd (ATP synthase, H+ transporting, mitochondrial F0 complex, subunit D)	-0.134073344821168	0.0108643467305721	0.0108643467305721	1	TRUE	9.12075368146358	9.1958495405186	9.24468492688907	9.28659934389218	9.3007666607693	9.35792802398353	9.23512150242412	9.24223568857156	9.27668508583428	9.19397620924924	9.25026762113177	9.28208066194678	9.34143209215026	9.39230024773556	9.46221186392892	9.07957544942772	9.22104087200299	9.20060194565279	9.11194679508032	9.08311229094064	9.18667634766036	9.08861600588801	9.22366387996358	9.1909382649674	8.99307424607784	9.08317347015744	9.1674131277533	9.13317304437834	9.20011391859104	9.20867331962947
Atp5pf (ATP synthase, H+ transporting, mitochondrial F0 complex, subunit F)	-0.0664826126315694	0.282750910005498	0.282750910005498	1	FALSE	8.24589491951352	8.32977840250653	8.23521486579155	8.22177560177169	8.24765698276038	8.22381348431056	8.22238437056041	8.20973602818106	8.26127692972686	8.15226962927339	8.21156225241932	8.20821484584887	8.0907264270582	8.13252029350926	8.12743724806026	8.15934157875989	8.20523120960346	8.18012299100804	8.0444924815762	7.94918472181469	7.87848013113858	8.26425022806272	8.32093590094099	8.27148637229545	8.00496760851789	8.08022594133013	8.09467945305088	8.16561050876273	8.22689862896736	8.2771153359893
Atp5po (ATP synthase, H+ transporting, mitochondrial F1 complex, O subunit)	-0.0628563492871852	0.221908494722906	0.221908494722906	1	FALSE	10.0115207972234	9.94575838568924	9.93905316646039	10.1264076445822	10.1470013557249	10.1550079248593	10.0343863120408	10.04638737695	10.1022644436017	10.0281823484606	10.0843167781192	10.0835458094424	10.0946055653122	10.102146316321	10.1180975242014	10.0599933248394	10.0317701141607	10.0630579636235	9.85941054464636	9.87857208990082	9.92479617671767	9.93789606807191	9.92197627634344	9.87970576628229	10.0936024287957	10.105463325269	10.1329109515623	10.0613306859131	10.0457460123584	10.0796047811964
Atp6ap1 (ATPase, H+ transporting, lysosomal accessory protein 1)	0.000274836520964986	0.690413278507142	0.690413278507142	1	FALSE	3.51098722949467	NA	NA	4.03903308385611	3.24427058619503	3.42088657497553	NA	3.59081756331295	4.12186087095799	3.62992775595919	3.46248427713938	2.96456498078504	NA	3.63583563488948	3.81354521112967	3.58933205187126	3.71670561851314	3.40960817268175	3.98371417198763	3.31181986908837	2.9099957784064	3.41366177484512	NA	3.34049105823438	3.97118484732662	3.93229744245659	3.41859476346754	3.66366341177505	3.87163668970482	3.66014140291033
Atp6v0a1 (ATPase, H+ transporting, lysosomal V0 subunit A1)	0.00145453695228082	0.681511711744414	0.681511711744414	1	FALSE	9.43273605612019	9.47136022545702	9.49163867988393	9.46341606490379	9.43578275551402	9.46555824243813	9.61864428312026	9.65585804273887	9.6414737769257	9.52256976211064	9.58252965974015	9.63300064812148	9.58126273324462	9.65375152499832	9.66684888733568	9.55794611482891	9.60388964061908	9.62938576513958	9.57916883176248	9.60917504365571	9.63043095490876	9.53270851933873	9.55083142100969	9.57029594276949	9.44655813848677	9.49117166276477	9.48672643833797	9.52651097626882	9.53682029382097	9.58662965322527
Atp6v0d1 (ATPase, H+ transporting, lysosomal V0 subunit D1)	0.0495121227597516	0.26592053252768	0.26592053252768	1	FALSE	9.36863741124146	9.41821525224398	9.37103823106911	9.23363165922689	9.30277142176062	9.32758183450271	9.49056812491901	9.49889108097012	9.51763592824281	9.48199917561254	9.48506248456869	9.51451484394098	9.48876603520657	9.4940795398037	9.47133380390404	9.43461988833493	9.51420118006028	9.45239775559947	9.50813545645967	9.52934074895343	9.55069869474703	9.47919215501989	9.49108545852921	9.45458101838552	9.41500016342603	9.43454274750806	9.49657819132342	9.47041687954478	9.49311490253071	9.48350342818707
Atp6v1a (ATPase, H+ transporting, lysosomal V1 subunit A)	0.0177206987235795	0.515923671460627	0.515923671460627	1	FALSE	10.1054764208565	10.1309180032679	10.1399222103684	10.0669636938082	10.0844629498492	10.1049394042708	10.2320371168473	10.2394314581152	10.2535402444851	10.1352347216916	10.1537673432585	10.1216889159766	10.151473256579	10.1561462955451	10.1620513867368	10.1460467419343	10.1941042935747	10.1914047288528	10.2417210343	10.2425548725805	10.2638325514094	10.1362477917382	10.1017262298616	10.1187075240479	10.134734336101	10.169799762062	10.1375803698056	10.1375675624139	10.1454481951839	10.1423879086445
Atp6v1b1 (ATPase, H+ transporting, lysosomal V1 subunit B1)	NA	1	NA	1	FALSE	NA	NA	NA	NA	NA	NA	NA	NA	NA	NA	NA	NA	NA	NA	NA	NA	NA	NA	NA	NA	NA	NA	NA	NA	NA	NA	NA	NA	NA	NA
Atp6v1b2 (ATPase, H+ transporting, lysosomal V1 subunit B2)	0.0358088079513897	0.254330458073433	0.254330458073433	1	FALSE	8.91004304427544	8.94660220941853	8.96508007764164	8.8609876203397	8.9208411153772	8.88825922570523	9.02430028442762	9.02866031226154	9.06595191257022	8.94751421234374	8.94449245604407	8.95268883753477	8.90509211750199	8.94496676097131	8.96953905759171	8.96508007764164	8.97907930721455	9.00351229029525	9.01242620703767	9.0200798830477	9.00500972907415	8.97522032362546	8.96856024292032	8.99975201547807	8.94290738097746	8.98033097200781	8.98174136516328	8.99733475286981	8.98899420821142	8.99212260771097
Atp6v1c1 (ATPase, H+ transporting, lysosomal V1 subunit C1)	0.0483973040057643	0.254826138119295	0.254826138119295	1	FALSE	7.89675016485754	7.85882646512419	7.84045064485265	7.83759009149372	7.81206175690182	7.85983913342577	7.8737701432091	7.94056026589639	7.9431008475708	7.73548832988746	7.77729477297824	7.6590611370112	7.7533705392943	7.73418798829068	7.75486078534126	7.84983041824945	7.89208132328384	7.91667965842875	7.911248160608	7.87571863911783	7.92076967302065	7.89005751138785	7.87511654596577	7.85460038477685	7.88114455833665	7.84263948207138	7.8855072550406	7.82177398197057	7.7863219101001	7.79968312386329
Atp6v1d (ATPase, H+ transporting, lysosomal V1 subunit D)	-0.0371401174291762	0.387825412250566	0.387825412250566	1	FALSE	7.44725683522398	7.55554777164706	7.54534292159477	7.40192053270671	7.41759938828802	7.39907707626916	7.55793080260211	7.52989901233001	7.60138453262792	7.54657039573085	7.5587727338296	7.53918983647423	7.61748950502463	7.65654642353774	7.65417056795258	7.54818998907857	7.59357786734457	7.58601408251252	7.51410647567472	7.5290791106569	7.52943836302916	7.47558753307966	7.46335271095759	7.44187351491439	7.39123499553712	7.4403044339995	7.45358342413191	7.50250564454532	7.49948716140087	7.50326126753894
Atp6v1e1 (ATPase, H+ transporting, lysosomal V1 subunit E1)	0.0530841003506661	0.245038100998362	0.245038100998362	1	FALSE	9.48830411314917	9.5355980997903	9.51578064271055	9.55519688088256	9.5713336133996	9.56038060478051	9.63931900022497	9.64932444789643	9.65835074609586	9.54546069632244	9.48902504850641	9.52637403711739	9.5137946964869	9.56014938053047	9.57198391116194	9.72492136543596	9.68040523890283	9.68671411427848	9.63185549042289	9.58670282861582	9.65993347534872	9.47018704885379	9.43550358617786	9.51123477164775	9.68237841080408	9.68394553627575	9.61134577047038	9.5936992383427	9.61057826759792	9.60723228114056
Atp6v1f (ATPase, H+ transporting, lysosomal V1 subunit F)	-0.00510891951119798	0.649842908512183	0.649842908512183	1	FALSE	7.59458587044182	7.60998391039115	7.52653836253939	7.54172390606028	7.55777001440789	7.51848006122226	7.61487177018534	7.62420327203048	7.70465759104216	7.59036997440863	7.56783442011159	7.57716443560936	7.60580543031841	7.57655237010669	7.60690854124483	7.56551340206722	7.64140152114521	7.61682816660493	7.65414191931922	7.6275922476934	7.51528983389746	7.57591736111815	7.59755352062861	7.63580516907123	7.54674786845224	7.42383865274392	7.5509545185127	7.56383690396237	7.64229723714453	7.58309781509112
Atp6v1g1 (ATPase, H+ transporting, lysosomal V1 subunit G1)	-0.164420511755156	0.230164398943043	0.230164398943043	1	FALSE	4.520573110708	4.75787132748257	4.97988358368959	4.54005207466738	4.65478494420119	4.27708464130996	4.45578091970519	4.44749324057156	4.92273542810696	4.41629254874318	4.46667279487382	4.31970463201822	4.98892549450741	4.67348293059969	4.60825334323784	4.30799674768703	4.13864247524976	4.51435585052173	4.55088220000239	4.90621236954369	4.71734740996152	4.42541902046203	4.48180266007062	4.60939447973197	4.14623975214387	4.06544306293743	4.12145477564142	4.48625098888411	4.58667468467407	4.50516686058359
Atp6v1g2 (ATPase, H+ transporting, lysosomal V1 subunit G2)	0.0202049751833728	0.597068135025146	0.597068135025146	1	FALSE	6.90530275759244	6.97954523628421	6.75931565083873	6.79477974353099	6.89180800103544	6.80566649648794	7.11320040266395	7.07738187728581	6.99736015941321	7.01528123098818	7.04170295196028	6.94612259199659	6.9822748993763	7.06571231790562	6.93400925180462	6.97400151261096	7.00998533227471	6.82558213003292	7.17038578876409	7.15906400881055	7.1880942639264	6.95156448324067	6.78824197711818	6.81367859592181	6.85662472195579	7.01566035938262	6.93972024481833	6.95958470691236	6.95123808164632	7.00911198949919
Atp6v1h (ATPase, H+ transporting, lysosomal V1 subunit H)	0.0206947535208905	0.478324860318492	0.478324860318492	1	FALSE	8.47147200359646	8.42097076340615	8.4252830526331	8.41067182001271	8.3842916175943	8.41164232871844	8.53455968460832	8.54116632778799	8.52893069769718	8.39471991299406	8.49346320698077	8.42183341168399	8.51335651311937	8.5050969750344	8.46269857210366	8.46721425769088	8.45998891588669	8.47660040844239	8.59244956214488	8.54933802743757	8.5417742323839	8.41733777747117	8.44810391284336	8.44992447869701	8.45929635963685	8.49497955295907	8.47791608419762	8.45896020659931	8.49565919072346	8.44103522367009
Atp8a1 (ATPase, aminophospholipid transporter (APLT), class I, type 8A, member 1)	0.0594062704136605	0.333735810573895	0.333735810573895	1	FALSE	6.39556326754019	6.46927550119269	6.49065034924802	6.25304001151434	6.19144618501118	6.28805581550379	6.3649540656972	6.30313778384227	6.34995613497894	6.22358665874648	6.17364316074742	6.23530008451399	6.34511246413563	6.26685586333653	6.32217874137643	6.40013484767614	6.40190347160796	6.37573453858316	6.14363830992204	6.20188082314926	6.25866966866848	6.57023825142506	6.51286369391342	6.50849203844346	6.34237695763024	6.41017147756178	6.44127431082217	6.30759427987284	6.33038450607828	6.35849296823573
Atp8a2 (ATPase, aminophospholipid transporter-like, class I, type 8A, member 2)	0.0247638966680903	0.649842908512183	0.649842908512183	1	FALSE	3.08766819851637	4.55008799661628	4.4257681137263	4.23080247434165	4.03105106823396	4.25207498921328	4.04226785693859	3.91125055784609	4.3322711211297	3.88533031547617	3.99744597376303	4.12275553476176	4.69391064338853	4.30852106219326	4.5730896921014	4.09606783869243	4.20749465033351	4.22135124430149	4.12901094022636	4.19563894290093	4.14704614341731	4.72810554318566	4.37176793370006	3.93487500780072	3.89456557272215	4.03237418857991	4.25881286084001	4.06283839024056	4.07450543636363	4.461299354963
Atp9a (ATPase, class II, type 9A)	0.230939188816161	0.333309875405981	0.333309875405981	1	FALSE	NA	1.99719483948801	3.82119997805645	4.21997388104954	3.59651777353816	4.09818371593024	3.61034572219908	3.9204743404087	3.91554958227681	3.94350880116174	3.51355390948738	3.23371630054066	3.75532558747	3.08861314399965	4.06380491026176	NA	3.87779332037437	3.52957110757389	3.8885387004178	3.71917248603594	3.84435552121254	3.82684335164896	3.90358785537458	3.88451000866117	3.81500151556053	3.91822401755108	3.86315545702241	4.00103656458985	4.11292527567857	3.82639594759272
Atpaf1 (ATP synthase mitochondrial F1 complex assembly factor 1)	-0.0567824992131654	0.420930008738657	0.420930008738657	1	FALSE	4.68034686361137	4.87676249078156	4.86945195711504	4.85996954822103	4.80955335611473	4.79126188725588	4.61460384629999	4.76867131759657	4.67908031202832	4.8877689486479	4.66709734574402	4.6980850950133	4.62883190829318	4.57591131206966	4.72918838004563	4.36182449432085	4.59503215349674	4.51246078392644	4.73054214276777	4.68422964770635	4.59531268889072	4.65500828889409	4.72539761678548	4.93498348554484	4.92873035961104	4.61539864014958	4.82209277437953	4.63968365845712	4.69919624514824	4.78495410056188
Atxn10 (ataxin 10)	0.0322321083986909	0.538463208067262	0.538463208067262	1	FALSE	5.64964419772221	5.75664171420049	5.78250554516429	5.67906904880477	5.72752297816116	5.75356709931263	5.56080664827921	5.72380426831765	5.65081911860628	5.47557456366455	5.46275582109553	5.48698139490253	5.51155342951909	5.40049694334696	5.62834200505347	5.34542476344414	5.56200119154978	5.64329054244457	5.60645111169441	5.74943772722462	5.75127624861109	5.78894405725114	5.72529944755294	5.67169249309394	5.68459715578624	5.7514422969637	5.83465560201398	5.5374638125757	5.55231558431578	5.52927436760915
Atxn2 (ataxin 2)	-0.0441433401819069	0.652828804713832	0.652828804713832	1	FALSE	NA	NA	NA	2.80985274290532	2.48459961665578	2.35139370248511	2.52413390261653	3.09859641384454	2.05342070053771	2.78374788801402	3.12136359567356	2.95418700264691	3.11441033847162	3.04572078862174	3.71180323599885	NA	2.31384370612092	3.35065282345467	3.04211548575336	3.11954874488324	2.65130891297489	3.02334585062675	3.40854883542997	3.12043323068883	1.18780574553703	1.84376682067232	2.76670963996782	3.23832830312591	3.06425860612432	2.9800947819769
Atxn2l (ataxin 2-like)	-0.0967303982918297	0.200378332645547	0.200378332645547	1	FALSE	4.0387785528259	4.18285117588658	4.04010337800847	4.18077643618777	3.99363813543159	3.93162633136896	3.89448796674898	3.98883917182789	3.95871278045321	4.14449510201347	3.93657198572176	3.90317327536392	4.15331895240048	4.06441727974377	3.92930812527096	3.90103098819959	4.14644342884686	3.60426113947611	3.89878879711155	4.08430242591454	3.87343919073285	3.9712216418545	4.12458455456575	3.93086977561876	3.93218403715131	3.71719932958129	3.91365537748694	3.82514451333103	3.91215163716285	4.05486583784232
Auh (AU RNA binding protein/enoyl-coenzyme A hydratase)	-0.0177721874967207	0.617407913022298	0.617407913022298	1	FALSE	7.60095358683846	7.63454244797897	7.58381991481383	8.01581086802762	8.07829493657978	8.04366712394295	7.63986884639334	7.68799847129228	7.63448436525334	7.78720389083415	7.75870958417937	7.73646281751469	7.79206144350665	7.77622903377508	7.79011386662237	7.72380426831765	7.70863559393377	7.77978500530113	7.71582474757611	7.70916654537758	7.72915166396791	7.66628792387506	7.66126504832103	7.74313119287365	7.83044548691571	7.83803782107056	7.87301954703116	7.8124789721574	7.73365938954936	7.76894517883399
Avl9 (AVL9 cell migration associated)	-0.0255374774859612	0.505046427882195	0.505046427882195	1	FALSE	4.61038706634295	4.65480785294052	4.58944591533579	4.48735128330862	4.51905119411461	4.50964517572183	4.54567807163465	4.386065959392	4.42329578923936	4.43853904697595	4.43007782046452	4.5830316045291	4.58810295312125	4.59841284968358	4.54049229973533	4.55820027405602	4.60545284925473	4.39565922787172	4.49836576786697	4.44103190273621	4.46921525364764	4.52162242348066	4.55454587714275	4.48219647127015	4.40755669926481	4.65635907345368	4.39046133570007	4.53640731195146	4.47607704324416	4.5281712093096
B2m (beta-2 microglobulin)	-0.118613808480574	0.548828361750412	0.548828361750412	1	FALSE	2.75759722250058	NA	2.21361479714198	2.85679252099289	3.17597482413734	2.93287567089071	3.36544058940619	2.78553799741307	NA	4.02020881439032	3.99561114485997	4.08618081914341	3.15244467087894	NA	NA	NA	3.39511765379948	2.75620562995566	3.3611507313006	2.98093743873155	3.38433997489091	2.77175883546295	2.52313535706631	2.86434860897351	3.60292003037842	3.47448796116795	3.02511209266036	3.20103470469962	2.92774857464791	3.05219154249814
Baat (bile acid-Coenzyme A: amino acid N-acyltransferase)	-0.157119882893398	0.464864226457842	0.464864226457842	1	FALSE	NA	NA	NA	NA	NA	3.46124041077425	NA	3.64355607799351	2.80579184297912	NA	NA	NA	3.14939757921072	3.30454024586742	3.37706820638406	NA	3.1228863742545	NA	3.29039491265952	3.21270006257586	NA	NA	2.90660202774259	NA	NA	NA	NA	NA	NA	NA
Babam1 (BRISC and BRCA1 A complex member 1)	0.305614730659712	0.213136431404103	0.213136431404103	1	FALSE	2.91069237331396	3.14484093864964	1.84476726788137	3.69874077709682	3.31496474050398	NA	3.90782323688011	3.26677005265736	3.59525300507739	3.54953364219644	3.49055729502397	3.96997010115932	3.3072609296704	3.42865161372908	3.08651544338475	3.24383661394866	3.52264586754611	NA	3.7778825661968	3.6085017503099	3.79600585359028	3.62227443136312	3.58167663040683	3.47692599809657	3.69941837251645	4.00350329534832	3.70312285384193	3.43368057451976	3.69726229260007	NA
Babam2 (BRISC and BRCA1 A complex member 2)	0.0518998819745573	0.559295249448624	0.559295249448624	1	FALSE	3.77491353690994	3.19945091832019	3.29058364596005	3.48823220067296	3.55332363672185	3.9649622914409	3.39502165743739	3.35414180953455	3.44166938191405	3.61098347143553	3.09386436750618	3.76588476960709	3.447936189646	3.57507024745155	3.47963154158079	3.46812710823984	3.83319370746991	3.06176755866836	3.70933475416317	3.44691786486603	3.77544040637972	3.393828026453	3.74490378465434	3.70728181812194	3.40258575823259	3.77933327177703	3.73369056869604	3.19638199884831	3.41377007613661	NA
Bag3 (BCL2-associated athanogene 3)	-0.208643495918119	0.623342267110917	0.623342267110917	1	FALSE	NA	NA	NA	3.26288712319736	2.59644859789356	NA	2.75117446759296	NA	NA	NA	1.82371268115453	NA	3.95464301130103	4.09546032063792	NA	NA	NA	NA	NA	NA	3.96602432914574	NA	NA	NA	2.58057485148944	NA	NA	NA	2.06963343249914	NA
Bag5 (BCL2-associated athanogene 5)	0.0798590116318725	0.420575015136688	0.420575015136688	1	FALSE	4.19712624533874	4.53432934297065	4.18428823001384	4.22463458414295	3.88225175696972	4.1266755670358	4.47406607401293	3.95846223604052	3.96740842181373	4.05507415170903	4.30655389949654	4.36938970538399	4.24742627968374	4.05211153269415	4.31186635917966	4.27627332094746	4.08753073118428	4.40284494256923	4.58242955091212	4.36310798411979	4.24028379578222	4.3360405375676	3.99558401165648	4.26834455920786	4.31883741929621	4.29617838593037	4.03225956616369	4.6035135952611	4.11962178113503	4.16669937923063
Bag6 (BCL2-associated athanogene 6)	0.027294566839554	0.526387845864699	0.526387845864699	1	FALSE	6.13685785522968	5.91077582699974	5.79371904535463	5.97359520467044	6.03043981801152	6.0073592308227	5.91366255719955	5.90986668910789	5.88820502935228	5.92301365397281	5.80914687255542	5.75679380560558	5.97702113117956	5.99630738917018	5.95294620887448	5.87818337088946	5.92998978058399	5.81832397107742	6.09501295632229	6.02543194837995	6.10473921621624	5.77266955365698	5.97175505708202	5.97005756023797	6.03253949333459	5.97255481031345	5.86009622559165	5.93206826003985	6.04706936684697	5.97863725012691
Baiap2 (brain-specific angiogenesis inhibitor 1-associated protein 2)	-0.0441788772406222	0.464864226457842	0.464864226457842	1	FALSE	6.94408536637086	6.90955711566292	6.82593823170387	6.59365554595964	6.63716244978892	6.60875898398106	6.98196678604095	6.99021744572973	6.98930934071315	6.82114894443219	6.8627117373406	6.79398689324419	6.91578379338921	6.84013588372316	6.83626500705981	6.89118827883175	6.89163790772123	6.79711676511297	6.87542376774593	6.87179437529628	6.9075276452468	6.76415504010918	6.74823311028464	6.70164608351587	6.6499746511581	6.61705746492331	6.64111535270916	6.85651267909166	6.81746977115128	6.85714747363276
Basp1 (brain abundant, membrane attached signal protein 1)	-0.13321620772538	0.423933283656738	0.423933283656738	1	FALSE	8.54865239627947	8.6897219815643	8.74044865067887	8.00731886091122	8.0101532222146	8.15201098316198	8.89011224635119	8.93269310990446	8.98780403327245	8.44265326937997	8.55874595267535	8.53176352914731	8.80028193181946	8.98802282642344	8.99741097115779	8.32305926523716	8.47746686522722	8.47258930892563	8.70273025804232	8.91965888472655	8.95091452147508	8.34818372179326	8.51476533151984	8.53320512168476	7.95699173068203	8.09899531313107	8.15028041169897	8.48690338458636	8.67435824799016	8.66944848234074
Bax (BCL2-associated X protein)	-0.0209607062130624	0.630675075872895	0.630675075872895	1	FALSE	4.19493016437189	4.678933883263	4.306991278624	4.58756901823683	4.35522774623223	4.79977118040323	4.45627390945202	4.38865107061928	4.49931015720262	4.27268016762593	4.36767159581124	4.55139296802745	4.6821968441565	4.15484240686923	4.24903568496887	4.22375460961239	4.40835861561096	4.57883609096789	4.31052190036932	4.49570795241703	4.68793410567957	4.58067614418927	4.32221660504549	4.30597781467192	4.39548786565889	4.63704214421326	4.50292247922387	4.34746723665911	4.14107305330262	4.29309086504681
Bcan (brevican)	0.129641435795782	0.0479868347787357	0.0479868347787357	1	TRUE	8.67040132096966	8.75013079794283	8.58480845474544	8.64534140091434	8.72935223115068	8.74129169504649	8.72695720217652	8.6981698503571	8.70341221233093	8.95503957510539	8.9706063600016	8.98626017256977	8.83850116944529	8.78186784614596	8.82909796043155	8.75751335410302	8.79048534670768	8.77235086767999	8.94606116605335	8.97021232679856	8.91916426412956	8.96072889036057	8.98823306390328	8.88522963327852	8.99118451644552	9.02925685412135	8.94403264132079	8.82805395142403	8.9080743220333	8.86527858791079
Bcap31 (B cell receptor associated protein 31)	-0.692101955372493	0.0477743662031891	0.0477743662031891	1	TRUE	3.09923459977259	2.88148451588928	NA	3.14113192559827	3.08545525030945	NA	3.06461904598854	NA	NA	NA	3.20508123015481	NA	NA	NA	2.60564366852818	NA	NA	NA	NA	2.45337534393914	NA	NA	NA	1.8108543624115	2.17060130657345	NA	NA	NA	2.84398987200944	NA
Bcas1 (brain enriched myelin associated protein 1)	0.0714394660817533	0.549051814574497	0.549051814574497	1	FALSE	6.08363037026047	5.87430024713634	6.02087773860005	6.46114707754985	6.53660779580819	6.49820458563924	5.56923891424209	5.52821185049989	5.52848692999432	5.8572569785584	5.95058272407323	5.94040639652933	6.06203965974879	6.09674045083734	6.0575954008716	5.77757226225894	5.80456473274828	5.7460332306196	5.70541121476184	5.77184861294192	5.69510855502071	6.1309946862607	6.16353294757985	6.10665610740198	6.26036821771192	6.40591069538111	6.32654274097916	6.33435374320532	6.43527854470452	6.47274281999957
Bcas2 (BCAS2 pre-mRNA processing factor)	-0.282657480192752	0.181955618774277	0.181955618774277	1	FALSE	NA	NA	NA	3.7653968350985	3.13173104718347	3.61984727978375	3.550826804649	3.64317507696015	3.51772922035728	3.69682846458871	NA	3.30730319472477	NA	3.47957980843963	NA	3.53917122133458	3.48188013962029	2.76218508119749	3.68654534808048	2.86881317336926	3.22791508812363	2.83299125236982	2.67920758034388	3.04613828843216	3.47056289453825	3.73589038579588	3.52765840671484	3.42259632028655	NA	3.09166767987142
Bcas3 (BCAS3 microtubule associated cell migration factor)	0.049789769313503	0.373310452183282	0.373310452183282	1	FALSE	4.31880127411769	4.35977415400077	4.46943669171245	4.34055514810538	4.30341546268562	4.33251460671219	4.54664756046618	4.699107384624	4.49627059108648	4.61123731166564	4.51149334061558	4.47568804209382	4.55045129117923	4.55387039485638	4.41395958383601	4.38993156926034	4.58189953582027	4.46305347923809	4.49240442107662	4.64630092801156	4.53180562848075	4.49839768300389	4.43603521140998	4.48198343921423	4.55442922552342	4.58940995942309	4.49893375176654	4.60479486257842	4.50464581411862	4.45604386853413
Bcat1 (branched chain aminotransferase 1, cytosolic)	-0.00643092887132622	0.670661374645227	0.670661374645227	1	FALSE	5.95619375770053	5.96003206032462	5.58350704930813	6.01575847050325	6.07980688753587	5.94737861762836	5.74577246089768	5.65686815126445	5.52730809528991	5.63863863731838	5.588393834475	5.65770287881974	5.73535970249025	5.7340565343899	5.73676720995886	5.67802400233359	5.62767395223591	5.72784695690597	5.62943822476383	5.5707452490215	5.57553924683453	5.84899592745711	5.87841146477366	5.86835340974148	6.00547858822661	6.0283901302163	6.01884778542798	5.78058044778189	5.60944767133049	5.61930735778417
Bcat2 (branched chain aminotransferase 2, mitochondrial)	-0.0195443283548111	0.646085177572918	0.646085177572918	1	FALSE	2.85888214928392	3.09315617851151	2.81293558827578	3.56865235461822	3.75194568161502	3.73149825353514	3.49348082014449	3.37921892529562	3.20480586875336	3.41588032795334	3.39257845826461	3.29924465779607	3.40491674269111	3.52043482097747	3.61171535454687	3.20696198186493	3.47235779308157	3.53183057565421	3.34546734447611	3.17495124143901	3.27487588744333	3.26547290296351	3.30890543842882	3.18932012032585	3.59637464784677	3.28056144819278	3.63477911090909	3.34572280427901	3.47520164311024	3.14339831692517
Bckdha (branched chain ketoacid dehydrogenase E1, alpha polypeptide)	-0.0695027059201597	0.548976460211145	0.548976460211145	1	FALSE	5.08420036167466	NA	4.09085343045111	4.75057434931289	4.13590419706735	4.18080825548831	4.72146562773108	4.27461949471604	4.27767237744553	4.62005849861789	4.74016662669372	4.3015291182338	4.48130540059042	NA	4.46959949213792	4.42891285563797	4.4507229861423	4.43825957870836	4.39653628364881	4.51935948043564	4.37069438054283	4.71703477799731	4.59160761546218	4.63781888059032	4.52782727647824	4.08579004286482	3.60467627450699	NA	4.39626226099011	4.46165951713111
Bckdhb (branched chain ketoacid dehydrogenase E1, beta polypeptide)	0.257210487964836	0.219087931092223	0.219087931092223	1	FALSE	NA	NA	NA	NA	NA	NA	3.63179111648544	3.75367940730046	NA	NA	NA	NA	NA	NA	NA	NA	NA	NA	3.80696328024986	NA	NA	NA	NA	4.15025908379569	3.88906462364164	NA	4.08462558171325	NA	3.78741156785567	3.9813503618906
Bckdk (branched chain ketoacid dehydrogenase kinase)	0.122425348960122	0.517606378890044	0.517606378890044	1	FALSE	1.7324255101348	2.81093660005849	2.40433094306401	NA	NA	2.91195421473719	3.07281239359641	2.72846694192234	2.53333658557774	2.70413272579522	NA	NA	2.75303110935939	3.08146916419672	NA	2.68575629680428	NA	NA	3.12427022750241	2.78876504622018	2.71296108488303	NA	NA	2.85900345376231	2.94805880064935	2.66487645581561	2.65467612272135	3.07963581889128	3.27722899363073	1.95763234496736
Bcl2l1 (BCL2-like 1)	-0.00708725092981298	0.664302400065818	0.664302400065818	1	FALSE	4.82227636683866	4.42906689920663	4.49291068495787	4.48359653543813	4.63827661138942	4.39964963365344	4.63622438027531	4.41945799045817	4.6594279758425	4.46352437327118	4.40302225239575	4.67262900218983	4.53534381551693	4.44417672161401	4.64689418999249	4.65222259813211	4.7126232915318	4.40333590102322	4.39570720564405	4.57281086359803	4.4857938948325	4.59798399378995	4.59387362125548	4.6995349756954	4.6780606340136	4.45635934388008	4.28120119498293	4.53356334821451	4.395186218719	4.58191158378046
Bcl2l13 (BCL2-like 13 (apoptosis facilitator))	0.0707919424491336	0.47311608613858	0.47311608613858	1	FALSE	5.6837441691122	5.19875736646691	5.64752750147155	5.85565339459468	5.72548487271798	5.39472677152324	5.93176577802774	5.72999861559021	5.94413926109719	5.77999244016598	5.79194427242006	5.80290404741688	5.98976800519011	5.94508092220612	5.62685085932019	5.64926192672645	5.59570355682837	5.50117797142422	6.1352742319295	5.9260587386788	5.6624960606253	5.67319457421627	6.1257420110649	5.80642975490594	5.7113572383413	6.02839234049965	5.8386543253648	5.81221325208432	5.78463222842129	5.85962920294697
Bcl2l2 (BCL2-like 2)	-0.0260645492239441	0.65545243764251	0.65545243764251	1	FALSE	NA	2.86363521479266	NA	NA	2.69001697434762	2.58237535376105	NA	3.16844467832154	3.38241825224835	3.03582094730478	2.89825673181292	2.81794450276619	2.92873983304496	3.17320420456655	2.55873784171341	3.30493590258191	NA	NA	3.07421426482117	NA	2.90440316983301	NA	2.15161207010291	NA	2.85798099512757	NA	NA	2.79493982042014	3.13058497681412	2.91797206809308
Bclaf1 (BCL2-associated transcription factor 1)	-0.102820904819311	0.510953262342295	0.510953262342295	1	FALSE	3.65801720578477	2.65943368465916	1.91745467028488	3.20167463240991	3.38049396638616	3.66991116586419	3.07607332655097	3.60215991080459	3.58278479293334	3.06924502312819	3.35579154675365	3.219594488321	3.21825265099937	3.4866114116375	3.29070306599736	3.17248111489682	3.19313303209598	3.13970032087627	3.36569253719753	3.21248529591511	3.27635372902013	3.53227955102477	3.10495051337024	3.18448184499367	2.7671187194363	2.97374901831106	2.89356025220975	3.2928582983624	2.86008877428951	2.87695496822583
Bcr (BCR activator of RhoGEF and GTPase)	-0.136304693176082	0.0852328845977064	0.0852328845977064	1	FALSE	5.21255377571356	5.35122901703922	NA	5.08090917513019	5.18101108703333	5.36153677985926	5.321008083514	5.38241825224835	5.35727751457262	5.50471572152537	5.36302035037619	5.14758348730251	5.44763870153329	5.23194690660105	5.2480983487939	5.26096280210738	5.24224045303116	4.9654795552889	5.18024733747292	5.0120993190367	4.97046256473419	5.18831387916549	5.12131385871664	5.12142576445854	5.31541769289994	5.17201539408293	5.07024762766985	5.20530648676137	5.16600838329129	5.45418905640167
Bcs1l (BCS1-like (yeast))	-0.00117033958906892	0.687989246505378	0.687989246505378	1	FALSE	4.34131688740276	4.19263606107021	4.58797698629675	4.86585944316428	4.87186335732334	4.73958891264427	4.81677376144093	4.72282665315461	4.66025551850877	4.58719694678584	4.81717810207237	4.81407867632139	4.79571500650173	4.85301256360868	4.80651997836622	4.77235548682011	4.6922318943137	4.6706590814004	4.63936531114159	4.60979041459663	4.45998891588669	4.76646265242577	4.55747748707183	4.71435543310108	4.55622093616515	4.74140226591959	4.82991043176896	4.82593314515596	4.82237835255492	4.79671195250374
Bdh1 (3-hydroxybutyrate dehydrogenase, type 1)	0.0421018535211659	0.428409046609644	0.428409046609644	1	FALSE	8.12184429787638	8.02460225909314	8.02715405150373	8.30587022904138	8.26071728350728	8.2444018941744	8.22486510277058	8.20455158214992	8.15281719742914	8.24837354098184	8.31892687471897	8.27353920089953	8.211888294546	8.29694373021053	8.2977279245008	8.2303039016355	8.25349769833497	8.18205660901025	8.37026020122379	8.33024914112289	8.27583583740831	8.14307703931955	8.11416397549273	8.05906319576255	8.25473575093091	8.32100357220899	8.26008683366853	8.37490906144691	8.33185745950677	8.34465098914845
Begain (brain-enriched guanylate kinase-associated)	0.101407675098063	0.49431057912904	0.49431057912904	1	FALSE	3.49424918522167	4.20027677612436	3.72454113787453	3.94387445460816	4.30114862594527	3.7980816293502	4.49353205721633	4.38694886483577	4.94220012777901	4.16920347352485	4.0734175246752	4.49058296575424	4.54208466827106	4.38261883934747	4.38619704982318	4.15387827948985	4.22850318668393	3.90736179902951	4.40907860128668	4.33339510853961	4.7289816699487	4.46421735434439	4.46341974343457	4.30784378672227	3.8384173364806	4.21632292895772	4.41540714252455	4.88858740506753	4.36985031370583	4.1248078506065
Bhmt (betaine-homocysteine methyltransferase)	-0.123304160947433	0.513731996466689	0.513731996466689	1	FALSE	6.03889265849614	6.47386482283411	6.52250149918095	5.85824712294132	5.92777085227407	6.05570325057014	5.25691252368116	5.22886870305709	5.29509483063348	5.34802345131872	5.40770964144005	5.36437632449626	5.50490636087387	5.46750773693398	5.19111647691097	6.05183755247223	5.45391918646808	5.4805010273584	5.90415168579298	5.47676726207129	5.71087805019588	5.73825712963277	5.74811769328557	5.82106218312767	5.91662711637115	5.75760202245214	5.587893002303	4.88277508659448	4.87713563797055	4.68440920533465
Bin1 (bridging integrator 1)	-0.0297153420706923	0.458671125050098	0.458671125050098	1	FALSE	7.89879484218068	7.82688528866659	7.85025561020137	7.97192285815877	7.97322093284351	7.98267991124251	7.8418410670512	7.90147031982427	7.87663358527872	7.85339065598046	7.97595111629839	7.95052090452513	7.89328939457363	7.97438590771046	7.94082450705045	7.76115892561965	7.89937505091444	7.86220339905322	7.92467594576059	7.90368907193343	7.91405619008912	7.7411703270155	7.85885753913908	7.79209398934193	7.8369655604653	7.85662472195579	7.87808770788203	7.98200673037083	8.00642707065646	8.04894454032837
Birc6 (baculoviral IAP repeat-containing 6)	0.136060985342084	0.441752268440908	0.441752268440908	1	FALSE	3.87593729646638	3.27901806072231	2.72745436156186	3.18740671145659	3.33502583832169	2.76356029825148	2.58399316498032	2.85838688256173	2.93502404469328	2.98988378356569	3.15358810496631	2.58514282633115	3.17585190483754	2.72093945779796	3.4394236728416	3.14635055583678	3.04436613954695	3.40595152810631	3.18509743144154	2.54305781173873	3.69957384132753	NA	NA	2.88588863853033	3.23386659133833	3.41688026648526	3.00063284362927	3.40675433692871	2.96493457564312	3.36465647033599
Bles03 (expressed sequence AI837181)	-0.0452688770137694	0.458671125050098	0.458671125050098	1	FALSE	5.35015067576874	5.10941488930686	4.87003915166257	5.23091388514904	5.08280475958212	5.12506418492882	5.14616642149108	5.13350187781501	5.19437865134111	5.15978658856658	5.03948937190185	5.18941738474395	5.08746284125034	5.16160153291727	5.22819916042302	5.15168837126362	5.03500799380723	5.00242799520584	5.17611928083668	5.26239557129761	5.15205358688785	5.16045636718144	5.14249512837182	5.06738918339179	5.18794189857846	4.7714472114526	4.89292525848418	5.19385451860632	5.06981814805091	5.16333770822547
Blmh (bleomycin hydrolase)	0.0123424483758789	0.594965144870365	0.594965144870365	1	FALSE	6.82993833054258	6.82764121673657	6.75931565083873	6.77668305598518	6.6612080315625	6.71914236088097	6.77618296556691	6.77134420227467	6.70020387371391	6.76582643829677	6.77353486310051	6.72155038768306	6.79902252844155	6.70364061225537	6.72098978588307	6.77545884332656	6.71291212625268	6.54737579226099	6.77476070876617	6.74424184116753	6.77766956813429	6.73176704556146	6.77635406863959	6.80538275021139	6.83589881676716	6.83421820065774	6.83629025813694	6.6906685115671	6.84031215841615	6.80805033953479
Blvra (biliverdin reductase A)	-0.0410914053305963	0.288323739852929	0.288323739852929	1	FALSE	5.33594052850348	5.32668474515722	5.23867223413523	5.41029361104978	5.44534598606403	5.41203289074854	5.24519519683234	5.27827846200825	5.28179096530987	5.24833748430421	5.290848273342	5.30711882256268	5.29190924380181	5.3268608828169	5.32121017550726	5.25502479188896	5.26362789264165	5.17553258499164	5.292520421102	5.27157881237462	5.23565431064246	5.34280361166126	5.30160227832454	5.242350984077	5.28094518188193	5.35775959701707	5.29246888602468	5.33768968699856	5.29629954660578	5.19828983595251
Blvrb (biliverdin reductase B (flavin reductase (NADPH)))	0.115908390946	0.292819872337648	0.292819872337648	1	FALSE	5.11443366059742	5.68666019527424	5.32144831901911	5.58632940764071	5.82011001781897	5.64297010296312	5.19212313369137	5.17608336753868	5.41190073842631	5.37990162820603	5.30788749150994	5.0349639897493	5.66566279626865	5.43268887659289	5.39813485304575	5.64319528408704	5.49816149427034	5.33085594312419	5.71973105674985	5.61400599058029	5.6301025482814	5.49785822230923	5.51641548976941	5.51801260244217	5.23416789256276	5.67196700133585	5.34768337101344	5.50736969600499	5.6236006034088	5.55679724659274
Bnip3 (BCL2/adenovirus E1B interacting protein 3)	-0.0590004098613561	0.619659425138247	0.619659425138247	1	FALSE	4.91673458671578	5.81728300739093	5.62338404932025	5.22095287269154	5.56898365335226	5.20122216390218	5.61886999022548	5.70945055864899	NA	5.11867949566595	NA	NA	5.58489336992751	5.56607840009801	NA	5.40417082852255	5.63576599778812	NA	5.49894013233791	5.53892609959194	NA	5.72714445706092	5.55017113141018	NA	NA	5.24617243287858	4.1967014582201	NA	5.5490591920539	5.5597915787394
Bok (BCL2-related ovarian killer)	-0.281035630446942	0.323072386219507	0.323072386219507	1	FALSE	NA	NA	2.62591803693984	2.70875228209461	3.42347060350181	NA	NA	NA	3.40744793051951	3.77957491427981	3.05687827969322	3.82291365931674	3.17178007588612	3.23931860254966	3.35222179236535	2.94679447953054	2.63867164956317	NA	3.58792899604183	3.38729360307271	3.28199195142803	NA	NA	3.40725756548085	2.24047004039514	2.81015309608039	2.76434403171689	NA	2.43362983750349	3.25717660913194
Bola1 (bolA-like 1 (E. coli))	0.0359380663066632	0.537001305601898	0.537001305601898	1	FALSE	3.95951979437552	4.14880397960148	4.00173920214753	4.07630254759987	4.11803573110776	4.04884648119216	4.0213375829657	4.23213115982201	4.01257761210635	4.16480236519728	4.36721728181834	3.83290013830494	4.06629589016311	4.23913832086148	4.07884889787317	4.27223226014915	4.08660545594813	4.13534606595355	4.04800943868204	4.14690770423842	4.13718380021906	4.41827766761536	4.16883455319018	4.25585569820381	3.99323052665001	3.82146532380583	4.1778779381912	3.9607155709135	3.99877318774614	4.2862527882303
Bola2 (bolA-like 2 (E. coli))	-0.0349773729008568	0.581910536342089	0.581910536342089	1	FALSE	4.79044364142972	5.07704213581838	4.72447019643927	4.82105197557234	4.85311239960508	4.89760831431282	5.00129784159565	4.85124932023306	4.8376607284892	4.78676362118505	4.86730839651917	4.65691390226964	4.96551649561091	4.97656985122546	4.78481279968444	4.91900630737446	4.97113425331849	4.15958075075212	4.71773125128975	4.88869941952239	4.84685432064763	4.87463469045918	5.11414210692327	4.98471693619622	4.95730638469744	4.64023915096747	4.92438022403895	4.80012335282653	5.0044654367703	4.56414644069312
Borcs7 (BLOC-1 related complex subunit 7)	0.101838014033455	0.556093666996201	0.556093666996201	1	FALSE	NA	3.45688498287115	NA	NA	3.59884157813329	3.13185120010372	2.3800007145705	NA	NA	3.51723789284431	NA	NA	3.21782473606332	NA	2.71439060427172	NA	NA	3.18532265774913	3.30047373704614	3.20645256061066	2.93912500240256	3.53694808833939	3.17125967828883	NA	NA	NA	NA	NA	3.24258726342859	3.39485707738292
Bpgm (2,3-bisphosphoglycerate mutase)	0.0653394477063216	0.478176334071304	0.478176334071304	1	FALSE	4.14816945246509	4.01153141952113	3.79943964545521	3.82716864929203	4.18809228525878	4.05376300930399	3.63927847695342	3.89354666199892	3.9427115429133	3.64184655925024	3.7134758750547	3.94030772356642	4.20596328438064	3.95491282609382	3.98444352416357	3.7534012953502	3.606217159626	4.06354608445538	4.19853344218475	4.20389022714666	4.22451882868158	3.71634345631928	3.86892377132561	3.99016524517716	4.12007817395746	3.97991558541752	4.05207674443879	4.26108695652643	4.03435659664664	3.85168908401264
Bphl (biphenyl hydrolase-like (serine hydrolase, breast epithelial mucin-associated antigen))	-0.00971813034693731	0.643031227930104	0.643031227930104	1	FALSE	6.18901998267712	5.91448320218448	5.97868758169935	6.19973711744536	6.13718584995454	6.19079064339193	6.1843993237533	6.13288730947698	6.10282187383661	6.24394131218378	6.25948718024576	6.1546763636289	6.14835251778143	6.22462686740113	6.13025959698214	6.14469290787929	6.02716068802723	6.01087157047811	6.05088256393406	6.06020522386317	5.96163490313654	6.18939366231977	6.20031601615496	6.14518628472352	6.21542427783946	6.21677495427247	6.24498026821294	6.25778947834167	6.17437445771847	6.14589751053706
Bpnt1 (3'(2'), 5'-bisphosphate nucleotidase 1)	0.0170889125648393	0.573492299132242	0.573492299132242	1	FALSE	6.25400060812835	6.19274651387139	6.21968353843204	6.20623490788912	6.32076986731605	6.3063734419694	6.30120716975248	6.16235305780493	6.26945586600174	6.31429954866517	6.28944903120104	6.28046085894046	6.29101594384441	6.31977868227894	6.24435812617583	6.19874754595519	6.19881039607508	6.08138437007668	6.22655862251683	6.27771514636213	6.25836439580698	6.38314092670408	6.18964865793976	6.26303440583379	6.44187683391153	6.43813147099097	6.36526909977232	6.30749045774091	6.25959074887803	6.33875777217967
Braf (Braf transforming gene)	0.131791716624376	0.184668051925883	0.184668051925883	1	FALSE	4.00527421806032	4.39165088111816	4.44372598712235	4.26521933515633	4.04838442402138	4.13379365472598	4.36485954205858	4.23493044777919	4.06663171403481	NA	4.10537636755272	4.47233179600004	4.30657577160243	3.86577038150091	4.44527645292739	4.22231770840871	4.34762314010355	4.39398586191521	4.37485864859373	4.09694491337501	4.34646054527126	4.40029199469535	4.32460901517974	4.60175593432825	4.29991865689307	4.61790378930315	4.48455063916856	4.31736919658369	4.30640807698255	4.21666438605729
Brcc3 (BRCA1/BRCA2-containing complex, subunit 3)	0.301028446756711	0.561796660693142	0.561796660693142	1	FALSE	NA	NA	NA	1.09656547534829	1.87956462616806	-0.722569830113736	1.48391120153453	1.5798800813262	NA	NA	2.11491001580809	1.18848954728956	1.95701936725231	NA	2.00004688682692	NA	2.22239345183254	NA	1.4631411294913	NA	NA	NA	NA	NA	NA	NA	NA	NA	1.41015654942637	NA
Brinp1 (bone morphogenic protein/retinoic acid inducible neural specific 1)	0.0458679218316643	0.509560573083395	0.509560573083395	1	FALSE	3.99847534801441	4.01571164557342	3.68291033625599	4.02371665702873	4.02195048087645	3.92770686242283	4.07881474841603	4.12436122395854	4.06484836993376	4.2950176651513	4.19144421093541	4.15483430764233	4.21158853317167	4.27469403218336	4.15215907641367	4.27787319440146	4.28097857747163	4.24550326874167	4.03711861173815	4.18013194431157	3.92724225839856	4.18010011009102	4.05105011334033	3.96043757177831	4.35853692349246	3.96945444513574	4.06075644796309	4.0037461392329	3.98843020473123	4.38489251462473
Brinp2 (bone morphogenic protein/retinoic acid inducible neural-specific 2)	NA	1	NA	1	FALSE	NA	NA	NA	NA	NA	NA	NA	NA	NA	NA	NA	NA	NA	NA	NA	NA	NA	NA	NA	NA	NA	NA	NA	NA	2.04073816096089	NA	NA	NA	NA	NA
Brk1 (BRICK1, SCAR/WAVE actin-nucleating complex subunit)	0.0300181417026182	0.48555476672121	0.48555476672121	1	FALSE	5.60661396731887	5.42186958956029	5.47464045924107	5.50331374875243	5.3716808244287	5.41800099515558	5.58130906248652	5.67737011127358	5.65619315535662	5.62416817202523	5.59917494553326	5.60691594182521	5.54388248873958	5.51558631027311	5.59584376608143	5.5073982409543	5.57679118210857	5.61912244674024	5.61253827948776	5.71606903048218	5.69811010530474	5.56966424871929	5.4240923671784	5.55499090852201	5.48362555465174	5.51213205243474	5.5784376064594	5.63161361866098	5.54323912025171	5.61901090163466
Brox (BRO1 domain and CAAX motif containing)	-0.161634971333494	0.127837873285529	0.127837873285529	1	FALSE	3.95580564626044	3.88535960352347	NA	3.72701644544101	3.95989995483864	3.81428380272805	3.51429903472804	3.75148514504927	3.6199763616347	3.95628902658394	3.65363331138625	3.91333943475382	3.82653831847946	3.7407117333991	3.6788043377346	3.79450944353407	3.73974011250197	3.63670581516562	3.53255385609438	3.4346015417013	3.63979940370291	3.61914299358221	NA	3.86144924066489	3.25595386461028	3.74753778444719	3.91892046701712	3.69956273696805	3.50679233247149	3.34728296541041
Brsk1 (BR serine/threonine kinase 1)	0.0192187045422252	0.589456791731215	0.589456791731215	1	FALSE	6.17891179337069	6.32635038391721	6.51241179504032	6.34296890618453	6.16954223573599	6.32047384693319	6.37572585180941	6.33951511628185	6.24251104851091	6.37267007638539	6.30226420848321	6.11236443776948	6.26681277127537	6.4124377436618	6.26972701465795	6.38610735765713	6.28833456629869	6.3871109020672	6.32860671742742	6.32091965936434	6.37463785431229	6.32317008123769	6.29041334473378	6.15195011851393	6.36474400475596	6.26252711918177	6.6073643461543	6.23195074544985	6.2271268603017	6.28800412069465
Brsk2 (BR serine/threonine kinase 2)	-0.106322844579322	0.108946956719488	0.108946956719488	1	FALSE	5.25615017738666	4.93565303713318	5.1286192245422	5.24542340456329	5.18378423312753	5.36385440781285	5.11566586520627	5.15329057495693	5.15465611314582	5.18884398360536	5.02516614528195	5.05254631512191	5.17597562228039	5.2248313471145	5.28500264798471	5.03531158523126	4.93183431466541	5.21692430489834	5.12216743863218	5.0574849311079	4.9005142402578	5.1257461431744	5.14360566015987	4.84552015904845	5.10431569025768	5.0919155876427	5.06141331846993	5.00051386858091	5.08627849667657	5.17107469177033
Bsg (basigin)	-0.0303690990012244	0.53729033433575	0.53729033433575	1	FALSE	6.1784138823968	6.32500136634978	6.31706704918111	6.23996506326014	6.31994483000776	6.31292832233962	6.18504587822188	6.37972665139805	6.30343920905329	6.4604411518705	6.51132887397535	6.46642809139381	6.40741903744308	6.45952178425971	6.38630743252713	6.26167372373229	6.37244372293711	6.2803513534417	6.39606356201165	6.53233722176127	6.53176352914731	6.16203879475322	6.2807485032829	6.29677307709189	6.18159953482323	6.10046260783386	6.20513441891429	6.30186562393663	6.48183171538937	6.41235474960292
Bsn (bassoon)	-0.0172081204983877	0.615985725035157	0.615985725035157	1	FALSE	6.1586520975241	6.22384533355567	6.20802360947063	6.34509294318402	6.33199356906392	6.32228692065168	6.50312448934464	6.50289225480472	6.46957670118426	6.36355483342938	6.40845712543401	6.40775552093115	6.49376420239711	6.50539396524139	6.47375607059415	6.31373743095115	6.39867700582621	6.36812576678277	6.49680106064763	6.54409430451748	6.47662146870239	6.26206852886883	6.30228614571963	6.32231937285253	6.21608230837386	6.21250708529448	6.1778779381912	6.45504276349727	6.45815722179317	6.45564942731642
Btbd17 (BTB (POZ) domain containing 17)	0.100842017164349	0.289144872505188	0.289144872505188	1	FALSE	4.70871697319782	4.42087310437071	4.18306563393631	4.79963132338787	4.83281408084854	4.75838313510535	4.55479756692579	4.75245424303138	4.67383340389302	4.61533978154449	4.62883190829318	4.68051565317563	4.87870082232136	4.81008829914423	4.90200120148983	4.63831136982084	4.63047536780466	4.71583298250504	4.72082019510851	4.83810969710044	4.61995876024417	4.74220028234754	4.89679011826211	4.80976427080208	5.03010208498614	4.98427033640553	4.93697236994482	4.69203656409501	4.72573025173832	4.73130273696553
Btf3 (basic transcription factor 3)	-0.164770296143606	0.506154243323087	0.506154243323087	1	FALSE	NA	NA	3.04909575624285	2.9366454763284	NA	NA	3.0091733646974	3.4529643632411	2.62126420058816	3.53145632274905	3.01009770876989	2.79197864359178	3.62516526466736	2.96887226901739	2.72098540959754	2.8481471794618	NA	NA	2.92860151473348	3.03126108433884	NA	NA	3.41002897542338	NA	NA	1.63366834621473	2.52212105073156	2.97952603040296	3.1234311352037	3.62749011050785
Btf3l4 (basic transcription factor 3-like 4)	-0.00321097840544849	0.680312148545138	0.680312148545138	1	FALSE	5.44349062124357	5.36799651729204	5.65236315786341	5.73446305408913	5.6852337611842	5.30464975581813	5.61049042151933	5.63041712110455	5.72307521589922	5.538227739736	5.56205005205719	5.51412541704918	5.39744703493361	5.58208024465964	5.18256518222108	5.64341754380473	5.65709403275048	5.7245384094223	5.33602982264232	5.56024722539722	5.54198558377447	5.68535992713596	5.33407837979884	5.37356817538109	5.58406654940293	5.6389629354036	5.53844814757681	5.57174657696762	5.37299039288004	5.31797691825013
Bub3 (BUB3 mitotic checkpoint protein)	-0.000498745846802429	0.689035035996358	0.689035035996358	1	FALSE	5.45611288466104	5.51691970051518	5.42044197859302	5.85012431429571	5.92190518762909	5.7714894695006	5.53404292099352	5.52726430038028	5.7363694576295	5.66235363608854	5.4950811191839	5.6955902250651	5.67197832014207	5.70857903953834	5.66829786162295	5.51235332225663	5.66661458735288	5.47844768159529	5.75937158261989	5.80892557386665	5.64268713325977	5.61956267217398	5.64916706184593	5.77035864019792	5.3346648048666	5.58359429747315	5.71226835826506	5.72577387030631	5.60256674335814	5.76271289869859
Bzw1 (basic leucine zipper and W2 domains 1)	0.00536251304094405	0.666906048030591	0.666906048030591	1	FALSE	4.13822469099359	4.47792336767718	4.3770126615002	4.59562897188638	4.51278312091736	4.40208772079809	4.54870787518525	4.62999184893628	4.44024130297722	4.39342992989842	4.55038356523239	4.53997145552586	4.44158971241955	4.42008485500998	4.56000565885049	4.43568192744856	4.49310289053248	4.43861223210089	4.50380030182589	4.61695751885488	4.5026870301607	4.32024637537279	4.61998222871715	4.39350543941085	4.49523465454731	4.40010068301548	4.32519930121409	4.45507071838533	4.5636584708452	4.54466466099079
C1qa (complement component 1, q subcomponent, alpha polypeptide)	0.0425714395229543	0.49431057912904	0.49431057912904	1	FALSE	5.2979873943589	5.33676182618593	5.33309093086128	5.4115042088124	5.29277070815212	5.34606334699985	5.48555241345974	5.57922239510432	5.49150360120143	5.52665416159408	5.65357599220864	5.53667461756976	5.50559562961832	5.43812980717955	5.29237317313963	5.45597813581979	5.67674130720507	5.70640622455217	5.4098389506741	5.42706975521079	5.40185911180694	5.49146832634716	5.55251233278531	5.48478262307787	5.69224026501782	5.35309035192635	5.51752452089478	5.4453724739965	5.43030200171939	5.12084541825622
C1qb (complement component 1, q subcomponent, beta polypeptide)	0.0610661220441598	0.333735810573895	0.333735810573895	1	FALSE	5.68214064868732	5.84699218054394	5.70094179961544	5.69987640223035	5.77652515142191	5.59275302101596	5.83225964653024	5.94482097272241	5.79951994606717	5.96062986022549	5.92969159601391	5.9794217654432	5.65262129312734	5.70728181812194	5.7530054281952	5.84491787755063	5.87299862318274	5.89854213668951	5.83540115408811	5.76348859405655	5.97464632021834	5.8113220265527	5.69103996839999	5.8637476968829	6.00011045211088	5.98272667993762	5.75994941742115	5.89534625056394	5.72131523491499	5.85892092805416
C1qbp (complement component 1, q subcomponent binding protein)	-0.170431167658382	0.0226666222154675	0.0226666222154675	1	TRUE	5.71469611774121	5.68447933896386	5.52338317624688	5.60226088725122	5.5516759664202	5.36193324947771	5.64068743946343	5.65076168750767	5.54422570743451	5.61773632700511	5.6477088076565	5.29513524900082	5.62802989660596	5.60299423934532	5.4879879125322	5.51180640797842	5.46034940530761	5.29831739459843	5.33926568213341	5.29862532673368	5.18168698630478	5.68724269389618	5.50229877346515	5.32223102903898	5.40176356298722	5.31294465413029	5.30501107968947	5.42776035592719	5.50240698665329	5.44551814893277
C1qc (complement component 1, q subcomponent, C chain)	-0.00716227228655058	0.655141248490272	0.655141248490272	1	FALSE	4.84102710915618	4.92587127876669	5.02894922398337	4.78797044932537	4.72658057603253	4.71806017687951	4.87211462110404	4.74724774259153	4.77705669461312	4.8938863788697	4.87089730866503	4.85643797901445	4.97600154166814	4.78231944220482	4.88762762047537	4.75352966137378	4.88100869976329	4.9350353633219	4.95733424742805	4.81113189568444	4.80184672168808	4.76632482983815	4.93486557456792	4.57930688534744	4.9545127378212	4.85318727206878	4.84034237477247	4.88438789931663	4.81026314135109	4.82153675470838
C1qtnf4 (C1q and tumor necrosis factor related protein 4)	0.0292508971511817	0.645425918622798	0.645425918622798	1	FALSE	2.77697986978418	3.06834578077332	2.94597469729367	2.81731831527017	2.74864370521173	NA	2.79135358525506	2.61380507900703	3.42430404176782	2.93268673284184	2.77746811140191	NA	3.22216311765266	2.88459987453653	3.09340129518602	3.50448056496291	3.27222479384626	2.86558234437659	3.40742073705183	3.06132344858797	2.60542558729809	NA	3.34794906560173	3.14737834325618	2.23818764993749	2.69060035421551	2.86870256693375	2.84208780560613	2.72354982445827	2.86218554196438
C2cd2l (C2 calcium-dependent domain containing 2-like)	-0.0409078489495856	0.51220678460237	0.51220678460237	1	FALSE	5.54440810576378	5.66850494181034	5.64839928922605	5.20790846513954	5.39431177181172	5.24576945074403	5.77749073066151	5.73306957006827	5.76507322229708	5.52863070067677	5.46107666427943	5.51200243577752	5.52352118366451	5.67098758838161	5.46062462749456	5.51797796983977	5.5116419770259	5.55001409499974	5.5189190512365	5.43731430867304	5.51612548877699	5.51960794901164	5.59801675811268	5.53454100962931	5.26628806903071	5.45980208138587	5.43405770825033	5.47250401793704	5.66400489691765	5.52734563272576
C2cd4c (C2 calcium-dependent domain containing 4C)	0.0253983575462884	0.645742569208216	0.645742569208216	1	FALSE	3.65588987641878	4.17905715096611	4.01702216947474	3.93995996503921	3.69653917342254	4.2982330683839	4.32535043318951	4.19574129324645	4.35765052676894	4.2921559549592	4.34752393077005	3.99637066744912	4.03870832946592	4.64844818580639	4.09605940269333	4.14119570120762	4.16673954323466	4.22519008110929	4.354219403555	4.27064106458128	4.46605932642233	4.38063248993361	4.38663852997474	4.6053580228373	3.32847746877122	3.70645319416169	4.06512420006932	3.99119075350728	4.22513608384535	4.1526296280378
C3 (complement component 3)	0.113918160464879	0.216735554663888	0.216735554663888	1	FALSE	7.88145049926597	7.36058375459006	7.8233481313761	7.59015286623498	7.6820746162139	7.49331909120006	7.20166326362223	7.39540560456633	7.37016428054021	7.43361047685588	7.34954220638374	7.5842184192407	7.55507222700797	7.49073858477851	7.64936397137619	7.80260037179309	7.70637168709898	7.70068939375379	7.53965513692041	7.36867232916315	7.5322000551495	7.58246568121509	7.63972417034945	7.60445686087386	7.62393268740812	7.60562766912371	7.59843964894461	7.6950751384168	7.81379401511596	7.75577555489953
Ca1 (carbonic anhydrase 1)	0.359736246571724	0.0878288461002974	0.0878288461002974	1	FALSE	4.94405724658395	4.68599059144666	4.34428880539967	4.88119473709682	4.87413791581279	4.98354545679141	3.79593314731496	3.6964835338549	3.99966633819066	4.18730060048665	4.32253389959445	4.35845252821671	4.57701786579005	4.74549550948206	4.85173904868853	5.08585801156063	4.95554529744886	5.01010845347429	5.14767709493271	5.23465459493589	5.3110380300223	4.69112653482174	4.48623811497743	4.57946378267253	4.58000675707668	4.73704854674619	4.64407546275662	4.71153895773453	4.82345386284326	4.64604742132246
Ca14 (carbonic anhydrase 14)	-0.0350035690087906	0.625914832282346	0.625914832282346	1	FALSE	4.69263363333705	4.8500842979296	4.24479574642115	4.23700531542855	4.5931326284461	4.48384801589938	3.75341199295508	4.10571997711885	4.05155481991981	4.3974744170459	4.1804661612239	4.41837212898745	3.85932356906437	4.14331177904509	4.219966139338	3.90293218569499	3.92291140625819	4.04504974083799	3.99513171645417	4.27803680236726	4.13814275832313	4.5526106969591	4.51270728339844	4.33079500555995	4.54296993388594	4.63591687392631	4.57803901185572	4.0779692916672	4.03096281705083	4.16187156278918
Ca2 (carbonic anhydrase 2)	0.0307074665803121	0.561373408401081	0.561373408401081	1	FALSE	8.69282469910046	8.6585542606509	8.66099063449632	8.89703163119267	8.91427449637658	8.95792040096624	8.40554144701679	8.48841056917254	8.46754849321867	8.59794825004376	8.6409715244109	8.56255535587086	8.63411766406735	8.68613280318899	8.62695742085682	8.51223478907251	8.54966917072649	8.56090215646244	8.57743638139315	8.62265952742736	8.64965856683693	8.65895049609861	8.70485122003419	8.70468525391786	8.85537931218682	8.86725402523603	8.8204215190661	8.70169112934949	8.76520983819408	8.80138826333245
Ca3 (carbonic anhydrase 3)	-0.0011660487901402	0.688148539399047	0.688148539399047	1	FALSE	6.6637430988717	6.75127624861109	6.55588976007382	6.28562600419723	6.33754697801707	6.27121462018913	6.11004371350546	6.25729165981713	6.25842658625869	6.27289287497279	6.37215811868582	6.50161748054298	5.87870082232136	6.10494883653052	5.93480661546545	6.29402333108859	6.42552644277132	6.55458271253674	6.38559324498087	6.30967097380321	6.40017071969911	6.10252586425947	6.31131782595359	6.22727129185811	6.35871800502667	6.23309043174766	6.09454856361384	6.2664323811726	6.26433187206539	6.31088902563098
Ca4 (carbonic anhydrase 4)	0.00762961168432881	0.675668721979352	0.675668721979352	1	FALSE	3.56923587568759	3.52211853918734	3.80531309486711	4.6469517752527	4.6540344818771	4.81595449636308	4.0586368664784	4.17069423368708	4.17007727788218	4.15262151637889	4.1666110144857	4.12294599337903	4.11613183047984	4.16039585779522	4.19222573375723	4.19063066182111	4.34297423795063	4.31542856201016	4.09292623812061	4.28441789114084	4.1987848635441	4.12341789117667	4.32734964204606	4.11938938022585	3.99902585203546	3.9198834937512	3.9768951535174	4.19250192844213	4.21878891585693	4.13597805118428
Ca8 (carbonic anhydrase 8)	-0.481777787088757	0.406756172686745	0.406756172686745	1	FALSE	NA	NA	NA	5.16522458621893	4.91823356022631	5.16791585248644	NA	NA	NA	NA	4.04362447674704	NA	3.35693256841935	NA	NA	NA	NA	4.21517379798269	4.10165007609443	NA	NA	NA	NA	NA	3.83214063056741	NA	4.04546918227888	NA	NA	NA
Cab39 (calcium binding protein 39)	0.00141758732630647	0.684315300631414	0.684315300631414	1	FALSE	6.53372997111523	6.53483355653103	6.45651377020054	6.79565007727105	6.73123755888705	6.65369062828664	6.50391794035226	6.54091689663957	6.55221566271033	6.40940621165138	6.25861502580395	6.27765006272485	6.43989735651956	6.50771378359546	6.55557691283397	6.49730897818965	6.49818703005173	6.5222142887164	6.4430463049355	6.52435051833986	6.56515997545498	6.50172415278026	6.67693025920376	6.49140739502185	6.64115871521198	6.60799749839053	6.60247915041954	6.40256188364902	6.39309352132154	6.40520955333085
Cab39l (calcium binding protein 39-like)	0.0288889835990709	0.634963878897072	0.634963878897072	1	FALSE	4.64284594962078	4.97413462817817	4.82407026313141	5.05297227481399	5.09190289715313	5.24475769775601	5.32460901517974	5.14170253529526	5.05539958192119	4.91420571850783	NA	5.02448369309141	5.11473764668029	5.22542147506643	5.5529118955286	4.96853317213742	4.89205581539814	5.16603249337283	5.23867605513036	5.07919034799331	5.34032013799121	5.07121778088196	4.70119416132531	5.18858291173097	5.38338980251349	5.53246034886167	5.49051237014686	4.58136932594073	4.95506631888696	NA
Cacna1a (calcium channel, voltage-dependent, P/Q type, alpha 1A subunit)	-0.107986776131133	0.390439707644948	0.390439707644948	1	FALSE	4.43009789781798	4.40450125817728	4.07432560205595	4.23383438748539	4.40182840037643	4.60240343020392	3.95968670642682	4.08876068284599	4.49636008155636	4.17286350171039	4.35295621833303	4.45652362663852	NA	4.45302364652906	4.455984709226	3.79133482932028	4.219966139338	4.08690262736238	4.45386652303352	4.31609504428768	4.38190628289116	3.83756990885976	NA	4.24693247011102	4.49702469417753	3.81504251694006	4.40225147810406	4.44810143431737	4.44182206948222	4.13251926532218
Cacna1b (calcium channel, voltage-dependent, N type, alpha 1B subunit)	-0.237109696709971	0.526734632189594	0.526734632189594	1	FALSE	NA	NA	NA	NA	NA	1.85936929402403	2.65002004667321	1.88800478966388	2.12514190311227	2.03984026453179	2.05692682119504	NA	2.61730318522901	2.82074265239343	1.94928092162693	NA	NA	1.70597347962198	2.21729897114562	2.78590412039274	2.37181253161123	NA	2.16833074437305	NA	NA	-0.169116777641836	NA	NA	2.59545353290148	2.21113682698228
Cacna1e (calcium channel, voltage-dependent, R type, alpha 1E subunit)	0.168323479115104	0.243305747678014	0.243305747678014	1	FALSE	3.92105542122233	3.12263130907254	4.12491535118995	3.99269593170909	3.74435487741174	3.9556103890565	4.2112692382762	4.31850484949042	4.29824773416658	4.26775300994149	4.30146327097995	4.44632902459178	4.11532461660485	4.26137284728432	4.34999504523559	4.32261321232927	4.35844549505421	4.35755200461808	4.32160345197947	4.26421362752716	4.25653517487515	4.07667880170248	4.22683217508336	4.23349697056798	3.98808476443196	4.24734272379058	4.29390749531397	4.31681913249714	4.43741419040331	4.25483588278576
Cacna2d1 (calcium channel, voltage-dependent, alpha2/delta subunit 1)	0.0553116956139483	0.418386572080827	0.418386572080827	1	FALSE	6.68932711947119	6.62180426983155	6.73328654320124	6.53471530003317	6.61579145984066	6.53083859312271	6.95847151623916	6.94919639689119	6.86541160523228	6.98077936385381	6.90842865016879	6.97890490242025	6.9175152975219	6.90060118276848	6.90521850524675	6.93173032676512	6.90359267537174	6.89339861748084	6.88679398997529	6.88446360832774	6.90202532783359	6.92782535990878	6.84211144602501	6.92400484331119	6.75831650376855	6.82931682092131	6.78176623393827	6.82823805650691	6.81329379857228	6.81308853134574
Cacna2d2 (calcium channel, voltage-dependent, alpha 2/delta subunit 2)	-0.0397518510768459	0.568343859351208	0.568343859351208	1	FALSE	6.58157420285774	6.47579340692928	6.46244664954753	6.51715441352892	6.53198180865873	6.37676094694233	6.15770870073681	6.45962177954145	6.27629565697274	6.0953337221699	6.11897428546445	6.27907379400521	6.17902330187531	5.91989540837262	6.22500686790212	6.03860298801655	6.09919840416521	6.215494171434	6.04986161530875	6.14023058929113	6.2429625631645	6.35373613648942	6.51476296491159	6.4973776451409	6.47681747637603	6.45250154050605	6.54713360341515	6.2177464262953	6.17574414229081	6.03819691254708
Cacna2d3 (calcium channel, voltage-dependent, alpha2/delta subunit 3)	-0.0676469781947519	0.323072386219507	0.323072386219507	1	FALSE	6.1409401729716	5.97172977029613	5.98680455070297	5.61078863352202	5.87776387831943	5.8005686242832	6.12374481754974	5.9252850127433	5.94197016648271	6.05206587293695	6.04749912766018	6.20185534490078	5.95984664569069	6.00422046631819	6.0720650579227	5.9640312111226	5.80861415426744	5.99141753743757	6.01490646502176	5.94450006957674	5.86677942522241	5.85034438447124	5.85394326621882	5.80180534355842	5.9441134856097	5.90702043231963	5.83298872150127	6.01563137072916	5.93305088881596	5.97329671350661
Cacnb1 (calcium channel, voltage-dependent, beta 1 subunit)	0.140377800716211	0.200378332645547	0.200378332645547	1	FALSE	4.23760195718328	3.87331121849337	3.72947663678072	3.53455968460832	3.56683950308881	3.91787089418693	4.31843254156087	3.91483237303882	4.01328358681842	4.17275151606733	4.07621702161705	3.86880527319079	3.94559833986542	3.82754468328049	3.98878464957948	3.84608206168726	4.13346488779486	4.34186480618469	3.89008670362672	4.08214052357203	4.03762821480054	4.03160692658546	4.15725395307143	4.15434016879987	3.9943353323369	4.21288834617156	4.15107947302881	3.8166099456401	4.14985277780756	4.09234276899545
Cacnb3 (calcium channel, voltage-dependent, beta 3 subunit)	-0.0534378350267318	0.434865814241503	0.434865814241503	1	FALSE	4.88797847873393	4.96619510571159	4.97014961669853	4.86732322469531	5.06336487875843	4.86279850890631	5.10615984552234	5.07100320140926	4.84884824613899	4.92388603159372	4.86970857572935	4.96894781779089	5.10695964339181	5.06119727565303	5.07455253212106	5.06896740102804	5.04467825858099	4.9213315906959	4.98415182753844	4.98362753691893	4.84630274928955	5.21917626645501	4.87208506293048	4.97032450779237	5.0111869936045	4.56056211851471	4.91875354058875	4.7691951806571	4.79426509034118	4.88289733251763
Cacnb4 (calcium channel, voltage-dependent, beta 4 subunit)	-0.0418342056240464	0.539444355590479	0.539444355590479	1	FALSE	5.59270518937249	5.40894957367808	5.7007892519015	5.81174844521022	5.79785084689271	6.06494103750234	5.7492338984019	5.91505235511251	6.00930461821982	5.94787417786199	5.84249617711013	6.01439993012814	5.84563305884294	6.06519530397633	6.00116946139373	5.67520338952645	5.75625741184819	5.67219618985538	5.88430730148718	5.99163521647699	5.98718668723167	5.81604156537057	5.7230724846732	5.93755155280419	5.66835459887712	5.52708285016207	5.8095199155885	5.70967386962456	5.97254562026577	6.0092015874523
Cacng2 (calcium channel, voltage-dependent, gamma subunit 2)	-0.162788566537152	0.327459648836336	0.327459648836336	1	FALSE	4.31902535962798	4.45860511113686	4.68824751117645	4.86229764113845	5.14438905058787	5.02744602966168	4.83039731472347	4.71649162456917	4.77300993545259	5.03184949603704	4.83498925260555	4.95842975487516	4.58604411644661	4.73546802106083	5.15432801571239	4.51583227633991	4.92734182900014	3.88895750668136	5.07945491626357	4.92398108175045	5.07220443559234	4.41974786491219	4.70835831824927	4.47533136554104	4.67747441548971	4.81269844313583	4.85047441016119	4.60754337297628	4.04249550803491	4.67729399262659
Cacng3 (calcium channel, voltage-dependent, gamma subunit 3)	0.0621626624251467	0.559295249448624	0.559295249448624	1	FALSE	4.92153154249027	5.13501765264189	5.02446596275832	4.52967729441628	4.76512097301327	4.52020850009419	5.13752401643168	5.02981506014345	5.00803862149785	5.06849454692804	5.20313458090513	5.37302172437071	5.20442246564176	5.18379217145105	5.11960518231157	5.08886242498421	4.94820835115583	4.86146412918421	5.7037236578091	5.66746356640064	5.47472805722774	4.8293574174775	4.69034445607587	4.62925752247139	5.06533103806837	4.91486106825509	4.93448819466925	5.25310810635106	5.04521578432364	5.04989645701874
Cacng8 (calcium channel, voltage-dependent, gamma subunit 8)	0.0682206732496553	0.485484032654313	0.485484032654313	1	FALSE	3.87639907049517	3.97529083975991	4.23344328332711	4.31070365722511	4.27598292114573	4.51046828126786	4.6472972385534	4.63603292175824	4.52951488784598	4.62396633042109	4.34622649523793	4.49925274577154	4.61326053278786	4.59706032950051	4.68509917200661	4.27834909333534	4.74624826296974	4.37623480849774	4.41934337286299	4.50338054026315	4.4036153999464	4.48328696083453	4.63945214010361	4.59417827400578	4.27776163287693	4.52221899754569	4.29528221533731	4.49490837236685	4.62629310754178	4.72275562736104
Cacybp (calcyclin binding protein)	-0.0459032472601799	0.463283026509105	0.463283026509105	1	FALSE	6.06534396445875	5.86089329263749	5.65690246465436	5.68794529990545	5.73614753452421	5.63681310105053	5.65011543006371	5.69254157802458	5.49812638183291	5.6386878658278	5.74040412424102	5.70588945789627	5.60408615392817	5.70335822161043	5.67543206452585	5.60950381589029	5.44067651863403	5.54898523771701	5.50166206094477	5.68908385858341	5.67512150941799	5.8010111707624	5.69242998795211	5.88704022922559	5.60257861995733	5.73257040799101	5.68511599634047	5.57194069346541	5.71526740815378	5.71115071124326
Cad (carbamoyl-phosphate synthetase 2, aspartate transcarbamylase, and dihydroorotase)	0.0720603036308093	0.419284685138189	0.419284685138189	1	FALSE	4.16426335121532	4.39050260803321	4.6816797632557	4.28051096885426	4.39987517596167	4.64904631570286	4.47492918803262	4.38492704133273	4.48093072829607	4.60760255051118	4.32293762812056	4.60651921719198	4.35223591946801	4.60352546406817	4.62272540809138	4.52849630677991	4.27001306799446	4.4942683891064	4.38759001208586	4.32432098310705	4.6422510202495	4.68800686659528	4.55593882799576	4.5543801062302	4.87832317464476	4.77851348700405	4.69860744216793	4.41702209352523	4.37068740680722	4.51469669830428
Cadm1 (cell adhesion molecule 1)	0.146968595038732	0.130443918781615	0.130443918781615	1	FALSE	5.48902585157611	5.4005891607423	5.54326387049956	5.16287063679911	5.07404724285691	5.07610583025894	5.60711426323879	5.43743083668608	5.4707450875095	5.48668541588156	5.67474875502475	5.61319569216391	5.61435943276789	5.62981121597812	5.64348104029255	5.53911537447442	5.51654786214844	5.52727368511569	5.60322277898243	5.74984797950626	5.77578540162218	5.52036881438726	5.62014649733949	5.78124429330452	5.54426899048081	5.56500608595227	5.46750773693398	5.63220422357448	5.62083563501842	5.6646278990164
Cadm2 (cell adhesion molecule 2)	-0.0322835960611386	0.596741842629179	0.596741842629179	1	FALSE	7.58144163876311	7.67837478292081	7.69770432925645	7.22896295278698	7.26554941467293	7.3115303619193	7.66276093287184	7.74695764241365	7.62436413612887	7.61408404984656	7.68699768106649	7.61607828305859	7.69556934675017	7.72353808401261	7.81784066857302	7.49323902065642	7.43423622833428	7.25688799900775	7.91726465661209	7.91184734618365	7.88925449325455	7.41175671249537	7.41893202298725	7.49753253300672	7.41535305430647	7.51192655720848	7.49924796138249	7.60394526030923	7.65039838283816	7.55567813554138
Cadm3 (cell adhesion molecule 3)	0.00900920105071522	0.645742569208216	0.645742569208216	1	FALSE	7.78897928275396	7.86752586116297	7.82012150881381	7.92579771189305	7.90224847738856	7.99746742655295	7.8636659376438	7.89994898618967	7.92227516754611	7.81997467254783	7.88456739648297	7.80263268074904	7.87532546389411	7.89373230291632	7.98021956643383	7.8739669562636	7.70111235659559	7.69460861749765	7.99492474411383	8.07692245939234	8.07406116209249	7.84415337084819	7.92622482204717	7.79216558759526	7.97662712807608	7.93993176472761	7.84245720575532	7.88211722569528	7.89903058012187	7.86131647790742
Cadm4 (cell adhesion molecule 4)	0.0457897410645227	0.504627895634845	0.504627895634845	1	FALSE	6.725782048641	6.91025296279928	6.73763268636943	7.06119295446668	7.00405188450708	7.01020918118646	6.82222027162153	6.72497762378389	6.86546109691901	6.96628048641434	7.005658230397	6.88239850405388	7.04406619685655	7.04989210185101	7.03199060858887	6.6557525215858	6.70539739034849	6.6995377518467	7.07125854737397	7.10653676886889	7.14543290988767	6.93908549895558	7.13712435662343	7.08531842185126	7.06407447110889	7.07085083060701	7.14110576043013	6.88119963249217	6.90022680966798	6.92601128277587
Cadps (Ca2+-dependent secretion activator)	0.0277926700431861	0.49431057912904	0.49431057912904	1	FALSE	7.25631249277617	7.24365004189697	7.28091920699992	7.47463883700597	7.49165270810227	7.52179671141179	7.47152890550451	7.4883864666099	7.47693247674704	7.40961156674322	7.47935992189155	7.40435819483331	7.45596827565432	7.49167675615923	7.51485604857626	7.43234145415734	7.46105373828698	7.44915690111743	7.55151601762801	7.55233095625623	7.56243324427834	7.31533073707016	7.38456792317383	7.36765936615452	7.45726595141918	7.49371937727231	7.47007313688841	7.43855900692367	7.47588741828619	7.46664343264761
Cadps2 (Ca2+-dependent activator protein for secretion 2)	-0.0670236364573379	0.471098584157927	0.471098584157927	1	FALSE	4.22893410148277	4.35134564172245	3.90237270245468	4.95706024053702	4.79541371019113	4.73140049856243	4.54297612264233	4.6101389837055	4.45320806784763	4.35340798701574	4.42115596066222	4.40158268539378	4.44609739233421	4.34371338543763	4.37948234134545	4.40288586215572	4.40166459503801	4.37978035940825	4.30128034617086	4.47596683690023	4.50672887183635	4.53236683556796	4.36417318474046	4.38071559767822	4.26584192203193	4.34708449312493	4.32426336979124	4.28998197246672	4.57597180141328	4.36422922615077
Calb1 (calbindin 1)	-0.303041915072863	0.181955618774277	0.181955618774277	1	FALSE	7.084819015353	7.20793188507002	7.24340251112128	8.2189312792891	8.18986408423011	8.10106171841281	7.02172400545784	7.00165589442229	6.91604663813002	6.7621095869793	6.77753807215002	6.65132441371619	6.79651988628195	6.83093979278601	6.93080828803334	6.85076192536618	6.95975856539113	6.87733935524301	6.84003514565619	6.72869603489595	6.75915583380027	7.07359533010429	7.03585481042787	7.10213319047053	6.74475312502976	6.84461162137031	6.81012172649852	6.89809949314217	6.84428521125498	6.81984697668914
Calb2 (calbindin 2)	-0.0658049641371233	0.645742569208216	0.645742569208216	1	FALSE	7.60409356900066	7.53308828945166	7.60597576424624	8.54678644658991	8.55439315370557	8.55382893450609	6.8944297595294	6.82935488022621	6.83567147948162	6.42517729101722	6.47301244012193	6.36397702265932	6.55746523332366	6.55867631934755	6.5778426937366	7.08589199470776	7.02955227194845	7.07871656422383	6.17044387758836	6.1291428626191	6.20456331944132	7.93650838505966	7.91391262822527	7.87773811602848	7.82906941096323	7.80416975073167	7.86142194464707	6.67176041752202	6.63736825052483	6.69643902065575
Calcoco1 (calcium binding and coiled coil domain 1)	-0.0404844198051126	0.53729033433575	0.53729033433575	1	FALSE	4.04210147380193	3.9976446821357	3.84628268817517	4.33502583832169	3.85043940439746	4.3723113767771	4.16061367970938	4.24839062014619	4.25914440920797	4.36554557299978	4.19414222405788	4.23203135891505	4.29159619130914	4.14530246877223	4.21452118110698	4.20745560507309	4.15223210310563	3.79223067383318	4.25052960962084	4.04112029886594	4.2565427228186	4.0892184659748	3.94483970938664	4.21364279007353	4.29592868941729	3.93334601914792	4.28860957224659	4.18569214306209	4.03012416145513	4.2663143086757
Calr (calreticulin)	-0.142979055137322	0.0125111694629395	0.0125111694629395	1	TRUE	8.01564920996945	8.04373273255199	7.98493676745697	7.95583586227599	7.96948437663978	7.93794460545561	7.88112008025932	7.87330875737751	7.88501909324838	7.95477792500507	8.00527646404365	8.04331169211681	8.09212813675013	8.08478181859026	8.0524267630157	7.77844515057471	7.7571899684566	7.86539304541203	7.8295324770414	7.78687729416848	7.81993636497698	7.8986376621506	7.91584950906402	7.85971491789754	7.75216652635664	7.72760057633519	7.67074829543617	8.01626229977496	7.98744025173602	7.96925411831546
Calu (calumenin)	-0.0496452562154182	0.513731996466689	0.513731996466689	1	FALSE	4.9798652966692	5.04198762165136	4.77123590264386	4.92919448473284	4.91494236826852	4.93298240994985	4.9477923754032	4.84487269630073	4.8124520172791	5.16300755271077	4.71670013188542	5.16052897509507	4.82812378715218	4.93054811924786	5.06394724466505	4.44176232409742	5.12081639481706	4.96469896986181	4.78356665959197	4.66391953320945	4.84803197163328	5.03290750389412	4.81118328487657	5.08560736112628	4.95168569931279	4.69770710893266	4.81501689121441	5.10191055785656	4.79759927789338	5.17708860210597
Camk1 (calcium/calmodulin-dependent protein kinase I)	-0.0696200080901195	0.475932368408316	0.475932368408316	1	FALSE	5.36003411867625	5.28215805904081	5.02705228765363	5.06230307380674	5.0288873586549	4.82068445547219	5.00311645956719	5.12063809516573	4.70182625841205	4.65569528654559	5.05165487008045	4.58106798349361	4.8417366746332	4.83335565109672	4.9431008475708	4.95154117128991	4.99252373183907	4.80756100662918	4.35959144809236	4.8737639923685	4.79044885465539	4.9950367164436	5.19441805212167	4.9468150616738	4.94937618113927	4.97209523620123	4.96149368362649	4.87711109177906	4.727561097084	4.86967403357451
Camk1d (calcium/calmodulin-dependent protein kinase ID)	0.0557552699425086	0.334137634723954	0.334137634723954	1	FALSE	5.26773803086222	4.89721621907909	5.09554049392213	5.0865247845723	5.15091705675421	5.13181169887791	5.24082185497382	5.18764107818068	5.20374539298494	5.34884852131127	5.21433466490602	5.29439651644128	5.30112667140507	5.26252336083725	5.24103549657736	5.29914206510647	5.24523703761879	5.25283570771772	5.18863038285864	5.1612871061	5.17203140072926	5.44907269033239	5.28075963674971	5.32072655105378	5.18589428917997	5.17352723812251	5.14340566424195	5.31567128413806	5.27706231749661	5.29526751937735
Camk2a (calcium/calmodulin-dependent protein kinase II alpha)	0.0537659682353134	0.474014776228268	0.474014776228268	1	FALSE	10.9153565685235	10.9155134315113	10.9341036373619	10.9191836349939	10.9351576813773	10.9566302583055	11.1189605334067	11.1540459340439	11.1753125125238	11.1808291365229	11.1917809985305	11.2742208868385	11.290214726731	11.3255022239247	11.3327750549874	11.2885546675292	11.2615954548824	11.339855568827	11.2222756806865	11.2150293639572	11.305178252601	11.0478259982894	11.0967480923555	11.0690267655069	10.9221755440254	10.9495859983819	10.9541744952768	11.2336676060313	11.2692026699987	11.2511805847633
Camk2b (calcium/calmodulin-dependent protein kinase II, beta)	0.0594893781744902	0.143037789817763	0.143037789817763	1	FALSE	9.55815090024058	9.47470372498718	9.47271723595489	9.40718914690902	9.39408106952353	9.40665358512544	9.56575899780467	9.61057642214707	9.50830385337928	9.57031681735861	9.57984388621158	9.49911439078359	9.59606859449652	9.58338933113737	9.58135501359828	9.50742995690227	9.54734378555716	9.51024197405285	9.58295861891146	9.61674364040363	9.58258046419485	9.62142553924616	9.61463807561254	9.57459541939544	9.59465864340342	9.56833428184925	9.64326456351629	9.56600264838234	9.5808634114416	9.5894826194057
Camk2d (calcium/calmodulin-dependent protein kinase II, delta)	0.140458434757627	0.19184383364779	0.19184383364779	1	FALSE	7.15967963728914	7.14936099451697	7.04269905023027	7.11909675083896	7.18070484019556	7.11381508020145	7.03353312672669	6.99083009363853	7.05669189982489	7.03829350301871	6.92603501092246	6.76323892942447	6.76913698304317	6.87430516598223	6.78004757606187	7.32041246925165	7.33408553276	7.30986738602359	6.86174450093926	6.75256128575301	6.76200325039366	7.43425291132561	7.36473875284053	7.26795708440284	7.10947548563079	7.14640065912437	7.02522817038521	7.13073528575205	7.10611795907107	7.17876442962612
Camk2g (calcium/calmodulin-dependent protein kinase II gamma)	0.0415490920585564	0.49326009438196	0.49326009438196	1	FALSE	7.47128502438109	7.43264211306103	7.29461155972197	7.5194632763109	7.49829874378124	7.47711062823498	7.38882669009366	7.43152267622048	7.40348929128271	7.52588877663945	7.62343526437048	7.6571683657583	7.76706547148686	7.60132509948205	7.56987838754649	7.40970490030468	7.49742075992834	7.46332818610245	7.77437856756288	7.7342083151442	7.63377992607442	7.32000622758724	7.40126353471419	7.39650203366267	7.6207550082522	7.66140045409218	7.53569529141896	7.59413048959312	7.64591777000439	7.59675628480812
Camk2n1 (calcium/calmodulin-dependent protein kinase II inhibitor 1)	-0.0376235535183082	0.626799144552444	0.626799144552444	1	FALSE	3.68164041255564	4.05618465128418	3.29230027983703	3.48650844289569	3.57035363180701	3.32623531696674	2.87441927849932	3.21904148024516	3.73248629302994	3.82715848485085	3.88219305395633	3.60962496249634	3.4623664831444	3.55229098887038	3.36440434152833	3.42336302800099	3.20452575977271	3.54897907468448	3.80687050740544	3.37081990201975	3.29951869106644	3.61330768777495	3.71245271434881	NA	3.73860572712634	2.79719148732933	3.26046683030199	3.61291861302992	4.03546555646279	3.45684556658928
Camk4 (calcium/calmodulin-dependent protein kinase IV)	-0.154405844760496	0.035954214976177	0.035954214976177	1	TRUE	5.87766082639525	5.85075942548091	5.81148901272775	6.06102657895004	5.90571672620363	5.8419353910531	5.94435247701427	5.83598721603791	5.89884924666306	5.83546179222786	5.79145204991234	5.76934330944528	5.77529290232225	5.87018714618902	5.71538273742491	5.70518171234615	5.73475025895039	5.71620076139864	5.86672997874109	5.7390784961025	5.60813208139398	5.55951016798702	5.64057754936557	5.4621799563139	5.6942561897441	5.51560207858664	5.57277145957247	5.9864450680117	5.88556948379808	5.7818239243279
Camkk1 (calcium/calmodulin-dependent protein kinase kinase 1, alpha)	0.125475850478791	0.0710208027851921	0.0710208027851921	1	FALSE	4.12440258408678	4.12665904917154	4.34575118590949	4.20373364903725	4.1503240821362	4.24430103548648	4.31312973483785	3.90240164656464	4.23692115378657	4.3233124177579	4.31223677356928	4.30321817005653	4.18638170155351	4.3150879576363	4.22734061386956	4.51568091756927	4.39105279301467	4.30288928903991	4.47945046747014	4.2765338863945	4.18366118352697	4.29311294221398	4.34275384185873	4.36258210179329	4.37826884164205	4.45961522268613	4.48257081503397	4.15769051358205	4.31085631529	4.26062038152609
Camkk2 (calcium/calmodulin-dependent protein kinase kinase 2, beta)	-0.0974112533151661	0.327201829499628	0.327201829499628	1	FALSE	5.15536471098114	5.06796992741637	4.93719842018916	5.01216637902421	5.10178452416693	4.972366402634	5.10928950952119	5.24185924653387	5.30080829302221	5.11908222159228	5.20399982171288	5.27924841101737	5.21956351308086	5.24720978398626	5.37766864891168	4.93135212574951	5.13758549273043	5.20300142086477	5.35090383177085	5.35372908029675	5.36373878998343	4.88316623709243	4.81579570993798	4.94495212426223	4.91062234523204	4.77031634901328	4.78534653040095	5.17248351513014	5.20209247120367	5.05932499039446
Camkv (CaM kinase-like vesicle-associated)	0.0466942461551662	0.506397206584117	0.506397206584117	1	FALSE	7.38941193399161	7.40799848798581	7.46238775221611	7.16408229387765	7.20887812253293	7.17005523886593	7.71505594720878	7.72162557379512	7.69331270844532	7.48932616830064	7.52553646920048	7.48429122409387	7.60575358556578	7.59517541242856	7.55771641436072	7.58264631915867	7.61710743536114	7.54029855525236	7.49802742400219	7.56809292537123	7.47027654480301	7.5837597536395	7.61300115280499	7.58945640230819	7.34285693454447	7.34741762748437	7.28440308409352	7.63303880439447	7.58836984647917	7.63226821549951
Camsap1 (calmodulin regulated spectrin-associated protein 1)	0.0437212051694989	0.558064640899993	0.558064640899993	1	FALSE	3.48345465532403	3.23338499206057	3.63429122337502	3.39010359267891	3.30064651524627	3.20190512505931	3.55107298994035	3.22144714647334	3.20209325502764	3.346361255955	3.23089467700295	3.46477280633474	3.36949440200741	3.63969523339958	2.92850487352332	3.52963357136889	3.33081651322948	3.0149907958525	3.35826965484756	3.36548258376037	3.15438715977493	3.3879001423652	3.66242200162091	3.55397480823747	3.76228502521216	3.15945642663124	3.60768539498224	3.40408565397279	3.25246258945874	3.31008849963642
Camsap2 (calmodulin regulated spectrin-associated protein family, member 2)	-0.00757626291915715	0.670661374645227	0.670661374645227	1	FALSE	4.28953202807703	3.50254701520195	3.68695987538157	3.84602186830001	4.35285737507309	4.3044818371613	4.26456645555737	4.29971356006424	4.00833449365359	4.06042790052124	4.14313215555577	4.16971659710684	4.28166857997284	4.37180277593596	4.35548853136016	4.05086733120492	4.04843673980916	3.98708433915753	4.26250081056451	4.24856519556337	4.17017344419518	4.13317715525892	4.03901553143359	4.11759531375921	4.00999204824744	4.02591469875079	3.90191916890299	4.15920128644197	4.41532600943697	4.25383803240908
Camsap3 (calmodulin regulated spectrin-associated protein family, member 3)	0.0177632580459684	0.634963878897072	0.634963878897072	1	FALSE	4.37483778758746	4.3111252449647	3.82004617729202	4.1759955757131	4.19898911114075	4.22014418819378	4.14415244623459	3.88676473103318	3.90463823404558	4.01445349288645	3.95970525101833	4.01215743787264	4.01359625002763	4.06502938940838	4.0703378021484	4.04560023272461	4.20991339501958	4.26170380792622	4.13133430688841	4.19110462970862	3.69023828413684	4.22237181126008	3.98182526008586	4.13751172085756	4.16508385960769	4.2645289247618	4.10736146866677	4.03861176676445	3.85746352204322	4.13376899980479
Cand1 (cullin associated and neddylation disassociated 1)	0.068232407502418	0.0566326617353095	0.0566326617353095	1	FALSE	7.50001326188131	7.46935691279707	7.48250950675866	7.54147612009876	7.56500303846963	7.60700474582878	7.56552863402669	7.58845979940703	7.56594744990355	7.5435422815339	7.54057753906583	7.54547421084018	7.52366388199734	7.55573947918052	7.55763983941015	7.56488113388526	7.52832126339897	7.58044701959866	7.59371230845658	7.61928094337174	7.64481526312036	7.63149721478877	7.63470942279072	7.64847263347511	7.67044381212281	7.71173579458429	7.70287913851321	7.550823727067	7.54680959297736	7.54659354558482
Canx (calnexin)	-0.13097559656732	0.113206331062309	0.113206331062309	1	FALSE	7.18727288364929	7.2020944307628	7.17271751870566	7.00537752967488	7.08235132389363	6.88983855076605	6.8126009046006	6.88349863165372	6.83909038402976	7.12394548881685	7.11487712570454	7.11083301168217	7.06133338639829	7.10586661482196	7.03567888943923	7.01482391419616	7.00203861992772	7.03454588424418	6.66411301703097	6.68292437783525	6.60767060167559	7.00265751983268	7.02376544025041	6.92741057611937	6.89606594244454	6.93176577802774	6.94337048499629	7.01327241902191	6.99348189900996	6.92483625147684
Cap1 (CAP, adenylate cyclase-associated protein 1 (yeast))	-0.00332915582018221	0.669442489096249	0.669442489096249	1	FALSE	7.07513681978421	7.18111249211316	7.07941011375928	6.89655038123619	6.83591144556604	6.86434712310227	7.0941938357662	7.11488753404625	7.10939190382852	7.05610659721506	7.03649234424679	7.02204594515581	6.99467022922132	7.05014250264204	7.00828294453698	6.97698219380403	6.95269466092343	6.9238741498838	7.06002576038078	7.14017536209078	7.03189139026645	6.96932319967157	7.03647036501126	7.01874543396535	7.02205704524345	7.05487017802135	7.02101326352509	7.01817791912303	7.10871262212081	7.03373133088621
Cap2 (CAP, adenylate cyclase-associated protein, 2 (yeast))	-0.012732521900022	0.630675075872895	0.630675075872895	1	FALSE	7.18987396539843	7.21884896201076	7.11449196426252	7.10514375609264	7.13312165738271	7.13082793414513	7.36179467292628	7.33086311208018	7.27772444378492	7.21925566048392	7.29259772026645	7.23549731303593	7.33455039917948	7.26898637783408	7.27825429786564	7.14061507564306	7.2412872478582	7.24598996434763	7.4246869930491	7.40958611108758	7.41206169157114	7.12148171407459	7.10076744956886	7.12411096989219	7.0883748453788	7.14675703474192	7.08252164508927	7.24545763260967	7.24404980961048	7.27309622372627
Capn1 (calpain 1)	-0.11876780068751	0.233942884099954	0.233942884099954	1	FALSE	4.33893065985155	4.62974711497557	4.22013644739608	4.42007811597937	4.5829473321461	4.65367916508873	4.18780732878577	4.15830470836781	4.29696391365306	4.31315150747782	4.16450472565806	4.0820212693455	4.24516096255901	4.32265647198327	3.90413723135505	4.22349977993634	4.17446234824582	4.23182405804588	4.35843846185743	4.21130039210871	4.20678386114231	4.22059308341143	4.14648416073713	4.22717885732774	4.15204547198944	3.97238018939611	4.04041028309499	4.06418443746938	4.07422282952891	4.43490173001848
Capn2 (calpain 2)	0.00599402566573168	0.664616486522166	0.664616486522166	1	FALSE	5.82542948811976	5.9040167720734	5.80782372177007	6.09611001794804	6.20729941346328	6.0842662789887	5.79257167772282	5.83772883945955	5.84576852693502	6.02113989006465	5.97260305710339	5.99991884612148	5.7963875014329	5.8172727730615	5.84694205119674	5.85431238673028	5.85806307716552	5.81276774282478	5.87472074788971	5.77569586879931	5.87292723365123	6.03957710306068	5.90653949709652	5.94744407873726	6.034807764503	5.97539861385861	6.04255241519656	5.99457293611144	5.97159413360739	5.98421564121498
Capn5 (calpain 5)	0.143904518388013	0.147264096860614	0.147264096860614	1	FALSE	3.50258520244744	3.75317662732212	3.95789603100976	3.6714971925475	3.69920735232895	3.94597282511165	4.05885329302688	3.76012511852113	3.71753934339116	4.28442529460751	4.01229154932815	4.12158739076296	3.8977728657496	4.0214353087759	3.8543148804666	4.24695526504295	3.8158213218338	3.93761746132	4.06977948861329	4.19715770607627	4.13205856379693	4.05525640167157	4.06338213742447	3.83773136202633	4.09834375566578	4.01235413040787	3.98889369201587	3.9758685982551	4.03054796416297	3.95548020290429
Capns1 (calpain, small subunit 1)	-0.0952973697580673	0.29215987203411	0.29215987203411	1	FALSE	4.74254523386605	4.98087987589688	4.67111783768129	5.06362805098479	5.12854499274177	4.99232431683454	4.68799567284709	4.80393994019329	4.67118012666803	4.86417623770153	4.9701864376381	4.8167839993109	5.06239374620726	5.00978159957638	4.92479825469551	4.70495493916229	4.58830687609237	4.83668159332712	4.89179828195769	4.86440903310743	4.63044624474856	4.89291069112874	4.81254956588057	4.73466627099119	4.82550072302235	4.78615721396116	4.49132080397463	4.81041225472617	5.00659874105676	5.0841025433354
Caprin1 (cell cycle associated protein 1)	-0.115716087899363	0.0324956016250474	0.0324956016250474	1	TRUE	6.7074005485689	6.63032683407171	6.66381424434593	6.69515867847536	6.68481873755322	6.72150937542489	6.70915275690251	6.70820103372673	6.48621558536431	6.73675368276945	6.72963433778855	6.6964946619401	6.63059039812921	6.58955527572904	6.59393186866712	6.4202819577299	6.49528902773717	6.55885383943555	6.65011830295957	6.70246361973434	6.34946259111359	6.50541460934675	6.63398911505437	6.57372140296706	6.45202868212033	6.53586633278418	6.60871611488748	6.63251833852076	6.61917528088551	6.50991748569004
Capza1 (capping actin protein of muscle Z-line subunit alpha 1)	0.0817190366547497	0.307948057315053	0.307948057315053	1	FALSE	5.79342253436127	5.85011180930053	5.87667409967787	5.95977710905898	6.00432385341694	5.82161583479676	5.80365068838505	5.70140766368275	5.88613308087253	5.82916964882818	5.71703203531189	5.76134910801311	5.73090619145138	5.82538623664137	5.72499944461321	5.84495301754457	5.91334661603892	5.66241630461695	5.7435095824381	5.69311891878051	5.7785450258028	6.0861574604926	5.83284951689345	6.26032304938941	6.03839228203979	6.10755187801878	5.98935248863472	5.97765543333521	5.80374366850523	5.77982964570203
Capza2 (capping actin protein of muscle Z-line subunit alpha 2)	0.00578781137776592	0.649842908512183	0.649842908512183	1	FALSE	7.75970180227358	7.77726189156459	7.81413380690909	7.75605587907539	7.76472565558109	7.75137668336632	7.89728883734779	7.91340406503284	7.90069777941342	7.78170723001716	7.79927514476197	7.8542325848919	7.71304277058447	7.74590285165046	7.69864216599237	7.79427938874247	7.78149741875183	7.8654487241565	7.78624348571212	7.68759264005857	7.72488215377486	7.87464329643324	7.77908239353304	7.77611715128903	7.80942730700881	7.88418273234809	7.82432871628368	7.73121040048525	7.8227110308341	7.87261947971734
Capzb (capping actin protein of muscle Z-line subunit beta)	0.0676658285266014	0.138363473763258	0.138363473763258	1	FALSE	7.48138775085207	7.44016321604906	7.4641372862766	7.49452761653403	7.47940842915823	7.49044177108486	7.60701954596461	7.62800801731317	7.55410531433799	7.49591896763269	7.50296701931903	7.52341297442045	7.52171035515869	7.59219538490805	7.54794331129035	7.43078705086501	7.54050004897349	7.49579108330765	7.59694259430518	7.75065339702153	7.6398833131998	7.67649309384177	7.58373719255232	7.60191189453533	7.55110068315692	7.57213175138666	7.51462727287942	7.57012134346889	7.66949454477858	7.64415912392634
Carhsp1 (calcium regulated heat stable protein 1)	0.0700313175329249	0.340063394691002	0.340063394691002	1	FALSE	4.83010824778681	4.74632889183878	5.0116834775258	5.0142213732368	4.9319382950709	4.88719380272427	4.71505869365348	4.82729061700068	4.76646795303159	4.94688054835801	5.03173483192466	4.96830737050058	4.92285909067162	4.83218114774215	4.75968316285437	4.82916457366063	4.83013867861305	4.92172670680063	4.8351509948177	4.86256049442211	4.67789155696053	4.99477430295919	4.94503642967095	5.1155659959216	4.91057917554276	4.96716860753263	5.31133599264449	5.06683833603118	4.93335074074255	5.04112468059438
Carm1 (coactivator-associated arginine methyltransferase 1)	0.0171710625203208	0.644717489627934	0.644717489627934	1	FALSE	3.55999342655702	NA	3.98728447971906	3.55428186262639	NA	4.01559569158681	3.54640061878371	3.44316900296537	3.78197862807549	3.48506610831828	3.46639219805967	3.35398660897256	3.51443791382931	3.41901295354174	3.6875310556888	3.51121500147097	3.83325443846026	3.65334669272218	3.55055595229846	3.79084500469657	3.6284819943839	3.77796670491456	3.62893686591869	3.63069668382075	3.6004243876649	3.35143045375275	3.60367974967534	3.64329054244457	3.41110078908541	3.65979900194652
Carmil1 (capping protein regulator and myosin 1 linker 1)	-0.137959410934622	0.460209584111989	0.460209584111989	1	FALSE	2.95940479928328	NA	NA	NA	3.65623320629956	3.33927993667514	3.34646054527126	3.69095339678367	2.81384479663626	3.08984386809309	2.54619562508177	3.26099967332293	3.29050845049452	3.42365884132883	3.30555326066811	2.80726011326831	2.93841001076668	3.91118343367377	3.40608762884421	3.38722466201514	2.8324849902876	NA	NA	3.06888229872688	NA	3.03343357392039	2.61876488483823	3.00025785869312	3.02996343703806	3.03347057665054
Carmil2 (capping protein regulator and myosin 1 linker 2)	0.00865579850947841	0.65545243764251	0.65545243764251	1	FALSE	5.72408268549745	5.68400236303807	5.56130169414537	5.91154299101033	5.8837112262517	5.91460039908503	5.99131548908051	5.82229421485945	5.54411440220947	5.74047428648941	6.00384731212163	5.89169865763558	5.81597242276478	5.74309752351362	5.98180014919205	5.93709481822377	5.8298444870684	5.86357178490122	5.75559798807829	5.80310560104687	5.79975046170089	5.92297560915809	5.8478516278648	5.72102807781522	5.82217947372998	5.70491621822672	5.86510224371821	5.94530336430216	5.86398056144347	5.66139047725853
Cars1 (cysteinyl-tRNA synthetase)	-0.0130177889464762	0.623342267110917	0.623342267110917	1	FALSE	5.49900712663361	5.52933372048508	5.59942789617274	5.61391172470453	5.65368489669907	5.72887286326344	5.64300186140436	5.67326525513256	5.7723079749584	5.68909224757274	5.56862195642857	5.68089535750813	5.64999763640757	5.768904169108	5.74487957256146	5.6747826457678	5.43989901829377	5.46831286779186	5.69583795800513	5.67930555803534	5.667889287511	5.64984247886656	5.59441418634659	5.78617290011779	5.70652502707736	5.51070246394549	5.54694692057166	5.73170188845661	5.71648064966509	5.75112357439105
Cask (calcium/calmodulin-dependent serine protein kinase (MAGUK family))	-0.020469705503479	0.537213439273973	0.537213439273973	1	FALSE	5.83582051574658	5.67183116873412	5.75034656050676	5.76297593803648	5.70063391401832	5.5699436859711	5.81700153687416	5.81937951343622	5.81879433231441	5.77655147004935	5.77277246825096	5.78222507096791	5.85426999255326	5.79174896612601	5.84237548820629	5.81271384335439	5.7083859102572	5.63759575660728	5.91792816330712	5.82086057053625	5.83259132006231	5.75690052684312	5.67279304090463	5.76650505672708	5.74884225168832	5.66812763647127	5.69138620292573	5.7633903269639	5.7146521629532	5.74695226963796
Caskin1 (CASK interacting protein 1)	0.0142411383077227	0.589902864994752	0.589902864994752	1	FALSE	5.92681307788117	5.73885969086365	5.77797196342149	5.90485736802521	5.99915442312268	5.93820814965076	5.88127550899612	5.94821068775949	5.94867326074444	5.8158879106351	5.86478538876823	5.83601247197757	6.05961053036857	6.0525267527279	5.91840531758787	5.93925949412351	5.94072116516182	5.84169139364526	5.88076632567381	5.95039609094947	5.97706006750423	5.89132925864493	6.02158410581879	5.89376748706408	5.93212733115559	5.92535148402358	5.84871306693556	5.92261651179775	5.95366800112713	5.9058177935206
Casq1 (calsequestrin 1)	-0.0310064822784723	0.670661374645227	0.670661374645227	1	FALSE	NA	6.86903238606631	6.97185390117441	NA	7.67917041465125	NA	NA	NA	NA	NA	NA	NA	6.1158281380504	NA	NA	NA	7.20348504638118	6.70871145610464	NA	6.82751419768921	NA	7.27670136790576	NA	NA	NA	NA	NA	NA	NA	6.37341157045483
Cat (catalase)	-0.0123389400957545	0.635035367951457	0.635035367951457	1	FALSE	4.73692411608753	4.95018376641553	4.97995672945325	4.93384170223107	4.97733488226417	5.03696921120443	4.8058650856818	4.8092703733437	4.83416509666851	4.82761073318509	4.94414629069567	4.80242072080149	4.86250098466502	4.74049047729294	4.81354008069908	4.88966822508196	4.71907389228014	4.86798539450762	4.96262767958476	4.8483174698361	5.04814897949688	4.96105373097446	4.9146075740962	4.79110035955938	4.86961481652773	4.81287810212432	4.80999058397521	4.53605911873991	4.91720736114681	4.92180286132148
Cav1 (caveolin 1, caveolae protein)	-0.0162716357641222	0.665460600024433	0.665460600024433	1	FALSE	2.41914243298659	NA	NA	3.24196523204928	3.22804288908779	NA	2.52394578732565	NA	NA	3.12101705923057	3.11377716530218	3.34864318318655	3.05701349838621	2.93336868266118	2.6079126011154	3.02445443792496	2.98124988262192	3.35938060482697	2.84380701264953	3.00151403506355	2.83716821571753	3.0904673054634	3.01657654662847	2.91106260229286	3.12411634770868	2.88549822554691	3.23654619226872	2.7698013543862	2.19175213410285	2.87477336333274
Cavin1 (caveolae associated 1)	0.346687431770626	0.135005597300863	0.135005597300863	1	FALSE	2.88459987453653	2.67800878582385	3.97371228818584	NA	3.61442716596639	3.41347222801991	NA	NA	NA	3.51217630911414	3.26527335333622	3.31450076983283	3.50726185443248	3.72462844562171	3.29158293111578	3.72796400696365	3.80153118347008	NA	NA	NA	3.9028936076089	3.58492643289428	NA	3.68727349256494	NA	NA	3.33635480664323	3.90956191575822	4.06849024754346	3.52089992465898
Cbr1 (carbonyl reductase 1)	-0.00154260040764989	0.679605863567059	0.679605863567059	1	FALSE	7.69973206916408	7.69095479314128	7.69893381312671	7.58698986546544	7.61039001945075	7.64208058265205	7.69552062950698	7.62481738392727	7.6781212151356	7.626563249859	7.54727244275837	7.63842867334474	7.52593574446499	7.58827239114439	7.54023655152228	7.58566864732356	7.63079131517562	7.62974274434896	7.5201236206088	7.55564746274366	7.55203886137624	7.69995411405475	7.72214493444828	7.67558308307736	7.65901117119815	7.650391201982	7.62181745401852	7.61109859056283	7.5978290978269	7.65926811980355
Cbr3 (carbonyl reductase 3)	-0.0826316235967591	0.316101800471014	0.316101800471014	1	FALSE	5.83664120234937	5.9376857205373	6.03629232086149	5.49331748983274	5.48277085549664	5.42398819843869	5.87512637807607	5.95734353488534	5.84681421347682	5.8944127819813	5.90948031196613	5.82379520793912	5.87824959540968	5.84933879018837	5.88306112581639	5.69039195151907	5.56425011302634	5.62193757106152	5.700378679752	5.71243620580912	5.74824116228885	5.70574848940425	5.77954077159893	5.72146562773108	5.72317353659279	5.74526422775975	5.73021333329354	5.86104222829589	5.81141451359146	5.77334496157947
Cbr4 (carbonyl reductase 4)	-0.0100846967998573	0.645742569208216	0.645742569208216	1	FALSE	4.79389588254888	5.03650333373899	4.89044182856166	4.89737597444557	4.74120808705261	4.88542793998838	4.92426144323284	4.89691118242892	4.9736388251299	4.89053910781086	5.05945478829775	4.9632382795477	5.05451858120854	5.08815007929376	5.09096772394631	4.95508492296436	4.85527714087607	5.08878611905321	4.87525418941275	4.68851609028162	4.81132716487707	4.9955885338925	4.87694907644018	5.0015095313634	5.08802707925345	5.00730764684644	5.04539491507513	4.9923877700532	4.89464317452094	4.85920925032449
Cbs (cystathionine beta-synthase)	0.12198174384372	0.395853000354013	0.395853000354013	1	FALSE	4.29120570123504	3.77372210262529	NA	3.6053283883036	3.88061696378622	3.90143652983329	3.45487337817945	3.48212546407999	NA	3.60207674842383	4.10717731264157	3.77854502580281	3.96271558489681	3.41519077748418	3.47833765620076	3.99066447745617	3.57863686247174	3.60213615061353	4.22705560207399	3.98428856767493	3.9424488201673	NA	3.71419055680816	3.525229500145	4.04592343960255	4.23840473932508	3.77005728845265	3.88235937295758	3.99650625441592	3.69191377156286
Cbx3 (chromobox 3)	-0.110549396685348	0.252763993908367	0.252763993908367	1	FALSE	4.50596712639948	4.49533060585263	4.36008329591333	4.52172291638949	4.53650678029293	4.60587949101898	4.26568442543882	4.24939982948342	4.20254309972642	4.14781952967397	4.06971934965114	4.24737310831165	4.2254677494046	4.39419856935081	4.40075650318325	4.21499513461492	4.19504831831092	4.15473711337272	4.34446635781427	4.19208367018461	4.13149071131846	4.46500799213759	4.45912337358758	4.20208071379296	3.9129180701189	4.25388340422022	3.9458604897441	4.42537202068641	4.3352760065307	4.33786805337635
Cbx5 (chromobox 5)	-0.353781771726663	0.0546156563605944	0.0546156563605944	1	FALSE	3.46231412717042	2.89908279993102	3.12901918572933	3.59902017739168	3.31329955271619	3.58463785781326	3.27899725307807	3.34536798677979	3.16203113877347	3.6494545119939	3.10360170470224	NA	3.59216996472121	3.0863608804111	3.11936447790786	2.43399563814859	3.14700054139034	2.07313813308394	3.18908602622667	3.18714062740722	3.45168588647002	3.20127314231769	2.93156771247848	3.16323464339599	2.97567053569229	2.64290716144111	3.11226308840669	2.80504888995607	2.88353284439376	3.1293588594907
Cc2d1a (coiled-coil and C2 domain containing 1A)	0.0624176921161608	0.548828361750412	0.548828361750412	1	FALSE	NA	NA	3.27934351266994	NA	3.42367228594813	3.73359296216371	3.65514571459822	3.55383968360021	3.55810841444217	NA	3.72864978390105	3.50883427425123	NA	3.85770237883862	NA	3.37232530852358	3.4254727326165	3.4532936840183	4.04581862368371	3.71162705586847	NA	3.75771668321434	NA	NA	NA	3.37480301857335	NA	3.95801671628942	3.75535763727005	3.65739991711865
Ccar1 (cell division cycle and apoptosis regulator 1)	-0.238335454456406	0.0869046556585656	0.0869046556585656	1	FALSE	4.22868018512359	4.39398586191521	4.56017690006997	4.65565522066636	4.49194927279322	4.85038439362401	4.18995894065244	4.28583126435286	4.34528991521774	4.05996088856869	4.40856242160023	4.52266469713741	4.10245657665073	4.10376617923102	4.39686504215156	4.24513813925881	4.25882039687641	4.26912293795808	4.43728767237704	4.14268299896508	4.0859429679276	4.22768717397137	3.69195842460198	3.59757884613516	4.1598874787305	4.2504841322107	4.38721776772819	4.25395145926159	3.86499828335842	4.14839726354804
Ccar2 (cell cycle activator and apoptosis regulator 2)	-0.00123672144418266	0.685866385934115	0.685866385934115	1	FALSE	4.89545289424015	4.43631511085616	4.91215163716285	4.85349670370232	4.93295407291652	5.0892269420704	4.74253984463282	4.85277292902581	4.76811549731669	4.98130469036327	4.93382282218604	4.85396072674932	4.84869804624218	4.88360126743993	4.82277093026678	4.78770931670697	4.74113256599005	4.84808206312395	4.98912537983182	4.90507646872519	4.85195887270737	4.68735748559265	4.86381458735964	4.76425060075796	5.00798482004068	4.91523405413785	4.80117935458282	4.86283817416963	4.93093126058368	4.83195828919826
Ccdc136 (coiled-coil domain containing 136)	0.331525681121342	0.0297423987224053	0.0297423987224053	1	TRUE	3.35545329288125	NA	2.59918685008725	3.43569526048961	3.25655328987308	3.56541439041053	3.41578570328267	3.30203092190199	3.66475587983322	3.66690426177216	3.33542608663634	3.4555836766275	3.50034317247624	3.51984379730947	3.73186749033307	3.6490175651316	3.53678649824112	3.73776246306153	3.42889276178592	3.59674436018107	3.47644649720948	4.04290694003172	3.78664863250333	3.97965040681462	4.17497360513862	3.94704892904055	3.83785244004501	3.5685429181378	3.77039564396755	3.65869134900989
Ccdc177 (coiled-coil domain containing 177)	0.0147613151585964	0.634146558662174	0.634146558662174	1	FALSE	5.12424540929096	4.6736525250828	4.85426001727174	4.87780804117652	4.96080822538898	4.84192281487582	5.13209147592808	5.1238606724085	4.92184569647296	5.00351678774768	4.95407065083032	4.95178825880416	5.07542994459193	5.26042843994224	5.21065770812248	4.89799546429458	4.99470642963386	4.9882256777003	5.13736006682673	5.12473755743224	5.07724299893246	4.86682887000908	4.95224036600524	5.08714032042871	5.02297139913482	4.88333244394597	5.04855444339585	5.15222804616416	4.96120657184079	4.99303573956932
Ccdc22 (coiled-coil domain containing 22)	-0.134216828759256	0.293718200059721	0.293718200059721	1	FALSE	3.87444288685875	4.47119396485853	4.12982701649835	4.9046623163306	4.30075339309561	4.37205361519742	4.48446041312882	4.25499456809467	4.38223147366878	4.54135995577765	4.31048554625018	4.4810663967437	4.80000942409669	4.52435208562889	4.4666271200415	4.46466173304372	4.12273897195455	4.16502756511938	4.06004738366994	4.14167801516415	4.49496595693751	4.58743100292642	4.37015032790948	4.55051285746301	4.32910206336907	4.38577613826941	3.92389078425029	4.23934457347874	4.1993425482774	4.25059782304823
Ccdc47 (coiled-coil domain containing 47)	0.23038612817396	0.410065401727951	0.410065401727951	1	FALSE	NA	NA	NA	3.61640475086212	3.3897182317308	3.92871141255659	3.50708421544427	2.92822059714376	3.1850910865293	2.851469218879	3.68279799870165	2.94452490112715	3.58361535658456	3.36340940355244	2.71400587298734	3.20220455370844	NA	3.91018579219479	3.157294380891	NA	NA	NA	3.36425024111841	3.05063403274479	NA	4.06024630272524	NA	4.02333520405946	NA	NA
Ccdc6 (coiled-coil domain containing 6)	-0.185943051246046	0.138363473763258	0.138363473763258	1	FALSE	5.45824090399121	5.71345387923158	6.00525625006778	6.27374898472805	6.22147498784533	6.05806101376505	6.02104214424054	5.92115541972341	5.77006786326375	6.08833031903019	5.99752952493609	5.91923519002717	5.78492008494876	5.94435247701427	5.27132855685716	5.79482652108213	5.75192158741611	5.60371535170319	5.48571018586717	5.77062293201815	5.67512715647122	5.76634073311638	5.83553000708873	5.48420581637855	5.7035243404486	5.76292545945803	5.89852762593952	5.58302257558066	5.84038014432794	5.70267139408326
Ccdc92 (coiled-coil domain containing 92)	-0.175933282209359	0.341249410807787	0.341249410807787	1	FALSE	NA	NA	NA	3.79290739669939	3.99420859432136	4.08254080496554	2.97133201980803	3.61873200113333	3.56631590732884	3.62440508049012	4.02765834030364	3.64389081404022	3.64658894973368	3.70357694076	3.55482211967586	NA	3.54030010531148	3.43692137342853	4.01727165815845	3.22366194948353	NA	3.77030048949942	3.66921956564273	3.70480558125546	3.45049865679162	3.16605660305146	NA	2.88335492928509	3.68965699399488	3.56373167684505
Cck (cholecystokinin)	0.152400824777205	0.44641792074417	0.44641792074417	1	FALSE	2.64013269813707	2.41342077529852	3.76698731795228	3.74158563307705	3.1786620627062	3.58464988292748	3.85305749066202	3.73563048366954	3.79767708742421	3.83454942427816	2.84900443744529	3.34604915932459	3.68872867995218	3.79044885465539	3.92894823285425	3.16598588018499	3.64597827540278	3.91507148240337	3.2763001241363	3.9897021662835	3.64439854115443	3.53677406748386	3.72838857398007	3.77856605128561	3.19692173382033	3.51419802334758	4.08610437124329	3.61493359170892	3.7482465302667	3.59397517932056
Ccm2 (cerebral cavernous malformation 2)	-0.0240598033169896	0.642579433156287	0.642579433156287	1	FALSE	NA	NA	4.08131405961478	3.64581692203441	3.13243865317459	3.58798898361105	3.39456901710254	NA	3.90468639821364	3.47122648677637	4.01514962784082	3.62932164523044	3.87862726234475	3.78867527139312	3.84367236511821	4.04008583860284	3.635557066314	3.52116383573746	3.40928230559789	3.80040295793462	NA	3.87225747707307	3.52772095337641	3.67010384785113	3.73047693031733	3.52259565410113	3.71232064074163	3.54638827058998	3.69659481084444	3.74727997234406
Ccny (cyclin Y)	-0.0430773062035113	0.470921440114984	0.470921440114984	1	FALSE	6.42337983720176	6.32962235238394	6.49118449272226	6.3483669927239	6.49759001293239	6.35773848728999	6.51767568637945	6.56626262385218	6.5435438281118	6.2804590029843	6.26362977037699	6.09001500137067	6.49150680796359	6.38923982807667	6.29271550150598	6.47407905699596	6.41161606153371	6.47449445077604	6.33445743787798	6.20909069670026	6.34311463403353	6.51218263138609	6.34724398193773	6.28766990598223	6.35373613648942	6.39078116540319	6.13492116702409	6.40628155021425	6.26251960248294	6.29458215398576
Ccs (copper chaperone for superoxide dismutase)	-0.103577604590958	0.444101308513839	0.444101308513839	1	FALSE	NA	3.77502946470335	4.42227337404651	3.56161941186091	4.14041057438244	3.66494925153	3.61970645004589	3.39411623470885	3.44883489216753	3.51083536152995	3.48034268421899	3.1874938116441	3.65546632367558	3.40899711150803	3.61873200113333	3.61353165291793	3.29834892400394	3.81829840357254	3.72987901212594	3.53499536550579	3.50973384042439	3.35192509124975	3.42403524331703	3.20525643277704	3.82296463055557	3.44298329378368	3.36467047620009	3.57989214616261	3.50793414682002	3.76560900081443
Ccsap (centriole, cilia and spindle associated protein)	-0.0660448611939219	0.454890150211312	0.454890150211312	1	FALSE	4.68901394844196	4.79536695167528	4.66481844410083	4.54215897717789	4.73655075970664	4.52717044966841	4.89087467087778	4.88057288683173	4.92985726171705	4.87818582370368	4.982605762643	4.64841942331277	4.72067794231126	4.80707666118084	4.5700499794107	4.77752492189237	4.87916171279586	4.79948627216115	4.71360234453009	4.83228749991225	4.60176187597838	4.61056424211227	4.66738124582579	4.63806224922221	4.46622250839029	4.4474734038495	4.21389936663985	4.90197224934474	4.89005751138785	4.8332696208084
Cct2 (chaperonin containing Tcp1, subunit 2 (beta))	0.00592528242059203	0.645742569208216	0.645742569208216	1	FALSE	7.20276052662393	7.09411992315179	7.17317741512042	7.17004522101997	7.13502175826972	7.07445191659122	7.13702186191325	7.11470017240548	7.07064692900643	7.00746463582172	7.04108962639428	7.04685116515398	7.0805297591791	7.08064700509781	7.05068670229878	7.02436400911417	7.06278011945682	6.9782642842207	7.1554051917758	7.06838060890736	7.15281212830676	7.13785185975786	7.13690910932114	7.14611549523359	7.12439017617281	7.14167801516415	7.14820199910802	7.1479578813871	7.08077489887022	7.06220807756025
Cct3 (chaperonin containing Tcp1, subunit 3 (gamma))	0.0378141909952668	0.355174352613771	0.355174352613771	1	FALSE	7.54137544489423	7.4847262415313	7.55078525673805	7.48160571415166	7.41923548916036	7.43187363795218	7.45199407664044	7.40737824623241	7.4307285191034	7.36472124631769	7.38003674428854	7.38454202177362	7.42750560967853	7.35747283015677	7.38539652254524	7.38118818195074	7.34898480720548	7.3567688661336	7.49568716894589	7.49495955876539	7.49985385775202	7.5104239721605	7.49897682007567	7.48176714721969	7.57440430902258	7.56854139812824	7.55311470811523	7.45238128111815	7.39909417082501	7.45044421867522
Cct4 (chaperonin containing Tcp1, subunit 4 (delta))	0.0748702163612986	0.106186046292301	0.106186046292301	1	FALSE	7.09882166340944	7.16593203204146	7.08968881398235	7.16228054163797	7.17996878650567	7.20649671236302	7.1007569388571	7.12637408624072	7.06231602735572	6.99413843098918	7.03598673709314	7.01631802229467	7.0829792836922	7.06314697034049	7.03362122082603	7.06419306192749	7.10398013588634	7.09634619899318	7.12999388433718	7.13776990591046	7.16341822250073	7.185608898192	7.19651852524047	7.24975819449314	7.29645740737124	7.26688958666051	7.28245833899629	7.15692240221152	7.12088066021884	7.09068409010925
Cct5 (chaperonin containing Tcp1, subunit 5 (epsilon))	-0.0459211650609416	0.143037789817763	0.143037789817763	1	FALSE	7.46947088132571	7.33939574960591	7.39331322560509	7.34514795609821	7.36397702265932	7.36135605180356	7.36944030970065	7.36578000877941	7.39878643782465	7.31460590126222	7.34638962502836	7.3371758685863	7.33788053819698	7.35595888262737	7.34952451448117	7.25532132928616	7.25776496857139	7.25683140201639	7.34790478656825	7.32204530909767	7.35706809281584	7.33298534832099	7.33952936835927	7.38258944470629	7.27703627261111	7.37061766759703	7.32370332050731	7.34158553592431	7.32044857408644	7.27395407720235
Cct6a (chaperonin containing Tcp1, subunit 6a (zeta))	-0.00391848057427104	0.665460600024433	0.665460600024433	1	FALSE	6.84740818691281	6.9956427996191	6.9360843089776	6.94269043303178	6.91255406523311	6.87708163579799	6.88998452820631	6.93097382556291	6.88080794836281	6.75432634497104	6.7867923669235	6.72172809399733	6.86569615924798	6.80148203606073	6.90920906619522	6.85378361728364	6.80338204548268	6.89230601612533	6.83447104998422	6.78099243531322	6.7574233468218	6.95164607210205	6.97185390117441	6.89277957831028	6.90372521898358	6.93623746194285	6.87020441122823	6.88897454854795	6.83220647039854	6.82369841678734
Cct7 (chaperonin containing Tcp1, subunit 7 (eta))	0.0142938630266993	0.589902864994752	0.589902864994752	1	FALSE	7.25890517457355	7.21581447375706	7.19836645847594	7.13717560124804	7.2480983487939	7.18908325799488	7.16956428259035	7.09678893426614	7.13587342340275	7.12642571413501	7.08042316371117	7.06183018965424	7.07303827603215	7.05833814451364	7.03622857131774	7.09271486352265	7.01310489169949	7.0668856827378	7.211888294546	7.20000599082022	7.1448723371635	7.1590438198218	7.14133060186141	7.15546591083815	7.24775665786157	7.32464861509302	7.15718522317807	7.12953031489847	7.13442632022093	7.12150243560398
Cct8 (chaperonin containing Tcp1, subunit 8 (theta))	0.0137748783226433	0.588580009154216	0.588580009154216	1	FALSE	7.80574387215162	7.78616505706079	7.76293342987731	7.72642935306464	7.75125616082099	7.72858720666542	7.67950121196132	7.67444652736204	7.69324300293045	7.61235249875266	7.62646103979584	7.58632190070044	7.66647256884207	7.64341610067025	7.69239232435446	7.63763922502473	7.64954360991173	7.6396011843039	7.67650014594718	7.64155325410469	7.66125792134944	7.70835279978436	7.84684429395945	7.78619773618366	7.79002912969698	7.75950873947581	7.81810279716713	7.68373855568756	7.66989841394246	7.67357762331089
Ccz1 (CCZ1 vacuolar protein trafficking and biogenesis associated)	-0.258103646335527	0.327034370415924	0.327034370415924	1	FALSE	NA	NA	3.08113677681422	2.90652506656253	NA	NA	NA	3.5187113736851	NA	3.1072928314417	2.97481195023694	NA	NA	3.22401711432997	3.36731514615237	3.22222959370782	NA	2.96404369110954	NA	2.85238443674428	NA	3.4184733307375	1.98788837201704	NA	2.75029563809031	NA	2.6487208257645	2.83499632920665	3.08370184421876	3.34167270250952
Cd200 (CD200 molecule)	0.181635126583805	0.0044091672157482	0.0044091672157482	1	TRUE	5.79768746171125	5.88566465200033	5.98764602693605	5.66064344403971	5.79357860037528	5.85036939032175	6.08611498924944	5.92154582370093	5.92408325368505	5.96965474414331	5.76664816204304	5.82219987281997	5.989234396519	5.84076030278466	5.91066311541917	6.04992258774905	5.99766500304031	6.07917754507212	5.9739510172861	6.03157605118389	6.15986931902168	6.15934056951136	6.11455026557149	6.11243533638336	6.13853599271224	6.08873100670406	6.12822946497184	5.88105031546032	6.05728779737761	5.95869886246059
Cd34 (CD34 antigen)	-0.0141658501832323	0.657437716028805	0.657437716028805	1	FALSE	4.08168900915468	4.04210147380193	4.21298170082543	4.15256473348939	4.44402428306025	4.08008627025615	4.23151689088409	4.21979581117292	4.0525550094341	4.57673979552207	4.45845418960194	4.50900536171552	4.67240271128355	4.32150243706268	4.58956576190654	4.34789238819534	4.58540125373912	4.14586491186363	4.33690461285062	4.50749021528257	4.52307888598143	4.07353749218876	4.15245927362204	3.69035004385623	4.25939302049138	4.3966458781407	4.30272847547466	4.50731260441194	4.30190219591451	4.30153643440983
Cd47 (CD47 antigen (Rh-related antigen, integrin-associated signal transducer))	0.102053618214049	0.457832693660774	0.457832693660774	1	FALSE	7.64248497805714	7.64102573273968	7.43771878697834	7.2412204999044	7.26328798228511	7.20356335105189	7.7054595991654	7.53864679621454	7.58716243529654	7.91714528849154	7.96731273147166	7.82804125365571	7.47458205762827	7.50644643815489	7.470089410577	7.53617726514188	7.50348390198185	7.32431558195643	7.50898318485542	7.55428186262639	7.52637403711739	7.53220784905644	7.66293179238836	7.59222529043679	8.17302746500604	8.29131807005903	8.25941373616463	7.53642596278788	7.53158420341073	7.42224141189361
Cd81 (CD81 antigen)	0.478197671043268	0.18870142519242	0.18870142519242	1	FALSE	6.04326137776808	6.11156345849836	5.48637650345412	5.31588861258382	5.59961832386094	5.49464281377459	5.39616634076206	5.57739559279335	5.50377486520757	6.41837044223147	6.45811784025565	6.31819932379485	5.65130719066002	5.80481250940065	5.47197103814235	5.61968591122715	5.48151530374265	5.18821100051304	6.93664971605688	6.82882195856916	6.75496764966166	5.85684629222271	5.89578973952987	5.73842198080599	7.43176501606313	7.4524471779147	7.43042746109882	5.98003901400474	5.75255860978177	5.47628446764463
Cd82 (CD82 antigen)	0.517771181381962	0.148809563668333	0.148809563668333	1	FALSE	NA	2.8065034807836	NA	NA	3.0249189044434	NA	3.65140765558925	NA	NA	3.22760708747753	NA	NA	NA	2.49125024446365	NA	NA	NA	NA	NA	NA	NA	3.75388260905752	3.57406516770624	NA	3.53770607718131	3.67904089036119	NA	3.24584853536098	NA	NA
Cd9 (CD9 antigen)	0.484878639919151	0.147264096860614	0.147264096860614	1	FALSE	NA	NA	NA	NA	2.99763926317947	NA	3.16773204212196	NA	NA	3.46543906655825	3.84430530016394	4.0951480243192	3.34937943269589	3.21441704586794	NA	NA	NA	NA	3.7938022655579	4.25034011095366	NA	3.08214904135387	4.1790491865456	3.69962936184295	4.24042119167522	4.5089356618644	4.17116678759074	3.93704301445102	NA	3.46347859865136
Cdc23 (CDC23 cell division cycle 23)	0.0550185524426653	0.487555324237382	0.487555324237382	1	FALSE	4.45409691136835	4.83516110310391	4.36923613659133	4.76144485469477	4.82716864929203	4.84435049918635	4.52378775152336	4.95233822622986	4.80083261571265	4.68839299773165	4.77575116914011	4.95285071898365	4.77851348700405	4.92055532472155	4.92014559269524	4.88775920232185	4.61891989792362	4.75574751948594	4.83055450225389	4.8342308441766	5.01458739108269	4.97832835884295	4.86089329263749	5.03026985767857	4.4851434128081	4.7888788225673	4.93729259733847	4.62091479145989	4.8222712673636	4.76411256667788
Cdc37 (cell division cycle 37)	-0.103161449185659	0.0477743662031891	0.0477743662031891	1	TRUE	6.4044484626425	6.21622008797376	6.19387225553337	6.16943800968153	6.29678408757969	6.13574416684283	6.13084646310979	6.19415995744816	6.16230471409863	6.15459738513741	6.05637109669056	6.1570275363437	6.20169266547559	6.096335656021	5.9845118820296	6.09714302468634	6.06660157918775	6.00763057702255	6.09379255033388	6.06207420859506	5.94411582885487	6.17253951944067	6.1359103517215	6.10310103289154	6.03538197411894	6.0579635723374	6.04663729547142	6.07174980029311	6.12059040664033	5.9917009672279
Cdc42 (cell division cycle 42)	0.00862298182786727	0.645742569208216	0.645742569208216	1	FALSE	6.70916654537758	6.75504779270759	6.76101926524048	6.67455951707621	6.7330424461321	6.7341812126092	6.74429566905504	6.82465330858767	6.75106196442869	6.91534162830179	6.94186925352626	6.93147032421758	6.74613806289409	6.8732103093003	6.87646783270635	6.60886393397135	6.68390694892657	6.67736729213605	6.87425597676861	6.85202381430345	6.88074673811053	6.89417507532758	6.90163925790899	6.83296594348456	6.80838505065609	6.7629467138116	6.7280701604319	6.81276774282478	6.898438139756	6.88431707116086
Cdc42bpa (CDC42 binding protein kinase alpha)	0.173831986097011	0.187878833508216	0.187878833508216	1	FALSE	3.93104003525675	4.00777856253261	3.16665439421862	4.28973120110067	3.80778766566158	4.11265009621551	3.76025288770054	3.62242672498393	3.80966138944077	3.7679725374834	3.56281633474737	3.39777558598528	3.85384598225164	4.12124754010668	3.81161488183774	3.93351598681992	4.01296191966648	4.04133060682062	3.90435885015749	3.98158783052877	4.24032196262061	3.61036934756923	3.86133012697864	3.98509962601258	3.94968433059303	4.07005437766296	4.10642370220457	3.98788473486832	4.01637151388886	3.92944069458616
Cdc42bpb (CDC42 binding protein kinase beta)	-0.00992237112166204	0.645742569208216	0.645742569208216	1	FALSE	4.43968297159452	4.15778750909149	3.97567603779733	4.13484520572141	4.23299836931481	4.16572706923102	4.29752893543284	4.1664021308437	4.35242662181556	4.34903259271727	4.23800722685925	4.26917531375404	4.23912304171678	4.34738219131511	4.08847237448354	4.18166711143355	4.24725156638763	4.08478713247223	4.31880850322584	4.09554471344525	4.25679178280132	4.31655126221436	4.13849503579732	4.17813298479847	4.14454404619607	4.28049612165384	4.14107305330262	4.31285391962028	4.36158590590257	4.2468488856124
Cdc42ep4 (CDC42 effector protein (Rho GTPase binding) 4)	-0.0597616117697268	0.526056368510698	0.526056368510698	1	FALSE	3.78455632940518	4.31781054371937	3.37473347803121	4.353210355624	4.4223743025124	4.1738310155677	4.14340158240391	3.93762687657646	3.98612874017044	3.8286518897523	3.99226086082494	3.96267857278667	3.93450706600885	3.94232682548456	3.75012409672543	3.98166088993899	4.17868277566526	3.88307334845126	3.96497152992183	4.07768736261293	3.99935064111489	3.74230808855735	3.86106208522204	3.92021706596222	3.75591305403952	4.31596466980603	3.8922258594512	3.83116787684723	3.94224236158383	3.66127074987295
Cdc5l (cell division cycle 5-like (S. pombe))	-0.190001555600561	0.307948057315053	0.307948057315053	1	FALSE	4.55146064660653	NA	NA	3.69436763865769	3.82525647442568	3.89864370785303	4.02131981392533	3.56984345926892	3.64566707774635	4.06285565520599	3.65427513063682	3.91786134911255	3.72063964108459	3.74825726616246	3.57666724663679	NA	3.37368996746097	3.42304025336151	3.34006371965279	3.71211149946628	NA	3.51054423657171	3.94032651893681	3.81089548182097	4.14934066928622	3.93480897387581	NA	3.9924602846002	3.06515695139515	3.51718749081659
Cdh10 (cadherin 10)	-0.0398969488392111	0.581910536342089	0.581910536342089	1	FALSE	4.1088422328595	4.15767434702979	4.40528444883326	3.62580818472037	4.16339406868995	4.18383583144968	4.02642827407044	4.18328800120956	4.1271049651394	3.93099274292835	3.47618724117016	3.99381020234584	4.11499993935222	4.01654089085379	4.18145244537579	3.84940885429583	3.92721380839299	3.72328550477764	4.19397670190305	4.30428469031801	4.32907335230579	4.10776318205488	3.84930876167209	3.78365570530313	4.05331990379832	3.87010821766418	4.00231546979518	3.9581838023193	4.18647678720964	3.95881484162991
Cdh13 (cadherin 13)	0.0956025473319653	0.434865814241503	0.434865814241503	1	FALSE	5.2519652006883	5.67044381212281	5.5084128056188	5.02415564665125	5.08033361743118	5.06618823776198	5.39843588416214	5.43456484773409	5.57491589818351	4.66615439663715	5.20935978237492	5.25134417037892	5.27163856846567	5.12101954663081	5.07359318800062	5.17940754194732	5.25829277923848	5.3854931614797	5.140136497238	5.20230016966174	5.06866651180577	5.526266041648	5.72470756370403	5.78905886313089	5.40089650949525	5.31721360762056	5.35123608547022	5.16753456035194	5.16756265900121	5.35779126102854
Cdh2 (cadherin 2)	0.0355327684688564	0.481423366751298	0.481423366751298	1	FALSE	5.60716753897291	5.56652597729099	5.7501428600557	5.80563812437145	5.88100380372001	5.95056639463872	5.87489038893298	5.99001998152483	5.83469604861986	5.76916872748725	5.89829059636059	5.85304750699329	5.93919366058187	5.94167444808805	5.77220766700058	5.9234986374383	5.78685508291026	5.97954752268161	5.90274651919133	5.7854956257556	5.72072444957668	5.93802696818831	5.88604770152762	5.76661901211142	5.89929891182008	5.88362570345572	5.90499701847055	5.76837755355728	5.89848167426832	5.92288287071887
Cdh6 (cadherin 6)	-0.200836380056669	0.392982528501347	0.392982528501347	1	FALSE	NA	2.57897010193272	NA	NA	2.39306742921524	3.05116325258211	2.82806283979536	NA	2.70283925390301	2.584541653291	2.83065489048882	3.22877560136053	NA	2.49090637782522	2.86766126576726	2.68962345087816	3.00847254656354	NA	2.56361698579632	2.55319336714194	NA	1.58978265888471	2.20502334604128	NA	NA	NA	NA	2.8374649546115	2.81306902944008	2.7332046396776
Cdip1 (cell death inducing Trp53 target 1)	0.19347397128894	0.0461649927843876	0.0461649927843876	1	TRUE	4.70637583163702	4.87071980081603	4.597507337678	4.65190126731261	4.56369507430946	4.59389154378646	4.79245975403446	4.5919306939557	4.50238152545689	4.70276280531795	4.53231072468212	4.54891744291109	4.5823512654848	4.259234818268	4.44927742957078	4.93667091451236	4.67803809155136	4.77920718135888	4.9272896738278	4.77523495017327	4.66006151662037	5.06770324437316	4.63185512673639	4.93343572680345	5.07676857511284	4.73940529151093	4.88548651152495	4.56703428091928	4.58663265536559	4.60300314416484
Cdipt (CDP-diacylglycerol--inositol 3-phosphatidyltransferase (phosphatidylinositol synthase))	-0.0220169894513412	0.614529547493844	0.614529547493844	1	FALSE	5.9748252548704	6.38343819004673	6.11145287173892	6.35184030829369	6.40994414603874	6.30778551161243	6.30333691422327	6.40907520597113	6.39377483887489	6.51366128176986	6.24032959586712	6.47431759851399	6.43562359394509	6.39509194111453	6.5302096723631	6.58841932128356	6.40540869870457	6.20577174929392	6.4606606646076	6.28997828496829	6.40387099180199	6.26129573759369	6.19701809382062	6.0785137713703	6.48078050906019	6.36179818135764	6.51924938574039	6.2402589867958	6.29524180108721	6.116185905988
Cdk14 (cyclin-dependent kinase 14)	-0.0164856469543077	0.655630137655962	0.655630137655962	1	FALSE	4.06577908536187	3.22920951173143	3.64671566107735	3.71655198504929	3.89677558987937	3.31308183387327	3.68487482880499	3.72479213340805	3.83820552623697	3.64814327419417	3.80692204861107	3.68847133056951	3.56198592230185	3.69991803408543	3.64108355271207	3.74516202169817	3.94180119196526	3.62309428422424	3.19961424329471	3.523097709922	3.69896297459773	3.55219260289546	4.02898457440859	3.93935823880356	3.0628867316231	3.57381075939012	3.90815960896048	3.78122330681783	3.70122743649837	3.63564992848246
Cdk17 (cyclin-dependent kinase 17)	0.0160900665864495	0.664302400065818	0.664302400065818	1	FALSE	NA	3.43190371641402	3.74362267606765	3.43065995030514	3.40918724716531	2.66695196727467	3.82981912291939	3.68652293780591	3.56799561118053	3.92219784839637	3.79433268153519	3.91638109855597	3.2311942949624	3.78827852503403	3.49479959523964	3.68105564711494	3.56547532146496	3.70413051193698	3.74364421670626	3.95652136333312	3.72148203327172	3.45813260845819	3.63703054796503	3.10522045915102	3.33801073060271	3.54452247939244	3.88404105241115	3.88669645786054	3.2672121666229	3.22729748056504
Cdk18 (cyclin-dependent kinase 18)	-0.042508794485706	0.593679902880976	0.593679902880976	1	FALSE	3.79395829050146	3.80166568360846	3.14887717631588	3.2181890919518	3.49905497779734	3.84237548820629	3.66727904823213	3.63491847704798	3.47411151394241	3.47399466551772	3.97407036702403	3.78842470743944	3.53069504230878	3.56679080452202	3.72385340466557	3.00576645400705	3.80962023484189	3.78123380009933	3.2432867283036	3.47452689837864	3.50727454209471	3.7269510734241	3.92862614773209	3.72090225765008	3.77565110030415	3.60611053597222	3.71181424654267	3.38867173284354	3.16920828490599	3.65098278469561
Cdk5 (cyclin-dependent kinase 5)	0.0417626412086448	0.397390439228142	0.397390439228142	1	FALSE	6.60246578831733	6.70416648671255	6.74251828749859	6.8231506602964	6.83733778827332	6.73144123060603	6.83969510273889	6.89546016511284	6.78895971313636	6.85817997382465	6.8872084279192	6.85400811855265	6.84403407628805	6.88059982290838	6.83689615143732	6.71626387820043	6.86326946350561	6.75074047846627	6.89701044746551	6.85952236269049	6.81240837497978	6.78394113832957	6.82955784623041	6.76019432823127	6.92431370799237	7.00778977293757	6.9460523907051	6.74111638239087	6.95647489897649	6.90390594065048
Cdkl5 (cyclin-dependent kinase-like 5)	0.0888478187442281	0.398308624917351	0.398308624917351	1	FALSE	3.6866349856978	3.80001978162573	NA	3.73720001306433	3.75920910811356	4.02908178361185	4.04356323754294	3.99082782505213	4.15370807246061	4.08875220401058	3.66342432407265	4.1968824013583	4.29570098727837	4.08958289312471	4.08695356488773	3.96246573472442	3.63271026399194	4.07443693069915	4.31560970179259	4.21347171367529	4.32724184174357	4.02155967750649	3.94743238947137	3.94182935575925	3.95449412636376	4.10690940736229	4.07577220475696	4.07839635195121	4.04381692589571	4.23107906464941
Cdkn1b (cyclin-dependent kinase inhibitor 1B)	-0.224009047333535	0.487353952193934	0.487353952193934	1	FALSE	NA	NA	1.57806438024815	3.1783688627742	3.34164424053016	3.08402513455741	2.04322550037815	2.24672425973086	2.5930597037462	1.81463655193805	1.01461238403633	2.75805154712684	2.8967077888254	2.57895078580472	2.71117329297888	2.34016059415937	1.63653414115316	1.66471492720705	3.01045224176969	2.4528984900639	NA	2.87533185384803	2.10919003380615	2.95426332434201	NA	2.49288377413388	1.8023007686921	1.14838099252076	2.83461616548144	1.60539951016186
Cdkn2c (cyclin dependent kinase inhibitor 2C)	-0.116637904575565	0.49431057912904	0.49431057912904	1	FALSE	NA	NA	NA	4.49280175709789	NA	NA	4.65504264654739	5.23957752708408	5.44593853728927	NA	NA	5.05085427445193	4.7146741405146	5.15073837773094	5.08825610539518	NA	NA	NA	4.80385730273702	4.43299280260813	4.96691952742532	NA	4.9811402608924	5.03265188974982	NA	4.58147176803605	NA	4.7805358306069	5.19243485745125	4.99587340618821
Cds2 (CDP-diacylglycerol synthase (phosphatidate cytidylyltransferase) 2)	-0.044853090118517	0.52205152039797	0.52205152039797	1	FALSE	5.21593092970015	5.25155625956729	5.24591392898127	4.98858017279464	4.99982866979096	5.10702662204353	4.87094661252511	5.01760127347191	4.89650436654306	4.82505290233587	5.06633464306115	5.00654937388386	5.17574015093079	4.76441516259462	4.99387359024673	4.92059343341348	4.88684762982803	4.947399659023	4.97773784924282	4.69099807955691	4.91256364548579	5.12974872616915	4.98017614449559	5.38600385976687	4.70229183701027	5.07314756128967	5.1766060173668	4.97859835634551	5.02314000306714	4.96720550463218
Cdsn (corneodesmosin)	0.549823111913024	0.0964056344343072	0.0964056344343072	1	FALSE	3.89954302613288	NA	NA	NA	3.45094728061669	3.5883608508779	3.7698457759515	3.95960325281502	NA	3.73871380226617	3.77155813618875	NA	NA	NA	NA	NA	NA	NA	4.19238356576598	4.06660588420444	3.97347351957549	4.68936626107035	4.85087441572035	4.70667973197977	4.53350105433765	4.74212481320714	NA	3.75204205438693	3.38913999723774	NA
Cdv3 (carnitine deficiency-associated gene expressed in ventricle 3)	-0.0230089453172456	0.64649949068064	0.64649949068064	1	FALSE	4.86041162875498	4.04378193705083	5.33252892811387	5.33570476541845	5.30539420311633	5.24286922362056	5.34397626006754	5.48297086822604	5.16939190729403	4.94249104669257	5.24439999124555	5.12159982280564	5.38215191248563	5.36229453839559	5.23188548363107	5.11250831661136	4.94065070053877	4.94421658479669	5.20769376472597	5.26633679942013	5.37118942962859	5.26054511336029	5.01014874540309	5.1870946912648	5.05135469878083	5.15344056369384	4.97444671307505	4.98462124787871	5.40794072330294	5.18453024467893
Celf1 (CUGBP, Elav-like family member 1)	0.158287412310722	0.37586734748718	0.37586734748718	1	FALSE	3.56833618213375	3.54227043336219	NA	3.3739543948658	3.60012699957572	3.38352459231974	3.67409902853771	3.341430757785	3.27091012231556	3.67934497247118	3.6925164710108	2.67315159852636	3.40390847480011	3.40085211872101	3.48659854094668	3.28989642007595	3.1612766240258	2.788925791837	3.83318358538964	3.91300426835217	3.69868522237402	3.43660161832742	3.55081449428161	3.81823703971209	4.09507205012692	4.08806525280199	3.17149988512086	3.69584909107101	3.85034938567602	3.50894833481507
Celf2 (CUGBP, Elav-like family member 2)	0.0192627336252502	0.61735074915999	0.61735074915999	1	FALSE	6.43869539250939	6.36986601367042	6.37393004173641	6.41537333762589	6.44835752615947	6.47372685217735	6.68130869971433	6.70444318576898	6.70269909506905	6.65932521327939	6.70467833824866	6.66328768473671	6.64074382718513	6.58629487539205	6.52056211087379	6.62468727251801	6.65641056139732	6.55827375753612	6.70556327456632	6.79148851659858	6.76603854084841	6.39428261445139	6.42057335087597	6.36240676507774	6.46647703541037	6.53675386727488	6.4732154340704	6.68825030913318	6.58723145744959	6.64058044131749
Celf4 (CUGBP, Elav-like family member 4)	0.17053786767614	0.127837873285529	0.127837873285529	1	FALSE	4.71094966313749	5.17966629883471	5.33220308104768	5.45857558425274	5.62173834708936	5.55037740817047	5.4094079089207	5.59966295171468	5.54762873592677	5.38699023777396	5.52751141138554	5.45668789069187	5.66430078534004	5.59617782683377	5.46593855988206	5.43173326350467	5.50601157259829	5.65405167240551	5.54753620070562	5.55270598085742	5.88392134644838	5.72945760273463	5.52455581870662	5.57529720167522	5.54862773830319	5.52895257003993	5.68705788807506	5.59596308237297	5.63310566628687	5.66690710142955
Cend1 (cell cycle exit and neuronal differentiation 1)	-0.158637015270317	0.355174352613771	0.355174352613771	1	FALSE	6.27760171297927	6.4621177753442	6.26110764789088	6.70411114053241	6.55835029884805	6.62491971050011	6.68114000291329	6.87850465404831	6.84616733135366	6.59493962454229	6.58670470485908	6.45662054469211	6.97899639608894	7.11870233364786	7.04873751877881	6.45145676127316	6.36518859760777	6.42568923946204	6.68987221043833	6.72101713736688	6.84162095372793	6.5779046123352	6.34713234162009	7.52213423626695	6.27993367142005	5.95181389753785	6.12942727923606	6.49326464371389	6.45087142021172	6.4518391657466
Cenpv (centromere protein V)	-0.0611121318882834	0.218173860963381	0.218173860963381	1	FALSE	4.85490328172466	5.03218020684817	5.00728970416148	4.93937234463472	4.92166482829233	5.0160193244376	5.01243458780744	5.00716409911815	4.94663729711677	5.02675580421584	4.91343518228274	4.89354666199891	5.04950008290718	5.08717427338441	5.04960027565936	4.83471627149758	4.8849153375845	4.86867195115406	4.80793188468912	4.88867993937236	4.88020552649924	5.04515461263122	4.89601506693334	4.99125879242962	4.8677630579409	4.83164926925929	5.05574662658836	4.93967793711479	5.07492496259291	4.97368473997824
Cep152 (centrosomal protein 152)	-0.0376868807056358	0.544280813667781	0.544280813667781	1	FALSE	7.71882053019946	NA	7.5339448395297	NA	NA	NA	7.60159995725951	7.4828160220852	NA	7.53625498776169	7.55663633200714	NA	NA	NA	NA	7.57193462772019	NA	NA	NA	NA	NA	NA	7.44910736595682	NA	NA	NA	7.50035592113011	7.64403651538472	7.50452505698224	NA
Cep164 (centrosomal protein 164)	0.205135136842601	0.328164049134629	0.328164049134629	1	FALSE	NA	NA	NA	7.58472954677766	7.50148691572694	7.45706891128218	7.28810012386594	7.15931634733477	7.0616358087538	NA	6.03614283473098	7.49020909062984	7.62155374738427	7.56651836659451	7.4838802538141	7.69337544052927	7.09946353699544	NA	7.54807436411697	7.64004243849714	7.66164985251292	7.6723970535561	7.49761236561836	NA	7.29280935154748	7.34494386538848	7.46475810594899	7.51497436659958	7.40886468079981	7.66945911226463
Cep170 (centrosomal protein 170)	0.044176307737247	0.387825412250566	0.387825412250566	1	FALSE	4.61971231822611	4.72889462525699	4.7586975934794	4.62075647423362	4.8570902291135	4.91531533313577	4.72284850654147	4.79401029506646	4.92454650073961	4.76355498695185	4.67631819059868	4.62161235302432	4.81310905938269	4.86150879382031	4.88642821054188	4.76975587374754	4.83783226108087	4.8565375782579	4.76246044211353	4.81350416717403	4.83707029867677	4.98919351622667	4.73012908078914	4.86524084587905	4.74547937475105	4.85539675534602	4.78768842405547	4.8301944667941	4.79368263500613	4.75288236627309
Cep170b (centrosomal protein 170B)	0.0418994627646055	0.45771835584003	0.45771835584003	1	FALSE	4.11119828131907	4.1692275302701	4.54823315335542	4.28355883108875	4.4002441691537	4.48036853734721	4.42583523736324	4.4057949963833	4.32116326381755	4.51954819465472	4.41827092013782	4.5136928603322	4.43325325967086	4.524464925965	4.54187410558094	4.58854075224701	4.46561537806726	4.60418996147501	4.42572112532217	4.44337458167892	4.45620818721831	4.37987737526194	4.44603120485784	4.44115809284996	4.38798972314674	4.50286521136663	4.39930099889896	4.3550797120785	4.45220664004919	4.37706126339053
Cep76 (centrosomal protein 76)	-0.639661267516866	0.0964056344343072	0.0964056344343072	1	FALSE	NA	NA	NA	4.70986958291984	4.50434708067163	4.97464402604025	NA	NA	NA	NA	NA	NA	NA	NA	NA	4.01035018816957	NA	NA	NA	3.9086688231439	NA	NA	NA	NA	NA	NA	4.35085787576765	NA	NA	NA
Cept1 (choline/ethanolaminephosphotransferase 1)	0.132544159905923	0.417538088186915	0.417538088186915	1	FALSE	4.81330919243698	4.52317300322825	3.92000740100456	4.75035996084393	4.77369045821488	4.89555468312333	NA	3.90663088712669	4.66124794353007	4.7188712061753	4.6502648130629	4.97222393171031	NA	4.9242186797485	4.84645319875637	4.49082681491283	4.39358094497138	4.89028616811803	5.06840855680193	4.61796841867557	4.85317728929812	4.86907681701259	4.67916478340218	NA	4.76039661450299	5.07192137761498	4.93289267410149	4.6601014603183	4.79127751800872	NA
Cert1 (ceramide transporter 1)	0.0855300007792837	0.506491405812874	0.506491405812874	1	FALSE	2.95549694178199	2.53516213422614	3.10019219084263	3.66255872296744	2.97231033511073	3.25141310278515	3.48176391873535	3.25520158840027	3.33950799019035	2.72224741775185	3.0330564443563	NA	3.05349890005319	3.45584666140559	2.77633564312982	3.10082462649952	3.14975524734117	2.58522697056966	3.56958830533033	3.06154292863268	3.14092586205208	3.02117765372312	3.41103297637637	3.54446065693534	3.20575376714334	3.23360894038456	3.13702473186423	3.41670465178296	3.38817575776802	3.02563835500386
Ces1c (carboxylesterase 1C)	0.102893550984478	0.417538088186915	0.417538088186915	1	FALSE	4.68965699399488	4.98945694667993	4.53232319395646	4.99895817843963	4.9373208492845	4.99515885816537	4.48539462379652	4.40732555587824	4.10154923181692	4.49823171658159	4.51995070250463	4.39572091328595	4.86669536519577	4.61504545249424	4.60037086233272	5.12875942974499	4.98977935642206	4.91804269472788	4.84300396562934	4.77918616521774	4.66571111124165	4.70910863289668	4.93486085792839	4.67381644746789	4.72689659448049	4.61844423673897	4.45131003610063	4.81022200391457	4.51501222631776	4.41240895034551
Ces1d (carboxylesterase 1D)	NA	1	NA	1	FALSE	NA	NA	NA	NA	NA	NA	NA	NA	NA	NA	NA	NA	NA	NA	NA	NA	NA	NA	NA	NA	NA	NA	NA	NA	NA	NA	NA	NA	NA	NA
Ces1f (carboxylesterase 1F)	NA	1	NA	1	FALSE	3.31084904622462	NA	NA	NA	NA	NA	3.25546145505239	NA	NA	NA	NA	NA	NA	NA	NA	NA	NA	NA	NA	NA	NA	NA	NA	NA	NA	NA	NA	NA	NA	NA
Ces2a (carboxylesterase 2A)	NA	1	NA	1	FALSE	NA	NA	NA	NA	NA	NA	NA	NA	NA	NA	NA	NA	NA	NA	NA	NA	NA	NA	NA	NA	NA	NA	NA	NA	NA	NA	NA	NA	NA	NA
Ces2e (carboxylesterase 2E)	-0.514797081267873	0.156094503009769	0.156094503009769	1	FALSE	3.90481161752591	3.53768123140166	4.23618644371103	3.74743036833646	3.57783967324918	NA	3.20435359877886	NA	3.70894867206194	3.76158314423991	3.8126522414938	3.06873787121209	2.99746945890598	NA	NA	NA	NA	2.62857764594782	NA	NA	NA	NA	3.59759076386677	NA	NA	2.99528008490834	NA	3.10397929690261	NA	NA
Ces3a (carboxylesterase 3A)	-0.274015825357347	0.371127520396625	0.371127520396625	1	FALSE	NA	NA	NA	NA	NA	1.97578790938221	NA	1.84810510462564	NA	NA	1.65531518827322	NA	NA	NA	NA	NA	NA	NA	NA	NA	NA	NA	NA	NA	1.55238690873634	NA	NA	NA	NA	NA
Cfap36 (cilia and flagella associated protein 36)	0.182399847986774	0.230164398943043	0.230164398943043	1	FALSE	3.02516703137363	3.24965619277548	2.43034683379039	3.30597343846382	3.34964835324329	2.84040079126691	3.55801042440684	3.31210314483412	3.309717533192	3.01514962784082	3.09014714981311	3.07224303010488	3.47784567533274	3.54301325462319	3.48609649442135	3.17681103589538	3.47684825202154	3.37114062951992	3.27409165926742	3.53929531772889	3.31622975220913	3.67584979685556	3.17041543438734	3.09276728731083	3.36171222233318	3.46481200663112	3.06548787044953	3.69249415329841	3.69104276094629	3.43251851642964
Cfap418 (cilia and flagella associated protein 418)	0.128299676453869	0.417538088186915	0.417538088186915	1	FALSE	4.0232553523003	3.65810863349876	4.19263606107021	3.19441962813051	4.05934662418931	3.83358841321736	3.33471127958565	3.90789051757063	3.76453724473193	3.7765146238365	3.70882731063112	3.79175157038385	3.9330910300884	3.92689133578026	3.95325592526599	3.20960932423035	3.64103729691954	4.22748694940041	4.09312067540246	4.33493290765147	4.1334731078813	4.16117018634416	3.94715181867295	3.5652315818055	4.15065715267696	4.14103216835047	3.99900780605363	3.77594602011408	3.4658700122132	4.13759368937234
Cfdp1 (craniofacial development protein 1)	-0.194143197172786	0.505693537896333	0.505693537896333	1	FALSE	NA	NA	NA	NA	1.19046315593145	2.54461644445374	1.18271771923126	2.28977545803867	NA	0.917523412785483	NA	2.31333583599586	2.0692965879138	1.86430304155935	2.72135297131311	1.61010944721642	2.34184915424983	1.82321945974059	NA	0.903539654517235	2.54329295149823	1.61783445639385	1.33344090856392	NA	1.89014314028032	1.3733531002575	NA	1.44822965114129	1.97523763766227	1.60121157536876
Cfh (complement component factor h)	0.123295382038615	0.526056368510698	0.526056368510698	1	FALSE	2.21000226514701	2.34295575441057	2.65124001877629	NA	NA	1.83829025406611	NA	2.30342715325393	NA	NA	NA	2.13138863877034	2.75734546932441	NA	NA	NA	2.54749424945008	NA	NA	NA	NA	2.59065471091293	1.87713956532243	2.51864591759422	NA	2.0859174815428	2.82169389024595	2.65617141295054	NA	NA
Cfl1 (cofilin 1, non-muscle)	-0.00716453350227996	0.652773863214211	0.652773863214211	1	FALSE	9.9475244398765	9.95306730891365	10.1171495659322	9.80321088870128	9.80018808105145	9.86232585056545	9.8526387412374	9.86737759337062	9.99397149644193	9.89353361770293	9.9315530573837	9.96116604743097	9.74244081388847	9.81314466200418	9.86239249702067	9.85597412946895	9.82910906284999	9.96286564770739	9.86226695113534	9.85591964070765	9.97981100571182	9.92540608314137	9.96428887784517	10.0137832572389	9.70736603491145	9.78447944486529	9.81710357628187	9.8764601585149	9.92849320744915	9.93088958115797
Cfl2 (cofilin 2, muscle)	0.0135824475378866	0.625810124227139	0.625810124227139	1	FALSE	6.97512572339761	6.98157869784235	6.84355679937991	7.10122984509298	7.16345847795341	7.08079621339672	6.96361283798306	6.82954516169167	6.85742122036389	6.9350353633219	6.93160033134856	6.89162575743138	6.81511426655046	6.8471074714326	6.76023425539996	6.96917351921899	6.79888000741126	6.9442845325055	6.98067656020244	6.81746977115128	6.79902252844155	6.99747307197096	6.95869190341394	7.10929786851258	7.0013293718276	7.06391274064463	6.97793242367831	6.9421039239413	6.92633157983143	6.89419933290301
Chat (choline acetyltransferase)	0.100375264294408	0.540881170515867	0.540881170515867	1	FALSE	5.15127840805	5.09242734436089	5.17136297212792	NA	NA	NA	NA	NA	4.43167644139263	5.18072870592108	NA	NA	4.69797393291645	4.27341145091384	4.75670842293111	5.01463648397443	NA	NA	NA	NA	NA	4.84436054322125	5.11899504303927	5.15676873085081	4.89906442651	NA	5.0106813884621	4.56924195279018	NA	NA
Chchd2 (coiled-coil-helix-coiled-coil-helix domain containing 2)	-0.0930586895896567	0.531314870478354	0.531314870478354	1	FALSE	2.95420934112194	3.23451051748386	3.95503376117423	3.97356535833298	4.29731616099812	3.90696753729227	4.08137371719665	4.13088969643525	3.96778650951153	3.81075155876013	4.12008647067253	4.01574732184828	4.23513730280334	4.38225222803847	4.54802348619801	3.93569546303184	3.80279292247671	3.7309116243181	4.29421637004736	4.26466403105683	4.28543181230316	4.15646942911289	3.70452895170194	3.91736491820137	3.179874066924	3.61675760594363	3.59823417522022	4.06813765439932	3.888558182475	3.77413341681037
Chchd3 (coiled-coil-helix-coiled-coil-helix domain containing 3)	-0.0240064487017023	0.504048239586404	0.504048239586404	1	FALSE	7.81752733044993	7.67977564577597	7.70569458604633	7.92703716872029	7.86856330927324	7.72185794246262	7.79208097109593	7.73473671283607	7.65126700272935	7.67091821167232	7.71070313441359	7.67401567287759	7.73892992826049	7.74434276680919	7.63066756523196	7.61507047279872	7.69946140573924	7.62490509286262	7.69996105240695	7.75374491625614	7.73588767872337	7.70952499948155	7.80694910700694	7.71164632661817	7.81610046201376	7.65103733593297	7.6864725134153	7.69455986780098	7.72960035195959	7.77309963511301
Chchd6 (coiled-coil-helix-coiled-coil-helix domain containing 6)	0.0435803351280457	0.405116551528052	0.405116551528052	1	FALSE	5.1900103186106	5.14320972298789	5.06605904427628	5.24278540337356	5.20659634188368	5.14289126168075	5.18013990275695	5.23300220536681	5.20629547882005	5.17330735928053	5.26638552816363	5.16686002853828	5.24691347405929	5.3846438979319	5.32357903572582	5.18203276524158	5.13420861600321	5.21859132699942	5.38762792047415	5.33542965978191	5.34452316997224	5.37861566001021	5.15188316443516	5.19996281745106	5.3421991478711	5.43735759160518	5.18738770708047	5.22970711703378	5.12837177035244	5.16848559606479
Chd4 (chromodomain helicase DNA binding protein 4)	-0.0108689951862079	0.666906048030591	0.666906048030591	1	FALSE	2.9069175256646	NA	NA	3.58972753898627	3.84107744444826	3.61328411047407	3.53358826501214	3.30244189050712	3.41106010184248	3.44285062973083	3.32616339546194	3.66806237817076	3.56499999098056	3.42736480955638	3.32485379723617	3.47825998616409	3.57827455834104	3.39407506562574	3.53503270346133	3.22992625503692	3.73989129651502	3.6216416549516	3.51774181629867	3.41179229670978	3.5984009387411	3.13940728033879	3.31621381966998	3.52928373927821	2.89476926854195	3.72039886723066
Chgb (chromogranin B)	0.169028444403967	0.0745402224872974	0.0745402224872974	1	FALSE	4.31575459724516	4.29722076916737	4.05868015438556	4.05542127465884	4.08861653586671	4.35990062915359	4.10662470348192	4.17310344167849	4.00199134756719	4.15442928831341	4.08081113337791	4.25484343962484	4.04669185707632	3.98865742298622	4.12581638722519	4.15942736230469	4.2574104730256	4.33392458255539	4.21191554249182	3.99759049165737	4.23157064985865	4.37656128002558	4.67076103984807	4.56836658634531	4.45794225115286	4.38260500664975	4.18672239615221	4.46845950317654	4.03768970644671	4.30304277617764
Chid1 (chitinase domain containing 1)	0.0141492267466364	0.652909864550588	0.652909864550588	1	FALSE	6.21463579889281	6.26489668446541	NA	6.48867245772737	6.1407704772163	6.31119973688645	NA	6.21709497239813	6.11297738708985	6.71611294212415	6.05282233395994	6.00402266165654	6.21119524522767	6.13772892724089	NA	6.32932455473829	6.33263991415682	5.92505708795718	6.22547160553245	6.1727475164193	5.94081511263918	6.40510401215952	6.27703069150304	6.34590372760814	6.38483554374999	6.1687362921924	6.51186174110366	6.30215451729724	6.23220984413122	6.24850827111799
Chil3 (chitinase-like 3)	-0.0434736104401412	0.643031227930104	0.643031227930104	1	FALSE	3.91596062148634	4.46967111850555	4.27523058829636	NA	4.33661188497698	4.25642949952025	3.05715217106124	4.50984782989282	4.31276680912166	NA	NA	4.22721737243513	NA	3.79561111832995	NA	3.81515526472579	4.18999846232111	4.18286706276135	NA	NA	NA	NA	3.80885866292872	4.36542659101648	4.22043830773423	4.23692880504781	NA	3.6469114658119	4.46296844032095	3.79220984655652
Chkb (choline kinase beta)	0.057845772439676	0.548828361750412	0.548828361750412	1	FALSE	3.59267230419767	4.25762921461143	3.74809621933674	3.85894578569198	3.71776962980633	3.22752545628376	3.6961719126152	3.86886452347483	4.15612960593054	3.9333649054337	4.0656240078141	3.92563869970427	3.79156405180226	3.99997294921438	3.98581917240495	4.08448952493625	4.00253151083273	3.55821864527694	4.06537412558591	4.22414834877947	4.13815914522947	4.04593217391872	3.88141011877986	4.09839429084149	3.50625917635704	4.04209271626317	3.43528187890846	3.78789211450265	3.81536023812807	4.00793101657705
Chl1 (cell adhesion molecule L1-like)	-0.0211046250604483	0.617827046873955	0.617827046873955	1	FALSE	4.6393421558691	4.71647516218174	4.55878803712312	4.6134196746925	4.62460978486791	4.68228675235449	4.58886451819015	4.60429672715981	4.42830991830075	4.34971911347779	4.55162675329594	4.61847947627945	4.22251865163003	4.38057708211069	4.43883841719987	4.49592536155138	4.64867826511424	4.45131003610063	4.63376249229019	4.34570861325438	4.59577813791464	4.85616404563513	4.51532137683358	4.54420715716	4.59736431012968	4.48609005679302	4.44576642458292	4.26891341575756	4.57355630620312	4.24303684950616
Chm (choroidermia (RAB escort protein 1))	0.0376990478777081	0.539594067984684	0.539594067984684	1	FALSE	4.14907234940025	3.84141967786825	3.74145619985584	3.93134266945371	3.98401507444036	4.36159292377221	3.97793013471984	4.09263876108546	4.2695493712951	4.07968530716798	4.09355172548716	4.11345047258355	4.15264585121881	4.26399588207124	4.23480785302717	4.13997693581724	3.82698567839311	4.07047520004052	4.29171405433827	4.21955576916691	4.26671159355128	4.24395844389888	4.10984527699605	4.17778228408793	4.09107354318392	4.08725066461331	3.87692943698087	4.21968741005132	4.10871680329414	4.12197687719881
Chmp1a (charged multivesicular body protein 1A)	0.02228388471115	0.623785036754183	0.623785036754183	1	FALSE	4.80496218717578	NA	4.5908834175194	4.43794677620809	4.23264540888905	4.62829533892459	4.21242148226807	4.60922898221598	4.48820005985973	4.48729339399181	4.61273582957833	4.25166607921575	4.49491477076599	4.50252792120015	4.52673239893714	4.62937410718624	4.41218535915671	4.63118578825787	4.66682474909563	4.39865135650081	4.21735481368244	4.77524548710078	4.33714017995587	4.4314090131677	4.69096456760672	4.6357021608256	4.23327453899093	4.51534030226423	4.58617025214256	4.5453506448223
Chmp2a (charged multivesicular body protein 2A)	0.0944908871954085	0.458671125050098	0.458671125050098	1	FALSE	4.2772557790706	3.58480620029197	3.65730844447882	4.29815973723413	4.38525155200491	4.16574314579797	3.99204327617166	3.92160770731354	3.86883489863698	4.12380688380967	4.13681480038563	3.47276068795217	4.05430150335943	4.22791046859967	3.23628901946344	4.11757869160385	3.98640183304642	4.08042742768111	4.01003682060005	3.93032102450632	3.90838061077545	4.00727624700132	4.01696870200028	4.00027047996346	4.31313699242102	4.30208504189889	4.01440885739262	4.09922786577486	3.89773414945295	4.13600266838312
Chmp3 (charged multivesicular body protein 3)	0.179935880354253	0.400859338490544	0.400859338490544	1	FALSE	4.43871867656479	5.49967689854077	5.22303633790187	5.60139939053183	5.18549393309328	NA	5.19896947320524	5.36230155281899	5.75154941479161	5.20287216554144	4.30558390276898	4.75096552616183	4.8716071217376	5.13428666468905	5.12265615506613	5.00113567523125	5.64626636154051	4.84038769812038	NA	5.63147684314548	5.58669569886917	5.19114806897496	5.42488850553303	4.5970245628623	5.41872630405856	4.95801207473457	5.56083109897625	5.52092506112747	5.76304766771511	5.02765391748393
Chmp4b (charged multivesicular body protein 4B)	-0.10270337769552	0.150912362754729	0.150912362754729	1	FALSE	5.04595837654997	5.55232173311162	5.39067112447395	5.32547636440953	5.36150870708343	5.48221906373412	5.14581601247234	5.19673686192419	5.48507255051732	5.26907056026058	5.14025513403492	5.33535819518907	5.29500296649625	5.35651007301676	5.25974702928467	5.16842141085192	5.1732513847696	5.3325217674308	5.12173242459547	5.2659694066821	5.14520055344402	5.19890663001522	5.12781484319122	5.36592345069374	5.05508717032704	5.23343177865842	5.16520046263189	5.17662197316158	5.21478148632423	5.35630934434867
Chmp5 (charged multivesicular body protein 5)	-0.244153924800496	0.336552733474628	0.336552733474628	1	FALSE	4.25267300066668	NA	NA	3.92479350502747	3.67883813334175	3.78241904959161	3.15392042289069	3.86323476683399	NA	3.70509321973489	3.48931171598642	3.70284590141462	3.6294848539396	3.67320588339558	3.49154528855362	3.54512819931654	NA	NA	3.55066676167896	NA	4.05842040745773	NA	NA	3.57543335707406	2.40699645257477	3.49354486619997	3.6839771069756	2.92401054602753	NA	3.82496128552304
Chmp6 (charged multivesicular body protein 6)	0.118530208236011	0.421268346110946	0.421268346110946	1	FALSE	3.02272644463211	2.80937328259191	2.80658390471707	3.59962724954213	3.39132780684361	3.46564802598228	3.69374341382226	3.5170110698516	3.66082596114391	3.39532333878306	3.67204057198898	3.0544560661368	4.0152120850685	3.59632693612744	3.73729737587218	3.55505534996329	3.48367391871065	3.56169272139831	3.69550392607345	3.50526850624866	3.83754972594344	3.59496648839849	3.23774725562991	3.50599252439504	3.4068359534841	3.37164249468299	3.4184733307375	3.69348695749933	3.81508351715437	3.53250398632448
Chmp7 (charged multivesicular body protein 7)	0.0645149278115059	0.400859338490544	0.400859338490544	1	FALSE	4.430773672386	4.22610001665015	4.15790066227769	4.20992898666598	4.09667510102912	4.1053847492476	4.14496815957165	4.27635521801625	4.24337965998536	4.41725844094604	4.30220205116847	3.91858659484399	3.97617114134207	4.41588032795334	4.28694027342252	4.43583524998174	4.33292986965226	4.16666724722233	4.22829537819468	4.21615217009713	4.38605215970631	4.32013804297497	4.23820599678322	3.9520725901751	4.25258217944909	4.24068831290409	4.41529220263713	4.37507419466402	4.21309838564848	4.40314499258826
Chordc1 (cysteine and histidine-rich domain (CHORD)-containing, zinc-binding protein 1)	-0.0148533073534313	0.632830612114472	0.632830612114472	1	FALSE	5.55576094883801	5.20068089733055	4.9198834937512	5.27257193606069	5.22137831410866	5.29120570123504	5.07492496259291	5.14272383716128	5.11472931914778	5.06086450642748	5.22840698277112	5.16472997204187	5.08293671878275	5.19688633465276	5.2537586283059	4.99110456626569	5.14398924820713	5.14164940781779	5.10542246627198	4.97996130094035	5.18668278463469	5.24504684244719	5.33699741660501	5.285457706066	5.28704373745234	5.28357364680351	5.12892848260463	5.24869421599138	5.03904624803287	5.15504487276599
Chp1 (calcineurin-like EF hand protein 1)	0.00959409746225498	0.649713570172129	0.649713570172129	1	FALSE	4.87732708393238	4.41228699581104	4.48767927890162	4.48719690663492	4.60666726153075	4.82197036642585	4.50405464334577	4.52250777636681	4.50238789079812	4.75548048824149	4.66163560233596	4.60764397334136	4.66937265327826	4.62090306485371	4.69796281623566	4.6955484681331	4.59837711656114	4.5988594390541	4.47888769928306	4.5623340209984	4.56876786189786	4.66794887844284	4.55088835491036	4.68285416857223	4.80163981917104	4.50172574484347	4.70446255271565	4.74025839174447	4.60524540837065	4.62119033926914
Chpt1 (choline phosphotransferase 1)	-0.206719917468941	0.337439854157833	0.337439854157833	1	FALSE	NA	4.68222494107026	4.34431721525446	4.61252353585894	4.75847374878508	5.137929711601	4.72566482141354	4.81414021730582	4.49511950455662	NA	NA	4.3815671761453	4.1426911666968	3.92146489497127	NA	4.06896310305239	NA	4.88345953038589	4.41501495699272	4.22744844148924	4.21546116654742	4.36974564290873	4.22712493444993	NA	NA	3.88472489600839	4.83585335217583	NA	4.27420201371742	NA
Chrm1 (cholinergic receptor, muscarinic 1, CNS)	-0.278801377504669	0.195775676839916	0.195775676839916	1	FALSE	NA	NA	3.40928230559789	3.08952865863535	3.0292355375233	2.53399683910449	3.4883607567659	3.62260242841828	3.18353574151856	2.59430489504555	3.65118949427294	3.24695526504295	3.55965088022467	3.69663931923714	3.58666868056211	2.67559013963243	3.2261771034588	3.22376387529797	3.09808768356659	3.20238167333999	NA	3.0215845499661	2.96446517393762	NA	2.48174583908953	2.86247122886593	2.49129642926099	3.34151615467391	3.27668275980906	3.20177028348952
Ciapin1 (cytokine induced apoptosis inhibitor 1)	0.0746549744646159	0.470921440114984	0.470921440114984	1	FALSE	3.45884130445716	3.16621410970407	3.00261431798683	3.65126987333295	3.72466118466477	3.65193569903821	3.58770102052809	3.41995680804532	3.76946497528742	3.59312665115037	3.74734442968917	3.48109223690635	3.61621652619166	3.66052935912285	3.54626478283935	3.68057191197562	3.573604776937	3.18881075889957	3.53421104513391	3.62928666953336	3.53322692932042	3.85117934545253	3.91438274012023	3.93227854219142	3.23763407704715	3.6518209234237	3.52800863309872	3.65885126896645	3.67003584538242	3.6131544284313
Cirbp (cold inducible RNA binding protein)	0.142143465119872	0.290111807348189	0.290111807348189	1	FALSE	4.03624835596036	3.73788141477489	4.59001509789877	4.51496805654996	4.39767292181896	4.68025120742511	4.47715273355428	4.46965809579412	4.36076457941215	4.22547546164999	4.24248056141644	4.20142214582003	4.41997702674268	4.22893410148277	3.76924279514054	4.40666591378298	4.47887475950172	4.35808675829478	4.6854244076952	4.66839147689582	4.55829825119776	4.4709923126029	4.31457327508674	4.68165165572232	4.34996674697119	4.48322890820024	4.00780546735818	4.27993924130917	4.34401177999271	4.39638557762742
Cisd1 (CDGSH iron sulfur domain 1)	-0.0359383777346068	0.42451179945521	0.42451179945521	1	FALSE	8.44770316249688	8.42913889219111	8.52249129869569	8.37513068326778	8.34000138886572	8.47619129240409	8.39036674881644	8.31623627001534	8.4815209545592	8.37964695195613	8.41803389496534	8.53342318320889	8.43821382725801	8.4701097524296	8.466680135337	8.39471133978675	8.3859788466627	8.45294954203847	8.34878125859263	8.35334975915104	8.46834708404806	8.3468682690256	8.38416639920455	8.44207264122942	8.52004109409897	8.47500784850181	8.55543656960418	8.31056734173005	8.28454189419638	8.22299288257752
Cisd2 (CDGSH iron sulfur domain 2)	-0.165008233323084	0.0516164584606772	0.0516164584606772	1	FALSE	4.78835683887899	4.82129693696935	4.8189323440105	4.75587033726332	4.90954751542442	4.91491845697545	4.61457440108027	4.78418462829179	NA	4.91020018615903	4.70176527865858	4.94256142148828	4.64793612766146	4.7378435675663	4.9210220868483	NA	4.56410374991986	4.44996408452359	4.74985066051002	4.41328265628803	4.84057904767094	4.56116114283443	4.6190666752655	4.62710484233439	4.67866914738872	4.65918247535313	4.85274297190405	4.67029650410749	4.8677630579409	4.4051278447118
Cisd3 (CDGSH iron sulfur domain 3)	0.202630187922354	0.439494133236213	0.439494133236213	1	FALSE	NA	NA	1.94518816699304	NA	2.95305100757738	3.03991218698106	NA	2.3515350483906	NA	3.15539628609843	2.22915720321487	NA	2.86251487049457	2.05528243550119	2.78478244435678	2.49577189968113	2.42017245954334	NA	2.96621818207549	2.83831446110336	2.53141140587557	NA	NA	NA	3.50367947389435	NA	2.85400362886962	2.84367638462947	2.74724344523679	NA
Cit (citron)	0.146117824832018	0.0833705961136114	0.0833705961136114	1	FALSE	4.92403810883875	5.05177666091186	4.67981786172977	4.9197500432683	4.89323599369823	4.9350683754815	4.90181300216023	4.91765134149708	4.98918443155995	5.06680390108674	4.81682495006426	4.94005866178908	4.99504576433318	4.94965631972594	5.04901208830073	4.86293733255701	5.05773185184341	4.96519323571825	5.01131672210902	4.94597750556215	4.92388603159372	5.22618095769111	5.26636303817884	5.29060871024429	5.30655754487055	5.17553258499164	5.3327222531233	4.98219958885963	4.88469071152587	4.98960680805708
Ckap4 (cytoskeleton-associated protein 4)	-0.0701316244564095	0.473379085942251	0.473379085942251	1	FALSE	3.83628773304911	4.91396168013542	4.50225421273424	4.66512553843202	4.68646130775582	4.69350368430138	4.67368644158717	4.63977625539663	4.29576709805334	4.7379949504438	4.63901794302582	4.65194717609746	4.68990295302386	4.74703823164797	4.69785720349569	4.33151175514663	4.70702775736672	4.70352157195803	4.62854031926276	4.44149011936413	4.68084192368142	4.54585719825218	4.58041686891703	4.65470476074871	4.40742073705183	4.53810976114083	4.44619004970006	4.3405693899123	4.63687978825531	4.37552604157566
Ckap5 (cytoskeleton associated protein 5)	-0.0245153628541346	0.428409046609644	0.428409046609644	1	FALSE	5.36724524373404	5.39428089929419	5.42496574452299	5.43467492683598	5.51066765541217	5.42111892311285	5.41858127144672	5.36616482074701	5.41404079380174	5.4118837949454	5.4006438053063	5.30093638472706	5.27867618281327	5.41628579197484	5.35354560717269	5.34465808988176	5.41701871685297	5.31664900443191	5.37226958073043	5.35170959147404	5.3646984875204	5.33419639912305	5.40622031470283	5.35247252787546	5.36539509414301	5.43258866716848	5.39480221319228	5.41992647946797	5.35664035562645	5.31673588084419
Ckb (choline kinase beta)	-0.0550523642680596	0.224470695925365	0.224470695925365	1	FALSE	12.396454938604	12.4721145598861	12.4780541605718	12.4153298126524	12.4275930790247	12.4571859071091	12.3120377330505	12.3731560721804	12.4088657419916	12.2906812744208	12.3412408205387	12.3627438310194	12.2389540053811	12.305543092089	12.322649262131	12.2133806995688	12.2719240097022	12.2995915410869	12.3481914692242	12.3870291315636	12.4295139719318	12.2356971469616	12.2575204372464	12.2676557601775	12.3161259385969	12.3986181185716	12.4128820617627	12.2582274024577	12.3501408388244	12.3303202989536
Ckm (creatine kinase, muscle)	-0.150789870283518	0.323955961516109	0.323955961516109	1	FALSE	8.14049237836527	8.15983602562847	8.41518824176399	7.74924596801588	7.47957010826913	7.76234881564413	7.38768133514885	7.43404436006675	7.40034152662075	7.41868751769523	7.70216575764164	7.65467898654966	7.64647230786429	7.46165133262572	7.44685998391766	7.72555031120426	7.79067430864149	7.4646846017733	7.60131767016666	7.45336941716497	7.71068936061663	7.26315650376287	7.48718886573055	7.62126801079173	7.28115110903781	7.28456965461433	7.18434972939096	7.71769013031758	7.76458634007012	7.6471705782814
Ckmt1 (creatine kinase, mitochondrial 1, ubiquitous)	-0.00347714127810275	0.664616486522166	0.664616486522166	1	FALSE	10.6198806514828	10.6815283274471	10.6412479655949	10.6297299966124	10.6343300716572	10.6734504227135	10.6070990940936	10.5977266935277	10.6891943097025	10.6231956354529	10.7025103715719	10.69366118551	10.6118824108861	10.6976886934779	10.708954533009	10.5651401688156	10.5772683098412	10.6491034557623	10.7059951752266	10.7173336994537	10.8148147523478	10.5613070409358	10.5965811319403	10.6648116901344	10.6146546378916	10.7345233447565	10.6830998860459	10.6093542153429	10.6325045247178	10.6334312103556
Clasp1 (CLIP associating protein 1)	-0.033049782077368	0.549623817983984	0.549623817983984	1	FALSE	9.23460669844336	9.32468236416118	9.10800426098881	9.10705226148564	8.94090964111341	9.18032194020779	9.19602173535078	9.16030256751895	8.8645916521454	8.94794954887901	8.97583077590783	9.21691072820759	9.06341935072058	8.98869604653091	9.13791844383109	9.19230267901852	9.07686902921101	9.01741810128514	9.04933943326601	9.07521973521381	9.21639908477322	9.12239059135588	9.09556053654704	8.59198229007043	9.12115012912094	9.09556053654704	9.14914756531112	9.00254501232345	9.19076793103956	8.95481862924861
Clasp2 (CLIP associating protein 2)	0.04118859123133	0.245524448181178	0.245524448181178	1	FALSE	5.54828248237623	5.53299014306363	5.53499847703899	5.6263077111225	5.59240022536032	5.68902513429225	5.56055600473953	5.61275941584114	5.58122468942135	5.62525879811953	5.70301484871931	5.65717980126573	5.68451019668065	5.61785090857215	5.58375072924697	5.59482619385656	5.63303880439447	5.60387554995715	5.67362426072006	5.64034038957851	5.61970938413898	5.66629644647066	5.6327713258333	5.65039981900511	5.74841292767389	5.62775856992004	5.74266109751141	5.62599808355484	5.65880843500197	5.6494171467133
Clcn4 (chloride channel, voltage-sensitive 4)	0.00279725346199264	0.686672567564585	0.686672567564585	1	FALSE	2.86108194187488	NA	NA	3.46210468427223	2.92243003128847	3.09015053807555	3.62546922621805	3.80981570873162	3.38766582786638	3.57136129968627	NA	3.65699968149404	3.91118343367377	3.89277957831028	4.01128093610049	3.60973132673898	3.63653182109417	3.58597203395435	3.03113048968339	3.5991154212898	3.28120119498293	3.90272963923338	3.5850586771847	3.69378801026866	3.56943033027484	3.4777032285005	3.22406497768864	3.7482465302667	3.22356773891789	3.62659099134099
Clcn6 (chloride channel, voltage-sensitive 6)	0.0327552372436741	0.563441978467757	0.563441978467757	1	FALSE	3.77074448999912	3.72702734048918	3.91667727019492	3.89049533296045	3.83910298492188	3.97202169075559	3.42273085988685	3.76833255738582	3.96937155465275	3.95115880154165	3.72935699003332	3.84653343205724	4.03476155379378	3.86692775449893	4.05507415170903	3.81179981244577	3.94663729711677	3.59232546944148	3.92399533873386	3.85777203795542	3.92149345857071	3.72142734741075	3.89287670006069	3.77677779042805	4.13326759166825	4.10764602720411	3.99901682907276	3.7665315587825	3.80826147405395	3.99181659059055
Cldn10 (claudin 10)	0.426612027734639	0.443728709761432	0.443728709761432	1	FALSE	NA	NA	NA	NA	NA	NA	NA	NA	0.597230804956847	NA	2.00394398180895	NA	NA	NA	NA	NA	NA	NA	1.66746072783832	2.11331710735394	NA	NA	1.33957069858762	1.38827772212335	2.13632921680881	1.7182410539932	NA	NA	NA	NA
Cldn11 (claudin 11)	0.407831278769726	0.150912362754729	0.150912362754729	1	FALSE	5.87900237901835	5.90436366757948	6.16337595306648	5.67503962466217	5.91496149701764	5.69815178816034	4.87798958538721	4.94164158674665	4.92284482245512	6.05085209831495	5.97510737596857	6.01135474377049	5.94574814562888	5.84947641289135	5.68896361104237	5.50389250580799	5.51402755060422	5.0755754150834	6.19450276015626	6.20615088593581	6.02939987703454	5.83201907221535	5.83404876681367	5.80223975474093	6.52165539848798	6.11544947301776	6.35940871904277	6.91703784873801	6.86382697414463	6.8471074714326
Clic1 (chloride intracellular channel 1)	-0.0253056994332455	0.644155685085774	0.644155685085774	1	FALSE	3.56765495981117	3.92310162876444	3.80116900537538	4.7283014934956	4.686366056136	4.66386262126445	4.150242833753	4.32414093385538	3.95916736106088	4.40314499258826	4.05828185663859	4.25488877982811	4.05926874100956	3.98365945570742	4.31126332450831	3.99396413955987	4.2669289295422	3.87558349722025	4.02142642488487	4.18473255365269	4.1924151300958	4.39013799490136	3.94598218599746	4.19478836687079	4.11552438167917	4.15433206675293	4.25991270568614	4.20033955966102	4.45263496727342	4.24622564851987
Clic4 (chloride intracellular channel 4 (mitochondrial))	-0.0367075271879386	0.604810548116888	0.604810548116888	1	FALSE	5.27020747710342	5.52861194879155	5.42040829146523	5.48704894681993	5.51600253597791	5.57621070952916	4.94247227950059	4.74240510725889	4.82858588749815	5.32084927708589	5.36583948642589	5.33066236784559	5.24780222132859	5.39052324375702	5.34733966676304	5.21295447300872	5.14305866677288	5.10674612818443	4.92258797042496	5.12981877561113	4.7627102414909	5.33416778926433	5.52485039720171	5.34738573497121	5.34596048319295	5.37896586195393	5.33707950725792	5.36753182212758	5.48833183264374	5.36220685522536
Clint1 (clathrin interactor 1)	-0.0311797940758746	0.535569437186205	0.535569437186205	1	FALSE	5.87644081937138	6.38167445322489	6.21536214735709	6.25109795632371	6.42489690127573	6.2628089671208	6.25381723651875	6.31708514362121	6.13776990591046	6.09183732784529	6.21696891312556	6.17878235304775	6.26186737975197	6.34715360710856	6.17592773291589	6.10469728849825	6.2880336608124	6.07484577565552	6.26581567379372	6.08252377397698	6.29257195433848	6.25113962627158	6.19569799206335	6.38202737312902	5.98962043104675	6.20353007208615	6.19621948805883	6.30650650879618	6.12371171445262	6.16885260040107
Clip1 (CAP-GLY domain containing linker protein 1)	-0.00316363961631474	0.680030555601183	0.680030555601183	1	FALSE	4.60136373130537	4.97533211589791	4.49369856513379	4.83788775255311	4.93237304104131	4.95157380791551	4.92195039926712	5.0075588210077	4.9442681316274	4.65517434330562	4.87473304138931	4.90636151042198	4.8450182752626	4.75838846547935	4.89080172902411	4.92344396608369	5.01536821630918	4.86322485334597	4.85129930014129	4.63951581135463	4.90139308439627	4.8028549467546	4.87106493491516	5.12532047371441	4.78162724307118	4.58782701144939	4.76931156884243	4.71669464523684	4.83121855729762	4.86886452347483
Clip2 (CAP-GLY domain containing linker protein 2)	0.00102685924424565	0.682638350103836	0.682638350103836	1	FALSE	5.20048081262961	5.10014928955424	5.05565553544378	5.15811078036668	5.10013246517133	5.20333821366722	5.12590315456626	5.14322605244219	5.16793190468146	5.19845879303317	5.24435812617583	5.23502621768113	5.16706884589791	5.12988882165206	5.19972337804403	5.14557556635482	5.18146437210589	5.1742506028866	5.17524114394831	5.15324598070359	5.18931458475524	5.15915687452002	5.13688040725426	5.15941121520361	5.11602367338251	5.1246217729727	5.01393117114644	5.20129274892094	5.23707034606206	5.2773748194536
Clmn (calmin)	0.122350925206618	0.463283026509105	0.463283026509105	1	FALSE	2.74580311050523	3.45588610498791	3.19715298700938	3.70701671023196	3.5771387491914	4.07754210492924	3.48409945253196	3.01244531512171	3.45843450302034	3.36709144649059	3.48743489711005	3.07145034898656	3.42567413538758	2.93596884445501	3.25793388899504	2.74951710539569	3.92725174160908	3.75112089575175	NA	3.18731485465281	3.21988871993767	3.36126304699088	3.97959553619008	3.64612808737373	3.62345721312117	3.46905240985469	3.69520323119536	3.35988657690635	3.33058708155566	3.32298087804809
Clns1a (chloride channel, nucleotide-sensitive, 1A)	-0.151181713370978	0.127837873285529	0.127837873285529	1	FALSE	4.19045683457366	3.95866638662232	4.02799443493446	3.99412711400313	3.90297076274952	4.12530394032789	3.69172398072645	3.96316890620168	3.88037207477438	3.68057191197562	3.88286799444075	3.9554616039235	3.7752086075178	3.93323269624094	3.67837619150625	3.82486966289182	3.74032316356036	3.94773160485965	3.93413903035397	3.72968327597579	3.71778059490927	3.80865276365325	3.97686766602007	3.67320588339558	3.49385224769488	3.56514626319517	3.79785344015912	3.40468517591904	3.96452801609107	3.79345895127464
Clpb (ClpB caseinolytic peptidase B)	-0.393980178159604	0.147264096860614	0.147264096860614	1	FALSE	NA	3.9765102808885	4.49939945933231	3.82239364979056	3.33808206392489	4.02011989745608	3.33386735148853	4.08212348785747	NA	4.13928120548298	NA	4.0368197951977	3.87027593561828	3.87352778024937	3.81774603484361	NA	3.76454786008175	3.76062548318766	3.55046976134023	3.19978540058928	NA	3.57248953784235	3.754705818015	3.80906453282274	2.95005962375088	2.60938856943329	NA	3.94992706866259	4.24339489411619	2.91792625437307
Clpp (caseinolytic mitochondrial matrix peptidase proteolytic subunit)	-0.0454318102830095	0.479246147552442	0.479246147552442	1	FALSE	4.93579916553204	4.9266494340098	5.1943983518659	4.71422353357419	4.6705741105227	4.89107402646338	4.70057288384501	4.74829484116851	4.52556778890135	4.72826339413078	4.79590198636098	4.70169320835401	4.7614980445501	4.87576040768881	4.78006857965844	4.68851609028162	4.9128558126362	4.87663972389718	4.76554005037911	4.55194045820515	4.60455767668695	4.69263921225811	4.81560616777603	4.82417212211843	4.833578293906	4.74533415405126	4.68503187270908	4.85806058989965	4.77989003934005	4.634500338236
Clptm1 (cleft lip and palate associated transmembrane protein 1)	0.00828491189143552	0.658972804561703	0.658972804561703	1	FALSE	4.96089624162932	4.7533424571054	4.68708869068927	4.85201881889984	4.7406685641404	4.73517012542038	4.8974824681961	4.74771500354681	4.79053226370434	4.71245271434881	4.69291813080855	5.03995428626331	4.52554273319505	4.95524304793676	4.9169351766084	4.80843138915305	4.56820239599014	4.65978758718141	4.7901151702285	4.92308736294644	4.88819772182308	4.80389862205684	4.73706477604093	4.77226574087884	4.97312907215735	5.02887852053426	4.85986521732796	4.64745842645492	4.91180181681671	4.76005058127387
Clstn1 (calsyntenin 1)	0.0608173534218889	0.417756430688554	0.417756430688554	1	FALSE	4.5322483766938	4.51064550409004	4.74351496805007	4.48642477538126	4.29151515489068	4.62032834435666	4.58225490835766	4.58491441008495	4.54758555356218	4.80701997182917	4.80832326367817	4.72700010271448	4.68279238159431	4.66751182110558	4.69335871224026	4.5859239769586	4.64007136848382	4.41118894084216	4.82901738603485	4.77514011436241	4.82260269575654	4.66809642634801	4.74226496704013	4.60524540837065	4.87153319916819	4.82228146629571	4.67185380838922	4.44752630116891	4.70709956168085	4.59785292905755
Clta (clathrin, light polypeptide (Lca))	-0.0227497719287767	0.545864022399736	0.545864022399736	1	FALSE	8.45989877945529	8.50672014578071	8.40153660917516	8.27094001452218	8.24412594328373	8.32300971061281	8.46293982032726	8.45998481889835	8.467381385134	8.33739890252674	8.38528002951077	8.45576694920791	8.43636175548478	8.42097918197901	8.38719019025091	8.42864491459652	8.3318395493985	8.3537775909244	8.44188181239293	8.50501358443804	8.52561868196515	8.34339449685104	8.35724407952472	8.40404732378476	8.16693633069317	8.25872619359189	8.23397431566975	8.41934927252032	8.41505299689624	8.49276651397051
Cltb (clathrin, light polypeptide (Lcb))	-0.0786739484975788	0.194098404125881	0.194098404125881	1	FALSE	7.91925068597765	7.99919953306948	8.061657407925	7.79118242831038	7.93041210325334	7.93694411117372	7.97957381599132	8.03641541545742	8.04491864037528	7.78880314663844	7.96239863795633	7.90542912688616	8.00024230733319	8.03656926893431	7.95682334518043	7.86362257859142	7.96229451610333	7.91733627274399	7.95307313077483	7.95194907605378	8.02197934283642	7.9023329033553	7.87178821602633	7.88855452960931	7.80227077910635	7.786223878949	7.5384450434748	7.88303423565515	7.94795831269521	7.87884793102353
Cltc (clathrin, heavy polypeptide (Hc))	0.00687413248206354	0.645742569208216	0.645742569208216	1	FALSE	11.0628961191591	11.0801179906372	11.1144906628671	11.0228393862504	11.0328722494632	11.0708052235405	11.1647435460352	11.1868446898502	11.2254243672561	11.1344584082769	11.1539889539415	11.1712768944423	11.1603063496745	11.1800956333474	11.1988992653997	11.0836987066714	11.1089033758189	11.1299848719069	11.2134991747481	11.2578828001943	11.2939773656244	11.0629230944974	11.0826546945338	11.0977358788471	11.0690603416194	11.0982690024726	11.0902249190196	11.1370039245903	11.1649823268852	11.172371249943
Clu (clusterin)	0.0559964005696602	0.347701730204534	0.347701730204534	1	FALSE	6.05669189982489	6.08690262736238	6.20982373978264	6.00600622346013	5.98992237429289	6.05545164394358	6.0613290656196	6.19434910004951	6.20193961739008	6.03382161486502	6.09466467580588	6.08832395801106	6.18086592618184	6.43543691088235	6.23770902061532	6.21377497157904	6.26160227125735	6.0634835279181	6.23811426022128	6.14182512970003	6.07269965345802	6.13187547636216	6.25597085427179	6.23909630282416	6.08303674432798	6.21235922233114	6.05088038783974	6.31673588084419	6.30142302951192	6.19030669418515
Clvs1 (clavesin 1)	0.101810808007309	0.178059424936959	0.178059424936959	1	FALSE	4.53206755228903	4.58083892113026	4.36978751213887	4.4996354454977	4.68056628619434	4.5952052562489	4.56073329370166	4.60423741386593	4.61089491200951	4.65102298054418	4.56428670148297	4.60027570128303	4.7561319576683	4.60864959135816	4.44790974874208	4.77136269164307	4.48569086772386	4.68065067061012	4.70352710893385	4.69186911714163	4.61639298753964	4.90197224934474	4.78971881970363	4.65991314463064	4.86149390576192	4.69835184910483	4.27831191938371	4.60398233891144	4.69300179585963	4.75316592797185
Clybl (citrate lyase beta like)	0.0450522409761228	0.467524275408684	0.467524275408684	1	FALSE	4.18254134685632	4.06573600993734	4.28572771332989	4.5194098066411	4.45068999871947	4.47369600987318	4.33064444289481	4.53660624177691	4.46508637888607	4.52708910744606	4.28498044635746	4.50191677967437	4.38556218532696	4.42774024601659	4.52852131124355	4.2740155992597	4.46543253608854	4.47755429177252	4.42202438697102	4.3911146756971	4.41726519316058	4.32405450223249	4.57961462939557	4.38693507359271	4.33528315355643	4.44953496347829	4.48751207477967	4.46019866614403	4.53535625860378	4.63583563488948
Cmas (cytidine monophospho-N-acetylneuraminic acid synthetase)	0.0803759391149665	0.221205033831579	0.221205033831579	1	FALSE	5.88750821174667	5.8577645746395	5.75931565083873	5.97654006636444	6.03174144740963	5.97040044074525	5.9546546422897	5.97767832711515	6.0638264769831	5.97642550347561	6.12574407712113	6.05942666640967	5.98571217398065	5.98078621717011	5.95552669930726	5.83509792515311	5.94377836235925	6.04230726066059	5.89428665679755	5.98665439794051	5.9929791104838	6.04647578102621	6.08966339368573	6.21122640065802	6.24369192751908	6.18719764954929	6.21598915414672	6.05530196056511	5.95013009702548	6.07391018475063
Cmbl (carboxymethylenebutenolidase-like (Pseudomonas))	0.0359885668448155	0.581009143742471	0.581009143742471	1	FALSE	5.71061084746284	5.78811144128862	5.68940260589015	5.34748141039571	5.11055952072988	5.19198106001477	5.31929999761833	5.39670409682845	5.38183362386966	5.57179814170986	5.5136928603322	5.26294799182413	5.3700840510707	5.36162099490937	5.39417455556562	5.31180824633146	5.49524105149954	5.34375956958418	5.35103815631032	5.25104870846993	5.19582001934076	5.63895135458429	5.80673906899609	5.4670511878666	5.39927706989484	5.73729737587218	5.66700364645565	5.3780711178602	5.42637546891044	5.48064966020604
Cmc1 (COX assembly mitochondrial protein 1)	-0.153597917339153	0.504048239586404	0.504048239586404	1	FALSE	NA	NA	NA	2.47559336927843	1.93948988786455	2.41645064808904	2.64610734510561	2.89133946699305	3.13311795744838	NA	NA	NA	2.5221863493465	2.45547846929195	2.51180956992846	2.92623858238286	NA	NA	2.45556789601626	NA	2.66300753363386	NA	1.57515740209613	NA	NA	2.46057482927516	NA	2.52903630680152	NA	2.19756663324479
Cmpk1 (cytidine monophosphate (UMP-CMP) kinase 1)	0.000424744221217151	0.688330743975626	0.688330743975626	1	FALSE	6.90543514419549	7.09096984040713	6.84883573007817	7.02578184778694	7.08023127201926	7.19847450896502	6.96703023500434	7.10275260044306	7.14938131946136	6.98651333110845	7.0646888815763	7.06809034876306	7.0704215305463	7.05133947103595	7.09139307017478	7.09997893361295	6.97822995735957	7.03857884618437	7.02097993890421	7.05600902368975	7.08677315305688	6.98468048425219	7.10545808700073	7.0805510773276	7.01135027068585	7.03395152579817	7.08627424996482	7.02695494160151	7.08559461502544	7.01234519041983
[truncated: 3,132 more rows]
