# Supplementary material for: Nicotinamide Mononucleotide (NMN) Works in Type 2 Diabetes through Unexpected Effects in Adipose Tissue, Not by Mitochondrial Biogenesis
Source: Int J Mol Sci. 2024 Feb 23;25(5):2594. doi: 10.3390/ijms25052594 (PMC10932336; doi:10.3390/ijms25052594)
Supplement: Supplementary file 1 [file ijms-25-02594-s001.zip › Supplementary_materials/Table_S5.csv]

	log-ratios H100N vs H0N	log-ratios H100H vs H0H	FDR PolySTest H100N vs H0N	FDR PolySTest H100H vs H0H	FDR limma H100N vs H0N	FDR limma H100H vs H0H	FDR Miss test H100N vs H0N	FDR Miss test H100H vs H0H	Selected	0HN_1_HepG2_r1.wiff	0HN_1_HepG2_r2.wiff	0HN_1_HepG2_r3.wiff	0HN_2_HepG2_r1.wiff	0HN_2_HepG2_r2.wiff	0HN_2_HepG2_r3.wiff	0HN_3_HepG2_r1.wiff	0HN_3_HepG2_r2.wiff	0HN_3_HepG2_r3.wiff	100HN_1_HepG2_r1.wiff	100HN_1_HepG2_r2.wiff	100HN_1_HepG2_r3.wiff	100HN_2_HepG2_r1.wiff	100HN_2_HepG2_r2.wiff	100HN_2_HepG2_r3.wiff	100HN_3_HepG2_r1.wiff	100HN_3_HepG2_r2.wiff	100HN_3_HepG2_r3.wiff	0HH_1_HepG2_r1.wiff	0HH_1_HepG2_r2.wiff	0HH_1_HepG2_r3.wiff	0HH_2_HepG2_r1.wiff	0HH_2_HepG2_r2.wiff	0HH_2_HepG2_r3.wiff	0HH_3_HepG2_r1.wiff	0HH_3_HepG2_r2.wiff	0HH_3_HepG2_r3.wiff	100HH_1_HepG2_r1.wiff	100HH_1_HepG2_r2.wiff	100HH_1_HepG2_r3.wiff	100HH_2_HepG2_r1.wiff	100HH_2_HepG2_r2.wiff	100HH_2_HepG2_r3.wiff	100HH_3_HepG2_r1.wiff	100HH_3_HepG2_r2.wiff	100HH_3_HepG2_r3.wiff
A2M (alpha-2-macroglobulin)	-0.101258096879335	-0.0120043963608112	0.0674814105495797	0.43144260591978	0.0674814105495797	0.43144260591978	1	1	FALSE	6.39340933570911	6.43620848889877	6.41268669719586	6.46362572618974	6.41504877028982	6.32461441523192	6.29083168948607	6.40201948310091	6.32846669752719	6.14918415541747	6.23297343472822	6.19275834759855	6.30986011197373	6.33598874802488	6.36361965889157	6.35960550321451	6.32498157136967	6.28661690049679	6.10663935872968	6.14116095202646	5.93877037321044	5.99932357815082	6.07437270368422	6.0990363545569	5.93056940754726	6.00151403506355	6.00780546735818	6.032098638558	6.04772595484396	5.94073995514672	6.02766276310979	5.92477450619897	6.20114373205303	6.08019289061789	5.88656721765149	6.05024700490035
AAAS (aladin WD repeat nucleoporin)	-0.00722458524710332	-0.00581450263473441	0.703309866216408	0.482336548970929	0.703309866216408	0.482336548970929	1	1	FALSE	5.4090853918938	5.45743341437922	5.33643336321663	5.59705138792409	5.38920884683143	5.39557354930959	5.47027329050213	5.39008983156023	5.33105307643468	5.57866705037605	5.38247358940615	5.56000871690766	5.43866878170021	5.35186856983266	5.25704079979494	5.24861073350255	5.39546730082547	5.49837534248218	5.35033104469994	5.24853483613868	5.62365327381299	5.4355352558638	5.43435133704777	5.51107264819997	5.18426839094585	5.20780307074731	5.27135470498687	5.29429725488432	5.34744951929253	5.23312111791982	5.52946491291525	5.2936868300104	5.45455757769314	5.23897406157508	5.38731083782236	5.43571192661765
AACS (acetoacetyl-CoA synthetase)	-0.0705663986229362	0.0559029993149451	0.236876955132633	0.180136302813611	0.236876955132633	0.180136302813611	1	1	FALSE	5.98917534683602	5.88264060411394	5.7511771461328	5.839894100544	5.98303235016641	5.88135627637352	5.75550452307756	5.88032554116244	5.7306290881166	5.75678580119451	5.87694171167427	5.77898912400428	5.76911052880619	5.84147503152902	5.82104942367222	5.71315415272424	5.73454705387929	5.76658456143286	5.92316582319979	5.68642769025516	5.85132928725514	5.92573600775148	5.74278234020002	5.9169972583043	5.8565251287285	5.9584761563161	5.88742535090196	5.92913055799619	5.88193130728746	5.83494123189539	5.86971844476454	6.05721630266571	5.80814303654327	6.0088185172438	5.87276967183857	5.98932296651201
AAK1 (AP2 associated kinase 1)	0.0707965919920455	-0.0778533029774882	0.461950752568582	0.248717281292685	0.461950752568582	0.248717281292685	1	1	FALSE	4.36559456272915	4.49834661844592	4.24656010189706	4.47658258798225	4.35848066052385	4.33262917394516	3.80692204861107	4.20342827283715	4.22589957166889	4.44104518642586	4.24974113151107	4.34423908680757	4.31023104176278	4.56756978439936	4.41802798992652	4.35411359249238	4.41511639450662	4.05152871873676	4.57464044963949	4.52169151310742	4.7309496538123	4.72430101432259	4.83453425539226	4.49392268006455	4.40465111884684	4.45593212113769	4.55603695883335	4.56124669743702	4.51628625739732	4.61520439763918	4.3980219501812	4.35904319149657	4.57499156165278	4.50587822989377	4.54053569493291	4.52477205772834
AAMDC (adipogenesis associated Mth938 domain containing)	0.17446998057535	-0.0195969423468612	0.137003411025559	0.449513323755745	0.137003411025559	0.449513323755745	1	1	FALSE	3.80478670131811	3.76693433009685	4.03090103801042	4.03451507167647	3.89452677025739	3.96235467631277	3.97047636970178	3.50572582313889	3.92502147145637	4.06992552994245	4.1336292806255	3.96467586918464	4.10587918307446	4.2935764847005	4.03293835081446	3.79182448769491	4.03018597377116	4.04283691733912	3.77816651470503	3.63773774858908	3.97895522465607	4.00075721614462	3.91238160980535	3.81667137874524	4.0000180335753	3.86555265206383	4.12929950479407	3.74248056173857	3.8398789877498	3.95511747952254	3.84700471260858	3.80541628677034	3.77789308380488	4.1390601385565	3.57190733155108	4.26440881965455
AAMP (angio associated migratory cell protein)	0.0229361589953945	0.0538218299677295	0.596619749774868	0.193057113606905	0.596619749774868	0.193057113606905	1	1	FALSE	5.69673111346071	5.72636804194008	5.59802867222738	5.72317080555289	5.64377251103565	5.79451724135876	5.74925803752889	5.76056161650933	5.81220811691489	5.77068371228891	5.76569916179635	5.6580343489225	5.71034635066202	5.71008180536072	5.72353671883831	5.81680959366797	5.79051141189419	5.76533848405618	5.80218028950899	5.96756750737091	5.74107592259865	5.79691956290277	5.70807408985353	5.71238943058744	5.67820433393079	5.62725662692733	5.78738283445229	5.87698835455674	5.8137914503453	5.69387998608581	5.76544457510504	5.86345780230689	5.60750490627687	5.91406456409022	5.92594484188916	5.84437058718622
AAR2 (AAR2 splicing factor)	-0.267965302009423	0.0105304847923389	0.244787953505232	0.48991001493271	0.244787953505232	0.48991001493271	1	1	FALSE	NA	NA	4.3296115896843	4.25618037698142	4.59085348416184	4.48276440301141	4.60812320817594	4.28379586426897	NA	4.14523724379157	4.34685054430168	NA	3.81575985251995	4.29398839746939	4.20671354427656	NA	4.25160549009865	4.04063822747412	3.87427565265531	NA	4.4886563923136	NA	4.30816425775686	4.94699280432992	3.85877674530819	4.10159125112254	4.32510573538993	4.27630310223765	NA	3.86052585226219	4.50062998994319	4.00625313536629	4.35248312137415	4.698612998036	NA	NA
AARS1 (alanyl-tRNA synthetase 1)	0.0122221335718601	0.107599130255099	0.601557611302623	0.000165270163333392	0.601557611302623	0.000165270163333392	1	1	TRUE	7.98916171964287	8.00985660342141	7.99223026496589	7.98296506265287	7.96986997702081	7.92173384645773	7.95675366267198	7.94978586542748	7.92015631391102	7.95732263802236	8.00813725229196	7.98669535024378	8.01733179629824	8.0703893278914	8.05685444175061	7.90980309998418	7.93505304850134	7.86092556333493	7.94464764704154	7.86621563484765	7.94815110318392	7.92195991732617	7.91474389252887	7.88947354253111	7.87793438855097	7.89610228099701	7.84812213506429	8.0075991842052	8.04010337800847	8.02598665458191	7.9737318011813	8.00301186114979	7.98974076186903	8.00583223742101	8.01545408128982	8.01428275466088
AASDHPPT (aminoadipate-semialdehyde dehydrogenase-phosphopantetheinyl transferase)	0.0942306751839874	0.183163674346962	0.352362112426368	0.0296241749137205	0.352362112426368	0.0296241749137205	1	1	TRUE	5.86987634014684	5.80075238813288	5.32480340432547	5.62306208450962	5.72328550477764	5.35383139171279	5.73614212133906	5.83237105683194	5.61541335442566	5.78267590006636	5.64843668087775	5.82989775032987	5.74990159863487	5.9072584359463	5.82581869308645	5.63723346885322	5.68272778328792	5.66366341177505	5.63273352595054	5.6958017749477	5.60736582580586	5.56821455887951	5.81740325532375	5.90532682878751	5.65428372449301	5.77666726630656	5.64348104029255	6.11508111551579	5.77154493131023	6.00610274859977	5.7593316315689	5.98032468781977	5.59705138792409	5.82168725824777	5.86093301031645	6.03769409860686
AASS (aminoadipate-semialdehyde synthase)	-0.038392379040536	0.186186901927268	0.664200123707275	0.147905569665407	0.664200123707275	0.147905569665407	1	1	FALSE	3.75134588411802	4.15842590013223	4.17101462611126	3.99348416342676	4.10985363276794	4.23308276010263	4.23437868933761	4.08444700456192	3.88944433788246	4.11638139283942	3.74837535574332	4.17634671096577	4.22807984147345	4.03293835081446	3.93220293865459	4.19944463622114	4.03601092233988	3.81016543802399	3.91717393774122	3.70644214262643	3.42199073677286	2.94369257704201	3.2660878823161	3.43809320284286	3.99542120171827	3.4808079696587	3.56825104693238	3.90769827870125	3.10798407674915	3.3895805778711	3.74938409085269	3.69937394977874	4.07182272314821	3.6259717913609	3.96063217679753	3.90119514973668
AATF (apoptosis antagonizing transcription factor)	0.00513562917785688	-0.00735357197050125	0.713863365307526	0.479895429859294	0.713863365307526	0.479895429859294	1	1	FALSE	5.25655027072256	5.0884978157744	5.01772151976986	5.10107853196254	4.9624333435708	5.2107005626298	5.08669036831283	5.07808888129006	4.85829934787138	5.12098638094166	5.0923765997366	5.24452938468989	5.02966490132192	5.01477482768211	5.05495697886014	5.12041830015645	4.98462580460917	5.04394812650701	4.94253796360447	4.88948327728262	4.96243797092299	4.75750868719684	4.87072473188454	5.08175717132996	4.70749718241742	4.92985726171705	4.79428588796893	5.05135904953556	4.66959375118833	4.93206589714491	4.55106068167346	4.68371329500637	4.98323989526899	5.05882732355527	5.10344728297666	4.83660081024076
ABAT (4-aminobutyrate aminotransferase)	-0.0258371047033725	-0.0476213798008119	0.295591750104353	0.0191848984097227	0.295591750104353	0.0191848984097227	1	1	TRUE	8.39199965137698	8.35309829365595	8.34461548495765	8.41080747619705	8.38208359014197	8.37002038755598	8.38258079910961	8.43628679016727	8.43110893311302	8.33044187547221	8.33294060762561	8.35590604181667	8.38800005903285	8.38677646482112	8.3781951319967	8.39537989701297	8.3612288267302	8.34119855943679	8.27032336237856	8.26754047970392	8.24365004189697	8.23948874182642	8.27117352606815	8.30234647139987	8.30423722501714	8.23953647651504	8.26111705295845	8.26032210836766	8.17551462115054	8.2793691444647	8.16974465329021	8.22811159667371	8.19056054084953	8.23674612010401	8.20963856459128	8.22081361006558
ABCB1 (ATP binding cassette subfamily B member 1)	-0.0294409083998994	-0.0556703465764354	0.463755555454758	0.100369493238678	0.463755555454758	0.100369493238678	1	1	FALSE	6.1909051871984	6.12470034201219	6.12224199929836	6.16285251460179	6.16135160949563	6.21354947818935	6.21989839758992	6.21372832066584	6.08239816422696	6.28160181995829	6.08840664907218	6.06012954921314	6.16796601500287	6.09872904167754	6.04523763072808	6.13803419036709	6.19958008791802	6.14697285374212	6.13067763486007	6.25705777666123	6.23728645622709	6.23459903485699	6.11882897407759	6.09999155326143	6.18516484441078	6.25462616470993	6.24314922413768	6.17307745010923	6.13259946171369	6.19214286503995	6.02673810178458	6.13131372609578	6.13335391204362	6.20161621941047	6.11494790094745	6.15455890687011
ABCB6 (ATP binding cassette subfamily B member 6 (Langereis blood group))	-0.00330107072460034	0.0700069558471621	0.721900990457682	0.299674634373081	0.721900990457682	0.299674634373081	1	1	FALSE	6.54999715867943	6.48525775143816	6.51552954291732	6.43790683909191	6.24261393769859	6.48254661471021	6.50386230170425	6.5098114175694	6.54121434995275	6.52366388199734	6.31910125166848	6.05224415522266	6.53134402794315	6.62707857030288	6.88208053317037	6.23265691983028	6.47961537517346	6.59124556193202	6.78700140961111	6.72838313160377	6.81736743783865	6.81338359380094	6.49127109195108	6.68112594395608	6.57217572145353	6.62871382183661	6.76650240649476	6.77869482568204	7.03214493463998	6.88907192678114	6.60656215161424	6.67284960165427	6.49958920800601	6.84348142543246	6.94284288634725	6.6507502010136
ABCC2 (ATP binding cassette subfamily C member 2)	0.00476219240026035	-0.296997254967683	0.718500427110521	0.0031318517129229	0.718500427110521	0.0031318517129229	1	1	TRUE	4.64384464816823	4.7489281011621	4.66939533154647	4.3443598289877	4.61620476133434	5.06104170478987	4.88361104189591	4.67296837201118	4.78057782328038	4.73732441993052	4.84569577713356	5.07590053138823	4.48099533390989	4.49919533205571	4.87821525714904	4.60603944915828	4.6679829292988	4.67244231475449	4.67310409759017	5.08130979826453	4.85708027331306	5.16378853030343	4.90579854314894	4.92733708769875	4.83057478326845	4.94161341928683	4.85746849862984	4.57184667154843	4.70424120068789	4.52796485945001	4.6522053857953	4.5047602062933	4.40160316324082	4.8292406992993	4.57791216320201	4.7953253872778
ABCD3 (ATP binding cassette subfamily D member 3)	-0.0114798474771942	-0.0302500837580369	0.620964632879172	0.200400038382182	0.620964632879172	0.200400038382182	1	1	FALSE	8.19225828802246	8.15754905010692	8.21452312385718	8.25341260227038	8.26917811954659	8.24321207392828	8.31566132246628	8.2831161414249	8.23568398509945	8.15867027256089	8.19838119311007	8.21806913599818	8.18346666436355	8.227644821091	8.25345515093009	8.24285969883774	8.28431516412	8.29441397841619	8.12525847253797	8.17028062201138	8.120020095616	8.13556565064813	8.13873768855533	8.18446875299652	8.10987243307775	8.12456594500221	8.19593318057549	8.12871097801712	8.11487712570454	8.12327820067537	8.09561855310224	8.05561324117152	8.02691069122452	8.22117624507873	8.14448490509976	8.12178214712466
ABCE1 (ATP binding cassette subfamily E member 1)	0.0470862179001604	0.0163254137113395	0.163896250786691	0.341307647173005	0.163896250786691	0.341307647173005	1	1	FALSE	6.87412069778282	6.9125420898278	6.80481509018351	6.77491880655719	6.85143673596167	6.76802548722157	6.8469570901838	6.85138676081455	6.77753807215002	6.91292525350172	6.85398317569233	6.87926465757107	6.91580769034457	6.85506779168722	6.87682387030637	6.87296415971202	6.89083576901476	6.82784442395431	6.9143133693738	6.85088691410718	6.93983775970765	6.9182550310148	6.92906899623913	6.85676165141839	6.87688524721991	6.90377341364166	6.87863952260132	6.92898612049459	7.02895585225408	6.88813438835287	6.88909627031247	6.81684286565335	6.8703277269286	6.93096200208354	6.91363144485353	6.94841395779287
ABCF1 (ATP binding cassette subfamily F member 1)	0.0137347557260013	0.0445020849786448	0.539398395489978	0.0408642483261454	0.539398395489978	0.0408642483261454	1	1	TRUE	7.00030428639361	7.05047993061021	7.06110652802159	7.0358877932252	7.05227459145998	7.0721165220149	7.03260781376788	6.97614593184128	7.03469993721226	7.05300269569435	7.00945915057617	7.0519593278834	7.03648135467088	7.07182701261313	7.10852445677817	7.07416287550701	6.98669535024378	7.04712391211403	6.99996618643872	7.0597986962754	6.99477204056646	6.98195537317213	7.01404279424343	7.03786538242378	6.97129062906508	7.02620250054456	7.07648427348061	7.11742492758717	7.07539357467705	7.06357844022068	7.01981309195895	7.09695755959071	7.05795924145452	7.07370243123281	7.01077983875324	7.04728753554284
ABCF2 (ATP binding cassette subfamily F member 2)	-0.0483563762787266	-0.039771900781916	0.411754365015125	0.283251514148594	0.411754365015125	0.283251514148594	1	1	FALSE	4.55771641436072	4.58097756848426	4.6541490815309	4.678719845253	4.52247011284199	4.68721189456992	4.77558262815375	4.63618957152566	4.63736100451868	4.60622308293127	4.6285636485541	4.68851609028162	4.48852786256271	4.52945866592719	4.68706628885325	4.54085801840051	4.5519343077841	4.57402276943558	4.79754221490352	4.77736710945041	4.67383340389302	4.77123590264386	4.67051179536488	4.81048423497776	4.75430496323767	4.62229200452447	4.55198351041838	4.78258679385746	4.69628321364217	4.7312647167776	4.74633964201419	4.77043793282784	4.62689465268517	4.60031733501462	4.44367295027579	4.67381079528189
ABCF3 (ATP binding cassette subfamily F member 3)	0.0167450631688027	0.0516444808398734	0.658880232866263	0.253454719667262	0.658880232866263	0.253454719667262	1	1	FALSE	5.32576776308295	5.32688963794385	5.21802940686819	5.24697426054444	5.42824290970618	5.30943451621516	5.33661188497698	5.43445809634073	5.34705968216932	5.30585381696872	5.50532250259552	5.34171539442577	5.35412770108245	5.21070445843098	5.29797639305081	5.31192810151612	5.30820067041592	5.48834468788074	5.39343336223473	5.34932988923238	5.26345137460694	5.38229719481522	5.60559211425629	5.49151001471863	5.48028128118261	5.33504728301091	5.31811434360977	5.30815333377993	5.42715358360465	5.3142941098657	5.48991216796919	5.37715846225953	5.5155926176192	5.64983385851388	5.38729360307271	5.61446544854154
ABHD11 (abhydrolase domain containing 11)	-0.0945989078772747	-0.141867835438756	0.502521777442426	0.20627206119903	0.502521777442426	0.20627206119903	1	1	FALSE	5.23861873914082	5.14481320952372	5.21660618885598	4.75002223438854	5.24552608626634	5.00919486779883	5.04797019039596	5.25333128356318	5.39877104945143	4.92849350354356	5.04615488111649	4.99308557132593	5.31812157616083	5.03743493827651	5.05870612650642	4.9473061393644	5.08577305019052	5.03838789200468	5.10518776654282	4.3798080788893	4.74792978539496	5.39576546222267	4.9371277832925	5.00688144778126	5.28469179410783	5.2340068997371	4.86813359985176	5.0221591620428	4.73512137300423	4.25050687109497	5.00798482004068	4.83778685737959	5.04372507836801	4.65775431882786	5.17439043821261	4.95329317990065
ABHD12 (abhydrolase domain containing 12, lysophospholipase)	0.0157376110538656	-0.144702920757548	0.663712895327767	0.013394378670704	0.663712895327767	0.013394378670704	1	1	TRUE	5.11004162484223	5.1644363403326	5.08403874519294	5.29344038052709	5.38905393062484	5.34641444750994	5.34950682236164	5.29128675503694	5.29861799577994	5.31186635917966	5.25358468023567	5.26531686651029	5.27925212604334	5.24933155938769	5.12570482154682	5.34714829076583	5.36917330828252	5.26709752974117	5.20049650655023	5.21583776569773	5.17223546990442	5.19710264933535	5.21631516762978	5.25495678746137	5.4118092412653	5.30692568020749	5.22603448962413	5.0642620557364	4.82259249909507	5.0675999989913	5.17577607277346	4.98447998209519	5.18947273555012	5.14875517972863	5.18646094003548	5.25998800685223
ABHD16A (abhydrolase domain containing 16A, phospholipase)	0.0957058160704285	-0.220106389729874	0.547692080225231	0.120492548444124	0.547692080225231	0.120492548444124	1	1	FALSE	3.584168800161	3.7159812031884	2.76239771973189	3.26193543520916	NA	NA	3.66300297788186	3.56479274662002	3.50444242785421	NA	NA	NA	3.31415994632115	3.58716093477828	3.301293517532	3.71643126156353	3.58676474335514	3.68847133056951	3.55048207464953	3.69562641342856	3.70265754339091	3.49504273278985	3.3754843385581	3.91887277572267	3.30635266056238	3.55671142771396	3.45850012391435	3.01533342281014	3.3918226996645	3.53442272914821	3.52288435754571	3.08103107862507	3.50702076764734	NA	NA	NA
ABI1 (abl interactor 1)	0.0250838553935454	-0.0177911562011616	0.66502261343496	0.454587157188929	0.66502261343496	0.454587157188929	1	1	FALSE	5.05051911067949	4.82614676472877	5.00525175803468	4.80981570873162	5.04716318342941	4.96187795352847	4.89459952402274	5.05604588557492	5.02317549612119	4.83469099285614	5.06565847093199	5.07234594375766	5.03723724231808	4.98365033612562	5.06021171007705	5.04373382600353	5.00947706630033	4.7933444950228	4.82316849750438	5.13699111208023	5.05058440843052	4.80404839467174	5.08692385154984	4.92775900251575	4.91369845522663	5.02976206469691	5.0593379707103	5.10008619710662	5.20694792050214	5.26700761208704	4.82670609470377	4.81740837203475	4.37423964377229	5.05556010045645	4.87639415878324	5.14780325212954
ABLIM1 (actin binding LIM protein 1)	-0.0705075135719142	-0.204368952048737	0.424139064295597	0.00906823553834973	0.424139064295597	0.00906823553834973	1	1	TRUE	4.38238366544683	4.3426685182025	4.54131038948707	4.4965134808768	4.44777092604554	4.42809547984178	4.47839590598428	4.55574868050142	4.44166938191405	4.11370049916473	4.43305959095316	4.61769813112705	4.22957254211452	4.44379228043883	4.29619307261479	4.57569957939219	4.2772855400872	4.49298757026058	4.55391338951672	4.57977149325799	4.48969706149497	4.47479294119631	4.73462833934236	4.4679511034406	4.56564591472827	4.31227308358699	4.40008018383073	4.09361932950261	4.45754832869348	4.44870276513741	4.09856272864381	4.36720330065725	4.273448751349	4.34653146202802	4.15948387573535	4.49433240020937
ABT1 (activator of basal transcription 1)	-0.203075333702096	0.362377613215999	0.0464848748501959	6.33008391223342e-05	0.0464848748501959	6.33008391223342e-05	1	1	TRUE	4.99132229252889	4.75582227937822	5.08109671470224	4.97768290582754	5.14097901618044	5.15406467367472	4.88339110061703	5.22463844249838	4.80998544088823	4.74570524456624	4.81572911688085	4.95112615552633	4.88963902437407	4.61933670656412	4.77306797704616	4.93882211499605	4.68771020291957	4.77016832010343	4.3321923375835	4.04454275300894	4.32034747827197	4.69947945154744	4.53566108071241	4.3538172802247	4.55546647996184	4.57385316389175	4.50374306880396	4.82408044935374	4.92666366464855	4.80757131008504	4.8158418110231	4.58518489906386	4.83751945103955	4.79583446865167	4.81172789780389	4.77607766128111
ACAA1 (acetyl-CoA acyltransferase 1)	0.0452689900582041	0.0750636660646225	0.216240881912853	0.0115109547012493	0.216240881912853	0.0115109547012493	1	1	TRUE	7.07154817086218	7.04167010184265	7.04126488887801	7.06139819652577	7.00828294453698	6.98464630971817	7.00999652554523	7.00101403849448	6.99098888582219	7.0948483251021	7.04657836662033	7.11541825992754	7.09186905530185	7.0926197348489	7.11817281473002	6.99780046842348	7.00393948568806	7.05698446210722	6.89794223733219	6.86752586116297	6.88601354837482	6.8402492056411	6.93077281323427	6.87412069778282	6.7904983793598	6.91732433696889	6.87073459397099	7.05095872516732	7.04010337800847	6.94392132655349	6.94004926238952	6.94875267755046	6.95282276952724	6.94543213089399	6.89609016824789	6.83262423007108
ACAA2 (acetyl-CoA acyltransferase 2)	-0.0084667969722859	-0.045105651955554	0.656611337997873	0.0954895393906089	0.656611337997873	0.0954895393906089	1	1	FALSE	7.43978102756777	7.5588033402543	7.48062865866742	7.52714072900351	7.4662926709622	7.5170866814783	7.53626275979338	7.44450142831076	7.51032110648598	7.44362322646129	7.4809517254379	7.48226747496561	7.56866299383328	7.50622426045202	7.58881206104862	7.43791016722715	7.48865960541067	7.40750571493649	7.44529631987983	7.47101670751954	7.48938237036859	7.48325148450227	7.43843425271963	7.42762293261764	7.46978017909925	7.38920540442978	7.38265860761463	7.47015450349574	7.40096480032711	7.46300114818998	7.34175452757256	7.37229918638857	7.35938060482697	7.41252750737129	7.38808618853747	7.38252892444148
ACAD9 (acyl-CoA dehydrogenase family member 9)	-0.0722491964218138	-0.036385252085425	0.1134253539698	0.225582229435861	0.1134253539698	0.225582229435861	1	1	FALSE	5.82403715741213	5.71067145448399	5.80935527400337	5.82971512524599	5.81062304389345	5.85612170583575	5.81691964422963	5.90430103983888	5.81471191013708	5.70518724295413	5.752398042423	5.75055559159366	5.72927540701605	5.64497528697288	5.82490783969531	5.72142187871064	5.7602049755843	5.83728732233397	5.55710063670101	5.67524009289419	5.69499716333079	5.65234307874022	5.63877473557039	5.75245959535609	5.82310988870715	5.59086246423432	5.67989666153851	5.66102271153348	5.53348548044815	5.70569320388246	5.6586799254775	5.71275258660347	5.6138940491671	5.62626097914385	5.63505782972521	5.59047028232262
ACADM (acyl-CoA dehydrogenase medium chain)	NA	NA	1	1	NA	NA	1	1	FALSE	NA	NA	NA	NA	NA	NA	NA	NA	NA	NA	NA	NA	NA	NA	NA	NA	NA	NA	NA	NA	NA	NA	NA	NA	NA	NA	NA	NA	NA	NA	NA	NA	NA	NA	NA	NA
ACADS (acyl-CoA dehydrogenase short chain)	-0.101080569933989	-0.0911128090104761	0.0681979829063972	0.0398015286969658	0.0681979829063972	0.0398015286969658	1	1	TRUE	5.48061088789595	5.68228394280812	5.61414148698673	5.71861369897548	5.70890454181376	5.73264909174079	5.44768498149107	5.66122228596339	5.74180672130338	5.53689215535354	5.50177032189998	5.5235494108282	5.566760367083	5.6513588592117	5.62240036762305	5.45457402734168	5.49173446986049	5.52915253037112	5.37551214070374	5.43288927456255	5.47313423991844	5.44744364825498	5.41811571944385	5.38237328924468	5.49225058420068	5.5049444857208	5.41085325728042	5.33722939987667	5.38532403909601	5.28872029809358	5.40586305574101	5.19021976366016	5.44579952477498	5.39998110033144	5.34721208558565	5.31715209107636
ACADSB (acyl-CoA dehydrogenase short/branched chain)	-0.0987277931323765	0.0181167073203791	0.00699417353469575	0.34169709304554	0.00699417353469575	0.34169709304554	1	1	TRUE	7.71539921228249	7.7921395522779	7.71272645342759	7.7170183218066	7.60745608168132	7.71958732759881	7.72338790709453	7.7102485296665	7.67398741562858	7.6001954042647	7.63371454829724	7.65581690829202	7.57706622036606	7.63764646963364	7.62030048218775	7.55144680351909	7.58532312940467	7.62189069730777	7.18215595380484	7.19383086903104	7.27003363173531	7.13834348510135	7.13913178432618	7.27096803790339	7.18029707305814	7.16532911710183	7.22514958335081	7.31458777570027	7.22438762792991	7.21763787107193	7.11170950349243	7.23867223413523	7.25070582104593	7.12145063122244	7.19944659938003	7.24969183731812
ACADVL (acyl-CoA dehydrogenase very long chain)	0.012461218024651	-0.111160597324311	0.49589353885152	7.22238506454367e-08	0.49589353885152	7.22238506454367e-08	1	1	TRUE	8.13824619754858	8.14009354012994	8.1483392971757	8.13060144979056	8.1028785495937	8.11818839159021	8.1446123613413	8.14480607326538	8.12877798529496	8.14312296966262	8.14028274637254	8.13041611795997	8.19396881942197	8.14795279516198	8.17789786533114	8.13067866436049	8.13014837438822	8.11422645529328	8.1530807672523	8.17454124540852	8.18058053315846	8.20983835786447	8.21468824806295	8.18542554433543	8.17536990427156	8.19242598017468	8.17297247939218	8.09668353342878	8.11108349225532	8.09451583939902	8.05316565377441	8.00770569277696	8.06719770171294	8.08263340744722	8.07325790957134	8.07223445363577
ACAT1 (acetyl-CoA acetyltransferase 1)	-0.0479243256792869	-0.00201360181643334	0.0313620259343068	0.47577032747007	0.0313620259343068	0.47577032747007	1	1	TRUE	8.53972104234946	8.5118514651123	8.52888773320135	8.50386548111337	8.44007598629125	8.47162644641148	8.48818961394126	8.50630758110031	8.46681062622659	8.44262839010861	8.45547107161247	8.43601604964048	8.48905315567993	8.43441556038171	8.45989468221096	8.4379434481573	8.44264497633718	8.42794971050514	8.31607331602557	8.31158485327769	8.27446668086775	8.31547566054154	8.32227069427751	8.30765165205631	8.34121635373587	8.32092687786542	8.32552133718141	8.38329388671333	8.3098082833069	8.33220218576205	8.31118520217935	8.2951765847962	8.29918053822002	8.27610578973425	8.28406062872578	8.32605191004329
ACBD3 (acyl-CoA binding domain containing 3)	0.111562574186228	0.0159809068468398	0.031093499002586	0.40294533347372	0.031093499002586	0.40294533347372	1	1	TRUE	5.76257205994666	5.64494357194397	5.68423525922052	5.75114232472695	5.80077050442796	5.77595655184949	5.67848887388578	5.78761529739246	5.72292225927835	5.76255345757416	5.78636373469728	5.87034252410435	5.94638230707718	5.86242907376663	5.9634903079631	5.91505235511251	5.77366408734265	5.73243202271035	5.60720009539752	5.64902044021451	5.77027141327118	5.70597790168252	5.79443666180442	5.70121911777706	5.70264092238456	5.84090126324212	5.63998168363673	5.74971392296557	5.68293280271722	5.59309078685592	5.68352522936496	5.78584084006246	5.70299269282292	5.81309879540073	5.74278503436626	5.80149755647614
ACIN1 (apoptotic chromatin condensation inducer 1)	-0.0489676877947599	-0.206745370661465	0.506633138282679	0.00444308493169851	0.506633138282679	0.00444308493169851	1	1	TRUE	4.78936409796373	4.69574332347634	4.60441534643246	4.57757988767055	4.44236630238598	4.51709928303081	4.54670311652013	4.44091898643556	4.47387131524584	4.54239426346895	4.59010494830585	4.72122499169952	4.60245094139194	4.31887356356917	4.57017144803871	4.48830933570336	4.41444677507437	4.3993762017567	4.68251711654028	4.48735771531155	4.78666954021808	4.67512715647122	4.5070271125526	4.74061999718029	4.59144006479236	4.48328051065719	4.67374861977437	4.53678649824112	4.55731818022687	4.12591554947472	4.45712802614902	4.45466943160474	4.43498843946051	4.32595480282005	4.35310447052653	4.52121409904119
ACLY (ATP citrate lyase)	0.0481468962840314	0.141077608427468	0.0161388608339584	1.89367989706892e-10	0.0161388608339584	1.89367989706892e-10	1	1	TRUE	8.48961518418599	8.51183565575189	8.48603453105627	8.51376706723302	8.5296765136592	8.51875936244184	8.52787183603635	8.50498975766801	8.5229855469812	8.57011754759724	8.55810688339905	8.54001564157481	8.57611016125125	8.59423128298682	8.59801154565657	8.52377364034199	8.53650755736235	8.54198326139996	8.52764511519991	8.50598617493807	8.55146218471915	8.52390298767187	8.52103502802797	8.47974793436622	8.5462848503181	8.53520537893692	8.54168519230901	8.63113339214162	8.68446461118453	8.69282121272559	8.66431927635166	8.64576649540572	8.65463244863509	8.68719719465968	8.65340402101055	8.68891467021999
ACO2 (aconitase 2)	0.388737473348182	0.215849725787088	0.133776568090231	0.272327852694441	0.133776568090231	0.272327852694441	1	1	FALSE	1.90953503501887	2.77336975569679	2.90451299968286	2.86570902471207	2.52146790197719	2.69797837956478	3.10747195099958	3.225180824579	2.79238062135004	3.19506879734305	NA	3.16974224849587	2.85106737874374	3.15362052959718	3.24203385161176	3.08059627076066	3.32797472500578	3.13211286841071	3.10350603232023	2.18430251397388	NA	3.64084069325427	2.60847099746843	2.4479732060974	3.32463781522447	NA	NA	NA	3.365888466176	3.29257563521351	2.81202991521319	3.00170497901556	NA	NA	3.03182568193275	NA
ACOT1 (acyl-CoA thioesterase 1)	0.00810724879248031	-0.0579341778731539	0.704189819201531	0.303500363139684	0.704189819201531	0.303500363139684	1	1	FALSE	7.42806699733608	7.35273204620327	7.46910452186831	7.33713125766031	7.41480360592879	7.39525135237442	7.45099675264489	7.53867007356138	7.49196530158049	6.93752095139832	7.49632652328067	7.61534272453178	7.47707823869161	7.57578881338038	7.43983919321616	7.48363845189264	7.4276061727819	7.49854607911679	7.18298025168049	6.99741661679672	7.04126488887801	7.11713397785164	7.27154706594451	7.15124999044067	7.2099017011742	7.33831743886689	6.90781602804859	7.14816131568964	7.18111249211316	6.92969632958372	7.09756866122605	7.01081339981699	7.13858923496341	6.82828883998176	7.20391566948441	7.1580744159642
ACOT2 (acyl-CoA thioesterase 2)	-0.0473166481330163	0.135169997305619	0.662921933467529	0.283934890886594	0.662921933467529	0.283934890886594	1	1	FALSE	4.42005789869869	4.27706231749661	4.25380022147642	4.53200519379057	4.32042691129399	4.58343483993972	4.75989084563237	4.6552716766616	4.48379643373738	4.35455089464019	4.15842590013223	4.57497340278206	4.22098768624767	4.41040216547092	4.54659200227277	4.60622308293127	4.45749579757128	4.53024557348182	3.32319710823933	3.46526926473798	3.54136615144424	4.03699557712874	3.9333271326149	3.85909492252532	4.30638620233414	4.50247063767846	4.58813294360128	3.72441016634619	3.59146400179373	4.0143017265727	4.44852437444992	4.32609866304193	4.33095272102442	3.79277207751812	4.38837554601491	4.15587063929305
ACOT7 (acyl-CoA thioesterase 7)	0.0367894884953643	0.0729410603253976	0.440192623987777	0.0705798655925798	0.440192623987777	0.0705798655925798	1	1	FALSE	7.25226804532087	7.13488831938401	7.13554513012981	7.25055424261945	7.25692572910186	7.27552858882227	7.08883063133677	7.21688163486859	7.28579983000655	7.21693012344098	7.26025152998653	7.29748491571057	7.24917983649644	7.24915138667788	7.34090937131153	7.14514755462795	7.25592554806313	7.21334728173344	7.32739096335975	7.25775554162579	7.07226661513207	7.11113567023471	7.28739841494796	7.17997873568065	7.27686882997646	7.27193917875167	7.28109545594824	7.31516768076156	7.36256632236148	7.40224465525408	7.20506011054465	7.24794649614819	7.35056796569599	7.25864140537626	7.23786960086751	7.34223471157615
ACOT9 (acyl-CoA thioesterase 9)	-0.125147152314243	-0.0800007953821887	0.0830197047913264	0.136012949187196	0.0830197047913264	0.136012949187196	1	1	FALSE	5.35813248460676	5.38538616798973	5.58578280027508	5.58062188112738	5.48466663578607	5.48326761021599	5.43771379411032	5.52650706390201	5.40107747313292	5.0788232858561	5.36137886338914	5.34822887766226	5.44477637785573	5.3644463660563	5.29197184614961	5.43981592723821	5.3804316264502	5.40695836966051	5.43460487747022	5.46660428208307	5.37746043125297	5.44599810998093	5.27489899036394	5.41221585090484	5.32555911322641	5.51657622607813	5.49950789020173	5.27094748747706	5.48784003382305	5.36920472277894	5.12658884613853	5.37662031486087	5.29488537186439	5.53356646283775	5.22492393216917	5.34884144117277
ACOX1 (acyl-CoA oxidase 1)	0.00915611647034738	-0.0523816912944898	0.590238257825966	0.00640793245775851	0.590238257825966	0.00640793245775851	1	1	TRUE	7.50483487407026	7.45048545986112	7.49571914339286	7.5030147393237	7.51332492719393	7.39611666528027	7.48344498117176	7.51833842304071	7.51057430110811	7.49108345371826	7.46836337721817	7.51337230582277	7.50689069093963	7.53652698396183	7.49534339887786	7.46308291461849	7.47231717243581	7.51127826508303	7.34634529810609	7.34955989806936	7.29942784088365	7.32284751994032	7.32369431472354	7.34596403034287	7.35506913762911	7.34259030041776	7.31322770913021	7.28282896880164	7.26241436458688	7.28382919393682	7.25083843910624	7.29752159890574	7.28039961112653	7.31446995399647	7.28006548636163	7.27492321077055
ACOX2 (acyl-CoA oxidase 2)	-0.0261145209421916	-0.0670571162809031	0.71064274239044	0.450015159308339	0.71064274239044	0.450015159308339	1	1	FALSE	NA	3.51869878620596	NA	NA	4.22734831610966	NA	NA	NA	4.38116568144772	3.98385095360989	NA	NA	4.20697916778889	4.22416378734166	4.32365829102624	NA	NA	3.34279650179459	4.40992039291717	NA	3.56916294845965	NA	4.29908343743668	4.1713909963127	NA	NA	3.70978689040034	4.03429496276685	NA	NA	NA	4.22261138521635	NA	3.63752910249001	NA	NA
ACP1 (acid phosphatase 1)	0.0478440244340938	0.0709062336343512	0.310723239284195	0.0605689491579728	0.310723239284195	0.0605689491579728	1	1	FALSE	7.88954655156637	7.8473142200584	7.84601685207104	7.8013138875241	7.98529548747609	7.87848626190509	7.93687346182423	7.97789236638087	7.8173994177786	7.9479758401679	8.12306087745205	7.89165005790875	8.00916798887197	7.98021385309557	7.87501207565541	7.86304020218099	7.89499354317109	7.8256202879879	7.90104788804386	7.95433010251331	7.9450399422894	7.84950518688803	7.95989184270407	7.87968738944513	7.90117463056606	7.83782973869051	7.82288307570901	7.99487384472725	7.9664420036522	7.96286709332329	7.93186031046937	7.91458844065379	7.92898612049459	8.04117726029757	8.01749326593829	7.93125756000218
ACP2 (acid phosphatase 2, lysosomal)	-0.12328346803489	0.0906507845697667	0.500315752828015	0.363362801113431	0.500315752828015	0.363362801113431	1	1	FALSE	4.19343270964657	3.99492361303586	4.02576413340075	4.3251273280418	3.88264304936184	4.41322848836045	3.99983768767766	4.16167811368683	4.21978032579707	3.89744374410543	3.97139640304794	4.1668760924852	3.68125809274522	4.00543591992378	3.84263696807193	4.38122798967336	3.89834381047238	4.26224521616958	3.53259125729057	4.32839847778071	4.47673162505276	3.99362002193096	3.43334674560973	3.67612069370713	4.09160675403478	4.77327901770435	4.12848312999029	3.69559300881759	4.03418049286105	3.58469798238207	4.20316199468193	4.3321493629267	4.38301301548867	4.41939056944617	4.33069463219577	4.26715372542923
ACSF2 (acyl-CoA synthetase family member 2)	-0.124068370530674	-0.0769511118289881	0.000412480986708837	0.00895044024900305	0.000412480986708837	0.00895044024900305	1	1	TRUE	7.03669014229975	7.03373133088621	7.00599499918754	7.06279091052027	7.09606151169773	7.01701994170287	7.06858483104465	7.01392000836173	6.96008304517164	6.82182499349005	6.87479696589866	6.94368695159709	7.01130553907671	6.87548520425201	6.99852273572125	6.85253575144603	6.90040797007333	6.89969527454118	6.81698362325538	6.81923387918578	6.90043212307537	6.83810717519509	6.90319497145809	6.7560759001467	6.84457396243347	6.82728553521868	6.87185596654963	6.75298937723543	6.71973105674985	6.81966818349646	6.73099311486391	6.78000819349411	6.77790623070715	6.79436387640286	6.74169618142534	6.76782691568219
ACSF3 (acyl-CoA synthetase family member 3)	0.017903979448198	0.0685372415218819	0.699403676662792	0.366111438332074	0.699403676662792	0.366111438332074	1	1	FALSE	3.6619433748474	3.84235537240736	3.28523204479568	3.81686589965527	3.37598469522469	NA	3.4794245978847	3.58283295460921	3.2722591385196	3.38562430396611	3.63722767150963	3.69696196402582	3.48166060342158	3.57520339825816	3.65273887276965	3.58350704930813	3.39344365919464	3.61127863026698	3.35931031689044	2.93454292087403	3.19455043086302	3.56375607801955	3.70215882988446	3.54785696409897	3.37058279672771	3.48536241970395	3.4885407160531	3.88932751337557	3.65340402101055	3.26803159247087	2.82170001206337	3.72853006855792	3.24947416435814	3.46227485894301	3.50982249967816	3.68093191635457
ACSL1 (acyl-CoA synthetase long chain family member 1)	0.043265177143175	-0.0647155687390324	0.177390213757661	0.0131320855794159	0.177390213757661	0.0131320855794159	1	1	TRUE	6.34825189775743	6.28377919914629	6.31232754690014	6.3985213929099	6.36243482038426	6.33458436431474	6.3269705086658	6.37718623216219	6.3784110472572	6.35176611911976	6.39297163967362	6.34204799234344	6.42053461413876	6.38511347127886	6.43071848484868	6.43081547972099	6.41235813720898	6.34552766545346	6.45436016727961	6.54623854033058	6.43754236182643	6.51777960346301	6.43836604919384	6.53156081145387	6.49524265073317	6.46358485893411	6.39475077611858	6.47999038918037	6.45297918429147	6.38273641192345	6.39732894362074	6.40508188157987	6.36290641855084	6.37953952400237	6.45046566423902	6.38595728329378
ACSL3 (acyl-CoA synthetase long chain family member 3)	-0.0522739041389449	0.0249624440281787	0.10059720681673	0.23057699003783	0.10059720681673	0.23057699003783	1	1	FALSE	7.39229166013729	7.40147687855334	7.43036891474613	7.44659535572024	7.46425166787032	7.36436231577619	7.43899971873248	7.34877240800145	7.35202576453916	7.33870964512076	7.34926795751035	7.3062348936013	7.41754875763856	7.32854029942538	7.33280637721391	7.42861979257239	7.33140068227751	7.33555114146595	7.31367213856872	7.29904312953163	7.27379559921426	7.26248013917152	7.2867333231002	7.16404205582775	7.27469030540145	7.27081857357977	7.24020936754306	7.35839626195665	7.25697289033194	7.30614373610235	7.26863088675773	7.32068323349091	7.23844295590608	7.28277338040044	7.3039907454621	7.27411253778378
ACSL4 (acyl-CoA synthetase long chain family member 4)	-0.00168163303394617	0.0502092191022438	0.725556296764529	0.393018132204342	0.725556296764529	0.393018132204342	1	1	FALSE	6.25103734334185	6.28964637150783	6.41615064996218	5.97340922896655	6.28901368049563	6.22630236073859	6.37310005012058	6.34563233410537	6.24323683218497	5.91189047794277	6.30437413990969	6.30563861918754	6.3583417519245	6.32892619913785	6.17095255563622	6.16228054163797	6.48997155739032	6.36001831135118	5.81195133513571	5.93939115219507	5.65138182241849	6.11613391034456	5.93072314705007	6.56602053984984	5.72381791747105	5.72725339417412	5.77639618320684	5.84543736025026	6.19953297572672	6.36448663841361	5.61854995277822	5.83861398958044	5.70407793180514	5.97883856588194	6.08291543585708	6.06249952347252
ACSL5 (acyl-CoA synthetase long chain family member 5)	-0.0326388748501609	-0.0139540964852562	0.229598770973933	0.330718136065569	0.229598770973933	0.330718136065569	1	1	FALSE	6.80148203606073	6.77503736853187	6.83324431680607	6.78076939934452	6.83007781631869	6.75878285851386	6.80438919853563	6.77387767754822	6.80212857861923	6.75898267869445	6.79803755016001	6.72261629737794	6.79872451386451	6.77040621629884	6.75619602074022	6.78373165171389	6.75341734172778	6.72392710604973	6.80320119997434	6.86181892676637	6.79558514511806	6.78765447285146	6.77014188477116	6.85805561535504	6.80419556985297	6.81287040291224	6.73972661315892	6.79642903524231	6.75276196945194	6.78065130751797	6.7856290138029	6.79038108125217	6.79383087139411	6.88535472222354	6.75526148573385	6.76736347577447
ACSS1 (acyl-CoA synthetase short chain family member 1)	-0.0426741742411603	-0.00873160480088192	0.527290214344076	0.468555736521199	0.527290214344076	0.468555736521199	1	1	FALSE	6.65866850185466	6.84663121036014	6.73133260926743	6.9477713397355	7.02376544025041	6.89894596067741	6.90979710086557	6.80953020506375	6.97161252577015	6.7560759001467	6.7800738305098	6.87389930480449	6.70577060301978	6.78467410203134	6.75506114944909	6.82554397106866	6.93442214303666	6.99846632160805	6.55528547447329	6.68439798363757	6.63681745031003	6.50076222545792	6.95533605453121	6.73733523741192	6.83289001416474	6.62090599651419	6.58373117620282	6.58921218588353	6.48843627812887	6.62664793271178	6.75115571767482	6.66499474698631	6.75416597424601	6.7835614214378	6.71039319217052	6.66030972025612
ACSS3 (acyl-CoA synthetase short chain family member 3)	-0.0309963403584027	-0.0348791918796839	0.235589175707864	0.0830047562696383	0.235589175707864	0.0830047562696383	1	1	FALSE	7.42089499403967	7.4376605357762	7.35721768288691	7.42593759489714	7.38259809025116	7.37039099187902	7.40934001659061	7.40408565397279	7.39411966541275	7.38650058193927	7.33507766244164	7.39110608103883	7.39308150527858	7.36685547566414	7.35754320767028	7.35498101420328	7.34908214639109	7.38905048785353	7.28298645764114	7.26242376113972	7.30038001818031	7.36541259249094	7.2546790694421	7.27986126090461	7.32597098781117	7.29256091165706	7.27409389626577	7.22016547517328	7.25548184958186	7.28228225647811	7.23698044999987	7.3357922880299	7.20062401332697	7.24577135186741	7.29627384670672	7.25108469745153
ACT (serpin family A member 3)	0.106708633442834	0.0486172276613285	0.203403623953305	0.304368262888964	0.203403623953305	0.304368262888964	1	1	FALSE	8.31394870410366	8.10943891918813	8.29502501442266	7.94425524509239	7.89976776813654	8.02556593887528	8.03239292407046	8.10497608493442	8.15036673570576	8.13981735674711	8.27407525450688	8.36028525627228	8.26296396002012	8.2285493622835	8.42429228288315	8.0024943810817	8.11354944661994	8.03008773510014	8.34801548160392	8.36867669384394	8.42496406545849	8.29513984192546	8.28422723878818	8.46068523485039	8.14162182162513	8.21793347104372	8.35575191173006	8.43908285680897	8.36988084125788	8.3968658981957	8.23077462029543	8.31206156489038	8.3578730565084	8.3873582323223	8.42959922750325	8.41107451203892
ACTA1 (actin alpha 1, skeletal muscle)	-0.250827007040948	-0.0402188091648481	0.303671178513185	0.459549386611585	0.303671178513185	0.459549386611585	1	1	FALSE	4.83527228957807	4.65739420024857	4.66565995416103	4.52643194440181	NA	5.03331727344666	4.63248925667644	NA	4.96424150759538	4.74475850600156	3.85685624963793	4.16171035700528	4.96324752907513	4.78136495967891	5.09396575036945	4.51431166065334	3.95123341823135	NA	4.60877376613177	4.35383139171279	4.5886187025407	4.8383870797782	5.02662303068641	NA	4.52714542178078	4.87795524093731	4.44063333516153	NA	NA	4.32224545288826	NA	NA	4.41850706307668	4.79968830380854	4.92966792793187	NA
ACTA2 (actin alpha 2, smooth muscle)	-0.0992150429660879	0.071174646515359	0.483372441704209	0.356632707417057	0.483372441704209	0.356632707417057	1	1	FALSE	5.22636209499601	5.10317448682376	4.93614321588831	4.86335867968687	4.72138906607467	4.87247419705121	5.13545278418517	4.92816657829853	4.53469040269314	5.21340561054247	4.81207202826437	4.45106601063443	5.11058875124501	5.24057765439557	4.42320164970806	4.87923524552771	4.72637349192333	4.57175567676194	4.77713561997148	4.91861998553847	4.70373196210156	5.11460023624689	4.78744813681414	4.76105118880484	5.23734191290818	4.9051053586421	5.16335783721554	5.32183792362943	4.97853886971045	4.83751440516047	5.18703528891204	4.84334574240266	5.03552714035458	4.962118648798	4.98061944389725	4.86242659401655
ACTG1 (actin gamma 1)	0.143907919092913	-0.087383835898688	0.133776568090231	0.189976503257659	0.133776568090231	0.189976503257659	1	1	FALSE	5.48993785018105	5.54338761537014	5.53912778507461	5.41033431991491	5.45897250626163	5.45492600487376	5.49041930702242	5.63279458680736	5.60390521434847	5.67810853557638	5.55496022110968	5.67046364089934	5.67415271268431	5.7224468977055	5.76304235452788	5.63404721772174	5.69286792944888	5.52888695201685	5.68725109359832	5.82873819583647	5.73648581829795	5.90716708566191	6.15767838868484	5.84821479716355	5.98244376321392	6.00087662169571	6.09165329483647	5.59158068898829	5.76225047088379	5.64360513899556	6.00415977913551	6.16872425977355	5.9285148221821	5.92934363610346	5.810065156676	5.61581058316269
ACTL6A (actin like 6A)	0.0250277111157695	0.153494199945702	0.686938317680761	0.205334295271954	0.686938317680761	0.205334295271954	1	1	FALSE	4.08539066209533	3.59767418523155	3.95573126567972	4.12839239315612	4.21707557938081	3.55839009872547	4.29469426014185	4.00445644776412	4.10690103452064	4.20328730817122	3.9227021325284	4.10984527699605	4.19938966668755	3.96630125392938	3.84332061451525	3.95320004151014	3.95883339743179	4.01707563496774	3.71778059490927	3.73676720995886	3.96612587440514	3.97714251742896	4.3177743728041	3.75483406802428	3.72954189446091	3.62884357062865	3.44319553089713	4.16921951139959	4.03668794469258	3.4791529392272	3.37328627427302	3.94308677814787	4.09350102039656	3.91437317193972	4.37603333175718	4.26811246119489
ACTN1 (actinin alpha 1)	0.000961820067736992	0.0271183065780929	0.718500427110521	0.132931505721917	0.718500427110521	0.132931505721917	1	1	FALSE	7.27199518616815	7.30287649770798	7.29677858234629	7.32955418726354	7.35534228604652	7.34873700509375	7.31637205094821	7.32391944245456	7.32421655727798	7.34745306278325	7.30221850483594	7.30555107192172	7.32418054661874	7.31113069572355	7.28560566151022	7.3193289038394	7.35253785321158	7.33044187547221	7.32463061526719	7.36418719529713	7.31782862883693	7.3331911376507	7.31130329243617	7.3182626036598	7.40295235400849	7.35357912804316	7.40407713624123	7.35039116266621	7.35468135428571	7.34281249894533	7.39624513284568	7.42957412209147	7.40188641030744	7.38631088185054	7.36081197634466	7.3513633113066
ACTN2 (actinin alpha 2)	0.037014783122672	0.278570619012823	0.584785324753884	0.000200115545452203	0.584785324753884	0.000200115545452203	1	1	TRUE	6.92750539435694	6.96350880372732	7.08077489887022	6.85801830572375	6.88533031547617	NA	7.05969055794889	7.04381473911776	7.22062016744785	NA	7.07540427180601	7.13749327729991	7.2333033036255	7.09248231568978	7.1937421796708	7.06038250321517	6.64135672074385	6.90121687559925	6.68281204137432	6.75043232051397	6.80193464627335	6.76522973263392	6.69775992176321	6.79098050474205	6.83190256918284	6.96949588859136	6.86857565535355	7.04062946104854	7.11521015539986	7.0928416919977	6.98858244491814	7.02014657311178	7.06287723612223	7.10526949667427	7.09294737387719	7.14775441839427
ACTN4 (actinin alpha 4)	-0.0110491870456874	0.0695941383890501	0.569180704244014	0.00105287756697981	0.569180704244014	0.00105287756697981	1	1	TRUE	8.58404549687663	8.58116291315537	8.61188794222214	8.59741198755465	8.5809820893693	8.57684710072604	8.60012105118862	8.60061542717124	8.59047851624462	8.62128632893765	8.5516544358849	8.61651208674919	8.5968457163694	8.63224640038941	8.58595401276854	8.54324453440471	8.54565567924359	8.53071064635004	8.54180133044641	8.52191446160904	8.54252891664679	8.61738665006854	8.59171307264637	8.56933918295047	8.56294070280611	8.53982958590521	8.54096880046274	8.66442239495487	8.65560585224928	8.66570187468074	8.64367944880661	8.63477475550031	8.58436876966795	8.6172029622634	8.60809584874345	8.58091804217652
ACTR10 (actin related protein 10)	0.151415928673574	0.131335216138784	0.372685095582987	0.242638797289272	0.372685095582987	0.242638797289272	1	1	FALSE	3.6536447749485	4.00883644092522	3.87823487911234	4.12764153310639	4.27828217953273	3.67326242796239	3.97268346483461	4.03161574800741	3.82559230558626	4.04697118016911	4.08914217887343	4.09863009825879	4.13150717395636	3.9052738716282	3.65480212578979	4.44644151827105	4.18997474944983	4.24979421568147	3.62878525800851	3.86484975556229	3.97146998037548	3.49816149427034	3.95463370644258	3.97346433537819	4.27723345790524	4.254654506772	3.50483646270438	3.83686333873437	3.67946883940265	3.8948565579471	4.39943772845195	4.29736752321766	3.74336416331493	4.36326220658084	3.87907837116873	4.01640717384983
ACTR1A (actin related protein 1A)	0.0752334123054013	0.0260199859312124	0.1134253539698	0.319132513272115	0.1134253539698	0.319132513272115	1	1	FALSE	6.61733081144996	6.59133832810551	6.64883929880032	6.5069541444573	6.47495027270282	6.46031336041868	6.57633317240215	6.53941164840484	6.6206025380502	6.71425925755346	6.67057127807391	6.66811912468643	6.61005332622115	6.66742382601992	6.64407257780216	6.61029256370165	6.62786068810216	6.50052164337954	6.64203724784899	6.62607841784536	6.63190458725792	6.78276238024162	6.76686014382955	6.78159577158167	6.6571683657583	6.73043617103886	6.61864391608808	6.75412587877914	6.77544567410286	6.80654317777261	6.63380462357479	6.64895431185795	6.65393419971205	6.73788952476184	6.71026919662663	6.75070028768338
ACTR2 (actin related protein 2)	0.0690539769787131	0.0693398392770446	0.0531291386757013	0.0174028948078613	0.0531291386757013	0.0174028948078613	1	1	TRUE	7.20841971384232	7.21395961664174	7.26199145635327	7.24986246388776	7.28802627583967	7.31732215982955	7.29002806540183	7.31323678048741	7.31600088612165	7.34052666406976	7.33720263447977	7.33846898574116	7.40383010014788	7.35441689677743	7.41225650556656	7.2632316358142	7.33005638102212	7.30034340759472	7.27366507485719	7.2708839661267	7.24006622552085	7.19959382868402	7.31516768076156	7.21174231464394	7.312565345946	7.40998486476586	7.31790096704019	7.30796579261022	7.37956031713386	7.32308178950373	7.33975203878426	7.39387091823289	7.33570297918742	7.38177653207122	7.34073138057163	7.37318707374446
ACTR3 (actin related protein 3)	0.0535394446246171	0.0301755949367712	0.0555201144889268	0.143026557270862	0.0555201144889268	0.143026557270862	1	1	FALSE	7.49110751126582	7.43837603039902	7.45019674679925	7.42017077489094	7.48029744012977	7.45924307230622	7.42309909787095	7.48578101684627	7.44771142651469	7.47069954142369	7.51299323321883	7.5462848503181	7.55000793636081	7.56927081867794	7.57302605121108	7.4488101192711	7.46121748738378	7.44552808077916	7.58327837390834	7.54511120554136	7.55751731103461	7.55995061271308	7.535423138357	7.54327933918885	7.56601597183668	7.57158580446983	7.54738041967749	7.61252943332855	7.62362547578374	7.62929104154186	7.61378946447258	7.58156215207974	7.52505875949614	7.57581906093738	7.55765515472542	7.56179198879277
ADA (adenosine deaminase)	-0.219146963082404	0.112506337012176	0.389701003005796	0.312508961887668	0.389701003005796	0.312508961887668	1	1	FALSE	3.32084566764572	NA	NA	3.33758265658589	3.12978581159153	3.30495779923116	NA	3.46066394066415	NA	NA	NA	NA	NA	3.06979495251265	NA	3.11344547160992	NA	NA	NA	NA	3.60568396253849	2.91023569065682	NA	3.3268536939456	NA	2.97346249853171	3.31393655446899	NA	3.16784762866494	3.3907089519901	3.58232717680635	3.51140478398523	NA	3.04041554375588	NA	NA
ADAM10 (ADAM metallopeptidase domain 10)	-0.012675879804917	-0.0809648380810769	0.670406625531301	0.0969346950459836	0.670406625531301	0.0969346950459836	1	1	FALSE	5.77891555505176	5.67435330418561	5.74893614928836	5.75332908444238	5.81579058750426	5.69096177490907	5.77220766700058	5.75959528806285	5.78710069427786	5.58295335176528	5.68803205221114	5.77394095746274	5.66519661576657	5.79845495201005	5.77833738270511	5.78420818965578	5.77982176808459	5.81616191681719	5.79219682935592	5.76257737486618	5.75948610283493	5.82742781834876	5.82549054682304	5.60600390443775	5.84237800266143	5.80055827069373	5.9282968834712	5.73577126979998	5.70740607067747	5.74080346378508	5.70954981223886	5.98124988262192	5.52510105493415	5.59745966340406	5.65306575117521	5.76532522212651
ADAM17 (ADAM metallopeptidase domain 17)	0.185819588741561	-0.423324292413362	0.185834334787688	0.045303072046477	0.410455951083287	0.045303072046477	0.185834334787688	1	TRUE	2.98000152940218	NA	3.50874555424447	3.4694432040822	3.2790893989386	3.29292601151894	3.00396736141175	NA	2.98711345223755	3.21081743208921	NA	NA	3.0859429679276	NA	3.71294788271935	3.50359043631107	3.50243244740035	NA	3.86881514840711	3.55208191065311	3.28412024031422	NA	3.13740023620315	NA	3.53756942009783	NA	4.06278659410458	NA	2.83964723841235	3.17961614343339	3.15753854083812	NA	3.42508327418269	NA	NA	NA
ADAM9 (ADAM metallopeptidase domain 9)	0.0550918730865449	0.20488882594452	0.551531800140677	0.0276699710428982	0.551531800140677	0.0276699710428982	1	1	TRUE	4.84805200843825	4.78552439676974	4.77180108438428	4.72500489976897	4.95362377263387	4.5480173190556	4.61946583410348	4.37148219562104	4.57951205533996	4.50955017177897	4.70745300774695	4.76836961315841	5.0034943003453	4.67271385212962	4.8510943715131	4.84995923963112	4.59780526620259	4.73787060138803	5.1124541030803	5.003867545848	4.8825696901218	4.72365138897653	4.91509539116035	4.81317577348559	4.85817002554155	5.03601092233988	4.73243202271035	5.0978003907008	5.02075108904813	5.32916307248145	5.07505764447475	5.01530576584051	4.75347617691865	5.03905063606509	5.19868272890122	5.39213879233444
ADAR (adenosine deaminase RNA specific)	-0.0132927568337835	0.000129620844104492	0.602793998140109	0.502775337173734	0.602793998140109	0.502775337173734	1	1	FALSE	5.86603754999863	5.78839338388519	5.77396205015079	5.73945930015268	5.86915580198304	5.73003938723227	5.75328629108769	5.80205876597784	5.73187291958097	5.76603323866465	5.82127397360519	5.79259770524315	5.72919381938509	5.77159775009914	5.75317662732212	5.75401093226452	5.77027934320973	5.77646724875146	5.73411616444778	5.68168257397892	5.69777937863449	5.82698059553688	5.69227932766157	5.65446131939401	5.7349290557402	5.75199922283864	5.73832739637063	5.71555845954047	5.80733431198123	5.76601468086801	5.66533875993122	5.72014710613881	5.62911177832793	5.75210094568961	5.76336907914486	5.69474650057791
ADCY9 (adenylate cyclase 9)	-0.116624925819865	-0.0085308448737122	0.467038882091329	0.490670241034178	0.467038882091329	0.490670241034178	1	1	FALSE	3.87304539371907	3.75566741530214	3.87371478469959	3.9068328866527	3.94091844779871	3.97549262298719	3.85713502936527	3.56632808613291	3.96842257983312	3.81251876177161	3.93226909196598	4.1955995754499	3.54381754628685	3.85281786354213	3.89519596654797	3.50960717489542	3.37938529892267	3.54672163472937	NA	3.03319215186244	3.68506552275027	3.79646278058204	3.34291025545691	3.54872020354126	3.50709690466883	3.59305492166988	NA	3.05582730251364	3.77923870499658	3.95108418099254	3.32157314824708	3.28297348862159	3.10816645672444	3.45949719419427	3.57658260165936	3.89663998458489
ADD1 (adducin 1)	0.11123834454285	0.0499305208666233	0.221207786626497	0.317297219653824	0.221207786626497	0.317297219653824	1	1	FALSE	4.50868217947054	4.92462725679431	4.74201699330059	4.67946883940265	4.94580899977724	4.58094742888856	4.68642208726222	4.69716775145839	4.84615228413168	4.70708299177171	5.05576831410842	4.89516202928088	4.61261199537181	4.91569776107225	4.84572588094461	4.72451385311995	4.99932357815082	4.85655251755138	4.74636114212471	4.93965443229894	4.71757772701315	4.68913139554461	4.66080314776861	4.87734671797929	4.9183289835072	4.99265061794653	4.83816517790268	4.86086350366069	4.73059648422483	4.81868698075569	4.86827685054714	4.87587342246519	4.92559597702484	4.88356705632249	4.80172775636644	5.06420599851799
ADD3 (adducin 3)	-0.029076360027534	0.00885215390998114	0.484514386198243	0.442094688203971	0.484514386198243	0.442094688203971	1	1	FALSE	6.70143816144043	6.69759313781594	6.69780161473751	6.75654297961808	6.74267995815442	6.78833334517186	6.84549005094437	6.6985241015792	6.69648075182019	6.8148451871103	6.73884888480678	6.65899689493371	6.69589640564254	6.60481561448876	6.71926559617447	6.7266132708064	6.70655817952447	6.69735682754678	6.83564621757177	6.72082566608984	6.88675741620494	6.77419404936844	6.77599867802232	6.66260429387047	6.85657492620154	6.73678073702143	6.71581102259011	6.75924906255756	6.68319114187824	6.79433788072664	6.72967511972653	6.87180669375731	6.70276834520663	6.87293954244317	6.77160831362487	6.85928629220973
ADFP (perilipin 2)	-0.0470875809944741	-0.0421526604079798	0.218124726644104	0.134266620759074	0.218124726644104	0.134266620759074	1	1	FALSE	6.3369153212808	6.46421572034661	6.35806213583417	6.37279542609228	6.44480950077027	6.33368670104104	6.50150602351128	6.4611159651332	6.40364266523517	6.30467530694392	6.39471648371725	6.36466347328504	6.35240719958126	6.40266420051122	6.46318593372067	6.34830147825336	6.30900333608691	6.31334381819494	6.66408456515516	6.68046501837983	6.64056887347502	6.74852832105729	6.66837445638894	6.71800536115546	6.62783734744064	6.6669553747502	6.6406209280357	6.64682508464606	6.56644530186544	6.67017468034774	6.57799219996059	6.58082083571041	6.63276551053119	6.70690347222315	6.64629228647144	6.64784693041039
ADGRG6 (adhesion G protein-coupled receptor G6)	-0.0341671037581996	0.094789007510198	0.685964351640167	0.375281920601402	0.685964351640167	0.375281920601402	1	1	FALSE	4.20267630207436	3.92922289570657	3.64149978812081	4.15884595277957	3.61107792883176	4.18280351421259	3.9618270320752	3.94267401402149	3.70445148592082	NA	NA	NA	NA	3.98719351017846	4.09725682101013	3.85279789281877	3.7052812600461	3.81723439367953	3.95951979437552	NA	NA	3.63308241032793	NA	3.8562586830468	3.7826182437361	3.61747481190842	3.61369665762023	3.72159139877538	4.28784163923437	NA	NA	2.92627274540751	NA	4.00439352315262	4.11789447981141	3.97339085969491
ADH5 (alcohol dehydrogenase 5 (class III), chi polypeptide)	0.00584584328858353	0.106603288814783	0.668342336595824	2.39972651795371e-05	0.668342336595824	2.39972651795371e-05	1	1	TRUE	8.03051816960377	7.9909718732099	8.05654559643259	8.10668855740125	8.08753709570179	8.07568771682677	8.03947840513187	8.1069135937649	8.04795274637052	8.14375053784427	8.06921343878685	8.02904422628704	8.06465655070591	8.04391314084395	8.04820348396209	8.05530955357416	8.07448938064038	8.06632603139598	7.91172153785371	7.91992400306258	7.8937929647044	7.9020072331136	7.89072027292889	7.84807830632248	7.9844925142964	7.93927360092017	7.9871900987091	8.04433400581271	8.05047993061021	8.0417193767386	8.01925155786617	8.04914608540195	8.03185831597591	8.0037202828008	7.98953642056108	8.00658415547695
ADH6 (alcohol dehydrogenase 6 (class V))	0.0394020992169105	0.0553165162893251	0.410455951083287	0.136825782042595	0.410455951083287	0.136825782042595	1	1	FALSE	5.8838333928807	5.8918541657606	5.89112021468056	5.88097932325438	5.84870806005514	5.90193364558078	5.88503984348576	5.80878660152487	5.89460922424759	5.90383124510625	5.95966120722427	5.99255545441217	5.93651309631596	5.79812570719366	5.9458604897441	5.92878483100656	5.81750814427221	5.95864318914739	5.60266175341419	5.64505312999716	5.60172325481507	5.71318165316344	5.58993422774767	5.76956547411433	5.64260049878433	5.58114935215754	5.64272756090132	5.82410082158264	5.58112222977947	5.62092944958356	5.74668629222978	5.82699838545535	5.69319699544564	5.60311593378828	5.60322871459454	5.78706672923972
ADH7 (alcohol dehydrogenase 7 (class IV), mu or sigma polypeptide)	-0.210708162063322	0.303327104942187	0.000186295392151525	6.00909015355699e-08	0.000186295392151525	6.00909015355699e-08	1	1	TRUE	7.30795668804946	7.3623208423075	7.28124385941657	7.38002808338077	7.47427378772256	7.49099523927814	7.35727047567956	7.43722773891291	7.2718738340176	7.27820782722303	7.02592576911225	7.25554794098337	7.1040115974243	7.08319208940414	7.11207455130967	7.23325536224927	7.19306204671554	7.18153990577361	6.83827108987355	6.85724702390861	6.93199028246343	6.84223718642399	6.87425597676861	6.87878663755391	7.00699361763763	6.77193838483447	6.96249118440637	7.13654003921402	7.11447114179547	7.2441925569522	7.2596020468245	7.28802627583967	7.28241200357509	7.11515812457721	7.13000418418862	7.12374895538348
ADI1 (acireductone dioxygenase 1)	0.108774795050884	0.1237185349778	0.177390213757661	0.0500350111267948	0.177390213757661	0.0500350111267948	1	1	FALSE	6.69939893773701	6.59414094256863	6.7004535901421	6.5006252101193	6.60873681047101	6.43937047759291	6.56319474656354	6.50665112875384	6.62956645137092	6.83703496615413	6.67599936078166	6.76850194743426	6.71550903985874	6.76400903245016	6.81604924767778	6.50006267358536	6.57402731216703	6.56991787066811	6.45362786775169	6.55585755834306	6.45322617938438	6.53664975402003	6.63494750996577	6.59876417825447	6.58359279323914	6.39520850161625	6.38837554601491	6.81800690198674	6.6889076785384	6.71557767784841	6.61641210288997	6.39581343646229	6.41539193041818	6.65186970417558	6.75371149369124	6.6580257773791
ADK (adenosine kinase)	-0.0230695617607098	0.0953179939964029	0.469751560955444	0.00157991885801819	0.469751560955444	0.00157991885801819	1	1	TRUE	8.53284291096128	8.45291248836572	8.35603373712971	8.56010351346474	8.52936027229696	8.59192994617235	8.47862402832746	8.44749654666539	8.47722398591068	8.50114850678514	8.44730230079944	8.42256520621772	8.45830817439571	8.45529844832169	8.46075484826596	8.50643056945362	8.44522595652522	8.5218673626834	8.38468447372048	8.38369997302136	8.44523009564108	8.36857630284484	8.44960264104366	8.48646500075344	8.40169019084816	8.42727931706325	8.38019696170445	8.48875599499519	8.50607347752202	8.47477672047773	8.52866507849998	8.50004912538329	8.45828766545842	8.5527036756761	8.51984851388218	8.55612665071345
ADNP (activity dependent neuroprotector homeobox)	-0.0909540340017446	-0.236710389940225	0.594897034825763	0.151384702540618	0.594897034825763	0.151384702540618	1	1	FALSE	4.37061766759703	3.92917554377284	4.04989210185101	4.07769590672712	4.23710477285782	4.51339599455373	4.14256047744001	4.20609617133546	4.24313589201192	3.47557780602926	3.8839237895265	4.39367017372119	4.16545374017978	4.20597891877535	4.31728959502446	4.22484292057127	4.17867480917774	NA	4.21754869459894	4.41824392991209	3.57780342690684	4.2821654741133	4.70871145610464	4.8887140294623	3.9245369997301	4.12985173887756	4.45397184798031	4.45587295724696	4.32517051237605	4.30524826333128	4.00343133375384	3.13318537698494	4.02978856266352	4.14536769080418	4.04227661341426	4.03081277764903
ADPGK (ADP dependent glucokinase)	-0.064226837348724	0.0356987764932256	0.516240822549256	0.402746063418033	0.516240822549256	0.402746063418033	1	1	FALSE	5.91962611390861	5.98533647837098	5.68272497460029	6.21008294512694	5.81422739587359	6.00609601449727	6.18735999191655	6.00887228762003	5.95479885875947	5.6844512859213	5.76324955433157	5.73521075117539	5.98972486969415	6.14054350349917	5.85048191128577	5.95246869620442	6.19350367679196	5.88144927563148	5.93225491651176	5.99972496004225	5.67433635386996	6.21124781962611	5.56754544764375	5.89646803811702	5.95711133051454	6.04727008326123	5.80606622608903	5.95071335289587	5.80120522727662	6.06440865662594	5.73200050102509	6.09774140854761	6.02851611096289	5.93045586632035	5.94815694491778	5.86011609554255
ADPRHL2 (ADP-ribosylserine hydrolase)	0.109081820837479	0.0255572523556918	0.352237118074825	0.433419169982736	0.352237118074825	0.433419169982736	1	1	FALSE	5.13093498710094	4.96369143666784	5.07420998244824	5.05522168916796	5.06735476159289	5.16245175450887	5.2683183564633	5.08954899680778	4.96443560021233	5.11631068788707	5.36170520504384	5.23158984900696	5.00213090911998	5.10333817070531	5.12407580675183	5.25163957179012	5.33414990781451	5.23296384438785	5.02901108665907	5.26224521616958	5.17753514829627	5.32643308261948	5.05069758419835	4.70051185108983	4.78351427719439	5.30967097380321	5.41691065916759	5.05934229745629	5.18279159854806	4.73925405655682	5.06056624540576	5.28532453319157	5.25949471276063	5.37022357771543	5.15113225438141	5.17841587438304
ADSL (adenylosuccinate lyase)	0.0668878478722378	0.0856190242974246	0.216297894871036	0.0430870006135147	0.216297894871036	0.0430870006135147	1	1	TRUE	6.67931118873496	6.7546336723743	6.76305298088277	6.84911105833678	6.79957952105246	6.84295369750944	6.82591279878497	6.8594478182907	6.87879889645616	6.73642899216726	6.85729679647068	6.86042901117643	6.80725186873131	6.95418467570253	6.90183230578549	6.9382387364839	6.86929154729845	6.92983832945663	6.69557630622205	6.75219998473219	6.67539254304278	6.76375680259295	6.72379061903511	6.76362403232193	6.86167007127248	6.749561083313	6.73657781776418	6.75341734172778	6.65093684521159	6.759715115997	6.9429132439827	6.96058121135347	6.86090073978559	6.9159869048938	6.83988402536546	6.80838505065609
ADSS (adenylosuccinate synthase 2)	0.0449002372531139	0.0613933994190974	0.220449266246037	0.0349140360245715	0.220449266246037	0.0349140360245715	1	1	TRUE	5.91185213866501	5.99710494447389	5.88121676624511	5.89562253838917	5.88409479471477	5.98313498609171	5.9394005558833	5.92384800977753	5.87171307081545	5.98845065583968	5.95204462563972	5.97678061882331	6.02408249098977	5.94606175107467	6.00059498899632	5.94688990335596	6.01495777801918	5.84222712759536	6.00595234615528	6.02180172161799	5.93533244556768	6.13774122096397	6.01326348472246	5.99583045285613	6.01340642687477	5.94504579663449	5.99277975841793	6.09529785058415	6.0755476056823	6.06046464967513	6.08150793773683	6.02622685036968	6.04417332640473	6.0618517859155	6.04138098854937	6.12724325366487
AFG3L2 (AFG3 like matrix AAA peptidase subunit 2)	-0.0592386681633733	-0.0592343038402854	0.0875637555337584	0.0338005684859993	0.0875637555337584	0.0338005684859993	1	1	TRUE	6.56321305429541	6.55574868050142	6.55361547162221	6.50766621877072	6.51044770935154	6.5758432585264	6.53265047386828	6.38371120357147	6.48819041747613	6.47535893005497	6.39826656188816	6.44700385513013	6.50532250259552	6.41214470249003	6.53363965454819	6.46264132083995	6.44042570426548	6.46313524270081	6.41221246296465	6.34935643058513	6.42774694935127	6.41198545284615	6.43704625851877	6.41135505835961	6.42148420647325	6.34879895961211	6.36540209350765	6.31828068311142	6.34548153787415	6.40565886803497	6.38672646496311	6.26975506161055	6.30108642054696	6.30319990085568	6.3573566997532	6.36473350090598
AGL (amylo-alpha-1, 6-glucosidase, 4-alpha-glucanotransferase)	-0.0172210622652654	0.129592263589303	0.627518881299987	0.00588224853610781	0.627518881299987	0.00588224853610781	1	1	TRUE	5.10171730169687	5.09050626135529	5.12766216635111	5.38240095895124	5.23948205884398	5.22033769463906	5.17184731357334	5.10780502076753	5.17283150669936	5.25145400617244	5.15366349111061	5.13700751207274	5.20430507696962	5.13233829298214	5.1992483068402	5.07484791590017	5.10705592422588	5.19968019621658	5.14955203769051	5.04311698772006	5.06228148429997	5.17109871733375	5.18219568980729	5.23467375308767	4.98771650672046	5.12034779277692	5.06884705286946	5.27090264916713	5.30243238543846	5.20001776515122	5.41769726917222	5.17994092845072	5.21140942522493	5.18316093839315	5.15440093270171	5.26619810091027
AGMAT (agmatinase)	-0.0173043156640011	-0.0142557192982975	0.546365917886973	0.371469885457988	0.546365917886973	0.371469885457988	1	1	FALSE	8.35078451988316	8.33886560661242	8.30946725880824	8.2831161414249	8.23911635704008	8.29643446356538	8.33446995224824	8.34433585891763	8.28070118509039	8.29904312953163	8.25138772695273	8.30390857625172	8.30325562119503	8.333893284597	8.34615911015865	8.25366787540769	8.28745844287517	8.24277873564481	8.11302845444674	8.20574438506276	8.17974988729563	8.25562819075785	8.2643534553399	8.16739305526502	8.25781210237543	8.24724871762597	8.15493453237523	8.19692665030269	8.20472274152565	8.27636173235621	8.19382101492691	8.13634008681058	8.08363887925071	8.20418963546043	8.24576659905427	8.17582396717241
AGPAT1 (1-acylglycerol-3-phosphate O-acyltransferase 1)	-0.470088961741247	0.0824951251680977	0.127559190652623	0.420389581984167	0.127559190652623	0.420389581984167	1	1	FALSE	4.5682328030213	4.7282960507908	4.23762490001616	4.90690983141416	4.35631990971172	NA	4.7315688502296	5.19044498195317	NA	4.42536530630776	4.52939619455876	NA	4.78870658882774	NA	4.48085319774037	2.83421162598414	4.04258305658464	4.32765862494476	4.55473004470848	NA	4.65077604549666	4.73698903777014	4.42367228594813	NA	NA	4.52202435312295	NA	4.65137321125878	4.4655370200567	4.72636259193624	4.75198851475288	NA	4.63122071794488	4.61188646720128	4.78256582689082	NA
AGPAT3 (1-acylglycerol-3-phosphate O-acyltransferase 3)	-0.0114708672596971	-0.156432203003316	0.699403676662792	0.0637106319270575	0.699403676662792	0.0637106319270575	1	1	FALSE	5.55961111511394	5.36189465987659	5.60472074617611	5.4245862262511	5.4882996940501	5.57112462168291	5.57000442603838	5.69340610855535	5.45646777259958	5.67849169083251	5.18584276442785	5.59169138350058	5.35884984621373	5.62921671559532	5.62921963041046	5.49096155597803	5.54629565576796	5.51630832228036	5.61493947933491	5.62673699034946	5.50678915950603	5.60290518812698	5.71717464804016	5.28244351182342	5.66769914760599	5.40152807638059	5.18635792916024	5.57844666414792	5.29823673484354	5.3942157218098	5.38834110173927	5.26043973133056	5.31214599452666	5.02469644009399	5.50074151467179	5.44142040013438
AGPAT5 (1-acylglycerol-3-phosphate O-acyltransferase 5)	0.117516306836419	0.0551492410597017	0.310723239284195	0.349222027217985	0.310723239284195	0.349222027217985	1	1	FALSE	5.0003380920316	5.14379746693219	4.78682633842142	5.16823285027301	4.99601356079827	5.26448388651831	5.07870802615219	5.30567144804261	5.12859448103311	5.2399669720477	5.20611571250237	5.24119952133825	5.18929876872219	5.41246992374704	5.35241602790199	5.07446262070454	4.99934162018327	5.21504174458313	5.46691745685535	4.99832189142526	5.21205566665616	5.12105685711978	4.89786965194585	4.81670721351521	5.21186493875427	4.95729245313033	5.09752652459504	5.41541728383969	5.017187015048	5.29684647875668	5.194232859096	5.11082674911061	4.80691174051725	5.10465116660105	5.01934608880481	5.31053644176048
AGPS (alkylglycerone phosphate synthase)	-0.0440594797491769	0.0750307483964717	0.700430629321412	0.449513323755745	0.700430629321412	0.449513323755745	1	1	FALSE	NA	3.47649834282713	3.02860627990023	2.52245755811521	3.05238633042526	NA	1.87848994035249	NA	3.32347095329899	NA	NA	2.15490719904767	2.74525884867386	3.02117054534529	2.94045995902599	3.00954066532436	3.14621530900708	NA	NA	2.8498872011305	NA	3.13813948091952	NA	2.17765951869595	3.39973165311797	3.01152963050804	NA	3.12849962698339	3.69033886827388	3.83012346328017	2.42365077449711	NA	NA	2.63161652863745	2.96116766842921	2.26754478679488
AGRN (agrin)	-0.0664005130310475	-0.014801293708362	0.399176235090715	0.4448410188673	0.399176235090715	0.4448410188673	1	1	FALSE	6.83842237920264	6.5646098592225	6.8304074563713	6.57128089420659	6.74609774369	6.73021876877003	6.75619602074022	6.6033770969612	6.72719892664574	6.78621734330208	6.5866236489259	6.61808591920836	6.53282966712557	6.73156341983729	6.62388002720406	6.69414194567193	6.64286471767196	6.55399783958366	6.82649764251687	6.57986650826463	6.68714469375751	6.77164792615751	6.73902447320284	6.65397717863634	6.24248627779573	6.69725951206668	6.54426435307368	6.6200526318456	6.52977722783475	6.61990888847147	6.66325921657942	6.70217268536555	6.642997530749	6.46306819700336	6.65482217071788	6.71289837352952
AGT (angiotensinogen)	0.0287347033474826	0.0663495677911485	0.382387279928586	0.0164964471621616	0.382387279928586	0.0164964471621616	1	1	TRUE	6.91455256476532	6.88665988161753	6.9256909145944	6.93757979967966	6.91153580074172	6.94044868287616	6.93866217984363	6.97353091948403	6.97611155453936	6.90072192756412	6.92951881008575	6.90607283669843	6.96985271353598	6.98336988084109	6.99997745771387	6.97248588352883	7.00182475642587	6.99956036187521	6.73359838492209	6.83066097439976	6.84118062630707	6.81920832780139	6.79449384775824	6.75652963658866	6.86062765254892	6.85443208121184	6.87930142178207	6.81662530416163	6.84827239492842	6.80526665610249	6.9701173976055	6.92319673061291	6.86624036711596	6.91860090523625	6.88852408870224	6.93033521897499
AGXT (alanine--glyoxylate aminotransferase)	-0.141392069126303	0.160628473425212	0.0126025782592534	0.00117342885200864	0.0126025782592534	0.00117342885200864	1	1	TRUE	5.78095832616318	5.80248276108277	5.7194956072278	5.97504315812934	5.86015831827957	5.70174033165289	5.82269446246683	5.80364035689067	5.67924361888907	5.56436902211781	5.62238865308586	5.63727115101873	5.7617666233665	5.76242323425005	5.60570470166394	5.6466033493105	5.65658217460619	5.61581940922582	5.32381318654304	5.20241772157518	5.37473695513793	5.1540160514264	5.09468789712292	5.26063919795398	5.36903717089293	5.22515151184127	5.33372426388791	5.46493940023876	5.33360620593289	5.44418997637925	5.49614273792787	5.39778585200011	5.50496672474959	5.39462046065686	5.39275360033665	5.35487525898649
AHCY (adenosylhomocysteinase)	0.0342574246899233	0.138192437407641	0.221365641082788	2.39045952928225e-07	0.221365641082788	2.39045952928225e-07	1	1	TRUE	9.38136341424406	9.34135870022793	9.4115258174003	9.36541477976951	9.40579882480739	9.47961456684833	9.40370017626389	9.38385114617142	9.46282737914085	9.33394470231296	9.39784787428582	9.45502919695931	9.45728031787655	9.45972053856995	9.45930865643364	9.43354580039508	9.44500863626378	9.5020859039859	9.34495495801682	9.34435139511957	9.36616919302051	9.36035330176462	9.37732333822188	9.39356206895171	9.39423544688553	9.36340327064513	9.36888181894747	9.50295111230004	9.52922750835064	9.49499754749646	9.48313255179677	9.49876744817272	9.51816725834989	9.48538657284077	9.51966573541064	9.52467099352407
AHCYL1 (adenosylhomocysteinase like 1)	0.0499044492274355	0.106828247354658	0.692238781712807	0.406151965788017	0.692238781712807	0.406151965788017	1	1	FALSE	4.02740179434502	NA	4.16228255602516	4.2507797097549	NA	NA	NA	NA	2.97205110938375	NA	NA	NA	4.19453624800743	4.00501366026333	3.92451799752336	3.48806506062445	NA	NA	NA	3.83061027435791	NA	NA	3.83687343503015	NA	3.99286811102781	3.7972931863499	NA	NA	NA	4.19636311233589	NA	3.45672731128183	4.40493036310851	3.91702113516832	3.88115557333595	NA
AHNAK (AHNAK nucleoprotein)	-0.0125559536953154	-0.0353674257529646	0.703966829840996	0.42703778598796	0.703966829840996	0.42703778598796	1	1	FALSE	4.58517287840829	4.53446008192673	4.51043663204432	4.30250184411232	4.43642172493426	4.06645089550988	4.38254275786869	4.12936545430626	4.31809987839888	4.32900157214771	4.31634127505677	4.4394236728416	4.10449601848856	4.39417798613083	4.59358085506095	4.2840328585113	4.11181589839363	4.57957842762046	4.56530470802725	4.17834814530773	NA	4.50422629852689	4.11743739555042	4.2081972843814	4.22672430139211	4.28067427797504	4.34840948700597	4.01594352559162	4.52169779381852	4.11222471559639	4.67470356612887	4.05334597259572	3.8376607284892	4.29128675503694	4.21479314068321	4.69302410572051
AHSA1 (activator of HSP90 ATPase activity 1)	-0.00716903008473264	0.0570274060230763	0.676288087636133	0.070389418194814	0.676288087636133	0.070389418194814	1	1	FALSE	7.91365537748694	7.88669645786053	7.94023136485608	7.93186621854131	8.04327340961981	7.99872016774719	7.87270565743652	7.88161568039529	7.88241073230381	7.84311077956894	7.92442654590273	7.89874043564663	7.96169277599156	7.9101270153503	7.97781797130614	7.92485406212361	7.90995306984273	7.93593113975227	7.94711089753892	7.89007575660637	7.91314073835621	7.90750361074441	7.88863367296184	7.86298443040365	7.99746742655295	7.99975765196333	8.01333942450429	7.93789165550151	7.9361491064471	7.93096200208354	8.03470543879974	8.05120894091477	8.10559427579519	7.96198789144612	8.01529795934185	7.95946299350982
AHSG (alpha 2-HS glycoprotein)	-0.0368272904706713	-0.0234981683830117	0.383264563222392	0.324727633938163	0.383264563222392	0.324727633938163	1	1	FALSE	6.79042018168104	6.79736322997546	6.78223817845331	6.7684887145529	6.793583802285	6.7135171163192	6.83068632375256	6.74713224673201	6.80365327124708	6.91363144485353	6.80259390991507	6.75599581419433	6.81084151235569	6.68997002548213	6.74172314315217	6.68654254681519	6.64542787095857	6.64891118303582	6.80743220722182	6.73759212875896	6.68099940717571	6.80482799402856	6.83632813392398	6.74405342774388	6.74057682517647	6.72067520654308	6.64633549365442	6.73948360338185	6.77516909263269	6.66733866437489	6.69133874020387	6.68265756445668	6.69767653219972	6.77676200178623	6.7450490486791	6.73186206106474
AIF1L (allograft inflammatory factor 1 like)	-0.28096845329025	-0.0698589952024376	0.273104552814127	0.42703778598796	0.273104552814127	0.42703778598796	1	1	FALSE	NA	3.31363767750885	3.44570022192044	3.75789798861213	NA	3.46721425769088	NA	3.136914849666	3.78579115521335	3.05964600260058	3.60606314515212	3.40232652732437	3.38970446693585	3.1038098121834	NA	3.50478562554484	3.2734711311472	2.28865386360517	NA	NA	3.6158046990906	NA	3.45798820176763	NA	3.24255982652205	3.35041238017385	NA	3.74522657373735	NA	3.07055248060482	NA	NA	3.29693308791805	2.94348817179543	3.46443302580812	3.5603603502528
AIFM1 (apoptosis inducing factor mitochondria associated 1)	0.00419168381411882	-0.114426879470491	0.683419275523541	2.81668821735184e-06	0.683419275523541	2.81668821735184e-06	1	1	TRUE	7.41545446805199	7.42766483135522	7.40324215450214	7.40612845656202	7.41666243352311	7.43031036601746	7.39102013163987	7.42286370543096	7.44170755532109	7.36550008104719	7.391767719956	7.42493887925637	7.51597573718215	7.47372198238369	7.45408539282536	7.41198545284615	7.34740876852366	7.40739524271035	7.40714027451395	7.42134955055969	7.40595833344815	7.44046224947005	7.42336807078178	7.42535019884153	7.40661319740598	7.3958511293886	7.40416231129386	7.25397036287004	7.29342566579327	7.27028598104879	7.34513908318942	7.30431937551188	7.31669787305754	7.34263474286114	7.27394475544964	7.29999556068746
AIG1 (androgen induced 1)	-0.156817935320991	0.0518361570115389	0.262158890677086	0.377921038143643	0.262158890677086	0.377921038143643	1	1	FALSE	4.9290713640476	4.8692249102851	5.25890329067885	NA	4.81033512904258	5.01829589156764	4.99698070847611	4.8265993302731	5.02774679385058	4.96856081888891	4.84531942648503	4.84245594859731	4.72596468603698	4.68454946918384	4.74409649583872	4.73825442699758	5.05826453685059	4.68547486873137	4.74812843014012	5.00737492992765	4.88344975490334	5.08526742655983	4.79001087801545	4.55385196818113	4.77681462992037	4.79036544078389	4.63481976075699	4.55473004470848	5.16879845809112	4.83848793298525	5.13596163948502	4.38676267192992	4.85164411432478	5.23221176320711	4.68040875541122	4.88760325214972
AIMP1 (aminoacyl tRNA synthetase complex interacting multifunctional protein 1)	-0.00391968581828876	0.00730845359795731	0.693875558365358	0.42703778598796	0.693875558365358	0.42703778598796	1	1	FALSE	7.77786021602505	7.6800781661513	7.74588940984964	7.76701910973141	7.80372429814102	7.7105929403557	7.78386913073637	7.79959894714621	7.78861393944768	7.75421943313514	7.78213986941	7.75958197323355	7.78294580587869	7.73720677458274	7.81187557578	7.74273384434726	7.74155462409223	7.70971108476016	7.7633916549422	7.8008287338357	7.78472644233485	7.83511561525822	7.75032511970838	7.8008998999203	7.70260213929171	7.72938282369371	7.754179339154	7.81668929624149	7.82731094394967	7.83752071250657	7.7386665203887	7.69588944771463	7.72267093819076	7.756402871654	7.79429888633402	7.79777823354087
AIP (aryl hydrocarbon receptor interacting protein)	-0.0432975992074158	0.0220295002830574	0.288995432121789	0.325241986067281	0.288995432121789	0.325241986067281	1	1	FALSE	6.52779913289031	6.60919794931807	6.57641632027955	6.53064042683524	6.43406605080236	6.38350558426365	6.56199203002041	6.50122893586577	6.50869168586411	6.37975090687605	6.48183010122034	6.455984709226	6.51995699079883	6.55453359846909	6.49827320997713	6.45750400568521	6.44246417615638	6.45356202486371	6.47894916165954	6.47660850857877	6.48774519058593	6.45306646072205	6.57295179995733	6.52999424688753	6.4354169076928	6.46581125447608	6.39400130141366	6.50669872705674	6.53981330489245	6.53304934327135	6.51090496966491	6.48977251294005	6.38734185985289	6.46755664433744	6.54032955611814	6.51734341638722
AK1 (adenylate kinase 1)	0.0011625141570991	0.0346060213768753	0.721900990457682	0.219111315950022	0.721900990457682	0.219111315950022	1	1	FALSE	6.68112594395608	6.83548200437474	6.76249499141326	6.6548794404064	6.62135007427243	6.62887126829757	6.67132168254606	6.56573120379601	6.65284497300198	6.75281548039066	6.64988845321096	6.75203937745242	6.70847696013947	6.71641479848729	6.62617919453859	6.56457480315681	6.68337363622785	6.63080150587439	6.60075144377509	6.67256677572886	6.63438271485635	6.65796863245496	6.61475106338468	6.67027384000084	6.60791763001306	6.65083634749006	6.65010393842307	6.70869766327937	6.73768676140986	6.6651226952658	6.70973175942069	6.59294881527385	6.69828794376315	6.64973041026389	6.62974274434896	6.67905778549329
AK2 (adenylate kinase 2)	-0.00427069844405321	-0.0817133698235417	0.69068973321655	0.0026742728006123	0.69068973321655	0.0026742728006123	1	1	TRUE	8.51308011282167	8.53280785348406	8.58429359641292	8.4582753599561	8.53357502801698	8.53095638774047	8.57460109555404	8.56202867578881	8.56627099710026	8.45458718692548	8.51441818749886	8.55711136144635	8.55290728582027	8.60777784971223	8.59290921018237	8.51183170338472	8.498366565754	8.52754347015458	8.50314993743243	8.47156548411745	8.52554038420027	8.42833504572134	8.53570695397442	8.49317896483219	8.48971953680615	8.4712443735187	8.38109298511651	8.40675773771071	8.43561192696135	8.36818776749636	8.37514806393166	8.35187121932355	8.40581371302674	8.38340189954895	8.39402102942122	8.44329997988704
AK3 (adenylate kinase 4)	-0.00454105656981499	-0.10839160344785	0.683419275523541	2.39972651795371e-05	0.683419275523541	2.39972651795371e-05	1	1	TRUE	8.32903835992487	8.37850295318536	8.33383962937432	8.26889283604316	8.30274400938524	8.31542584474028	8.26518838632941	8.32647892442307	8.30784742883848	8.37832954087534	8.31526732847333	8.28170752188806	8.32690131955047	8.30305465247789	8.30036628931959	8.32410852260361	8.27177114345534	8.28558254447224	8.36703027257488	8.3016333702397	8.23529146711915	8.31252904328334	8.30023814698577	8.27032803497668	8.25608600114874	8.2637058166043	8.24779462751735	8.18670853224479	8.15649774409863	8.18055069787574	8.11915901738176	8.19682340065457	8.1229056265328	8.20918527238557	8.2286022700078	8.17867978823759
AK4 (adenylate kinase 4)	-0.107761683813034	-0.0192689500045369	0.141395843293742	0.415308934282773	0.141395843293742	0.415308934282773	1	1	FALSE	7.01241223897987	7.08068963761504	7.07658047203346	6.97965955171582	7.04585793054569	7.0812224378105	7.00216242115062	7.06556154131452	6.96989874903647	6.87821035161651	6.70666868217975	6.81194619903391	7.05974462812534	7.15064090711739	6.77656462918302	6.94678933394884	6.99672768572814	7.01689740895177	6.88244741643173	6.89226958182554	6.56997253782192	6.89192948398312	6.89122474044901	6.73828145312163	6.73518366746583	6.83557042918804	6.86310836475883	6.85086191722524	6.94481160429904	6.69995411405475	6.86004406566847	6.82168470747112	6.7546336723743	6.72515490846971	6.67643667575754	6.79298545968466
AK6 (adenylate kinase 5)	0.00598559784200623	-0.0528959326923185	0.70530173573597	0.259827224586379	0.70530173573597	0.259827224586379	1	1	FALSE	5.53672123557058	5.75288504164389	5.76520055402827	5.56974018811081	5.64188989978138	5.73865976570827	5.53738615505364	5.78389400649308	5.66467056055015	5.58585489222255	5.63240782439347	5.78793389360408	5.60520391661432	5.6306995956473	5.73524866751461	5.8095404944656	5.64628364487956	5.61174485817663	5.80897704170729	5.70129675731069	5.71930941063101	5.78900928898539	5.83025532416768	5.80898476172502	5.78785816809184	5.87772707490581	5.79719200622008	5.80435047487805	5.61961549020013	5.77250593072702	5.64718497205416	5.66344994250748	5.92221212301283	5.93296824150275	5.82961112007531	5.45264814455622
AKAP1 (A-kinase anchoring protein 1)	0.0530674519305037	-0.112530457084613	0.310723239284195	0.0107522218755035	0.310723239284195	0.0107522218755035	1	1	TRUE	5.84552517700471	5.90299969486348	5.83861903161516	5.70506833020995	5.7293379544086	5.77074448999912	5.88049697336439	5.83990669441823	5.7800712050865	5.75305893010473	5.86577038150091	5.81922110355015	5.96647661213641	5.93892794468707	5.93401633093562	5.90414686766309	5.85863752070687	5.73012092705985	5.98526132750732	5.87825204811131	5.96550726061908	5.90970831099324	5.95370757284022	5.91041128113697	5.80273864904607	5.8783501527574	5.89345929330089	5.73506178448043	5.72071624252113	5.9143277222157	5.78150659863298	5.70554115777262	5.7373217155475	5.89868965436362	5.90982589640742	5.76163101060958
AKAP8L (A-kinase anchoring protein 8 like)	-0.292988678176371	-0.0976988421805377	0.281572592200004	0.339234343914489	0.281572592200004	0.339234343914489	1	1	FALSE	NA	4.7626730400694	NA	NA	4.76027418146369	NA	NA	NA	NA	NA	NA	NA	NA	NA	NA	NA	4.78767797761626	4.14929188756409	4.43528854729323	NA	NA	NA	NA	4.38216920876825	NA	4.51258087867397	NA	4.32704778089817	4.25750099080776	NA	NA	NA	NA	4.40454213081282	4.39349857507303	NA
AKR1B1 (aldo-keto reductase family 1 member B)	0.0144117107867064	0.0763768669626644	0.622611691820407	0.0312475340484677	0.622611691820407	0.0312475340484677	1	1	TRUE	8.03507949753885	8.06073375465724	8.0912872743722	8.12748367901995	8.19263310239675	8.09987376558251	8.12756106063223	8.14393926511844	8.17136697561622	7.93614321588831	8.09108624097087	8.09971599916091	8.15149355178749	8.19135537472995	8.14051794115869	8.19876915099273	8.21349309933452	8.15708919799127	8.14693518954407	8.16890273035792	8.17765373889891	8.21855354957754	8.21701739876469	8.15069675046205	8.23310193913871	8.23845250989315	8.24672159991484	8.20278990612401	8.26335371705319	8.17416170052478	8.28621119595608	8.30936720966229	8.34364321823176	8.27155640320235	8.32617778004974	8.30816607841164
AKR1C1 (aldo-keto reductase family 1 member C1)	0.115887079959746	0.244416989219721	0.221365641082788	0.00218152699826268	0.221365641082788	0.00218152699826268	1	1	TRUE	8.24008531194441	8.31197531446116	8.18120693161058	8.54010866041246	8.48918163864304	8.55078140964874	8.67766679470092	8.70053335155952	8.68616432606136	8.55215801248205	8.46866884009252	8.58249202565725	8.59895692601625	8.62013549779283	8.57280631703462	8.59438059359029	8.70807684962172	8.72301239639237	7.78775893554171	7.9122786057585	7.96715707699549	8.03919323984743	8.15041751212057	8.09829532446128	8.11808454267866	8.07127463909319	7.94423767235914	8.18643122611475	8.24252629181655	8.01855628715505	8.25116046079419	8.25647290283488	8.23159560870163	8.35890170044597	8.37955165336549	8.36325432060494
AKR1C2 (aldo-keto reductase family 1 member C2)	0.0345141457530601	0.327960121070298	0.499176656509697	2.65163882948955e-08	0.499176656509697	2.65163882948955e-08	1	1	TRUE	9.02516448385859	8.99098037954112	8.94465350297874	9.02183225182125	9.03110842860823	8.90156082482984	9.04374913423807	9.05924169725538	9.04482303877685	9.08349794263163	9.04469464952117	8.98667828692536	9.10162118913117	9.14693009971216	9.07577594777865	9.01510278314555	8.99821807329962	8.9212220815403	8.50372240076582	8.45653101892282	8.31710957075535	8.33718479060597	8.28436143845817	8.24409739362708	8.56602739184247	8.43090828767467	8.52493734903592	8.78324709737812	8.69607382146699	8.81360164466215	8.64753397708481	8.58521044262441	8.79046253928317	8.81991082603131	8.7360602444367	8.74442013835329
AKR1C3 (aldo-keto reductase family 1 member C3)	-0.0176228504564988	0.22483671004963	0.611062781435654	1.45044308020475e-06	0.611062781435654	1.45044308020475e-06	1	1	TRUE	7.42758941275145	7.41482051515336	7.51655101372373	7.49666207091601	7.52184381264396	7.44741389204674	7.56514778678603	7.48629604665282	7.4800469561079	7.59945913993899	7.4889487548464	7.44668632713815	7.50049933572399	7.51987209651443	7.38167272301271	7.42251895433474	7.49219769898576	7.34591082217834	7.01766585143339	7.05275279088278	6.97573335014378	7.10835717809042	6.90529072184429	6.97663858317333	7.03388547085333	7.05255718300397	7.15524326178157	7.2209296631874	7.28790626473415	7.08560523678396	7.25853776856735	7.24928414769819	7.27690604113032	7.33879876803763	7.2740286490558	7.30965824245872
AKT1S1 (AKT1 substrate 1)	0.22939077410141	-0.398202750027291	0.412279157751826	0.0838571949904778	0.412279157751826	0.0838571949904778	1	1	FALSE	2.58925294143678	NA	NA	2.93102301019712	2.87575451102268	NA	2.78976054593962	3.4258889340243	3.01757633224403	NA	3.49808488421416	3.08990825725284	2.96866034280775	3.36455842547989	3.1067101205455	2.73186097520863	3.41341806720972	NA	3.49378821528394	3.49966733255963	3.7809294639448	3.89437154996128	3.3631430361268	3.87655623644813	3.52027137056763	3.67038715697383	3.41058533253684	NA	3.39209756678308	NA	2.06053857749014	NA	NA	3.30774471763492	3.54604247824844	3.76350718437522
ALAD (aminolevulinate dehydratase)	0.0584691644874904	0.125183810270391	0.478854490011242	0.0825898449516358	0.478854490011242	0.0825898449516358	1	1	FALSE	4.60025191003981	4.67589494986338	4.92919448473284	4.86202481821776	4.8284944947764	4.9165291919756	4.60315154973222	4.84252131936102	4.58045304965938	5.00895293942694	4.77419668550881	4.81438122755514	4.8685880013282	4.71319540318647	4.84756603745144	4.85518243905351	4.7358145858455	4.7468609293898	4.66256441940904	4.43002427948928	4.56708297126829	4.83032632119242	4.86669042033579	4.74758074865223	4.64443315240625	4.67304754681734	4.65513426295618	4.73193263995936	4.90677036601214	4.78137020581408	4.48210609787611	5.00781443552187	4.73424354767855	4.8793528901036	4.76599612283265	4.91395210916196
ALB (albumin)	0.0465782863747549	0.0106103786283403	0.296240537999128	0.42551123952376	0.296240537999128	0.42551123952376	1	1	FALSE	10.7966723733808	10.7500621089889	10.8014497013257	10.6734504227135	10.7692179961265	10.7912361612731	10.7632040658985	10.714923768377	10.8472453071418	10.9657698576395	10.8557717322665	10.9313728111805	10.7515691637728	10.7514436359856	10.8202826922896	10.738320302288	10.7035662132206	10.8085700739554	10.9821451003908	10.9211417298619	11.0293217407908	10.8876775742562	10.9634452235444	10.9303159972652	10.8658183146766	10.90879039547	11.0039324604711	10.8555148026123	10.9553229758412	10.9641025651475	10.9550759116443	10.9438554124454	10.9770008037102	10.9859273010483	10.9728434054622	10.9784387664707
ALD (ATP binding cassette subfamily D member 1)	-0.00550352521612643	0.0419802119949367	0.71323251372576	0.358259051859279	0.71323251372576	0.358259051859279	1	1	FALSE	6.10100917480693	6.27548947976239	6.22674163877935	6.06842790502718	6.19020198177111	6.18329991277487	6.20491148232224	6.09815002109201	6.23775872593669	5.86263487816669	6.11618174640549	6.08662456166592	6.21402763781343	6.36666841951266	6.3194481358797	6.14255639320996	6.26647548459702	6.16184133807675	5.99009488492209	5.97309921617493	6.26001247888499	6.28107690444129	6.16759477107312	6.05502858562083	6.1011583936479	5.93175632444289	6.1128314703946	5.87039184692742	5.92014321019203	6.00633617805623	6.26681464487001	6.17007327081336	6.25674838907925	6.13783956697754	6.21872886720382	6.40339896343741
ALDH16A1 (aldehyde dehydrogenase 16 family member A1)	-0.00697194165405977	0.176601194035806	0.681995849996751	6.45039954759231e-06	0.681995849996751	6.45039954759231e-06	1	1	TRUE	5.48980622401244	5.31922772953165	5.45466943160474	5.34846260309846	5.38577268766725	5.36100681404266	5.4731504791144	5.33890927280892	5.35804454810502	5.39633762240986	5.36144905062098	5.44090238035181	5.33169805172623	5.45356367097253	5.37702654792165	5.38033118422035	5.36533559817248	5.3596582087031	5.19753911293869	5.23702826775156	5.10119201829816	5.22271570337652	5.34828908328912	5.21627636036376	5.25681819573226	5.31044919121494	5.10803929513847	5.42141856328544	5.41005272675728	5.41435882215975	5.45774202067717	5.39235177225177	5.40446719676309	5.38652817260161	5.3806428786635	5.32019582126613
ALDH18A1 (aldehyde dehydrogenase 18 family member A1)	-0.0784659138588518	0.114101409198381	0.463322575338961	0.172890846219374	0.463322575338961	0.172890846219374	1	1	FALSE	6.07591122475895	5.89621855821453	5.90951871432562	5.75870292269169	5.98872785337956	5.71948191712006	5.9123265155323	5.73503740664766	5.67788592071749	5.82135817082024	5.81461707094698	5.88198023550721	5.80442792115386	5.97175735585876	5.98294339312451	5.71860821959949	5.59714676188226	5.37477867976489	5.96189646997496	5.95777997795018	5.71230963406191	5.50394337444813	5.9880370326237	5.71784912491452	5.63569925907837	5.83155047023346	5.61059672197656	6.01155825445125	6.02540979999214	5.86524827061905	5.98792565226266	5.77999506573262	5.56667513883731	5.84251377673176	5.78379711954896	6.08345166987148
ALDH1A3 (aldehyde dehydrogenase 1 family member A3)	-0.168821018100019	-0.130080233269491	0.133938358413208	0.124274227593907	0.133938358413208	0.124274227593907	1	1	FALSE	6.83817022150618	6.64718497205416	6.64875303298957	7.02255646081479	7.12588869370514	6.95828590092326	6.75888943272096	6.90077022265294	6.79746699205916	6.50995706134932	6.72738955399914	6.7652827831323	6.57244254553078	6.68365435169682	6.53757097309195	6.79982556558127	6.76863426957258	6.81381966257185	6.50551941332497	6.11162813739106	6.48942893613778	6.57288663754546	6.1729694801166	6.23725394614705	6.68763462789439	6.54574910726476	6.65901117119815	6.32589365788158	6.17364515933169	6.44366300564999	6.45801938170844	6.22891294349299	6.39391895551252	6.26417608755176	6.09615430483928	6.42697586162658
ALDH1B1 (aldehyde dehydrogenase 1 family member B1)	-0.224136295279651	-0.212634206191522	0.0149793201283934	0.00686155258848633	0.0149793201283934	0.00686155258848633	1	1	TRUE	8.35842263703929	8.16735792773851	8.30163794252365	8.56690646093418	8.60989159693246	8.6205974065612	8.46707157260266	8.41787360676448	8.41214216141032	8.2945380442576	8.23258881209213	8.21337644643274	8.23945055293832	8.13986850580709	8.23509037995893	8.14123862551119	8.16778441842165	8.24073886957023	8.30868487140649	8.25578395699006	8.3626934295467	8.38249001721628	8.43944029595458	8.51268911340089	8.19111845143524	8.16624846154944	8.14250023387437	8.09878482593281	8.22928989391687	8.27563101228826	8.22468184828593	7.97769778654246	8.23091388514904	8.13374331714717	7.89451464427313	7.78268376211469
ALDH1L1 (aldehyde dehydrogenase 1 family member L1)	-0.123424083463153	0.11284617683234	0.28297641338868	0.171604424790866	0.28297641338868	0.171604424790866	1	1	FALSE	5.10459665700329	4.95882411956068	5.07415431044334	4.90756850298198	5.11962178113503	4.93584630056803	5.13345255757738	5.02626890819055	4.96080359280653	4.96956956290638	4.97764169689286	4.86158819420371	5.06978378415751	4.87375907167714	4.91491845697545	4.78959885005233	4.76638844189926	4.88707192033382	4.72991706884921	4.43202402399078	4.31034739224222	4.44273785569348	5.06550338041795	4.40146663876986	4.62723327649088	4.5334636767204	4.52257054672324	4.71194086175719	4.69421160776789	4.5865365837767	4.21462220064855	4.77484502974406	4.60856088854723	4.72812187339471	4.89357093014274	4.86846947561002
ALDH2 (aldehyde dehydrogenase 2 family member)	-0.0121574009819274	-0.0893256870228508	0.539398395489978	3.55932460361429e-05	0.539398395489978	3.55932460361429e-05	1	1	TRUE	8.657725741272	8.67641904465374	8.71458554142454	8.6336164760761	8.70260560211025	8.65531962523884	8.69620947767177	8.66404899952131	8.68759264005857	8.64183138975673	8.68097831663326	8.68543912567974	8.67278950578415	8.70998327739552	8.68949136727446	8.60562766912371	8.6452909576617	8.64727492988049	8.59576844259145	8.58568742310069	8.60577210176273	8.52998878277964	8.57902925596598	8.58680226614643	8.56793326582739	8.58859097070733	8.61680244176357	8.49760039100823	8.54262951139388	8.51113591805453	8.45821793289077	8.52278551450075	8.50327717113858	8.46005036931581	8.50653371289197	8.45021324624504
ALDH3A2 (aldehyde dehydrogenase 3 family member A2)	0.0580481029133963	-0.0389993773723079	0.41455531421568	0.32931096021848	0.41455531421568	0.32931096021848	1	1	FALSE	6.7027129453625	6.66109399128492	6.67704305457071	6.72109918870718	6.74018551997544	6.72451385311995	6.6129318786694	6.66344424956128	6.45497862964842	6.66029545683582	6.83010317592004	6.58432968006418	6.63597925079624	6.69189702631687	6.80410520090679	6.71215553172805	6.79006823966561	6.77150267488676	6.6430206274274	6.52601088980553	6.68974643849356	6.71413559385633	6.75747668514778	6.70989714603975	6.49437880648314	6.66033824667366	6.72059313108514	6.67643667575754	6.53982726005749	6.78841165604115	6.44785356021218	6.46176591147608	6.80589861103049	6.75878285851386	6.45684720895586	6.62877942661686
ALDH4A1 (aldehyde dehydrogenase 4 family member A1)	-0.0695992175574597	-0.0184924287532462	0.00247330105706412	0.23053639620282	0.00247330105706412	0.23053639620282	1	1	TRUE	8.56925942431756	8.58931781830631	8.54688674492026	8.55346418563518	8.58182573986863	8.54393660521715	8.55468477236122	8.52394610087154	8.55599249412458	8.51291424722135	8.51075230197431	8.46411686003769	8.5031698184387	8.50851580744235	8.49806732716998	8.43198225166361	8.47545378038753	8.48794853326979	8.38851675894796	8.36950574368549	8.35844901163975	8.36770304302393	8.3627021951467	8.35924441883973	8.30831627451766	8.32338358075225	8.34130532193928	8.37910106570026	8.37702394422781	8.3154032006256	8.28083571314017	8.28030216606335	8.34257252305707	8.33643514854359	8.34790478656825	8.35311594178744
ALDH5A1 (aldehyde dehydrogenase 5 family member A1)	-0.052281904563375	-0.0324457264917826	0.118092628604359	0.172890846219374	0.118092628604359	0.172890846219374	1	1	FALSE	6.7189369453294	6.67698665798958	6.74796468442527	6.61690901312025	6.71612666423817	6.60369458396038	6.61988101820053	6.65725412985468	6.63875591423671	6.6055343357278	6.62630917147244	6.60757000316737	6.68282608391031	6.61329442559061	6.61920463235239	6.60733179343607	6.56596420000997	6.59793782461764	6.53792501211609	6.57242435454761	6.5092587873374	6.43123181466509	6.52921657430465	6.51115489846984	6.4587888203943	6.4522280594309	6.47373009869733	6.46925759002318	6.48912382272563	6.49720677016304	6.45326898756741	6.41139912714375	6.45313232623036	6.45458389704078	6.40708927546694	6.54888508517604
ALDH6A1 (aldehyde dehydrogenase 6 family member A1)	-0.11321651668438	0.115293189354159	0.00084177257537197	0.000132873993699252	0.00084177257537197	0.000132873993699252	1	1	TRUE	7.11670783841836	7.10212268970416	7.05198107241094	7.15409911344251	7.01689740895177	7.08468085111396	7.06046897304346	7.10520662775335	7.02624677264819	6.96599201779155	6.96134550403326	6.9121468456763	6.9537192113728	6.97200330380836	7.03145033736953	6.92383850416691	6.9996618287188	6.97930514438977	6.57442550270801	6.46477607306679	6.53331571414826	6.5041134534393	6.56957615401711	6.44397788552057	6.60456953690769	6.54270688719589	6.52687165091109	6.62027555242261	6.65008957374355	6.65963918701565	6.66591856302991	6.66344424956128	6.52931029200996	6.65616740773473	6.69556238724472	6.66156434933973
ALDH7A1 (aldehyde dehydrogenase 7 family member A1)	-0.00244219618813021	0.0800284598674693	0.703372261781533	0.000815485013999411	0.703372261781533	0.000815485013999411	1	1	TRUE	8.01302670562445	8.00472047648167	7.97284196980837	7.99883297391817	7.9939516893663	7.8771982288686	7.96161175334448	8.01154595517024	7.99431383292199	7.97841302451492	7.99333470429383	7.95563828456078	8.04343747031225	8.0060174476454	8.0177493531326	7.97711388951688	7.920686319133	7.91367332670146	7.85822349675665	7.7995212412017	7.80773486759114	7.84525794655064	7.82031939492035	7.82558848976217	7.76984445390085	7.78561593708862	7.79862732188664	7.9259460283604	7.90116859546033	7.89852278899042	7.87055583319055	7.88421937144672	7.85976460539223	7.90352037372338	7.91200309367928	7.87528859822269
ALDOC (aldolase, fructose-bisphosphate C)	0.0638504610368328	0.136734102850389	0.382387279928586	0.0254097890174245	0.382387279928586	0.0254097890174245	1	1	TRUE	8.62384857644317	8.40125500030437	8.51770087908706	8.32913256824775	8.46606422214993	8.0202910576757	8.48901300240726	8.34505035110003	8.44857888505586	8.56256680330277	8.47182963545572	8.47185807963841	8.57669974294274	8.53767657277034	8.48775162083293	8.31991142140358	8.45005649389084	8.33723832156529	8.53702809981323	8.51554215807831	8.52257760821743	8.61366793047976	8.59254299840123	8.54331414313335	8.53632882037235	8.46597446450407	8.48426705261196	8.7380719874166	8.67033758189333	8.61611137437616	8.72247285539735	8.65202392658435	8.51066923763645	8.67554779978432	8.76770775963824	8.6889076785384
ALG1 (ALG1 chitobiosyldiphosphodolichol beta-mannosyltransferase)	-0.00649893801421984	0.0819977183068148	0.703966829840996	0.146824362174006	0.703966829840996	0.146824362174006	1	1	FALSE	5.11715891869967	5.13710180841195	5.13999330190336	5.35200633690754	5.32598357601206	5.33040422706476	5.06506817634095	5.3073629466545	5.16203275056206	5.32229954103875	5.2247966261871	5.05462276697534	5.20990949708165	5.128474881423	5.22344185782288	5.20439507580592	5.15827238884451	5.35240896524973	5.03704391340522	4.99008353617248	5.05407570774207	5.16919946402831	5.17909697240912	5.07214868614029	5.37101862202598	5.04618544608809	5.21735481368244	5.06223830431718	5.19972730360062	5.34186836341893	5.27209039378646	5.11604447345404	5.36948393268696	5.28060747193272	5.11599455277856	5.11613183047984
ALG11 (ALG11 alpha-1,2-mannosyltransferase)	0.0255150649166575	0.249400915518271	0.661382810546738	0.00695329627978766	0.661382810546738	0.00695329627978766	1	1	TRUE	4.82261289234594	4.53103205205741	4.35902210054302	4.86944702169432	4.78359285007755	4.51078473532224	4.60302689008152	4.3805701559832	4.59963319996558	4.66931595604805	4.60494901249971	4.57325938741868	4.40008701692468	4.57888438464214	4.63776092962643	4.78966144415855	4.76291217532804	4.67252717567441	4.35390194708289	4.27789550567118	4.30081927275683	4.43619516060003	4.40473966556234	4.36261015369037	4.1217945774892	4.63952738764382	4.68489165575527	4.67602475688952	4.43668822566531	4.60106059228895	4.50594172795679	4.88034268529936	4.8167839993109	4.62301817464965	4.54420097368216	4.74292243017374
ALG2 (programmed cell death 6)	0.0889365267251494	0.0238564578404351	0.434806905686801	0.439763643064854	0.434806905686801	0.439763643064854	1	1	FALSE	4.26119229129175	4.47075159397581	4.20366318334344	4.50062361684115	4.53528782029795	4.63290216393418	4.41189396105783	4.59033853317909	4.53664353806565	4.91332507207639	4.63308241032793	4.52674491651831	4.40557037772011	4.4588609854885	4.42545259079291	4.70112206248402	4.64069611464098	4.23887091246404	4.35446626585907	4.51318752037086	4.23859581210741	4.3494289744581	4.53073249172427	4.57748925378772	4.16333770822547	4.61790378930315	4.40375172123771	4.38088179880633	4.58798298496637	4.238473528442	4.5555585079423	4.41971416157266	4.10774644623008	4.76114695525975	4.50094223746041	4.41115503695776
ALG3 (ALG3 alpha-1,3- mannosyltransferase)	-0.255780056658577	0.108507892580232	0.265123828309967	0.370394794028148	0.265123828309967	0.370394794028148	1	1	FALSE	3.17207141656815	3.31567345758458	3.55474846017207	3.78240856492737	3.40266761094833	3.83349733685984	3.67648181040143	3.2334739619951	NA	NA	3.12886086383788	3.16817988840079	3.13300942181988	NA	3.34660237529899	NA	3.08241647412564	3.58451760115801	2.85287378009688	NA	NA	NA	2.98652743841238	NA	2.99667255702785	3.34309508603059	3.28812080063592	NA	3.34844489795159	NA	3.80133458378624	3.37165643289017	NA	2.82316645897748	NA	2.66522675149931
ALG5 (ALG5 dolichyl-phosphate beta-glucosyltransferase)	0.0819092264439303	0.209190507387729	0.582173501915581	0.138932402562077	0.582173501915581	0.138932402562077	1	1	FALSE	5.62420327203048	5.32488259239487	5.38281939856156	5.4107820416341	5.60559804012837	5.65531747832169	5.55697193353796	5.68034405028465	5.1080100129225	5.56101446599662	5.29811573675506	5.7218210393507	NA	5.68554495057595	5.66003869115359	5.67054861828347	5.57795142707237	5.34595338886696	5.1549274460067	5.14105261097138	4.44228667136906	5.51143324920923	5.34224538051672	4.97252723999477	5.82926607361958	5.55860438688641	5.32537202217936	5.06195328401327	5.49665727792781	5.64724542433163	5.7078422504764	5.60720009539752	5.57545453564792	5.5494781950371	4.94806347433734	5.56653511007377
ALG8 (ALG8 alpha-1,3-glucosyltransferase)	-0.059593231660539	-0.119844465004082	0.551555606060952	0.182034642957956	0.551555606060952	0.182034642957956	1	1	FALSE	4.63045789404154	4.72438833660212	4.65305428301113	4.89533655529338	4.7467319686054	4.71986792834437	4.74712418853629	4.74165034533331	4.74643638998839	4.55870845822417	4.82635526761582	4.69286792944888	4.70580100868768	4.65086219042995	4.36089096777204	4.76174269262979	4.89885650043903	4.61262378956373	4.88080305163819	4.6296888388653	4.58947587791185	4.81941783579568	4.88957088709043	4.82510379805136	4.78012108731209	4.795855243668	5.0331366366983	4.13360462289506	4.82194486346152	4.51417908292636	5.0709559896419	4.6897520285906	4.71791216964443	4.95133134678031	4.57994040449934	NA
ALOX5AP (arachidonate 5-lipoxygenase activating protein)	-0.00105441119920676	0.0469724125568843	0.725868220459794	0.389131546631098	0.725868220459794	0.389131546631098	1	1	FALSE	5.43470828248142	5.60321387551847	5.52445238858571	5.85575803050669	5.64164428622101	5.72643616525098	NA	5.63444806236231	NA	5.7726537199909	5.52935246299125	5.48561037267559	5.61909015825449	5.74099499961002	5.47429974983363	5.8645823669894	NA	5.55716498397718	5.47376094027275	5.08354953235006	5.80063333253402	NA	NA	5.35541805354161	5.61556637400119	5.46561537806726	5.59352707521942	5.39042350169078	NA	5.43755068425242	5.74077648486523	5.46456698730208	NA	5.75592640277271	5.58255299237853	5.34508052062275
ALYREF (Aly/REF export factor)	0.0764206109577385	-0.155372922111192	0.100708845645107	0.000134914114314535	0.100708845645107	0.000134914114314535	1	1	TRUE	8.19304725765498	8.22507244161816	8.25746327575538	8.24953067147086	8.0799753767206	8.19453526308173	8.17225247436613	8.23034713730545	8.19124678971627	8.30731011733118	8.30798855376075	8.23454443062574	8.37479606466997	8.33341031574017	8.27136497733673	8.24581887913765	8.19572653162549	8.21029631608152	8.45301952971277	8.39271668490367	8.37914873066678	8.37633379969072	8.41698326131709	8.31157123063105	8.31404390292303	8.33825949026652	8.29973919876243	8.32802859878979	8.24812207432605	8.23682264017342	8.11608919259236	8.21405678876242	8.042069727471	8.23250727043012	8.26835485301301	8.19740838431516
AMBP (alpha-1-microglobulin/bikunin precursor)	-0.0840179436359836	0.0383759664000968	0.423105589422291	0.389988158846062	0.423105589422291	0.389988158846062	1	1	FALSE	5.53398376154352	5.50268384815345	5.58404549687663	5.73979950811084	5.49020427615519	5.38843754363881	5.50282066812821	5.51023406057081	5.49607880709938	5.69032210473802	5.64125121752889	5.02007543693382	5.61018033377434	5.24334919124109	5.35615437680065	5.3373578668701	5.62555981775349	5.4678761319126	5.42550630169759	5.40328135833385	5.58539223960874	5.46399511365514	5.31125242397218	5.16574314579797	5.30545257489698	5.6092969567075	5.46555660995833	5.4903519127363	5.18379614059644	5.30094370390955	5.63085391404532	5.37578318354958	5.49100325899559	5.47251051647553	5.48905476178759	5.64656303013323
AMDHD2 (amidohydrolase domain containing 2)	-0.0297435014566159	0.121420480003271	0.598249061970339	0.0501476296011179	0.598249061970339	0.0501476296011179	1	1	FALSE	5.4671033722158	5.49097438780414	5.29638031473679	5.54527341068642	5.43010793638993	5.51438110126739	5.56679384823061	5.40394936423287	5.47561022927557	5.27745293436727	5.35775607875067	5.36418369267072	5.50871069846333	5.58529909029677	5.54794331129035	5.46101116047727	5.42136806649308	5.3991574189205	5.32517411101222	5.10847845707252	5.26816487368752	5.33828891061605	5.11641050563618	5.32820457246568	5.1682408746295	5.06324837736208	5.2191878853663	5.36132622072433	5.4280016529923	5.45554422477574	5.25817592352036	5.23837798711602	5.19691780062238	5.36084181805888	5.12932835807661	5.59966890199087
AMPD2 (adenosine monophosphate deaminase 2)	0.0719220320489115	0.0131655741013422	0.377594269360397	0.453100666337799	0.377594269360397	0.453100666337799	1	1	FALSE	4.81804270359972	5.1646897520525	4.98132752630767	5.18084405136257	5.13076616921084	5.25915194351271	5.13336624310422	5.26994576642951	5.21244093794737	5.09106931056344	5.285442909687	5.05264629654888	5.28240273631226	5.22065498903329	5.28729867071519	5.21635785441676	5.16916337805799	5.19283723663248	5.32887235886264	5.08715305288074	5.08273664688483	4.93380866199012	5.02289152723632	5.2509767278133	5.06029819014234	5.16736595696284	5.07065122196868	5.25274489674268	5.04251739567042	4.92974366442766	5.31234933164972	5.14347505372169	5.15639661659767	5.00927102203888	5.11376716560225	5.16297936520291
ANAPC1 (anaphase promoting complex subunit 1)	-0.15696104729197	-0.0518856278091221	0.469385656824263	0.431672947720298	0.469385656824263	0.431672947720298	1	1	FALSE	3.94447430053479	3.67587237353612	4.26923516947835	4.08114359578632	3.79283453410203	3.91440187629087	4.07510472220949	3.59404686306241	4.16497931095244	NA	4.09377142695575	3.72299054548792	4.11903240592133	3.40405839705479	2.56053399493436	4.29149305325927	4.09057400822714	4.02816245289282	NA	4.11676397129772	3.8639780843587	4.02235005667253	4.31130692582925	3.51519520095097	3.88198757459705	4.07776425781905	3.72995512456862	3.79762521486994	4.10815641805936	4.20489974786305	3.69690634076162	3.70931269511191	3.93329880235178	3.95788674710853	3.79382306985866	3.79033415933865
ANAPC5 (anaphase promoting complex subunit 5)	-0.0614315238819193	0.0742156474803509	0.528990848067066	0.296607816687486	0.528990848067066	0.296607816687486	1	1	FALSE	4.71731450452384	4.66205734800643	4.80454408277292	4.6458342107585	4.74092756031863	NA	4.9036408744577	4.60828291775125	4.70948364393766	4.83622207921435	4.75600382298963	4.58840282987061	4.98663847173085	4.52554273319505	4.90274893059778	4.60234997824708	4.33758979219377	4.42771343236642	NA	4.67073271877983	4.7135638549938	4.34592855845123	4.99533978985866	4.57545151015641	4.6378420603241	NA	4.41090412344701	4.6494545119939	4.66860137997186	4.64708997049997	4.73801657527251	4.60601575277523	4.80871453652144	4.72868243181607	4.77609872275319	4.63781888059032
ANAPC7 (anaphase promoting complex subunit 7)	-0.0762883248685566	-0.132918797931401	0.423105589422291	0.0891839219511585	0.423105589422291	0.0891839219511585	1	1	FALSE	4.16021027985079	4.19297528206265	4.1495113923254	4.25735766836318	4.52629421515854	4.30680176394881	3.98481717429359	4.28193558914247	4.05667022618442	4.01547972827985	3.99599999804396	4.34106064617679	4.17916068443178	4.31186635917966	4.06585661788513	3.93066165321491	4.21649366760952	4.17339931269124	4.36733611621743	4.31121972186961	4.37611670485551	4.12719578297864	4.30830262097233	4.20460244305634	4.36587447213136	4.35614381022528	4.2384505991008	4.34908214639109	4.15137989494265	4.10099446225435	4.11233315786157	4.48375129783271	3.98702975054898	4.08271961820804	3.94253327198194	4.24914949000336
ANKRD13B (ankyrin repeat domain 13B)	0.00916248083820362	NA	0.716690752689585	1	0.716690752689585	NA	1	1	FALSE	3.35133150589932	NA	3.5314313691031	3.08359633379763	2.75355105460065	NA	3.54157678827838	3.44063333516153	3.09235122675511	3.25216735653507	3.05569370767112	3.2434162216291	3.06603578822015	3.21007398090753	NA	3.46770987679961	3.56351204770056	NA	NA	NA	NA	NA	NA	NA	NA	NA	NA	NA	NA	NA	NA	3.15110058580157	NA	NA	NA	NA
ANKRD17 (ankyrin repeat domain 17)	-0.168483184359789	-0.0775214415769008	0.348039966854774	0.365218117427186	0.348039966854774	0.365218117427186	1	1	FALSE	3.59081756331295	3.82480857790486	3.73315907543968	3.11959190311529	3.49990965120073	3.88461745633567	3.14883325873289	3.87707672640934	3.60581431780322	3.4229729995545	3.41059889954259	3.82411610056553	3.56492684931152	3.67146322453611	3.42090004545458	3.32414813625689	3.19829140773746	2.93086220805735	3.70033983579614	3.744021125829	4.05999548723148	3.74663524045151	3.49391627726393	4.11453360829505	3.62143066779045	4.0801118598616	3.22006058538064	3.37917732889081	3.61483938642523	3.66614303204624	3.66241060759049	3.76442047072846	3.3922624619208	3.90511017357201	3.93238249058586	3.76660576194779
ANKRD28 (ankyrin repeat domain 28)	0.0829160506615295	0.0681305843847447	0.564643590507506	0.377408758956111	0.564643590507506	0.377408758956111	1	1	FALSE	4.16757470111194	4.13580571902994	3.49636008155636	3.87645800973397	NA	4.12327716588044	4.35397249900263	3.40098870135458	4.02741948863444	4.10501590859901	3.64628940594657	3.9469834499992	3.80788037954855	4.31466027658178	4.01931050141372	4.12209287411239	4.00459127697631	4.30900879486858	3.8479868878046	3.63732042621168	3.94045807967381	3.9980871615353	3.63461650006291	3.7839804136838	3.90090544030141	4.13304560126997	3.59502618406585	3.81935140972563	3.78469242135357	3.38487870371017	3.65395425670272	4.19109673151967	4.03901553143359	4.18105483127527	3.98635632115685	4.04420174719457
ANKRD35 (ankyrin repeat domain 35)	-0.0635092311329138	0.114207546589712	0.622611691820407	0.292619834374684	0.622611691820407	0.292619834374684	1	1	FALSE	4.82580088861511	4.64860924517454	4.78590098259053	4.5783289097613	4.00796688577575	4.8646071272726	4.36884516043105	NA	4.28477321469253	NA	4.56273697774505	4.63682179955641	4.63257650045075	4.9656919492247	4.467168599998	4.383075243983	4.03704830753187	4.17163918676033	4.65790862784842	4.59981170125763	4.90438293710657	4.611172380044	3.89173024658012	4.54633887675812	4.79506558265962	4.33371710913533	4.42827641439251	4.59735239052724	4.8856426906647	4.54181836325375	4.48595485996189	4.62300061033145	4.69627764879475	4.49465881266387	4.62862780216015	4.84293861673192
ANKS1A (ankyrin repeat and sterile alpha motif domain containing 1A)	0.29574247927937	0.191262829812456	0.306624473967126	0.27339308147081	0.306624473967126	0.27339308147081	1	1	FALSE	4.11108975371249	4.60210644982441	4.32394645542167	4.36243482038426	3.6610882890344	2.407388104214	4.45205504764311	4.13861790305405	NA	NA	4.2687637384108	4.14463377288515	3.95454065455719	4.46816621750166	4.47896533553395	4.4469641679528	4.32620654879507	4.33642622188672	4.538432627	4.01752110370495	4.19268339902047	4.55005104628121	4.47855122724326	4.17795764509956	3.80714880804327	4.18282734524641	4.61751007513592	4.45438649022886	4.57852818078568	4.61046384518116	4.46637261950102	4.63735520768755	NA	4.5982401313922	4.37074319574823	4.09195365844164
ANKZF1 (ankyrin repeat and zinc finger peptidyl tRNA hydrolase 1)	0.128249986001483	0.0890039746670342	0.435525228302771	0.347023170211443	0.435525228302771	0.347023170211443	1	1	FALSE	4.21271718028181	4.25799873711793	3.56833618213375	3.88761299952937	4.2507797097549	4.11375049928168	3.96131771866508	3.76249764901743	3.98088444445973	4.38099258892232	3.98198048136436	4.02552496789589	3.97184700529469	4.42105494692424	3.8952444469733	4.19526884644355	NA	4.15043782218611	4.24630166745966	4.10852445677817	3.89781158100728	4.43221114917122	NA	4.25529677754855	4.27808885555659	4.04526821513853	4.22354611595282	4.15071401069491	4.56277360459622	4.65314602577132	NA	4.15941928877674	3.68229237143083	4.05855894497227	NA	4.65729129271316
ANLN (anillin, actin binding protein)	-0.262814495364758	-0.000151950973770069	0.107854369700508	0.503520326359139	0.107854369700508	0.503520326359139	1	1	FALSE	5.37045376718213	NA	5.66323928853507	NA	5.51765364239942	5.56014326500596	5.3385919944397	NA	5.40509039338144	5.20944166805417	NA	5.36716834716174	NA	4.97566686761061	5.28324025641459	5.21902521209233	5.22374302742174	NA	5.22213992761045	5.11813127561393	NA	5.15714479229948	NA	5.38296807101785	NA	NA	5.47348171881866	NA	NA	5.35511848439647	4.77038507155879	NA	5.61387048144698	5.38075022449221	5.34262229911499	5.16098067558037
ANO6 (anoctamin 6)	-0.254544539734889	0.039041074566649	0.0724481309898092	0.414389881680983	0.0724481309898092	0.414389881680983	1	1	FALSE	3.97101926033736	4.20695573238728	4.13578930537015	4.54984780252016	4.23678342414486	3.94339627376167	4.01746765471855	4.14242977634341	3.75374357936841	3.80195533363234	3.85433483020201	3.50078930834503	3.79217860507776	4.10374100577359	3.97290398875363	4.00819104806498	3.99551165395224	3.63692617753628	3.77255079692537	4.24731233862957	3.94643143710372	3.91096286083022	3.77697776493677	4.13832300405648	3.94945089008132	3.6846055709054	3.82341309982195	3.68469532912238	NA	4.17255152008151	4.14819386251612	3.72690749043379	4.23128647258664	3.94053325185168	3.80878660152487	3.93273208023024
ANP32A (acidic nuclear phosphoprotein 32 family member A)	-0.0231695013786776	-0.0159235925123801	0.512800463258401	0.377921038143643	0.512800463258401	0.377921038143643	1	1	FALSE	9.02232064722729	8.93471109660572	9.00195138995926	8.98993372431032	8.97033601304213	9.01621214766701	8.78623041456631	8.88808871345169	8.86542397831313	8.92443545378294	8.96014098031077	8.90175991585894	8.98394270401429	9.00724316428232	8.88986288136518	8.901165577898	8.84145741923096	8.85667451599136	9.02759641959381	9.02315275848396	8.99643111821263	9.01371627236749	8.97859892832048	8.95244423398293	8.92532002924589	8.94313015842788	8.94889573356017	9.0384937978754	8.95210637993216	9.00177128559647	8.92814821616904	8.97900783238955	8.94901834170776	8.8933136670454	8.94941528708365	8.9746985117844
ANP32E (acidic nuclear phosphoprotein 32 family member E)	-0.0873577580122799	0.0654666894273168	0.203403623953305	0.174742928409292	0.203403623953305	0.174742928409292	1	1	FALSE	7.10682986340456	7.22405957384056	7.39585969582542	7.07818283761127	6.96111394294567	7.08777044195721	7.1212848446999	7.25418773656601	7.15053936822523	6.93167123939148	6.92316106815439	7.12666317865534	7.13553486976119	7.09391928410816	7.0502622441806	7.06317933505798	7.12214465543778	7.1470726082184	7.07128000295971	7.07970877084386	7.08670947290617	6.85308494539478	7.05299183116786	6.96446794644329	7.09662028922997	7.00055217601214	6.97789808892002	7.18952808423277	7.17293748745582	7.18539085314648	7.07543636271703	6.98703657423801	6.96826358854179	7.04409899246108	7.03129593699502	7.11852584893567
ANPEP (alanyl aminopeptidase, membrane)	0.0277305229750692	-0.0833236383120688	0.423170736597257	0.00692672963866099	0.423170736597257	0.00692672963866099	1	1	TRUE	6.72343569235508	6.66368617996608	6.7034606638214	6.74729340119512	6.76107247078864	6.66451128438714	6.72029214778454	6.73123755888705	6.66468193674609	6.636507170237	6.69709267025576	6.72824706552356	6.73764620531956	6.78918148659354	6.73031388629378	6.78493578456217	6.7619101994514	6.76341157447001	6.55101914049745	6.49915546007539	6.52480966120644	6.51167676205957	6.64929929602735	6.58665817330605	6.61645768462638	6.61839137581425	6.67630972700068	6.47180037799702	6.43974612705306	6.54686668581202	6.53543402546525	6.51754499214806	6.44468362964912	6.55774857462799	6.45464146893985	6.51539865411257
ANXA11 (annexin A11)	-0.00335936939212248	-0.0717993249887691	0.695273348882326	0.00314703284179107	0.695273348882326	0.00314703284179107	1	1	TRUE	6.79536435393552	6.80345954376145	6.83452161453217	6.8550428671411	6.75727665625649	6.81620288523186	6.8668585360677	6.81112418714774	6.77284898972867	6.84366985291798	6.79753183957196	6.8585778489074	6.83639125802608	6.7730600624209	6.79803755016001	6.75388528257409	6.7736403531455	6.84767126154968	6.9065178512414	6.91193121230905	6.91805223860254	6.85565339459468	6.90846467866406	6.92659251005107	6.9343041861706	6.84026179641587	6.82423323405886	6.79133222431006	6.85264810358115	6.78747164494083	6.81543453379523	6.84651838865321	6.76831667604906	6.83745133018283	6.84306679831626	6.83757747738058
ANXA3 (annexin A3)	0.0344772205292617	-0.0519184589143881	0.422058354582228	0.127426601278026	0.422058354582228	0.127426601278026	1	1	FALSE	5.61924572340284	5.74706240754045	5.69593258632672	5.77889453466196	5.78777199284617	5.64638157989003	5.69100645742283	5.70675431591638	5.58713392518268	5.79870118838697	5.68348592897002	5.69793224492181	5.67549981312095	5.79808940789102	5.73897855214755	5.76451601379795	5.6349300902852	5.77834526843196	6.34664314885151	6.29295655500052	6.25789693934237	6.26497172594935	6.38668508445977	6.32453161221059	6.2404307325708	6.31287025225323	6.22440113444056	6.20231192528411	6.17406480069985	6.18727486344105	6.23739354307437	6.30965460491109	6.19905195073811	6.3754408966329	6.27714416979017	6.22178430027756
ANXA6 (annexin A6)	0.0138101010845833	-0.0679008953682079	0.492353434075078	0.000605411367209162	0.492353434075078	0.000605411367209162	1	1	TRUE	9.00284595025678	9.04059384689684	9.07245956905508	8.99287603984361	9.00137159873739	9.05478065918622	9.0391411362535	9.02102992554687	9.01696703110977	9.02638234751484	9.02473521871915	9.08034854219716	9.05536649986826	9.0797834254557	9.07485861707577	8.99218210350281	9.00303997974924	9.02965993256437	9.15901101211252	9.10536379491909	9.1437148299069	9.13747278418152	9.16567833604288	9.18914751914902	9.15934410187813	9.1484282796855	9.16757369760655	9.09226823284455	9.09807683740448	9.10198092187704	9.08145680757487	9.05039830204825	9.06893946395741	9.05450664277563	9.10800949002038	9.10898959866562
AOX1 (aldehyde oxidase 1)	-0.0350340843381937	0.0138834313138818	0.63588720984704	0.46760573491561	0.63588720984704	0.46760573491561	1	1	FALSE	5.51826130307294	5.931846130998	5.75560332875259	5.8667522298674	5.69937117331222	5.52985841864051	5.68483556515774	5.83844759254846	5.6277381454162	5.91932816323348	5.93267303387126	5.55939697644453	5.86866701306423	5.81784322615523	5.58418383642597	5.5674268000808	5.51735759060348	5.37053048884333	5.8561690267063	5.64212102729389	5.93206826003985	5.61850003228057	5.87392144563124	5.6083450222561	5.89645108453847	5.59609730140677	5.42504969525691	5.84787667695857	5.71742144445232	5.34462613630663	5.88622333354336	5.75515998549302	5.6119897150197	5.80798081286957	5.88647210897084	5.71592356362102
AP1B1 (adaptor related protein complex 1 subunit beta 1)	-0.0799034163947574	0.0871659718652988	0.121236903045673	0.0353403922464906	0.121236903045673	0.0353403922464906	1	1	TRUE	6.94213912121148	6.99379888278475	7.11323166377448	6.92111494497461	7.08294736012785	6.96588815496574	6.94583006407671	7.04304916316385	7.09285226053402	6.95021176704387	6.91614220616403	6.95309059621739	6.81887611861691	7.00658976533279	6.85144922947797	6.99163521647699	6.99230392056441	6.90142204816632	6.83594933129941	6.6332873405624	6.93448111785326	6.81086721235285	6.80712304172086	6.94246758766445	6.87710618249064	6.85191141353842	6.91951885875413	6.90745554053837	6.91592716918429	6.98705931963501	6.93577795426342	7.00609601449727	6.91543724304743	6.93735616343903	6.86262496055566	6.92947146786364
AP1G1 (adaptor related protein complex 1 subunit gamma 1)	0.0227000072687127	0.00966953169740581	0.547015726420168	0.435109474965005	0.547015726420168	0.435109474965005	1	1	FALSE	6.94300704882617	6.90924507520664	7.0075991842052	7.11691572703731	7.08888362035992	6.99618534465098	7.01554886137335	7.00424294240471	6.9855231999333	6.93195483671718	6.95299744474701	7.05697362752505	6.98003672838613	6.99373096355301	7.03085470199395	7.13837420612349	7.09378198868348	7.0927465716867	7.1310646752332	6.98868468677217	7.03447985650753	6.96075494979266	6.90649379991036	6.94332359515088	7.04296164289564	7.05067582031712	6.99563149442772	6.91437317193972	6.97308313962078	6.9870138284824	7.07776639373849	7.05269845802117	7.05174186458057	7.05549936581374	7.03461190895908	6.99430817512798
AP1M1 (adaptor related protein complex 1 subunit mu 1)	0.058416229411214	0.0659836114905944	0.120852892958996	0.0301270154538171	0.120852892958996	0.0301270154538171	1	1	TRUE	6.14017331659832	6.05098483666462	6.12421852241341	6.17068622296477	6.06261392688625	6.13056438532905	6.07268250589702	6.1362447151341	6.23020877860043	6.2267127430182	6.10922263584651	6.22040541576357	6.24730664134064	6.16995706097589	6.10623733225136	6.17001717068122	6.17447233546696	6.21979193984454	6.10908887919698	6.04848469428147	6.04288505830536	6.1017446112031	6.06871809727229	6.06536981689206	6.06886424607821	5.97271103216798	5.98164262543329	6.07020897973929	6.15274926970944	6.08825610539518	6.20304450339926	6.09017594979021	6.12904804461861	6.15663931069209	6.06736982123096	6.09586957967106
AP1S1 (adaptor related protein complex 1 subunit sigma 1)	-0.0427541276402648	0.136434226304803	0.590238257825966	0.0977361936521867	0.590238257825966	0.0977361936521867	1	1	FALSE	5.05073675835722	5.05881001031449	4.73654534803423	4.94676828365079	5.04587539991837	4.5988534854384	4.99245122048114	4.86357178490122	4.91812858732701	4.91337773452793	4.913186225489	4.992088609014	4.99904389779157	4.93663322815393	4.86609691405752	4.7398211059078	4.66856734370978	4.79813867100898	4.74630201604978	5.07946344991616	4.76906820101802	4.86473092231475	4.75842577754594	4.43310634095507	4.74061999718029	4.79868304608814	4.86958027212793	5.14811249407315	4.93591228703136	4.8674467869033	4.88190439605927	4.95324195452996	4.70696699707868	5.04229412620617	5.09384324517955	4.65816577287786
AP2A2 (adaptor related protein complex 2 subunit alpha 2)	0.0218059345973097	0.0266920391193851	0.49284242546507	0.251154107177247	0.49284242546507	0.251154107177247	1	1	FALSE	6.28466218548316	6.22707293548034	6.1927721534909	6.22849933865059	6.30783650246227	6.24072074568609	6.26047736865342	6.34047325498715	6.2753181323361	6.26893586602027	6.32826202860941	6.24916466332969	6.27027289735455	6.2391937064046	6.26357155944511	6.29826423299389	6.32837334337671	6.30804773107158	6.25225290459898	6.17984143100583	6.26476910498403	6.21772898047099	6.26656356150338	6.23094077612394	6.34031657693747	6.31896572736677	6.3049198448279	6.30598146150186	6.19635130814008	6.25246675256798	6.24551848046488	6.34849093088153	6.3228727507981	6.29890387537579	6.39345223993843	6.2524894602251
AP2B1 (adaptor related protein complex 2 subunit beta 1)	-0.915685482457256	1.13676310838471	0.131702510201666	0.0424445633045613	0.131702510201666	0.0424445633045613	1	1	TRUE	NA	NA	NA	NA	NA	NA	3.38872683066154	NA	NA	NA	NA	NA	NA	NA	NA	NA	2.47304134820429	NA	NA	1.99899336910563	NA	NA	NA	NA	NA	NA	NA	NA	NA	NA	NA	NA	NA	NA	3.13575647749034	NA
AP2M1 (adaptor related protein complex 2 subunit mu 1)	-0.0461695365147361	-0.0773400020576472	0.278625344909458	0.0259325717228667	0.278625344909458	0.0259325717228667	1	1	TRUE	6.91974527695132	7.00584907569669	6.96708789183734	6.99628704913394	6.91255406523311	7.0177103862744	7.01784398254952	6.89655038123619	6.87611170721937	6.89967110919988	6.8665123940878	6.90780401324935	6.98589884692784	6.93436316580917	6.79943705503848	6.91069669000231	6.95112149174955	6.93870922143488	6.92355330672119	6.90238717458225	6.94488186599148	6.92419492170947	6.91544919444508	6.99511135983567	6.98476022168355	6.89416294638692	6.91919704543997	6.99352718667066	6.868822554775	6.77826115178997	6.94419081069066	6.87879889645616	6.79442886354418	6.85779442767154	6.74265301430321	6.84916111237538
AP2S1 (adaptor related protein complex 2 subunit sigma 1)	-0.0435427333645511	0.140424622875038	0.563686604089771	0.0611104463892045	0.563686604089771	0.0611104463892045	1	1	FALSE	6.09256899699132	6.11435244799428	6.37273449356733	6.39734777041975	6.38038313797093	6.27032523141962	6.43781364818791	6.40162022789132	6.4125241201629	6.31216415079215	6.36468798333902	6.49638245330649	6.24961599680919	6.04948483557401	6.28871476200306	6.38833249054186	6.29352130888046	6.04488149307816	6.11918392324642	6.19667982219545	5.98980432881798	6.26741781584643	6.23721952291084	6.1205199076717	6.35994629801185	6.25344285922396	6.26574255118332	6.19082026766201	6.22232350523983	6.23134792106437	6.24004904752374	6.53075901780543	6.46484630601673	6.21483393019827	6.43095092716525	6.54784771230765
AP3B1 (adaptor related protein complex 3 subunit beta 1)	0.0284714634307876	0.0381549865344436	0.422058354582228	0.159916444080706	0.422058354582228	0.159916444080706	1	1	FALSE	6.23069105492999	6.2173470579038	6.32407791130832	6.35172725660125	6.25626342260758	6.32412292769429	6.28959842214019	6.37322884321945	6.28177242274433	6.32735143864953	6.25743498881906	6.30147241661159	6.35506032552875	6.27077373126302	6.34376134586798	6.37178709703394	6.32241311955466	6.35501802669776	6.23931783869172	6.32664699857506	6.39179005571527	6.33132005951636	6.30956730101638	6.37019567346598	6.27035513574733	6.27037382563738	6.2383703435366	6.41353823375835	6.36399804130097	6.35518721458121	6.32553932589763	6.38670749904641	6.28364587123424	6.29014421306731	6.39642496822083	6.27614674360516
AP3D1 (adaptor related protein complex 3 subunit delta 1)	-0.0322544782038752	0.0278292834411674	0.471926361375781	0.315909044747652	0.471926361375781	0.315909044747652	1	1	FALSE	7.10189165350501	7.10799118832695	7.11893069358516	7.1509759347665	7.17711053394087	7.21681374812924	7.22549667011225	7.10960084925565	7.18677785044965	7.1333477464738	7.11607359305037	7.17698093189858	7.10954861573582	7.0411005809233	7.13264881112353	7.11710280118525	7.05557528371763	7.2229204541281	7.05421900521177	7.19683323427276	7.1378006391488	7.19689223457434	7.0406623348698	7.11092694699347	7.13321415265704	7.07886597229862	7.15175736351987	7.23992306929489	7.10348714886356	7.07436628082546	7.19680373321711	7.31765681106602	7.15914476194039	6.96253745540522	7.17016543058059	7.12755074332373
AP3S1 (adaptor related protein complex 3 subunit sigma 1)	0.158726351986213	0.0712492619808935	0.44000922513669	0.400772056334165	0.44000922513669	0.400772056334165	1	1	FALSE	4.42995735047588	3.89918529998592	3.78827852503403	3.96536872864737	3.87446256019651	3.90374208729705	3.04075744557381	3.66397075204048	4.21111345902176	3.88764224127319	4.12810364707479	3.55604922471874	4.17117479564512	4.00611846138338	4.13055203029693	4.17854733939432	3.89487595487549	4.25230968148677	4.27226959108399	3.94972167756984	3.32073160468472	3.97531835731646	NA	4.41556263485688	3.88212456408828	4.0596321598821	3.39835037034596	3.69280656985914	4.12825215227739	4.40835182158212	3.58229104303452	3.83058999384227	4.00291850346934	4.2732174731035	4.01218426116111	3.89355636930543
APAF1 (apoptotic peptidase activating factor 1)	0.2679073852234	0.138770021198223	0.510917741924408	0.404695441615305	0.510917741924408	0.404695441615305	1	1	FALSE	1.06655766728371	2.05544557013777	NA	NA	NA	NA	1.4576415667249	NA	2.27219940812742	NA	1.79221817750327	NA	1.72263651471988	NA	2.05090563033201	2.05640318021426	2.23867070573435	2.02437642124733	1.55275085432009	NA	NA	NA	1.63851411064886	2.09796131545355	NA	1.14236115352735	2.06978464326482	NA	NA	2.02800327847275	0.514894857957318	2.40661829907504	2.36550218070734	NA	NA	1.88020356699334
APEH (acylaminoacyl-peptide hydrolase)	-0.055290162589962	0.169681030896955	0.367116514298533	0.001608792624222	0.367116514298533	0.001608792624222	1	1	TRUE	6.5661667086347	6.55284121171547	6.57512320663058	6.62548091576808	6.53649900957571	6.4115042088124	6.43742084893946	6.45612438702787	6.29155383193093	6.40266590573078	6.37285983767765	6.42831996932151	6.54596064918395	6.55488503419068	6.49270403540145	6.38810685885348	6.38624879276723	6.38335178259883	6.78192356593122	6.7082148313008	6.66278941086318	6.61426666257486	6.57337452644594	6.57821718517593	6.70232508687581	6.68435590149614	6.73799765356512	6.78295890681757	6.75478063190594	6.69426733502289	6.99746178111285	6.9605348775692	6.89933275191366	6.87004408505805	6.84635540838763	6.7648583245138
APEX1 (apurinic/apyrimidinic endodeoxyribonuclease 1)	0.0197459575904463	-0.0430894971095122	0.528990848067066	0.127244508809057	0.528990848067066	0.127244508809057	1	1	FALSE	7.53330636863421	7.54528885784437	7.55335282286854	7.57709644115307	7.61055981298321	7.53069504230877	7.45854605676429	7.39960691333551	7.51409858336197	7.68420158980811	7.61840752796896	7.52133346736966	7.53893385724727	7.54519617241561	7.51836203036998	7.52499609730864	7.50438204203692	7.44445173304282	7.57544848465854	7.5966668477027	7.55995061271308	7.57388950961544	7.62259364375476	7.57621978120958	7.59663703410207	7.56094417806009	7.56940754398361	7.59956328094	7.54854451452165	7.5103923219649	7.51124663362377	7.5693543745711	7.5100757818138	7.50570835883675	7.54987705906807	7.53918983647423
API5 (apoptosis inhibitor 5)	-0.0426219786055986	-0.0290803592948831	0.309301250828847	0.27029053214495	0.309301250828847	0.27029053214495	1	1	FALSE	6.80073168351708	6.90102374534859	6.88385293858135	6.93868570083099	6.86772352785268	6.95227531684749	6.78975533022612	6.86323228846837	6.82153165261835	6.82287033234777	6.87351793723839	6.78100555400236	6.80540854763362	6.80013629870384	6.81257523546895	6.82191425930924	6.9147917205054	6.80299449163106	6.8918930401729	6.98378028472429	6.91749142883502	6.86106208522204	6.86840280061408	6.77031370577308	6.99652433171541	6.88263082308087	6.83496397874682	6.84482500344629	6.93288795100749	6.78812449540308	6.94256142148828	6.85789393331718	6.86894598864236	6.78885533735901	6.81040454234335	6.91084057222354
APIP (APAF1 interacting protein)	-0.106382220756604	0.146699001850189	0.338627393971222	0.0946134283346718	0.338627393971222	0.0946134283346718	1	1	FALSE	5.18927899843704	5.60938561427488	5.50345686963207	5.54961680894004	5.39088432115207	5.30332412685951	5.16769511669124	5.34840240471254	5.33651548597006	5.16226241202669	5.17724411155398	5.26658792225159	5.45204516062853	5.15225644451487	5.34156596719151	5.23855759957537	5.427706728876	5.22289341324147	5.40430369077993	5.34327633917223	5.20978085922145	4.77016832010343	5.15822794831773	5.51787406704404	5.315080709861	5.30667419197569	5.28702895733093	5.45709846901838	5.45536338998323	5.17393892110546	5.15003156654002	5.36132271114504	5.41039877326889	5.64303939320634	5.4457895947971	5.53572328139366
APLP2 (amyloid beta precursor like protein 2)	-0.0722879893844774	-0.113520336191501	0.448183866348715	0.140528322736554	0.448183866348715	0.140528322736554	1	1	FALSE	4.31623264901552	4.33383873510371	4.50839695853168	4.49547132289123	4.47393623775622	4.42470042809041	4.6516200441239	4.17755906651351	4.33879520322666	4.23541306337395	4.3042554810869	4.28179467379438	4.54512201978509	4.23913068130935	4.21402375097573	4.42946197925139	4.46536722976561	4.35538986145014	4.45642505922834	4.35027799735509	4.56252330257827	4.34302400015069	4.45103303105407	4.37350205537462	4.62698807408769	4.13706901038431	4.54735111245565	4.26914538496061	4.33317324409163	4.59482320871807	4.34286048933328	3.98938428101435	4.14738811268178	4.3771654047853	4.24942258546409	4.52314790589611
APMAP (adipocyte plasma membrane associated protein)	-0.0477969245910798	-0.0379376992500856	0.0183208331499411	0.0237779179238645	0.0183208331499411	0.0237779179238645	1	1	TRUE	8.76997995779062	8.76265111735395	8.77110646071287	8.78638072559354	8.79862408204128	8.80884515168967	8.76500093001084	8.77532385308453	8.72270167273856	8.75238064655289	8.70924927346068	8.72318992272363	8.72167000011055	8.71513833827546	8.74042166512302	8.74171303256366	8.75036197088378	8.67631678000247	8.76487159073609	8.75092802065037	8.74301671384346	8.74810225891716	8.72723977748481	8.71682974788893	8.76997665296911	8.75086774189273	8.7269640118709	8.72648384965471	8.67295564708347	8.70944228720827	8.7192074030421	8.74000332444765	8.68301915492082	8.68359821297252	8.71549531186893	8.7071520318043
APOA1 (apolipoprotein A1)	0.0144868836362523	0.00314499288911158	0.537663724385658	0.468360497232742	0.537663724385658	0.468360497232742	1	1	FALSE	8.0365857522623	8.11083823047104	8.07085619604946	8.08995358210894	8.047183909526	8.12843776228655	8.1416473644142	8.10060452493077	8.11439305486731	8.13782624968065	8.0509913644651	8.0735096434765	8.09546559533301	8.11738336693148	8.10512279826352	8.16688613236119	8.12912328115133	8.09457389798006	8.00611284969459	7.97837298055961	8.02075775509121	8.04512621060661	8.0683322362719	8.0800500175381	8.05243763179838	8.08803026042107	8.00338860485874	8.03195202449652	8.02307234201401	7.98011100913767	8.04171390183327	8.00373152478474	8.06897707142645	8.08763256009541	8.05472368976256	8.0789993592916
APOA1BP (NAD(P)HX epimerase)	-0.0354392015824429	0.0458505239936092	0.57807439026249	0.318174755735336	0.57807439026249	0.318174755735336	1	1	FALSE	5.72128515447037	5.88195577160475	5.74046888951452	5.78122330681783	5.88875298857874	5.76741644787071	5.74732562992767	5.62126947625196	5.78520788405257	5.8092703733437	5.90840463067207	5.55173132917843	5.51878374955896	5.90446001264126	5.73821388686221	5.72243050313317	5.87931367631089	5.58334457314644	5.54626787016194	5.47970590472136	5.4773988631401	5.68265194680253	5.79917539898677	5.84327287032337	5.54695617814141	5.7086645599607	5.72641981594973	5.77510059760123	5.77212055179979	5.66911466288359	5.67237159350799	5.6475908173316	5.74695495602831	5.6670689526629	5.52493499905525	5.74791099325973
APOA2 (apolipoprotein A2)	0.151930990064129	-0.129409246377706	0.0658100873661204	0.0479013468429775	0.0658100873661204	0.0479013468429775	1	1	TRUE	6.1397887124814	6.07521385105009	5.79267057980212	6.07451399934297	5.963307649558	5.98834157991111	6.07670017683069	6.19919529332631	6.08272387539608	5.94007511059097	6.31307167285813	6.14438089246299	6.10763556648692	6.12562630719363	6.31289747289726	6.20012961650329	6.3437222671191	6.27229572216364	6.18447668755443	6.17836607390181	6.11074324555872	6.21625889675347	6.20889567571477	6.15443941518253	6.18964075177589	6.21863588371276	6.3014852203985	6.02003986752945	6.05381730208943	5.72612822229262	6.17236949963706	6.1574399116619	6.01246811039969	6.21074146801752	6.12752804498531	6.11772620654056
APOB (apolipoprotein B)	0.0322418391246837	-0.0293909154525937	0.138085499885883	0.0815901394612915	0.138085499885883	0.0815901394612915	1	1	FALSE	7.01452267517286	7.01005249059522	7.03720648717847	7.0690254224462	7.03954420450131	7.06767098098503	7.03216697987116	7.04456898088717	7.06875678516177	7.04088147453725	7.07035712451768	7.12500010561794	7.07617425672425	7.07528659902478	7.05338290258571	7.07240597333172	7.08462770749858	7.0755754150834	6.73878134511748	6.74100848709001	6.75523477583649	6.77209679219569	6.79118894150336	6.77702512326077	6.76691313440974	6.72968871344968	6.75979499575751	6.70141043623281	6.67450302332527	6.7393215741203	6.75293587274645	6.74668897911544	6.71844382864206	6.71568749184003	6.74017202479945	6.77805083872558
APOC3 (apolipoprotein C3)	-0.0490822221336233	-0.117697356352194	0.613575949636795	0.214225797354799	0.613575949636795	0.214225797354799	1	1	FALSE	4.99449826485603	4.80970768696128	4.95691160485978	5.05115890123688	5.17469403397373	5.16193604005942	4.96026611227185	4.9238955368912	4.85213370880692	4.91748904194462	4.86603260288346	5.02776006141488	4.95080898435601	5.00863478666929	5.14054554846684	4.82699076123144	5.04886391441462	4.65633618933334	4.98684777360139	4.84836254333553	4.39513822361749	4.98592843920141	5.11291276865977	5.03254610513083	4.91725988207689	5.14012831503031	4.88883577320815	4.29332633741423	5.04865034292242	4.69465736554709	4.58397632212714	4.95007642563881	5.09531262134513	5.04296383096705	4.9620075636635	4.57771280706667
APOE (apolipoprotein E)	-0.0198187569033261	-0.041525652515446	0.389336587062119	0.0314667827029138	0.389336587062119	0.0314667827029138	1	1	TRUE	7.42092025093732	7.42146737517137	7.4252746591373	7.43066162275363	7.34759479527584	7.42251054474216	7.4063836036244	7.41478669650602	7.43572025960948	7.42236757416767	7.39077084942262	7.3789450602529	7.45215061862425	7.38411889973073	7.42831829415624	7.36758948041298	7.3530056374236	7.36968458143658	7.28752770276465	7.28481022253023	7.25784980830997	7.31122153867253	7.31109435694225	7.29452885456115	7.30274857815064	7.27697115834021	7.28025112078433	7.31057642983044	7.26156842411297	7.24347867896042	7.18874707607468	7.24562876066169	7.22602678036657	7.25898052834451	7.23030870566281	7.26795708440284
APOH (apolipoprotein H)	0.0534591066695236	-0.0686098512766772	0.425443684667595	0.177477995284914	0.425443684667595	0.177477995284914	1	1	FALSE	5.41169401436297	5.36923264620151	5.41854416773883	5.4871872575443	5.50280794123605	5.42023984402628	5.53057644607941	5.29496621920344	5.41354669581411	5.56794391034671	5.47420238950799	5.53436981105644	5.43723439830966	5.47231229788146	5.44943921906078	5.4803976215627	5.4647336049732	5.44929393953368	5.27757939716555	5.28193558914247	5.21431912080077	5.35669669040862	5.03404399764029	4.85770735460136	5.1987809354223	5.31566041685634	5.30874311020033	5.16190380178451	5.25119265901005	5.09798995986264	5.06780648236687	5.0836005883994	5.11952633529198	5.27345248133947	5.17872260744302	4.99378303525001
APOL2 (apolipoprotein L2)	0.0765812847577463	-0.0630581640791018	0.250166907824435	0.177001275256222	0.250166907824435	0.177001275256222	1	1	FALSE	5.18672635724415	5.09981276461192	5.18425251949502	5.11485839050022	5.07520315250911	5.09582317468877	5.198313412547	4.98432502952256	4.91008503042381	5.32881133745498	5.27816321399783	5.27931156515779	5.19454412738886	5.11070566738347	5.08358356991705	5.0385327561102	5.15857131681247	5.06640784013963	5.38065326731859	5.1915547550189	5.19288062376246	5.41007308473226	5.27369118067334	5.26155714155504	5.39784744655505	5.27445922611963	5.24565157620169	5.24074554673332	5.25342583976565	5.31943368403599	5.15665953335721	5.25473008288224	5.17396689529785	5.19469382746014	5.10178032285432	5.36540909283833
APOM (apolipoprotein M)	-0.142938965683512	0.371553438065751	0.221207786626497	0.00045959775788354	0.221207786626497	0.00045959775788354	1	1	TRUE	6.09480610894241	5.87499855541532	5.93340739867274	6.1168783092966	5.96090087391428	6.00011721421031	NA	5.84757355371298	5.97457749328853	5.78745074884713	5.99699877983161	5.82629170285545	5.77371682860509	5.68356172163026	NA	5.82755992583457	5.93169960163284	NA	NA	4.86310588617606	5.15090893546049	NA	5.10453795205619	4.89219671046548	4.87743506788384	4.56313371911268	4.49091022753227	5.32127873600225	5.09013359668377	NA	5.12069200203545	5.30483955337681	5.31154670954293	NA	5.14564077604189	5.24897119146416
APOO (apolipoprotein O)	-0.116576905871343	-0.233062797698518	0.357522263347847	0.0276699710428982	0.357522263347847	0.0276699710428982	1	1	TRUE	5.12484919793272	5.00009918187472	5.03752279445188	4.80740644596043	5.03285021500645	5.08711061093697	5.02826855941708	4.70746957340689	5.18861060341193	4.78433646144298	4.6950361514006	4.95576380765564	4.7906573682367	4.90665974593351	5.06518022162222	5.07727291232283	4.8262688188561	4.8638195420864	5.10415631166263	5.24208035857068	5.05739828223666	5.04542112746595	5.15477356199116	4.79456662660308	5.03969991772095	5.02802980876237	5.08002229425668	5.10563617745334	5.05276365720956	4.92046004858746	4.53541847242831	5.07039791533632	4.98040923642007	4.61942474932187	4.26371802118108	4.90035483204547
APP (amyloid beta precursor protein)	0.238748252275022	NA	0.43114399876648	1	0.43114399876648	NA	1	1	FALSE	NA	3.75543241736808	NA	3.93627987065884	NA	2.75136945229752	NA	NA	3.6990185186262	NA	3.69309661038579	3.77238188162274	NA	3.83895176695194	3.51746468018113	3.87693925674394	NA	3.94680570619054	NA	NA	NA	4.02617150926365	NA	NA	NA	NA	NA	NA	NA	NA	NA	NA	NA	NA	NA	NA
APRT (adenine phosphoribosyltransferase)	0.0766654475997761	0.0831511627558425	0.0250764457061695	0.0044401214552087	0.0250764457061695	0.0044401214552087	1	1	TRUE	8.97979100326513	8.96062464792481	9.02523647711621	8.8690694119499	8.86378361993188	8.93371130688067	8.93424815328051	8.93319491996043	8.97462681958826	9.00600061133475	8.98815351818958	9.05866825034057	9.01088331619238	9.05425699836579	9.07088302296239	8.98290233417816	8.98190972079399	9.01061761593818	9.02150193621489	9.0222679306835	9.04839695818502	9.04893092140246	9.05928767133586	9.10563617745334	8.94786482924431	8.97509418860981	8.98185550671857	9.15051144377697	9.17099160027887	9.14089366196412	9.03853220740997	9.08706763719678	9.04927680228829	9.07231217602456	9.13267194307832	9.11693911263245
APTX (aprataxin)	NA	NA	1	1	NA	NA	1	1	FALSE	NA	NA	NA	NA	NA	NA	NA	NA	NA	NA	NA	NA	NA	NA	NA	NA	NA	NA	NA	NA	NA	NA	NA	NA	NA	NA	NA	NA	NA	NA	NA	NA	NA	NA	NA	NA
AQR (aquarius intron-binding spliceosomal factor)	-0.107986819874656	-0.0415526789358503	0.1134253539698	0.296161935418982	0.1134253539698	0.296161935418982	1	1	FALSE	4.98575998276798	4.79983851413101	4.88782742522156	4.95986750602666	4.72490670380916	5.01222896553367	4.80293764164404	4.92814288518444	4.76007187802319	4.70326684809559	4.68164603414993	4.80759706840275	4.68152235401511	4.83152260261822	4.74512974459542	4.94244412825486	4.77489245812846	4.72167888520947	4.74557080250765	4.74353112476534	4.85583525690746	4.73220406507218	4.65635335245763	4.70696147328923	4.75815391039042	4.88691589584725	4.79496684463603	4.57669143000392	4.82240894686401	4.74236737853911	4.61287144532387	4.55387039485638	4.72881301608851	4.81718321958197	4.78505875895674	4.86725402523603
ARAF (A-Raf proto-oncogene, serine/threonine kinase)	-0.146292056181588	NA	0.421275654128235	1	0.421275654128235	NA	1	1	FALSE	NA	NA	NA	NA	NA	NA	NA	1.57951326213595	NA	NA	NA	NA	NA	NA	1.43322120595437	NA	NA	NA	NA	NA	NA	NA	NA	NA	NA	2.65010278925397	2.59286601697524	NA	NA	NA	NA	NA	NA	NA	NA	NA
ARAP1 (ArfGAP with RhoGAP domain, ankyrin repeat and PH domain 1)	-0.0573240135705007	0.0591755080209207	0.3609498114761	0.189128524917586	0.3609498114761	0.189128524917586	1	1	FALSE	5.26448763975897	5.45044256900326	5.32450821049538	5.19929935504953	5.16497931095244	5.28946931976721	5.28786748978167	5.09068832386005	5.30588664092733	5.24506966719173	5.26030046469785	5.10020817334939	5.17237149998653	5.08818824958792	5.22794896418071	5.31986717638569	5.19503256501146	5.25272597707005	5.21547669835281	5.20776403383323	5.10847845707252	5.22204329842203	5.04597584470642	5.20321290459973	5.12653102931087	4.99283186445781	5.16622134173949	5.12166198141214	5.30296968910098	5.30455484767447	4.99756791169063	5.18724120661169	5.17834017697218	5.27199705304458	5.19874951006288	5.25803266811363
ARF1 (ADP ribosylation factor 1)	0.286809875530017	0.049140755203626	0.202688537732659	0.429592713426975	0.202688537732659	0.429592713426975	1	1	FALSE	5.75526415669639	5.9775226422469	5.89045642086721	6.80810183860815	6.70427717270348	6.54157369090067	6.73409990194915	6.86224060061176	6.77866854612648	6.7074005485689	6.85124932023306	6.60882550246653	6.60127457938293	6.75179843300368	6.37375607885602	6.87173278141338	6.924859998957	6.94259660759884	6.11977946043373	6.20875134321138	6.38265342051151	6.17864891778948	6.22259593003256	6.18285713348512	6.52185323270587	6.72436377774521	6.67068457168786	5.97915420903127	5.8831100157346	6.05775350954104	6.65883984670027	6.51327912637368	6.54611812740561	6.85834162381109	6.51781424082756	6.64004388501025
ARF3 (ADP ribosylation factor 3)	0.120495075269036	-0.10150366516249	0.544590627224347	0.366902130183527	0.544590627224347	0.366902130183527	1	1	FALSE	3.64821231642944	4.25436728144083	4.58691482866512	5.29815973723413	5.15552257965747	5.20261753784864	5.07721308492184	5.33350245005711	4.90828933152088	4.93297768714961	5.14304233542387	4.3894153759005	4.8531922634282	4.86581986088155	4.81369911556454	5.11743323957464	5.23527901968018	5.19839592759371	4.79677942916051	4.74811232482833	4.85017933498683	4.84969408018111	4.89138029966321	5.02072886868208	4.80620030411611	4.98750278321603	4.87670356398083	4.88934211695629	4.13728218423707	4.42190324258424	5.12268514151785	4.93130011535556	4.75797796904472	4.95229628694641	4.90133998264089	4.79962096306959
ARF4 (ADP ribosylation factor 4)	-0.0433497237703606	0.104151048901014	0.430056469016612	0.0287578634463466	0.430056469016612	0.0287578634463466	1	1	TRUE	8.42390166546012	8.4308246771721	8.30838454030616	8.57287451398131	8.56696352482686	8.49676192121559	8.56674667002594	8.50320560355958	8.58343634433843	8.45633798574737	8.403097261532	8.39210272004142	8.34703221239932	8.40665145948419	8.44749241404692	8.56561621467287	8.54437332820063	8.50024835082811	8.45739319220668	8.42523688780191	8.34247474365741	8.37845960206196	8.37806938332116	8.31780602240455	8.55326065407766	8.51853513898218	8.53911615014006	8.44572670334998	8.45189519926667	8.50222317855501	8.66598604947544	8.57250318048483	8.55219260289546	8.61891769614981	8.49894491774792	8.53932168683758
ARF5 (ADP ribosylation factor 5)	-0.0450523734910976	0.0482680514998538	0.662921933467529	0.43144260591978	0.662921933467529	0.43144260591978	1	1	FALSE	4.22887255010537	4.34770817124548	4.4653868219729	3.93651545193835	4.32187759967726	3.55479756692579	4.77783523601158	5.05423203154872	4.27808885555659	4.15676873085081	4.24213753720314	4.29517199198853	4.39292872114915	4.3825842573545	NA	4.24842857312088	4.26133523331595	4.29606088707228	3.87804845968494	4.1065912052137	4.13287291845274	4.39131405739718	4.19727567773215	NA	4.19884771203833	NA	4.09640523821358	NA	4.16935582613701	4.20527520322468	4.69806286327914	4.33179835530569	NA	4.07667025156252	4.00087436885225	3.8571947608703
ARF6 (ADP ribosylation factor 6)	0.0423845176234736	0.0544406707995544	0.540633050754383	0.283934890886594	0.540633050754383	0.283934890886594	1	1	FALSE	6.15390664537586	6.03434779196788	6.23193922887282	6.37583877578857	6.32626768047418	6.40257723164096	6.37972838394572	6.46653250328858	6.44176066446808	6.48554275336406	6.49466361229606	6.32083664400579	6.2247368270755	6.16718528860624	6.41861668773228	6.46833079069393	6.31870006279989	6.29574689786018	6.09969496233444	6.16486872239873	6.33784308341096	6.22614819638824	6.46668258214976	6.30525920932726	6.30496181358081	6.32127873600225	6.42820772894808	6.20653187650889	6.29324539812284	6.26939040869029	6.40805964807036	6.42238271289919	6.35151349403489	6.31956735806683	6.3399639891008	6.53425618624244
ARFGAP1 (ADP ribosylation factor GTPase activating protein 3)	0.0557851035196692	-0.0345217802509579	0.386309076933779	0.330778516439001	0.386309076933779	0.330778516439001	1	1	FALSE	5.9395674611504	5.71063839642445	5.89094031539308	5.91652202651495	5.90877448658771	5.93627044660746	5.83664120234937	5.85106687887288	5.80787780424325	5.99714108384631	6.01556670163391	5.86353709549973	6.06416934454362	5.94674021610894	5.82715848485085	5.94235497901928	5.73076221302808	5.91293483128984	6.09947826516855	6.00869080456778	6.10703708717698	5.99635258822406	5.92438735057634	5.99869873357751	5.94961430240556	5.96607971835508	6.04920817739973	6.15175533438295	6.01303564139034	5.95560109043522	6.07325683826937	6.052900565915	5.78953364497036	5.88515213371038	5.81973714921011	6.04787860690923
ARFGAP2 (ADP ribosylation factor GTPase activating protein 2)	-0.0559531965597425	0.172208824376465	0.443558445781772	0.00935468412622149	0.443558445781772	0.00935468412622149	1	1	TRUE	4.80473508376798	4.96443560021233	4.96547493768214	4.89272615856052	4.76655276007631	4.97339545203475	4.91870107400776	4.71389373198911	4.94110631094643	4.66068337162936	4.79113162439596	4.71850958727288	5.16415874308072	4.95377740262739	4.66135627044795	4.82595349124001	4.86171224855511	4.80015960099027	4.50896734403235	4.76778719809436	4.71424551766612	4.64672717973858	4.71557493239153	4.66824963320246	4.61414443241946	4.5528688710113	4.71423452566203	4.75552321656212	4.69760703721467	4.89574854684488	4.8395968531951	4.73186206106474	4.87422154332115	4.92222639748805	4.75474856928488	4.98114482863077
ARFGAP3 (ADP ribosylation factor GTPase activating protein 3)	-0.121921425756392	0.025551953646095	0.411613267825806	0.450015159308339	0.411613267825806	0.450015159308339	1	1	FALSE	4.79702335689982	4.62914092833452	4.72962890010972	5.07514323921347	4.64484842267386	4.77733554489039	4.7750926941191	4.54256141725516	4.66056928986996	4.53753835986439	4.49825725112008	4.33596195960085	4.62463317780462	4.75181717457071	4.59126052462153	4.61509254917763	4.81864097049937	4.76084899429932	4.44220039947379	4.44178887790724	5.10950264867396	4.82871281223002	4.82949442242141	4.65087367603242	4.22956485173996	4.98500396307486	4.89788900840596	4.85612917765534	4.89570008335669	4.98009386776523	4.82907321759165	4.69185237137733	4.81361190506726	4.21045120946997	4.42040155394528	4.94768485654573
ARFGEF2 (ADP ribosylation factor guanine nucleotide exchange factor 2)	-0.000963377998009683	0.0875477987404652	0.725926953745224	0.27606423993243	0.725926953745224	0.27606423993243	1	1	FALSE	4.33769682207709	4.16163780852536	4.3411531829807	4.29896617494917	4.44371935762316	4.3824666723775	4.0748821593827	4.08730158985214	4.19036991309528	4.18528776583415	4.33998536051376	4.36850995365485	4.31905427135225	3.9643524208596	4.33657618239211	4.39913006873299	4.17958270553046	4.21704455001086	4.06718264027807	3.74635576712712	4.14013240613996	3.64870702244793	4.27309808917849	4.29800572968596	4.17941550438977	4.37824109257052	4.23809132516932	4.19967234483636	4.12854911683089	4.61234660055973	4.12556018652925	4.15264585121881	4.22157552166006	3.85428495534622	4.10353120987799	4.35899397879199
ARFIP1 (ADP ribosylation factor interacting protein 1)	0.143598996151303	0.107010019730252	0.0922903487763892	0.101210845439459	0.0922903487763892	0.101210845439459	1	1	FALSE	6.17677753291338	6.23819261889791	5.83412969292305	6.04990734488056	6.12699762759457	5.81254956588057	6.09580840915411	6.21914915529809	6.17968023058119	6.29975018663646	6.30192779574743	6.32636476664075	6.23935221189833	5.98923666761239	6.23582086259663	6.29112832744864	6.17868675889252	6.16331556601201	6.34069933990623	6.31298094633653	6.23189316164533	6.12177593190223	6.26147628064103	5.96731619026928	6.38551904580942	6.27863530068382	6.37730598374471	6.25052581989142	6.31885910596865	6.4679136181636	6.33144188772671	6.40513124932999	6.38453338787021	6.39757196159748	6.30563679534036	6.37907853262243
ARFIP2 (ADP ribosylation factor interacting protein 2)	-0.000353067962666799	0.0290507834401181	0.726718243260851	0.396203478585666	0.726718243260851	0.396203478585666	1	1	FALSE	4.83055450225389	4.93378034118133	5.01759681971284	4.73802738756531	4.86968390284599	4.87605521027017	4.80738068423903	4.6550311940872	4.99112271137602	4.55573641206051	4.98911629473603	4.80510668891493	4.8988661720836	4.9383093190086	4.95182555135709	4.95978406287298	4.87860764571753	4.73870299511651	5.07359318800062	4.9738178847755	4.85412534422005	4.97249047875026	4.73704854674619	4.93651545193835	5.06551630526427	4.77948561633058	5.15584635878735	4.86383440616457	4.99020609794419	4.93472406867383	4.95003908784433	4.94865690968286	5.13145366969633	4.81071557575141	5.08907012624018	5.09119628377653
ARFRP1 (ADP ribosylation factor related protein 1)	0.042102056944293	0.0139154539074215	0.644402030960991	0.476209393169122	0.644402030960991	0.476209393169122	1	1	FALSE	3.7200704744766	3.81443762839549	3.73638840070346	4.03113048968339	3.6046288365489	3.80832326367817	3.98035439464937	3.89376020765563	3.62421789678064	3.83822569998096	3.62417109705828	4.06726870350236	3.56100835413808	3.70529232047765	3.83117801307974	4.06664032387551	3.89406105925936	4.00438453369835	3.60280128809117	3.92540133547402	4.05043204241384	3.76669056089221	3.70273510555544	3.59097321386587	3.44773787105357	3.90067363085853	3.90168752229991	3.60215991080459	3.77911260631274	4.12220886170023	3.76328408473922	4.32491138697885	3.40175332523834	3.57989214616261	3.35323859033755	4.08781074339722
ARG1 (arginase 1)	0.50989060732671	-0.614263332341281	0.515036741264238	0.225582229435861	0.515036741264238	0.225582229435861	1	1	FALSE	NA	4.07364888166241	NA	NA	NA	3.97265589697447	NA	3.52137744268536	2.36542379132224	NA	NA	NA	3.99316711048783	NA	NA	NA	NA	NA	NA	NA	3.95321866966928	4.27527529229954	NA	NA	3.83785244004501	NA	NA	NA	NA	NA	3.15997464215113	NA	3.65572962784219	NA	NA	NA
ARG2 (arginase 2)	-0.206403396838292	-0.0601509977603974	0.0224809182615423	0.279150589225749	0.0224809182615423	0.279150589225749	1	1	TRUE	4.77444973256007	4.64357916573171	4.51994441418303	4.77060707587421	4.64680204879497	4.81219014367793	4.73116151407364	4.62862197013203	4.62805031697987	4.62455714937342	4.4966988166299	4.59012291771579	4.44022801188367	4.22283546677765	4.66277517193778	4.39613208199214	4.44624299409453	4.41818320005795	4.67188210745848	4.71759417682425	4.79094923663033	4.56820239599014	4.8473956583525	4.5764556248808	4.54361960839827	4.57151299593546	4.64544804655652	4.59005702878512	4.72053567548621	4.44134403711197	4.49231468489253	4.96635663250801	4.67693871916219	4.54074025471321	4.40267443179835	4.56073940672558
ARHG (ras homolog family member G)	-0.0320462070845352	-0.0945523369519485	0.626587641106159	0.186548777435925	0.626587641106159	0.186548777435925	1	1	FALSE	4.58049525937868	4.44012167872693	4.37569284159213	4.51620429916278	4.65948506299264	4.37803989583841	4.49625141383499	4.45466943160474	4.59314458296327	4.08381755645381	4.66643280115365	4.49187233213531	4.55780217348035	4.42003768113469	4.28530603598672	4.5165258009287	4.68018930886593	4.50370491219459	4.70659685641659	4.20305233644913	4.5978708022222	4.66646688781084	4.5032787614889	4.4505052552116	4.51246078392644	4.40909218246896	4.69440664374355	4.50316425178456	4.37332804087606	4.44701708394663	4.35838219504875	4.27105957715545	4.49586142108925	4.65389121950735	4.31163389374058	4.47842179402205
ARHGAP1 (Rho GTPase activating protein 1)	0.041608532662193	0.0372314231004132	0.296062793695658	0.186255067307942	0.296062793695658	0.186255067307942	1	1	FALSE	6.96451415408665	6.99123838108984	6.83055957253426	6.9162616573047	6.96532254836725	6.83674470196608	6.97246290720214	6.93317130928279	6.95748516120136	6.92838216775722	6.95272960076175	7.06676731305768	6.97458667040222	6.87719209262611	7.03482096729092	6.9981503618012	6.9844868178548	6.92512119544292	6.93689701199181	6.9026886442275	6.89805110856476	6.9074074687306	6.842664621825	6.85571567878985	6.95036342767039	6.93697943455111	6.99037630535592	6.90800825122957	6.90039589342068	7.00529892368467	6.97099166065797	6.9731175891603	6.87781785496118	6.90303827011291	7.01147327546012	7.00608479092324
ARHGAP12 (Rho GTPase activating protein 12)	-0.0525276934344259	0.136627950605905	0.670406625531301	0.330718136065569	0.670406625531301	0.330718136065569	1	1	FALSE	3.45525487822668	3.30696941281658	2.86180652272848	2.41499331606666	3.17365994876921	2.38025844582621	3.52655714139591	3.50193588176626	3.07346379904085	NA	3.11536956615831	2.90377293170305	NA	2.90691367854451	NA	2.99461773700963	2.88807494979795	3.33935120727122	3.48092426757556	3.15484402670916	3.23516947758605	3.8457610012636	3.145710058105	3.51024039135992	2.87523747626609	3.52249522196778	3.80809668878353	3.40345861453549	3.22809215872501	3.26068209849194	4.0190257706782	3.61985901497472	NA	NA	3.6743024526412	NA
ARHGAP17 (Rho GTPase activating protein 17)	0.0144183367980042	0.0118177900616602	0.670837749355878	0.453100666337799	0.670837749355878	0.453100666337799	1	1	FALSE	6.09753073831352	5.97219405699031	6.06364530650287	5.96117646810221	6.06786885174161	5.60835389410999	5.87214910487449	5.93292337383563	6.02266741857899	6.04769324158558	5.8493638134745	6.00406312390737	5.98716394384267	5.9544592292339	5.97647132972283	5.94234324844658	5.88737660700541	6.0793397070128	5.80100340795887	5.66274099794343	5.86034458031035	5.85204379574491	5.73339501753213	5.90712621655668	5.95408926775157	5.82958067811911	5.81149928816878	5.94880873384037	5.82767169964396	5.9213339712374	5.88561584857826	5.65962777098599	5.85654504792398	5.81597242276478	5.90661405255613	5.6959938131099
ARHGAP26 (Rho GTPase activating protein 26)	-0.48509026112034	NA	0.231286439970739	1	0.231286439970739	NA	1	1	FALSE	NA	NA	NA	NA	NA	NA	NA	4.94763343165076	NA	NA	NA	NA	NA	NA	NA	NA	4.46254317053042	NA	NA	NA	NA	NA	NA	NA	NA	NA	NA	NA	NA	NA	NA	NA	4.93135212574951	NA	NA	NA
ARHGEF1 (Rho guanine nucleotide exchange factor 1)	-0.00560859955862873	-0.0643422222687411	0.713597811196899	0.285312793842388	0.713597811196899	0.285312793842388	1	1	FALSE	5.02116876824535	5.07675575068194	5.18424855160503	5.16167408322135	5.04336200471088	4.59886539264523	5.1699610683675	5.1041856722005	5.06829676197506	5.10936473870015	5.13209147592808	5.21424139776223	4.89198779216467	5.17445435841913	4.98041837651251	4.82994086676798	5.0401910718383	5.00535057953214	4.78614675642865	5.01909250948638	4.89214326912868	4.99700329763511	4.95709739706373	4.94024193784165	5.09824268000358	5.10574511606935	5.12783134782781	4.85578045150052	4.78524189288076	4.75341199295508	4.99635710805157	4.92945963206537	4.78589575290501	5.07964264496141	4.97579982961344	5.18287500613313
ARHGEF10L (Rho guanine nucleotide exchange factor 10 like)	-0.0771101279790816	0.231669729861955	0.450277048454745	0.0119340484363658	0.450277048454745	0.0119340484363658	1	1	TRUE	4.00561556740691	4.09789728471786	3.8817527052022	3.9106655136296	3.82915949847523	3.93133321309593	3.91230495633098	3.84123850558236	3.91962611390861	3.75572081858552	3.82356595521352	4.04383441999994	3.33466837989815	3.94703022104627	3.90081851612512	4.05064970322625	3.71051442195428	4.06879977048887	3.54101915313356	3.87396080626204	3.52467804474481	3.63770297633464	3.39818616960892	3.62705813616982	3.61748656641336	3.70669630652113	3.93328935880711	3.96865297090106	3.81803247465809	3.86379972307727	3.87346872117613	3.73535970249025	3.90190951770375	3.73941609340103	3.96838571384769	4.07608016949772
ARHGEF16 (Rho guanine nucleotide exchange factor 16)	0.186383857662194	0.038467685394731	0.484772783132296	0.460077093287153	0.484772783132296	0.460077093287153	1	1	FALSE	NA	4.14321380536879	3.95100022826112	2.25993529644865	4.15234569283519	3.77438647495815	NA	3.78429457803176	3.70791125418517	NA	NA	3.75448135306163	4.30885594117364	3.90035483204547	4.02111545422947	3.45850012391435	3.75944349172384	3.87502313757579	4.24638528366721	4.42132430117663	4.11937277872828	4.21949381635886	NA	3.60827700289707	3.96851474067542	4.27248609145923	4.45460363623642	4.17273551740869	4.60837163765409	3.9696386291599	NA	4.14775441839427	3.96894781779089	4.41548151051352	4.20776013008373	4.12750947335188
ARHGEF7 (Rho guanine nucleotide exchange factor 7)	-0.00123010715726413	0.126240170732605	0.726718243260851	0.369014799322026	0.726718243260851	0.369014799322026	1	1	FALSE	3.66435768000315	3.35510086074475	3.08731856453229	3.85804069161831	3.75833516085306	NA	3.48367391871065	3.87303554741637	2.84223668348423	3.62140722286775	3.78708763089628	3.8829853431688	3.60262315633354	2.57349086812908	3.5247657903867	3.95092559950946	2.93169818353401	3.52630673654218	2.56438304664656	3.4950811191839	3.18239355880463	3.48305473628016	3.3827502433613	3.55355710936464	3.28666679704867	3.5909612413426	3.58550340994735	NA	3.59493066981239	4.14254414045046	3.66321936021545	2.55761839769563	3.80176913672142	2.83546937181612	3.87460026604958	3.31697114485963
ARID1A (AT-rich interaction domain 1A)	0.400308465194458	-0.16931461687528	0.0686143976034677	0.263360527167346	0.0686143976034677	0.263360527167346	1	1	FALSE	3.95632620297828	NA	3.5871849428832	3.33098856304375	NA	3.63247762377457	4.14668780294039	4.12857386111802	4.1678155222208	4.54849827701292	4.17236749928483	4.34809074937704	3.93192884261643	4.6186732783674	4.14438089246299	3.88008795143387	4.37527580538616	4.23354298661292	3.81514501529118	3.87307493222397	4.14177609318822	4.06935846322382	4.20460244305634	4.55056210859844	4.09466678685015	4.50033679810706	4.1822155573981	NA	4.00017130986478	3.56938171908513	NA	4.23714302388962	4.46799673637631	NA	NA	3.67414423637292
ARID1B (AT-rich interaction domain 1B)	0.0250005244169277	-0.0860273160564141	0.639945885704374	0.176904784839633	0.639945885704374	0.176904784839633	1	1	FALSE	7.74721954096742	7.70621971248166	7.67597114235971	7.76723765925016	7.74701808476142	7.54872944973913	7.85752075175285	7.78634805061543	7.60469406333914	7.92698381691566	7.81911889439214	7.64545669315498	7.90932909273824	7.77543250475895	7.7070208529174	7.71806702869857	7.57883307255957	7.58572121888376	7.79637711779371	7.69222491868983	7.66280364964804	7.69235047475938	7.825028726242	7.56379877908186	7.59087892755536	7.52512141896208	7.52193801049526	7.37419616435054	7.61143799093099	7.93932650017917	7.60971064541706	7.53625498776169	7.58455668567049	7.54630028665027	7.38910212856063	7.50539078919897
ARID3A (AT-rich interaction domain 3A)	-0.0767544046265861	0.0667674367717061	0.322141213980063	0.211094774484829	0.322141213980063	0.211094774484829	1	1	FALSE	6.11182424275994	5.95559179175399	5.94043693679304	5.91745801200996	6.09584426804758	5.93493868050882	5.9371277832925	6.09605307566163	6.09608471054266	5.88783717108674	5.86285304836222	5.85388339993843	6.04519393758838	6.02944625979943	5.88974122426602	6.0358460148879	5.97652631929811	5.81324248450359	5.72167068358164	6.00575702405686	5.56824800629655	5.93443157916932	5.57808431224354	5.78642646931966	5.84789421106544	5.96519092645846	5.95735050043908	5.83773136202633	5.749193665626	5.82753706194306	5.97097326057838	5.96698872065775	5.86407221059008	6.00986443941906	5.86276132173148	5.87683860100376
ARL1 (ADP ribosylation factor like GTPase 1)	0.0161003919815941	-0.0444490419824912	0.624708439760713	0.199052204184075	0.624708439760713	0.199052204184075	1	1	FALSE	6.52109943332025	6.44886461908176	6.53611663859156	6.6370030065019	6.65982468483782	6.60219406539369	6.60065333472681	6.57319726912745	6.64587455030903	6.65044864783057	6.62541808332299	6.51430061297475	6.5447233840838	6.5546287554567	6.64929929602735	6.65715407124654	6.53731781297623	6.63644046580569	6.44850124811606	6.52311810224711	6.5806128370853	6.42087815586226	6.60137264619461	6.46373197563691	6.58459426593397	6.54373249817783	6.56297503565786	6.43683977599721	6.43615850714356	6.46875272924146	6.59556631755512	6.62951836772881	6.40103479507511	6.45870516997253	6.38451093947953	6.51838878487618
ARL2BP (ADP ribosylation factor like GTPase 2 binding protein)	-0.0620320172107829	-0.150284006495816	0.633693649197116	0.27029053214495	0.633693649197116	0.27029053214495	1	1	FALSE	3.64226257461206	4.45748923104651	4.53141265358538	4.48832219114082	4.41282216406303	4.54510348103192	4.13938763303401	4.27485054833081	4.42546601870655	NA	4.39567978996952	4.48993463992957	3.92445148782873	4.3174487937511	4.64018129714278	3.70351049794263	4.28336621294992	4.34216358328935	3.80860128424255	4.48941448485301	4.80580319068352	4.61745717997144	4.38571402616765	4.27370236873565	4.03883121810283	4.67068173945594	4.14786836120538	NA	4.31053644176048	NA	4.03612524710903	4.02007543693382	3.95676295386757	4.21260046462164	4.22649311631779	4.70392017991071
ARL5B (ADP ribosylation factor like GTPase 5B)	-0.255500011232182	0.0510026065510182	0.492173986980265	0.457529514122871	0.492173986980265	0.457529514122871	1	1	FALSE	NA	NA	NA	NA	NA	5.0502665982311	4.76967654362076	NA	4.38889211149127	4.56274308228482	NA	4.22039961122031	NA	NA	4.40838579140641	NA	NA	4.7315851412839	3.58372365573066	NA	NA	NA	4.65326642929114	NA	4.82482384939408	4.92114589635526	4.07599463033044	NA	4.35279382940117	4.09598347648152	NA	4.58292927313785	4.53005825346742	NA	NA	4.75220266136871
ARL6IP5 (ADP ribosylation factor like GTPase 6 interacting protein 5)	-0.0498922251623599	-0.131084892336287	0.397063943191839	0.00987506017157859	0.397063943191839	0.00987506017157859	1	1	TRUE	7.24253581880079	7.22506279861155	7.18655998201821	7.3201145698832	7.33748810644941	7.12616755618612	7.23563133645011	7.16110164277132	7.21756032662542	7.24919880273047	7.17628287454892	7.03370930954647	7.25465072786256	7.21753124638338	7.17763879104055	7.14176996350706	7.13524754980957	7.21716284590592	7.45205999112499	7.40963702194972	7.53289354803558	7.52058725322875	7.41265452194556	7.17616317365353	7.56260877644267	7.28034392903922	7.38126606559766	7.31008559046679	7.26291229757047	7.32389242898165	7.26596190789686	7.38805173735266	7.18495466416632	7.35773672813213	7.22593041117105	7.22892448425316
ARL8A (ADP ribosylation factor like GTPase 8A)	0.0545649316000177	-0.0842922565938614	0.322424598692537	0.0572738702618286	0.322424598692537	0.0572738702618286	1	1	FALSE	6.12555192123313	6.16383481209629	6.10527159225779	6.15073228601052	6.20112804517152	6.2403963850514	6.30989648185625	6.25653517487515	6.25829277923848	6.32961338347315	6.3283877059469	6.17438644310567	6.19519402817684	6.25018659878499	6.2110141409667	6.29519036313147	6.30010175442649	6.21864944417847	6.36465296884872	6.32326377267866	6.29932709306383	6.36475275790585	6.37869715022956	6.29819640327493	6.47636224410682	6.32213186117123	6.39047165389405	6.15612758293384	6.07920528459111	6.21317617028782	6.44655565730374	6.26856164935698	6.35048487097065	6.35038585824054	6.35609449851689	6.23863402362735
ARMC1 (armadillo repeat containing 1)	0.367508691369492	-0.293648875189518	0.435525228302771	0.332900907150923	0.435525228302771	0.332900907150923	1	1	FALSE	2.40446719676309	1.98913900736823	NA	2.28310984276761	NA	1.91222063280486	3.34790655775568	2.99753268623683	2.65514800491572	NA	2.83885699561152	3.00513945266128	2.77459310618993	NA	NA	3.03850115063687	2.60211714217893	3.02257909689157	3.16283358673043	3.14282184411593	NA	NA	NA	3.32774484092117	2.54133145536865	2.02193449554248	NA	NA	NA	3.60916396014014	3.19249561601121	2.41357783575192	NA	NA	0.890610117521067	2.62257431730673
ARMC10 (armadillo repeat containing 10)	-0.248862584076553	-0.381555139274513	0.43811666080436	0.0855030856834204	0.43811666080436	0.0855030856834204	1	1	FALSE	NA	NA	NA	2.77827797551073	NA	NA	3.5138444278105	NA	NA	NA	2.77832213684432	2.97917113287263	NA	NA	NA	2.61174367804302	2.84580715809695	3.27094898206339	NA	3.52252033065658	NA	NA	2.96997378375376	3.34638962502836	NA	NA	2.86365305394717	2.96882251522547	2.95775676621796	NA	2.84646523403596	NA	2.69109414283339	NA	2.50625663704699	NA
ARMC6 (armadillo repeat containing 6)	NA	-0.154407634170749	1	0.317093687098821	NA	0.317093687098821	1	1	FALSE	NA	NA	NA	NA	NA	NA	NA	NA	NA	4.05284189234642	NA	4.12766629296465	3.66569974315828	3.86222324000382	4.53732091950453	3.79423909288488	4.22369283685441	NA	NA	NA	NA	NA	3.93266594814578	NA	4.18331976516517	4.1438097090519	NA	NA	3.97924797376334	NA	4.09561222413687	3.62897185009709	NA	NA	NA	4.0249313118035
ARMC8 (armadillo repeat containing 8)	-0.00673092317182948	-0.0650643338274238	0.713434555613878	0.317644344866265	0.713434555613878	0.317644344866265	1	1	FALSE	4.77293606095614	4.43017151239024	4.42152628386889	4.34629033083093	4.70480558125546	4.42295282280102	4.65625037064903	4.65590704485345	4.45347148598586	4.59288156070046	4.4070195738537	4.51245446287331	4.69311891878051	4.67456799094805	4.70807133008005	4.49015292075925	4.3838079554592	4.34165847159003	4.49540736230243	4.59100913083957	4.22512836978552	4.51864214119068	4.66046660857292	4.64675597598931	4.82749895465199	4.82991550431338	4.60651921719198	4.8159237648705	4.55796755167341	4.44085920363949	4.43803995851336	4.36539159444796	4.32812556653162	4.43099440142679	4.84448106618609	4.59398115310175
ARMCX3 (armadillo repeat containing X-linked 3)	0.0128398923314959	-0.0248979418173135	0.686772401218048	0.411059155230742	0.686772401218048	0.411059155230742	1	1	FALSE	5.26868889391372	5.15174924695508	5.01417226621716	5.15494364336934	5.16289882643138	5.06309734303013	5.2499837860611	5.17470601670632	5.01495331609186	5.25383047030182	4.98471237975358	5.31348531348445	5.20745560507309	5.13443864211883	5.23881360421551	5.07403439421256	5.12655580823502	5.03742615236471	5.03888826998339	5.25008235281513	4.82351500521578	5.23427137846462	5.27052520482396	5.10793052962592	5.31653316107699	5.08368567779998	5.20392545487946	4.96418604776551	5.16455299570092	5.31236748535643	5.18812790086079	4.97677145565496	5.14793346734297	4.99684064779537	5.35312564816774	5.00136990968472
ARMT1 (acidic residue methyltransferase 1)	-0.0521447389819782	0.0545092799144298	0.455018421078682	0.259454687062954	0.455018421078682	0.259454687062954	1	1	FALSE	5.50019336735402	5.38717295405991	5.59187087006333	5.53834881299982	5.58205916312802	5.5534526657476	5.69832406452148	5.61474223078322	5.53547135206984	5.36367221793886	5.57027165195828	5.49823490842362	5.42958583800467	5.54232615822553	5.54032800609068	5.4692771294698	5.57755269810355	5.54108422167446	5.55413448467556	5.20836118309842	5.45374143967128	5.44223026340598	5.47014311244697	5.31209878716697	5.36890102065576	5.5778124885778	5.34604561238397	5.49903264745178	5.25258596378064	5.23775490251123	5.4723512938551	5.54856300911022	5.68497298324834	5.45350770221883	5.56403361233551	5.51124979680091
ARPC1B (actin related protein 2/3 complex subunit 1B)	0.0891603123074853	-0.00419076491239759	0.00592954880247447	0.4629380629618	0.00592954880247447	0.4629380629618	1	1	TRUE	7.09734743018218	7.16155517942397	7.07615287380247	7.20979450317462	7.12439017617281	7.13511413180728	7.19829769486015	7.21005761131967	7.15301487931065	7.17779822687891	7.19833698875621	7.29287375490632	7.23586106191192	7.22635438748887	7.20039841674533	7.28256953793583	7.23744899563932	7.31652592055844	7.25898052834451	7.24670260108634	7.29497908086239	7.26913603208533	7.32695972616479	7.28515250003273	7.27185516354995	7.2749977325483	7.21834527167104	7.22710567579083	7.24538156918155	7.33391564035085	7.22390516962996	7.20949235685991	7.26836888990168	7.2909772523811	7.28700124419515	7.32324395384279
ARPC2 (actin related protein 2/3 complex subunit 2)	0.059726615713411	0.0398912927961245	0.116320349494485	0.149490217068218	0.116320349494485	0.149490217068218	1	1	FALSE	7.99879349276165	7.92920513891355	8.03924808370293	8.03839776956488	7.99552409069093	7.95321284839538	8.02104658737622	8.0091623890325	8.03504649625693	8.1437148299069	7.97901926859952	7.96959949202219	8.02972342095652	8.04467279489288	8.13578622778815	8.06766022636198	8.11354944661994	8.07345073096761	8.04239810402997	8.07559680656564	8.10862899610946	8.05519565424212	8.14051794115869	8.09899005132537	8.09561855310224	8.09363939883487	8.11813127561393	8.0852653017169	8.05482135025441	8.09201182022242	8.11786124220233	8.14670612932882	8.23565526789254	8.15998735304332	8.07878593418281	8.21664401730387
ARPC3 (actin related protein 2/3 complex subunit 3)	0.0898829214248138	0.0227410367663385	0.0691641605143962	0.352387120420666	0.0691641605143962	0.352387120420666	1	1	FALSE	8.00945355186674	8.01326683509124	7.92147203592415	8.15705887292017	8.08805146802598	7.88283254346851	8.11221011697664	8.11601639328663	8.09816370971495	8.05305158505111	8.19816998230618	8.13690910932114	8.17970510836528	8.06611610615895	8.0889578017228	8.1413612593418	8.20781478161556	8.1353860862155	8.13231464151045	8.09513852776396	7.99505481216601	8.1333888497749	8.13239690582782	8.07271680081522	8.14983347542608	8.23186916771508	8.22449857052091	8.12500527340981	8.1150228356557	8.17428156759141	8.19008639414968	8.12866974122226	8.1583269276201	8.09016536163016	8.20696549718422	8.18335748395415
ARPC5 (actin related protein 2/3 complex subunit 5)	0.0986179480808575	0.217801969000823	0.415311597621315	0.0338402356454602	0.415311597621315	0.0338402356454602	1	1	TRUE	4.79950699465787	4.55069754055206	4.47151915105109	4.61029847029809	4.71383326018628	4.41368208195657	4.71213351576515	4.64889680647525	4.47422186209875	4.66131066010549	4.7486007726509	4.54956444525308	5.06515005644097	4.82060277162288	4.66165840255154	4.5945843776247	4.46874621375412	4.71213351576515	4.66731311490107	4.42631843537933	4.219966139338	4.62764185457462	4.46301423112997	4.0974591034255	4.59899041238397	4.69399425090309	4.89433274227769	4.84380801743461	4.79274084821219	4.78701969940523	4.55927765682565	4.95223104563764	4.67226691970053	4.58867266566151	4.90865921699253	4.54457193545075
ARPC5L (actin related protein 2/3 complex subunit 5 like)	0.0156979099618172	-0.0389898769196026	0.620964632879172	0.216472738148373	0.620964632879172	0.216472738148373	1	1	FALSE	6.86614143549871	6.74377076146327	6.92879667234214	6.80480218622303	6.76315924012701	6.70799405427937	6.7364425224014	6.82977346632739	6.82126376754824	6.77661726451748	6.87596431923097	6.83205452779272	6.79677942916051	6.76347797090976	6.82130203988953	6.77497150197107	6.82556941049031	6.87668883190457	6.95155282731238	6.90203739085417	7.00176847128739	6.92904531794077	6.97286494009896	6.87292723365123	6.85678654628808	6.95888906340552	6.96046537410255	6.89474502054765	6.95939923477212	6.92971999719983	6.69899630127142	6.9413058887404	6.81466577293144	6.92187663218031	6.98871876578007	6.90600065924138
ARR3 (arrestin 3)	0.0413769045414933	0.0367764893788576	0.59696784740159	0.383167973579425	0.59696784740159	0.383167973579425	1	1	FALSE	NA	5.3485086354635	5.27643711043628	NA	5.28094518188193	5.35097453045587	5.30842640839165	5.16025465935704	5.07350321677425	NA	5.27700650645192	NA	NA	5.19827804751077	5.18151605346366	5.46966786283872	5.43341351757166	5.2304220760641	5.32276101079215	5.27473129947294	NA	5.0086885638936	NA	5.11184510346456	4.82635018253805	5.31295554188802	5.30933264561756	5.31465665162423	5.04459083708813	5.20269980709445	5.23104449376073	5.20912969773405	5.14204985905558	5.25016575019362	5.23320550152794	NA
ARRB1 (arrestin beta 1)	0.0232577715639428	0.113677017518108	0.624708439760713	0.0488949625603917	0.624708439760713	0.0488949625603917	1	1	TRUE	4.87212447369399	5.03023895364855	4.92910451295803	4.90751562804565	4.99838959487378	5.12804589092299	5.05416255639249	4.87133605379664	4.94393538784013	5.06086450642748	5.00919934757129	4.90000213916767	5.10436601668258	4.97990644213912	5.04054617734865	5.10618916531466	4.80541112735048	4.93768807424582	4.90618831311935	4.96307640321753	5.00527421806032	4.97936688612178	4.84758106993536	5.08895992113426	4.93674628427599	4.82992057683997	4.65727985808943	5.06592122513842	4.9294880378181	5.11899919451839	4.84803197163328	5.04408806067574	5.06168548636413	4.99173950937841	5.01738747752592	5.16014572540458
ARRB2 (arrestin beta 2)	-0.0511604250475611	0.0469782590747682	0.623643253292588	0.404695441615305	0.623643253292588	0.404695441615305	1	1	FALSE	4.07177982779749	4.05584638648131	3.7428038933891	4.09675942280787	3.98738453958896	4.16229867102143	4.06094662544774	3.92883456396288	3.94882508318133	4.33741852786298	3.69509184681551	3.72845388089425	3.89857599453858	3.82963648788147	4.03728557049858	4.15281618360609	4.02671154773039	3.88904514842223	3.97356535833298	3.41560995528397	3.17430573957649	3.74307328108784	4.15853092476042	3.63517394667492	3.90923547289148	3.9762811412817	4.21418698914376	3.70430760986229	3.75563537238322	3.85701555893555	3.55309012628984	4.03764578410975	3.9756393567007	3.75238466100307	4.08396218369776	3.90308648772428
ARSB (arylsulfatase B)	0.0109360758890007	-0.134277357522647	0.644307833238239	0.000187269350220042	0.644307833238239	0.000187269350220042	1	1	TRUE	6.27887871809473	6.16764895857375	6.14113642268876	6.2347235630917	6.12487193845704	6.27656552328052	6.20568965504329	6.22657788847992	6.16176476597117	6.19165344793637	6.23003196760991	6.15288917704485	6.22145565361623	6.26818172015578	6.2691566083309	6.23897024136914	6.19455791620281	6.14938538441588	6.1535196055377	6.19362194761055	6.1608032386843	6.15310813520505	6.17930203543592	6.14536157636394	6.18097728375608	6.05771019382065	6.07024118641998	5.9033757595554	5.97603821355733	6.01637374266225	6.03431037148366	5.96000656722542	6.00368992900659	6.13776785700462	5.96634740289252	6.08823914174257
ASAH1 (N-acylsphingosine amidohydrolase 1)	-0.0781182259993694	-0.0818345445641655	0.595040862453646	0.358585604524076	0.595040862453646	0.358585604524076	1	1	FALSE	3.93330824583464	4.41804148712258	4.38906425888949	4.11768673219051	4.16459321950297	4.00566945728997	4.33517594445264	NA	4.69588805612502	NA	4.38036928382038	NA	4.18401045823265	3.78975011449376	NA	4.21271718028181	4.15523921329883	4.35377494493222	4.1524998360218	4.31979854877542	4.34551702075837	NA	4.36239273721989	4.37400309989136	3.9214268092923	4.21473098301403	4.01214849666565	4.54625243348292	NA	3.94904928402214	4.68250588011628	3.99093671317543	4.02982389252861	3.83561085015482	3.76492996066498	4.24873216098032
ASCC1 (activating signal cointegrator 1 complex subunit 1)	0.11094963884128	0.237462061265145	0.533521231875838	0.154667117894045	0.533521231875838	0.154667117894045	1	1	FALSE	4.10136433233165	4.1688826785842	4.29072665397142	3.52323574464857	4.37651266128848	3.52693266720387	4.33368848977021	4.70429654187884	4.34508406993688	4.16152494808246	4.50368583351146	4.34504857640258	4.54613510932428	3.97160792775144	3.82831677013098	4.27447786291772	4.37543568351396	4.36303787755077	4.2597922156447	4.45883474405372	4.16630571280746	4.49834023524909	4.08495716636157	4.04083107536117	4.3419999749202	4.57946981684429	3.72448656784934	4.21669542360476	4.01915034728961	NA	4.49359610099731	4.86977272325138	4.30402908949208	4.65515716614935	NA	4.77995830736492
ASCC2 (activating signal cointegrator 1 complex subunit 2)	-0.248339188533726	-0.26972142720805	0.455484424384946	0.27339308147081	0.455484424384946	0.27339308147081	1	1	FALSE	NA	NA	NA	4.11230813344692	NA	4.01473020212909	3.74871883411906	3.80725186873131	3.95452204345989	2.41154013820768	3.5280836705495	3.72805110782043	3.76875599522188	NA	3.86745172917151	4.02652565566482	4.26064296121011	3.84228496490228	NA	NA	NA	3.84701473818191	3.31069929532875	NA	4.02342392305298	4.18640547355508	NA	3.09902751496384	4.01887448461538	2.91738210520279	3.69200307625908	4.04512839539759	NA	3.52954612129863	NA	3.7031893145141
ASDURF (ASNSD1 upstream open reading frame)	0.149087693025918	-0.480244599881445	0.661438010880562	0.27188820406931	0.661438010880562	0.27188820406931	1	1	FALSE	NA	2.22049712444762	NA	NA	NA	NA	NA	2.916551165833	NA	3.12582299825387	2.76245087446886	2.88716845203518	2.61821750844475	3.25008690188736	2.33056413638139	NA	2.04897199569218	NA	3.05375084743995	NA	NA	NA	NA	2.74545893716606	NA	NA	NA	3.15289242111197	NA	1.47707111289448	3.09878335241418	NA	NA	NA	NA	1.9486942832656
ASF1B (anti-silencing function 1B histone chaperone)	0.0649805811486284	0.125994237882783	0.505543549024699	0.119444212612231	0.505543549024699	0.119444212612231	1	1	FALSE	5.76145017376855	5.93013411764268	6.29228297634047	6.11602367338251	5.90249812273751	5.92636241949841	5.87768781689641	6.07423567649517	6.13097410062259	NA	NA	6.04350199573928	6.06453368679023	6.06997921789114	6.22650852980868	6.12737121034358	6.03972623378799	5.89230358720063	6.22862824218062	6.14039216784704	5.59893683382253	5.99404789261496	6.25148619783766	6.04877238764647	6.17295148433221	5.86389633817526	5.87662253569967	6.26845123689775	6.16090809039692	6.12430952213075	6.03989508379673	6.1045211787754	6.01615530650363	6.25843223980318	6.19825447033833	6.13875509245878
ASGR1 (asialoglycoprotein receptor 1)	0.0440459666118874	0.0365264920462167	0.139094556110495	0.108360471976433	0.139094556110495	0.108360471976433	1	1	FALSE	7.72896126932028	7.63090049748795	7.6965920290243	7.74258565247359	7.76678065430965	7.77205719198596	7.7099453802325	7.67483489243693	7.71845067863929	7.79010734857403	7.72412498928805	7.76736347577447	7.73355093509517	7.73449963524408	7.78311610880532	7.76713169998175	7.76143820582497	7.77618954682957	7.5705312388332	7.53735043118975	7.43522019488819	7.52503526149477	7.55186972677995	7.45084008540209	7.53638710660658	7.5490453259045	7.51521885976954	7.54919168409414	7.57690755084744	7.50891189978184	7.58112524340222	7.57086514156415	7.57289724558052	7.55918586578773	7.58790500031572	7.49324702791076
ASGR2 (asialoglycoprotein receptor 2)	0.0348746156334329	-0.0947327532108239	0.419218475086059	0.0115816361951681	0.419218475086059	0.0115816361951681	1	1	TRUE	5.49510990830919	5.49931972555235	5.42569427411838	5.47347522465344	5.44731470025318	5.43686808583294	5.48935346672138	5.43538523540878	5.39487422201462	5.4441038182283	5.5336972709422	5.63384094266024	5.39814169535963	5.49645915381619	5.52387868693703	5.4285645225794	5.43301951831717	5.51956077472501	5.36667890928454	5.47658258798225	5.54403400976161	5.55107914403442	5.53096340830803	5.41556601493886	5.39975215725554	5.53790482801599	5.36800350404705	5.35200633690754	5.37404136697226	5.34492434215544	5.28331434982598	5.3886372956387	5.36528309969023	5.46772943721911	5.33779670947147	5.42423684685014
ASH2L (ASH2 like, histone lysine methyltransferase complex subunit)	0.0414492475709062	0.134136005616552	0.630470947604453	0.174807634990308	0.630470947604453	0.174807634990308	1	1	FALSE	4.4482137898838	4.42865831283053	4.78705105279857	4.48599992698	4.84939884534594	4.50911307304429	4.6322100411395	4.49509391442162	4.33775390143501	4.92580957777157	4.39842562277182	4.57410756473092	4.26917531375404	4.63448872153888	4.73351704140616	4.44905948035147	4.66882826786726	4.69312449582529	4.81340155217602	4.79691437300689	4.60711722305341	4.7502581151596	4.67995857265468	4.53050778064826	4.40669992332654	4.41133132845673	4.06654561280173	4.69702314713956	4.41286957446157	4.84499819627914	4.57120958748487	4.70773459809998	4.73267079684762	4.99126786404349	4.80380048673992	4.50838428073665
ASL (adenylosuccinate lyase)	0.0092408489204668	0.0816358149251309	0.640020680643741	0.00376067859216014	0.640020680643741	0.00376067859216014	1	1	TRUE	6.51629571381708	6.42832834511864	6.46339521971892	6.57431347541556	6.53382806718745	6.48985117088366	6.50351093382513	6.53996525386683	6.5728760294324	6.46223886212892	6.52998331865105	6.5387259376615	6.45213249357984	6.51236438485694	6.51962524586358	6.58632940764071	6.56543419328549	6.53869800588183	6.42506984270616	6.3507217667086	6.33866151645633	6.39238268607824	6.4130642794026	6.39713895035398	6.43396760561437	6.32304935444846	6.42170804411711	6.40601787881996	6.46333309110683	6.44113152742746	6.49791728553202	6.48744293664327	6.45220004940622	6.55689225439709	6.45529433799158	6.47025701888759
ASNS (asparagine synthetase (glutamine-hydrolyzing))	0.0125755273067852	0.11606121841291	0.681970925978918	0.0556689860200809	0.681970925978918	0.0556689860200809	1	1	FALSE	5.81282677326766	5.80166309718558	5.7529010937645	5.77626720346177	5.88286554957408	5.78329948947737	5.62831283889981	5.48674332959864	5.83877784668956	5.74932240655969	5.84153793083838	5.76976909501125	5.77090038633106	5.57217117288806	5.7378273470301	5.76160973686357	5.90620034138166	5.76749855077627	5.7216160048712	5.83355046543379	5.89221371411206	5.93973904784388	5.88033043950807	5.95906300573111	5.7559317422314	5.81737255467668	5.55711902192992	5.88511063616725	5.92153630290953	5.93536073592459	6.00225245173138	5.77534821811113	6.04067329264376	6.07101607707768	5.92105065921605	5.84913858827291
ASPH (aspartate beta-hydroxylase)	-0.0665636576578587	-0.0320850541485964	0.133547377886582	0.253331986232104	0.133547377886582	0.253331986232104	1	1	FALSE	7.07614218222273	7.09319041282496	7.01452267517286	6.99772144849579	6.98195537317213	6.94760771851587	7.00354602084677	6.99304026980014	7.02759641959381	7.04857405972671	6.98830976454513	6.99652433171541	6.97026698016725	6.93314769821874	7.00113792766669	6.86199257209974	6.89923606382604	6.8370602037586	7.17669177768893	7.20476675065461	7.10426326503152	7.13643750298176	7.06911137581372	7.09877956335936	7.15981080284938	7.20273114652555	6.98840066372944	7.09187963096565	7.12967455246436	7.11212669345836	7.1139817272843	7.01657431816837	7.00513046785373	7.10886940782805	7.15881162614264	7.11517893713145
ASPSCR1 (ASPSCR1 tether for SLC2A4, UBX domain containing)	0.056254803399906	0.0361291795988155	0.160170326294726	0.191966389803896	0.160170326294726	0.191966389803896	1	1	FALSE	5.74499255885193	5.82585684478516	5.76093413228188	5.75315255367243	5.76620820044087	5.81831374412984	5.83791549748885	5.82747863035184	5.86960001188624	5.95877540975844	5.91894431207316	5.76750384757747	5.86401771720462	5.82801966719308	5.82590771214739	5.85466894726733	5.86160308128911	5.83130470997758	5.78831246155546	5.76950200198552	5.78996655154182	5.7219249123659	5.85128680532656	5.84704230814934	5.77371155456561	5.80004308579419	5.70164053931606	5.91200309367928	5.84308439097822	5.75445462871694	5.77786416019817	5.79563189656279	5.7199856275309	5.87061624448387	5.81264967469252	5.88230312014711
ASRGL1 (asparaginase and isoaspartyl peptidase 1)	-0.0242770893994066	0.157554997085851	0.563686604089771	0.000585663072321228	0.563686604089771	0.000585663072321228	1	1	TRUE	5.72896262937115	5.59445300366861	5.60295565115891	5.82266642325797	5.79017252773222	5.71933405567807	5.75292517161053	5.69793502415893	5.7282933294307	5.75081281905409	5.70799129435279	5.73590933516121	5.65382244851639	5.6255919617697	5.78485728478664	5.70201749637605	5.67629279965573	5.58190857179985	5.56517673470665	5.58855274487403	5.42707981487524	5.52366545003249	5.52366858609767	5.56826320941159	5.46901658175338	5.62268734407468	5.61986488253442	5.67667643737986	5.76685219507464	5.65285644283	5.78110000504283	5.63140117452324	5.85244836040255	5.74259912509114	5.63590236729096	5.58613421449759
ASS (argininosuccinate synthase 1)	0.0397337498504011	0.176863524069169	0.291848460156148	8.44346091465611e-07	0.291848460156148	8.44346091465611e-07	1	1	TRUE	7.31758446061919	7.38671611994855	7.3412652869267	7.32037636351328	7.38905048785353	7.32773226807884	7.41419474181452	7.40718277234268	7.40075991813301	7.41972427265719	7.34837407519116	7.36400329591354	7.41149403995316	7.42680147161338	7.40589878561857	7.37368300819052	7.45030398982412	7.46218322892228	7.19044695739668	7.17522517287456	7.20769766865505	7.11166777785984	7.03986219248773	7.06162500904694	7.09666245233723	7.09645162447759	7.04018011040107	7.19343665235735	7.21284166657921	7.33449676839042	7.30980373684379	7.27569618707174	7.29885073537838	7.31399857093536	7.37558685631548	7.29687950828749
ATAD1 (ATPase family AAA domain containing 1)	0.035347405965269	-0.0958250870780658	0.64976798425971	0.267065825423104	0.64976798425971	0.267065825423104	1	1	FALSE	5.06968068756592	4.92989039257498	4.69721780342278	5.14607271578802	5.08497416864835	5.01472127685284	4.99819550315325	5.02583941803997	5.21667990491449	4.97130442611134	5.13053967515901	4.92160770731354	5.12937369778331	5.11198277655058	5.1295674059356	5.09450211612029	4.94164628126982	5.07087443840453	5.12047221523937	5.06581354477551	4.91760360822989	4.82146532380583	5.15095360201021	4.10966979460624	4.95251994903785	5.09859220323746	5.10952772179836	4.55936332319221	4.85704044942428	4.65525450066417	4.90814999941791	4.822776027976	5.03484077124624	4.84616733135366	4.96157239784545	4.83902737791818
ATAD2 (ATPase family AAA domain containing 2)	0.0895870153246806	0.0470557863744607	0.512800463258401	0.405957956897945	0.512800463258401	0.405957956897945	1	1	FALSE	4.31802031714636	3.94339627376167	3.26833557546333	4.18296238033626	4.44764531304672	4.18072870592108	4.31862053464015	4.40416742163711	4.11953878510788	4.25695779890605	4.24992312624974	4.32593322254944	4.09068409010925	4.06356334095384	4.18339917199468	4.20093586702898	4.23534412817267	4.38295769901805	3.92923236590682	4.3087904274893	4.47613538437115	4.14903982238639	4.01289042833639	4.28975332973938	4.37353685575577	4.06850744500491	4.28561675755687	4.51378127662967	4.16016993366041	4.50823847808587	4.19146789966637	4.30318163142348	4.40330862993629	4.25092368713658	4.08977778149343	3.89615557588503
ATAD3A (ATPase family AAA domain containing 3A)	0.0650878124346866	-0.190248457361588	0.219902233359928	4.5521418279085e-05	0.219902233359928	4.5521418279085e-05	1	1	TRUE	6.84587889893911	6.72832870671163	6.69260852792526	6.76565408200971	6.74246439325371	6.63966340208435	6.84805952216837	6.838485411741	6.80562780709984	6.82960858327016	6.83143392935191	6.75345745689091	6.86960001188624	6.83543147347657	6.76131187147633	6.9477713397355	6.82616710780042	6.83777928995712	6.68553373770959	6.92343445781053	6.84633033286635	6.77159510920562	6.74049587418707	6.71132970310304	6.82748879253771	6.72655877910497	6.74783045276466	6.573468448847	6.42956910095668	6.52118582614832	6.6259454986878	6.64362534009972	6.59338215844519	6.59993068985043	6.55897931459679	6.72227474540333
ATAD3B (ATPase family AAA domain containing 3B)	-0.0152613790178313	-0.183651724297516	0.617580332673039	6.97372518561829e-06	0.617580332673039	6.97372518561829e-06	1	1	TRUE	6.58071985461602	6.43284251752604	6.52014562688083	6.54760406044813	6.42730781512388	6.38969930510389	6.42968290905411	6.43283416789577	6.55500164896212	6.37216334366154	6.45927258553251	6.48743328919803	6.50731260441194	6.45416602069508	6.50355227566458	6.43002595267483	6.46864684892613	6.49591257368566	6.56643312405083	6.50437727462791	6.54807282238821	6.51110902870537	6.51139845830363	6.45564449611869	6.51758593378322	6.55569193808761	6.63660432117413	6.41319293955266	6.35043182928174	6.29579831597736	6.46732839560183	6.3874676645832	6.4136922354051	6.31785213915084	6.25175695812061	6.25653140088861
ATE1 (arginyltransferase 1)	0.134095770623057	-0.827516375149746	0.620964632879172	0.0137038350878651	0.620964632879172	0.0137038350878651	1	0.30947231717063	TRUE	NA	NA	4.14893410452634	NA	4.08336656666771	NA	3.23329908484832	NA	NA	NA	4.05844638425507	NA	4.07838781198429	NA	3.73105287167219	NA	NA	NA	3.68716149425407	NA	3.91564518324173	NA	3.84394365699723	NA	NA	3.79257428049599	4.32478900602768	2.62843999901103	NA	NA	NA	NA	NA	3.18849429477985	NA	3.4389847533699
ATF2 (activating transcription factor 2)	NA	NA	1	1	NA	NA	1	1	FALSE	NA	NA	NA	NA	NA	NA	NA	NA	NA	NA	NA	NA	3.12333345764616	NA	NA	NA	NA	NA	NA	NA	NA	NA	NA	NA	NA	NA	NA	NA	NA	NA	3.00462363411234	NA	NA	2.90888782604274	NA	NA
ATG3 (autophagy related 3)	0.210197247261686	-0.209597908714671	0.255957786254645	0.128407286842982	0.255957786254645	0.128407286842982	1	1	FALSE	4.17338332121472	4.01612186947902	4.01545296619295	4.3265013953634	4.42313440342458	4.35196041601099	3.96214179045779	4.18474048675988	3.40345861453549	3.87402968478206	4.43764722088546	4.5269076351908	4.12783134782781	4.64831587358752	4.42301335221492	4.08584101968688	4.27861671751473	4.3464676371038	4.34286048933328	4.52999580805741	4.76393735055511	4.31067457766692	4.52233828276142	4.66775590841037	3.88743753661878	4.05797873032507	4.38391852110067	4.1445114169255	3.98509051552989	4.32827639228782	4.15082772000877	4.04605444879316	4.05479639320201	4.42533844848065	3.8878858994251	4.55773479174409
ATG4B (autophagy related 4B cysteine peptidase)	-0.104514533364495	0.23286956922011	0.478854490011242	0.0717429737665211	0.478854490011242	0.0717429737665211	1	1	FALSE	3.93380866199012	4.40448082142527	4.1850419125133	4.30060698307692	4.30835359354896	4.12484092856227	4.05911296203546	4.00616335410788	4.07498488495381	4.38015452747244	4.03361681624881	4.08197015737348	4.22700167458904	3.97867156729858	4.09369538023356	3.92241671032969	4.05861955095186	3.68061691743609	3.22282619512745	4.10287645053129	4.1698769108061	4.28973120110067	4.15320543927709	4.50380030182589	3.90767905340537	4.05349368688403	3.89461407433555	4.19844700597193	4.17478989304781	4.57484628428685	4.36169117036277	4.00372815219875	4.04300321568505	4.41818320005795	4.21944735000687	4.39979316465647
ATG5 (autophagy related 5)	-0.09821975460387	0.0857998023987998	0.434806905686801	0.286946112298698	0.434806905686801	0.286946112298698	1	1	FALSE	4.30150716948312	4.29222222837951	4.08571357425426	4.27245623127003	4.43592856876393	4.13352242741641	4.01564920996945	3.92930812527096	4.55275823064614	4.05416255639249	4.12522953774373	4.00684555158522	4.20694792050214	4.33063010277383	4.4070195738537	4.04327450341953	3.88696953116777	4.07400869658056	4.35420529586169	3.92535385794123	4.5246341699225	4.28696983533105	4.13066733981551	4.6701321812671	4.25627097197292	4.24906603385587	3.99843924205013	4.11573244088884	4.54669694373089	4.48128602337511	4.114375354576	4.52958360054925	4.42248867957203	4.26582692309714	4.36911047723746	4.32283670658048
ATG7 (autophagy related 7)	-0.228501752425683	-0.132174954421723	0.311409444047214	0.306591069485012	0.311409444047214	0.306591069485012	1	1	FALSE	NA	NA	4.25730486176795	4.4421340329667	4.39856927559498	4.30269923471864	NA	3.91773725739837	4.4635178341287	3.88159610436044	3.84632281012498	3.98273808670644	4.44441528875835	4.22886485599854	4.42554658356387	3.93357263826102	NA	3.80487960825467	4.54893593271956	NA	4.42157340909509	4.01627344445108	4.49323741920022	NA	4.34120300803213	4.30121448756135	3.65164874287925	4.27625098457636	4.29064556869481	4.31065276761361	4.3361048254481	NA	3.40313135530476	3.94762875656941	4.28444750477956	NA
ATG9A (autophagy related 9A)	0.0187427579697275	-0.0424481903504616	0.646627231541487	0.30294395512023	0.646627231541487	0.30294395512023	1	1	FALSE	5.42111555601575	5.02712308065705	5.34913523772433	5.33128243401923	5.38449885173986	5.3089105336381	5.3694315849451	5.41580260100048	5.32672428813644	5.31059460585948	5.3869040428138	5.42485828045474	5.3286390277823	5.2942935783992	5.16614500175945	5.45696052773478	5.34354995273888	5.39076397206126	5.34971911347779	5.39118343112012	5.42564392676427	5.39370792268486	5.38999005952409	5.15223616003569	5.40505975066073	5.36885912568999	5.17472199352829	5.33841371754884	5.26406721609884	5.20362011928062	5.23445150288438	5.26336498556985	5.38515489688434	5.16729770713168	5.34563056012369	5.46708706480944
ATL2 (atlastin GTPase 2)	0.0397713656345951	-0.0127712838723465	0.543889754124048	0.452829320748785	0.543889754124048	0.452829320748785	1	1	FALSE	5.58353412688952	5.65332376076896	5.66368048795201	5.64943439234768	5.7423323438444	5.66181799397209	5.76444701110468	5.63363173219282	5.75504244997637	5.66805954078639	5.50118434207787	5.72053293944824	5.60130132553813	5.68723149421726	5.78689689205352	5.74947527149851	5.85695084165503	5.89355394248493	5.55188817879041	5.57487352490732	5.8370172995683	5.62373812764197	5.64270445953058	5.70913621055847	5.7328417131535	5.77772479287386	5.68113719113281	5.65834289057268	5.56720164711	5.59137423599067	5.58797698629675	6.02947938943282	5.78863612364382	5.66790063835445	5.51938778914223	5.60582024276268
ATL3 (atlastin GTPase 3)	0.543766856674753	-0.204135688958219	0.294937935453415	0.272413094977625	0.294937935453415	0.272413094977625	1	1	FALSE	NA	NA	NA	NA	NA	3.80804518952634	NA	NA	NA	NA	4.3518120462011	NA	NA	NA	NA	NA	NA	NA	4.07497632476891	4.06483974939221	NA	NA	NA	4.41787951243523	NA	NA	4.26819482282843	NA	4.28437346954297	NA	NA	NA	NA	NA	3.72030035725298	NA
ATP13A1 (ATPase 13A1)	0.0117463288920397	-0.0548005424762828	0.676288087636133	0.216472738148373	0.676288087636133	0.216472738148373	1	1	FALSE	4.94407130654592	5.13559232688561	5.06125777090295	4.90889454928997	5.16477019091002	4.85811530875826	5.00860789730539	4.8962863822638	5.06620115647426	5.00685003865857	5.08863773485519	4.97149297252081	5.09056977414085	5.05117630653909	4.90121446163067	5.07793512138266	5.05300704148204	4.90863039815463	5.00152304242169	5.08322187969904	4.89291069112874	5.08492741187753	4.94016205114278	4.80765888648895	4.98401507444036	4.98201700159119	4.99997745771387	4.91406217152344	5.05429281956604	4.97493765118752	4.87824468999391	4.98004815644299	4.96717321972168	4.90432031020248	4.9044889149052	4.70564068067434
ATP1A1 (ATPase Na+/K+ transporting subunit alpha 1)	-0.111530484725221	-0.120070302213509	0.0222685237683735	0.0040573504218867	0.0222685237683735	0.0040573504218867	1	1	TRUE	6.78592974552204	6.81405046915951	6.81426841925919	6.86798292428956	6.86000680742587	6.80579545362202	6.7866224974338	6.77357442277131	6.68286821069818	6.67113765719607	6.75699656920754	6.68816636807067	6.65356166205839	6.75332373534246	6.68171630223043	6.72813820341893	6.6296640708056	6.62462001932439	6.73969961409387	6.73649664206907	6.61065577440193	6.67474310649017	6.75584897840091	6.71014519042476	6.90055288202051	6.82020449661472	6.88591596348295	6.58610568405689	6.62484954448937	6.53436825461259	6.62836971235331	6.69703705203083	6.74917220768675	6.60122405751465	6.70021774798281	6.6322856673501
ATP1A3 (ATPase Na+/K+ transporting subunit alpha 3)	-0.0529662693651497	-0.0156198243047394	0.255957786254645	0.393339272901354	0.255957786254645	0.393339272901354	1	1	FALSE	9.43450104804636	9.54508996304089	9.48132518122926	9.43360004536477	9.49307085804826	9.40033085178058	9.52265018268248	9.56025257609701	9.44237750014524	9.45656387306142	9.48142609863448	9.54621345513332	9.40133180817531	9.42728769890423	9.47215874098822	9.44464015187463	9.28435912477651	9.3225208306004	9.4228321767412	9.36319736505468	9.44861605019725	9.37868718092857	9.32468686397729	9.39135960193662	9.46616621269677	9.38123577801236	9.32591254115386	9.46712660995138	9.42646395029412	9.43241453673827	9.40140221179829	9.30460914684779	9.27900691380736	9.38865020968685	9.33505979226574	9.32738198056614
ATP1B1 (ATPase Na+/K+ transporting subunit beta 1)	-0.0170307154372182	-0.189132804726025	0.502521777442426	1.33607082310479e-09	0.502521777442426	1.33607082310479e-09	1	1	TRUE	7.60379693637014	7.6537336144676	7.61583559020133	7.61766581074806	7.57111551790733	7.60948165382506	7.58156968382779	7.57719465433911	7.61520292600519	7.61430494940922	7.50634328847655	7.58300000296234	7.64760952375848	7.5978588868037	7.58901438522824	7.59507095419545	7.58202151676961	7.57709644115307	7.59650286527445	7.57525181368661	7.46954414205448	7.5167873622508	7.51960480410718	7.51071670355798	7.55564746274366	7.48346916643079	7.50401649497618	7.37617749470239	7.28972382481234	7.35197277947308	7.37587351985015	7.30790205947828	7.38164676958091	7.30829351853698	7.37142817779455	7.26632742831923
ATP1B3 (ATPase Na+/K+ transporting subunit beta 3)	-0.068351281880614	-0.168757276880203	0.0540617630864117	5.50398135992117e-07	0.0540617630864117	5.50398135992117e-07	1	1	TRUE	7.36488754970827	7.41284078976255	7.44846325404848	7.35068287604735	7.35446097639542	7.44072800493117	7.32853132378517	7.34224360236544	7.4083042624843	7.32358624093304	7.40179256954786	7.32517950894965	7.28730605941337	7.33992124532512	7.33844224333184	7.23553560671046	7.28044601122433	7.30377161716694	7.4633690606294	7.48108093189214	7.36409962708563	7.44486580797976	7.47444415554975	7.42230869981274	7.42450224854271	7.42592920520858	7.4506669070747	7.24225951071219	7.19289442848473	7.2427453965388	7.2472819528286	7.23754459850479	7.33861160355283	7.38089391688967	7.30152363107744	7.24869611326453
ATP2A2 (ATPase sarcoplasmic/endoplasmic reticulum Ca2+ transporting 2)	-0.00193322953609638	-0.036389985701109	0.71064274239044	0.104582818381877	0.71064274239044	0.104582818381877	1	1	FALSE	7.02786177535451	7.0384032570691	7.00432160595009	7.03549194988116	7.06745587329012	7.03538197411894	7.05553190254745	7.07847107450544	7.04232696211802	6.97442606248389	7.06728376403878	7.05132859397691	7.04780010215018	7.07663391290237	7.06632603139599	7.03152753136063	7.00083381706848	7.05168749363274	7.02975102373385	6.98087073872778	6.96451415408665	6.93204935677198	6.99716818778156	6.91366734365477	7.02703237649551	7.01366324047183	7.05351323617126	6.96309259166792	6.98727538302312	6.90992907571295	7.01395349645676	6.8743789466582	6.94306567375622	6.98063086733919	6.96178536773108	6.95060838423974
ATP2B1 (ATPase plasma membrane Ca2+ transporting 1)	-0.00124506256663606	-0.0852258358906574	0.724187707200026	0.122925664930322	0.724187707200026	0.122925664930322	1	1	FALSE	4.97049937768756	5.01898572591132	5.08226828501957	4.84638800591372	4.95613101621958	5.03785659913297	5.01486853685061	4.99304480001673	5.06560246794736	4.82775806438403	4.95826269732954	5.00912766954267	5.1252336713213	4.90038381666693	5.04196134680215	5.02984597325495	5.03918665844466	5.04267935385346	4.88669158108171	5.05877538320961	4.89176426466996	4.8582844266557	5.09647692544754	5.00501366026333	4.98902089777595	4.93098801361024	5.03674947642787	4.73153626756912	5.09375030326834	4.62262585392616	4.83648972611063	4.97378115640355	5.04081354480026	4.9797784301567	4.88627211642013	4.82168470747112
ATP2C1 (ATPase secretory pathway Ca2+ transporting 1)	-0.339852192399343	0.183547758124343	0.110739590633661	0.278552929816812	0.110739590633661	0.278552929816812	1	1	FALSE	NA	NA	3.70567938217098	3.60910484661896	3.37116851549843	NA	NA	NA	4.16865005763974	NA	3.38475439952919	3.20204936022927	3.59114081876012	3.49566958269799	3.18640547355508	3.60516242366465	3.15140749814249	NA	NA	3.69374341382226	NA	3.81081324183002	3.78617812879877	NA	3.66308270146484	NA	NA	NA	3.76507852801026	NA	NA	NA	NA	NA	NA	4.07892573119637
ATP5IF1 (ATP synthase inhibitory factor subunit 1)	NA	NA	1	1	NA	NA	1	1	FALSE	NA	NA	NA	NA	NA	NA	NA	NA	NA	NA	NA	NA	NA	3.91946403637356	NA	NA	NA	NA	NA	NA	NA	NA	NA	NA	NA	NA	NA	NA	NA	NA	NA	NA	NA	NA	NA	NA
ATP5J (ATP synthase peripheral stalk subunit F6)	-0.0173581815027985	-0.0990414635101169	0.662921933467529	0.0976537930891902	0.662921933467529	0.0976537930891902	1	1	FALSE	6.89002102025859	6.92395731979835	6.90775595305177	6.63633315220518	6.50978608671541	6.7312647167776	6.77357442277131	6.81978312452107	6.72380426831765	6.7679195858018	6.72802933309922	6.74272037298774	6.73623955556435	6.74022600474599	6.91953077638729	6.66843119063099	6.70554945160999	6.75141016006437	6.85815510298828	6.81666369975016	6.79696108139768	6.90239923457766	6.7689650218313	6.91339209668109	6.61503956530071	6.70293453197598	6.86486708459311	6.66790631374269	6.87072226635239	6.85559110771045	6.683289410935	6.79036804754038	6.70260213929171	6.46306819700336	6.6847766676832	6.62968009724572
ATP5MG (ATP synthase membrane subunit g)	-0.038111094806701	-0.0755162865172243	0.334672329643311	0.0218771242969469	0.334672329643311	0.0218771242969469	1	1	TRUE	9.13182095707475	9.09575040023343	9.11354684212702	8.88908409859815	8.98280253325603	9.05667022618442	9.02111878641319	9.1297415150041	9.07009410338917	9.0401006374904	9.00759077529885	9.05975273847703	9.02171845414335	9.00335768184269	9.05505462356174	8.97878194866515	8.9954308125374	8.98584193700334	9.00975305231235	8.907386436811	8.96810803662671	9.07607803108035	9.03993893770895	9.02486539648065	8.9483409474275	9.01546523221107	8.97971956369157	8.93469045898424	8.9168259302146	8.86720150557378	8.94359612106469	8.96126735632127	8.85233911415341	8.98588461965718	8.87870695215011	8.94949699757585
ATP5MJ (ATP synthase membrane subunit j)	-0.227755557553241	-0.00961273003879429	0.0875637555337584	0.482073202658779	0.0875637555337584	0.482073202658779	1	1	FALSE	7.02439725565936	7.01870093106446	6.98874148467146	6.97043955616131	7.06814410504772	7.02464104024986	6.84319245548117	6.89434486979095	6.83498925260555	6.62027115300757	6.83689615143732	6.7070001393712	6.48872225937315	6.75051271589102	6.64607623114426	6.82352010029653	6.93920306555746	6.80558911667416	6.41145844838137	6.52464200481006	6.47407094264526	6.25401762080751	6.34448943802327	6.25377942504105	6.40443994705272	6.49820139373013	6.54888816689636	6.57994191254635	6.39119202531761	6.49446681428176	6.51284947547639	6.54554216763913	6.64777499312618	6.25293218811592	6.60812616592135	5.5946470746139
ATP5PD (ATP synthase peripheral stalk subunit d)	-0.405926748154435	0.198179697021338	6.82339137865967e-05	0.0179657204546197	6.82339137865967e-05	0.0179657204546197	1	1	TRUE	5.67084316780215	5.83239890806312	5.62233886524162	5.26301937768218	5.49953978008303	5.39995376575473	5.54816223993291	5.31726426633452	5.47522434537766	4.99337999657528	5.117038367273	4.87262686658069	4.94761940636127	5.41093125133589	5.44542213755914	5.20310325023664	4.9207791988726	5.06450350808747	5.83211024193959	5.87305277840199	5.78786339066857	5.82518268286218	5.78491746832992	5.81360933997282	5.66137907507845	5.91600840914375	5.84070743906212	6.06714821355077	6.01764358349734	5.98693876494444	5.86865713683387	5.9609610922653	6.08244074502852	6.09051261275967	6.04859585533707	5.99555009443448
ATP5PO (ATP synthase peripheral stalk subunit OSCP)	0.00687105695874103	-0.0661054520299964	0.658880232866263	0.00670432504909655	0.658880232866263	0.00670432504909655	1	1	TRUE	9.04650743055142	9.0664040727336	9.04334450487717	8.98832112725638	8.9964508912771	8.97132512143334	9.05551292287529	9.00660098497903	9.04047056035169	9.01559624908019	9.04292335110868	9.0807056244842	9.05007446324908	9.07550589057551	9.06889379642702	8.97900783238955	8.98748288713002	8.97658703451942	9.03096778132317	9.0030484152222	9.05763438818046	9.06274774578219	9.01868980512474	9.02198489314714	8.99453164112211	8.98637395718444	9.01875934084035	8.97064086873325	8.96807922887591	8.99109662770816	8.92004314150393	8.91072067136903	8.88054166484086	8.98478015535281	8.95494364224505	9.01894289902784
ATP6AP2 (ATPase H+ transporting accessory protein 2)	0.444205990363178	-0.209015472950451	0.221207786626497	0.328413635355797	0.221207786626497	0.328413635355797	1	1	FALSE	2.21320728296932	2.24373000430214	NA	2.30788603470502	1.8154483677383	2.37574009809091	3.14680997446621	3.03299122971491	2.64311272175585	3.01589001812602	3.30803025125699	2.98706250396197	2.48223391001781	2.71169312593866	2.55627244561406	2.93403520844846	3.09518854225255	3.15873933561256	NA	2.49096540553785	1.02926911378379	3.227782655904	2.63053361215324	2.92877014761546	2.95896699216052	3.0750670601446	3.09624498327969	NA	NA	NA	2.50783776186755	2.53447004250434	2.21950930481029	2.6697048542689	3.1843802797198	1.70820489706077
ATP6V0A1 (ATPase H+ transporting V0 subunit a1)	-0.157708214713879	-0.0211774358458003	0.457638736696836	0.476333009533852	0.457638736696836	0.476333009533852	1	1	FALSE	3.67968276632907	3.54663521438588	NA	3.21659144519228	3.10069008893801	NA	NA	NA	NA	3.22476267602788	NA	3.04905740903836	NA	NA	NA	3.33819618990465	3.45287213995083	3.07606990506543	3.31635720618842	NA	3.4989656543412	3.58698086125546	NA	NA	NA	NA	NA	2.9827253111193	NA	NA	3.57835910411004	3.44334142580323	3.85814018028065	3.41382422373374	3.40115258344841	NA
ATP6V0D1 (ATPase H+ transporting V0 subunit d1)	0.0153380639155386	-0.0815098745962595	0.664195247847458	0.122423896061331	0.664195247847458	0.122423896061331	1	1	FALSE	6.27319882001641	6.25229075610578	6.36762442370692	6.51897725851956	6.54338452187773	6.47832471148503	6.45385993996903	6.31924399016678	6.50818142086336	6.40130791283144	6.41275781888716	6.43672819652929	6.37967294138836	6.44318558297988	6.25545541217347	6.52357920556851	6.49892258569874	6.50151876189358	6.4903406800492	6.47503623009242	6.50612268210507	6.56226379732262	6.35958266357148	6.39452614607263	6.60267214475948	6.53489890464777	6.32895670773526	6.34254230104115	6.27351588970212	6.29456928878769	6.51517311903691	6.55947039899758	6.44181377166007	6.46450490913191	6.30111020528067	6.32811120135149
ATP6V1A (ATPase H+ transporting V1 subunit A)	0.0419565702644345	0.071414019831653	0.252374942185094	0.0161428285569681	0.252374942185094	0.0161428285569681	1	1	TRUE	6.98196678604095	7.02341061555176	6.99327808694238	6.94277252528042	7.01365207561381	7.10127187370181	6.95050340794566	7.05237241787404	6.99090949191507	6.97840158349824	7.01410976395638	7.05354581772798	7.01985756056669	7.08093475014376	7.07801200338479	7.14505582130659	7.00837259399077	7.04945651867059	6.95016509902805	6.92447999235902	6.96594585745876	7.00791308164326	6.93759156904788	7.00471485935246	7.02656770477587	6.88434149505565	7.02185723059792	7.01622886523004	6.98882099797403	7.03074437215488	6.98997912348714	7.05948507279495	7.08809918399721	7.04885737698088	7.02144641356275	7.12264166162187
ATP6V1B2 (ATPase H+ transporting V1 subunit B2)	0.0565014112214731	0.0282903581155773	0.155391598885906	0.257598579981662	0.155391598885906	0.257598579981662	1	1	FALSE	6.0310841610359	6.14390356185198	6.15584635878735	6.12155631018756	6.0835240036478	6.00657405768147	6.10817314912902	6.10949638032478	6.04453182458562	6.131912507156	6.13110378523902	6.06073051272726	6.19136327150306	6.15218139051728	6.28520614698227	6.09573457921388	6.1498101090398	6.11516020584615	6.14272179527892	6.1147876108659	6.17923434795072	6.04141603567083	6.12755280679133	6.11059501484977	6.01636259876089	6.03354193637869	6.10440585719061	6.11531004931946	6.15184664271884	6.18124371163689	6.0828686123154	6.0582602068711	6.10385847815043	6.12193130443094	6.16544771027868	6.14446451105612
ATP6V1C1 (ATPase H+ transporting V1 subunit C1)	-0.0718042287247908	0.0995459781875061	0.0534455469252899	0.00164616645213741	0.0534455469252899	0.00164616645213741	1	1	TRUE	5.59662808990175	5.60438569252863	5.5392022464339	5.67340377968435	5.55838703723542	5.61605180945803	5.67860154746489	5.59532760945827	5.64249941865391	5.48962000062691	5.49435480342445	5.52530468227959	5.56669035853617	5.50290975322982	5.52714542178078	5.54265117703676	5.61505428323949	5.59451869214204	5.56293536206686	5.57436192071766	5.60856680223764	5.41871955867898	5.55840846752934	5.5298490507038	5.57483720396572	5.59163753317711	5.58638045379863	5.67592316977565	5.59332687707725	5.59816269923846	5.58911029196308	5.65744850959969	5.72002394612428	5.67252151843504	5.69018798943845	5.70490515491139
ATP6V1E1 (ATPase H+ transporting V1 subunit E1)	0.112023808152322	-0.00345630023514519	0.12576036658048	0.489842918183285	0.12576036658048	0.489842918183285	1	1	FALSE	6.46336579070986	6.40735275114004	6.76281386896428	6.54333657189714	6.66459661308986	6.46602995170782	6.61255892031497	6.37695711447773	6.62272833605107	6.5898548507837	6.63064718187011	6.71467139333774	6.77184597250757	6.58474608023308	6.73665898889205	6.54101915313356	6.64870989814978	6.70980067281608	6.58949385515879	6.72789323364525	6.55637576557143	6.51360759662752	6.73759212875896	6.69663375576314	6.35962131506327	6.54038070609035	6.52975849084606	6.63203259485192	6.62313526463984	6.52388966151312	6.47215305338198	6.55622246921102	6.55026349778513	6.68833424531198	6.53600936999175	6.6382099887217
ATP6V1F (ATPase H+ transporting V1 subunit F)	-0.155068993867786	0.0102602562079084	0.0169076232161819	0.454014303830356	0.0169076232161819	0.454014303830356	1	1	TRUE	5.12684486424147	5.07033350825342	5.29132728023028	5.11832234564565	5.2452826807292	5.06999854506359	5.0953759228936	5.31350708075885	5.15954442338313	5.08573906424146	5.10157444354715	4.90496571868403	5.0917590638024	5.02462996002574	5.10525063628566	4.98239584440374	4.86403257924115	4.9345683961578	5.17996480681647	5.18070881784389	5.18057754965796	5.25773480212865	5.06036737046236	5.20539251298969	5.18262079654083	5.32258797693206	4.96798473541539	5.17755508017151	5.23671455439295	5.15754500808952	5.10736146866677	5.22105731083978	5.22915720321487	5.20549808362314	5.01455168611212	5.28084127954782
ATP6V1G1 (ATPase H+ transporting V1 subunit G1)	0.0497875029390656	-0.0386298615241943	0.434806905686801	0.313969328918687	0.434806905686801	0.313969328918687	1	1	FALSE	5.89619675695009	5.76083835169822	5.78714249630403	5.81914444736051	5.82081207722872	5.81949447746086	5.73685378096772	5.8196119867736	5.57028683376321	5.92944779617	6.05639060702648	5.90807312077296	5.89548197751104	5.79054008305545	5.83278876885498	5.68690946626055	5.70506003360622	5.67377688170088	5.80840307135954	5.87314139164883	5.64236944807913	5.79952253633508	5.87028826705128	5.69669217117008	5.83734535801196	5.80651740063137	5.84020135969481	5.78968752423464	5.85689110005001	5.87345395603005	5.74418531972407	5.63193077155343	5.78937974929142	5.7007892519015	5.69059029794023	5.74990427953899
ATP6V1H (ATPase H+ transporting V1 subunit H)	0.0521411985742396	-0.0452576593186646	0.399968041414921	0.263989386887232	0.399968041414921	0.263989386887232	1	1	FALSE	5.3978234934295	5.60510610989555	5.58240245259108	5.40014851331387	5.55342808967999	5.35948251625269	5.51956077472501	5.54348969689861	5.53492379838987	5.58270652678079	5.54716908585164	5.5366590779014	5.56037869398816	5.48061411896159	5.60420182471907	5.64945163777591	5.39771398836218	5.6067412780036	5.35777718822035	5.35690440590818	5.55103298768903	5.46567740847413	5.72693472995702	5.47498433190376	5.60258752734256	5.54193294236762	5.41557615513729	5.45288202129963	5.47504271723473	5.43623181312529	5.53706926903673	5.47318945243894	5.37911493203476	5.34366719981257	5.42783408986787	5.56105724828144
ATPAF1 (ATP synthase mitochondrial F1 complex assembly factor 1)	0.0649183821986534	-0.0700361029038719	0.382843609363912	0.191217836052107	0.382843609363912	0.191217836052107	1	1	FALSE	5.3110671022556	5.32182710269973	5.37817171755652	5.45252954467793	5.14712757202333	5.35146225697873	5.53936666832242	5.3054890560606	5.33839588864804	5.3815152650171	5.32828357407339	5.56733248351843	5.43287591556389	5.29127938669766	5.36551757812179	5.39248916196602	5.55643248109664	5.41397650295585	5.24510009962275	5.20692057857105	5.21405484538415	5.49952383523049	5.54588190362654	5.40411631739	5.37172612190621	5.22731365570536	5.35779477920914	5.33352749526205	5.46580799008718	5.25414804468317	5.12858623310244	5.23573471743473	5.1784357940942	5.36435180914687	5.19292400958766	5.28859111711253
ATPAF2 (ATP synthase mitochondrial F1 complex assembly factor 2)	-0.308961170408229	-0.0545310809233976	0.100224166692821	0.425491173768865	0.100224166692821	0.425491173768865	1	1	FALSE	3.78703537618707	3.85109937011867	3.60313374187016	NA	4.24803381337244	4.10951100643051	3.81448889997341	3.9163906534289	4.23914596037315	3.884783496094	3.56040926636212	NA	3.51946642152388	3.51448841200623	3.44442854133194	3.65615310330179	3.86540418133283	3.65201603653568	3.31212493297241	4.14620716120279	3.31081706190182	3.69796281623566	NA	3.97083525250066	3.92035047325412	NA	3.78373950801096	NA	NA	NA	3.86527549433878	3.30708019616016	3.95498724888146	NA	3.59283971182797	NA
ATXN10 (ataxin 10)	-0.0178074846096191	0.0850006134517449	0.533404225749365	0.00343026887302235	0.533404225749365	0.00343026887302235	1	1	TRUE	7.59383926911541	7.6830507458991	7.59074422213594	7.63285709881685	7.61204281102069	7.64284594962078	7.60937822635235	7.6591753380861	7.69758618806636	7.58783001109913	7.66167122751446	7.58309029131664	7.60944471629313	7.66743092259677	7.64945020066476	7.62801531044763	7.58290218420162	7.59141762349287	7.47877770744211	7.44345746803461	7.38455065562536	7.48877205929985	7.42645766032753	7.37975090687605	7.42655829650224	7.52314633729836	7.53212990809225	7.50708897391656	7.53536092473369	7.55408228470749	7.48114553078017	7.47706204364723	7.5109856476191	7.56156289988326	7.60491640523606	7.61640181004049
ATXN2 (ataxin 2)	0.232833504963598	0.32512098145652	0.303177065101608	0.0618620585044866	0.303177065101608	0.0618620585044866	1	1	FALSE	4.35102048274333	3.68564866545865	4.19921689165972	4.02690626611217	4.84581117166485	4.49903583752231	3.65715978906824	4.29415018817123	3.92691030675289	NA	4.44299655951803	4.26632930254428	4.12676641190887	4.28612708347053	4.60258752734256	4.65849713665648	4.41211082105922	4.38801728534513	3.3744135483568	3.84596167240122	4.65365050669547	4.35393722347403	4.21056809912985	4.29971356006424	4.32045579494497	4.33478992569974	3.71492685841001	4.66389107751758	4.68929356868381	4.52407621653495	4.64954073587123	4.49705025008809	4.01583650867584	4.34350020867725	4.52270235558275	4.12861510065349
ATXN2L (ataxin 2 like)	0.0376966612813338	-0.00800808742612564	0.231286439970739	0.418009276214863	0.231286439970739	0.418009276214863	1	1	FALSE	7.05116542824981	6.98477161238543	6.99284772244424	6.97379492965261	6.92706680775926	6.89336221076387	6.99455709707719	6.95611474946429	6.99712301427326	6.96602663707192	7.01105949043197	7.00492829488917	7.06645520097624	7.01947953370363	7.04250207436043	6.98444124551225	7.03701974546941	6.97816130118692	7.12045562619769	7.10130339435495	7.10565712782606	7.17450629150168	7.04679660957376	7.09470056313832	7.03614063628996	7.1133462820514	7.07993272309099	7.15173707202228	7.0359207752685	7.11064512270891	7.10239568479284	7.01358508465117	7.10593992808472	7.0815313717888	7.11181381229451	7.08719761557795
AURKA (aurora kinase A)	-0.0448133657752021	0.129593721692771	0.620964632879172	0.17687242487118	0.620964632879172	0.17687242487118	1	1	FALSE	4.71690860907125	4.73488842205187	4.5468265667588	4.76207237006587	5.08148876413845	4.62494894533078	4.63023654138817	4.33714017995587	4.73263823906492	4.73078666320715	4.45700322525576	4.6997514994564	4.83926426662139	4.67640282384794	4.91459800740672	4.7265478805177	4.34332253731158	4.37615144222452	4.81233905802607	4.4962258437698	4.4883607567659	4.65495102432024	4.59405283654679	4.9620029349306	4.41899946543127	4.93389362108095	4.61469217835349	4.88201693058308	4.94416972244324	4.57755571919186	4.92425669179718	4.66921956564273	4.8948565579471	4.99051926406491	4.7427661750969	4.51650058769304
AURKB (aurora kinase B)	0.0224189633160063	-0.368943252465315	0.700430629321412	0.0409087168990537	0.700430629321412	0.0409087168990537	1	1	TRUE	3.16914092410979	2.93550312229828	2.52396083745161	3.01049699984324	2.43415047471452	2.38227436570371	3.22536440133848	2.61260963652186	2.37997022718318	2.93800720156129	3.01428029945406	3.10914154735787	2.48342627762677	2.16797444213452	2.58955257927108	2.84374069528668	3.12496661787798	2.60415199843849	2.11667415764237	2.67124354541878	2.44282674890571	2.96301164759943	3.36551057931741	NA	2.6822856285366	2.76250615331788	2.73116368683822	2.2972530563393	2.65549609090365	1.94957601889268	2.25015816881296	2.3343909311175	2.43268152813827	2.19606876556587	2.50432546776751	2.51168561629786
B2M (beta-2-microglobulin)	-0.0879845269987708	-0.166591326995035	0.605223833848562	0.248634354596181	0.605223833848562	0.248634354596181	1	1	FALSE	4.64925905212474	4.67628433590877	4.47522758852956	4.81017058046932	4.35313976642251	4.40987288550078	4.64564402339752	4.70555221621185	4.85096940074479	NA	NA	3.86389881540039	4.67512150941799	4.78598988434405	4.5757419284137	4.71414109024574	4.33857416774194	4.76762302046356	4.12377378213666	4.54166970651761	4.34394784349773	4.66829502470166	4.41291698330213	4.59679205809789	4.37476129465031	4.21125366110767	4.36435531136515	4.24504684244719	4.69017681260069	4.27984269352035	4.4922185327867	3.96449105044997	4.32336286277434	4.55162675329594	3.03839755006428	4.55328062448205
B3GNT6 (beta-1,4-glucuronyltransferase 1)	-0.115367707576739	-0.0914659671573069	0.450081680759376	0.327126407657638	0.450081680759376	0.327126407657638	1	1	FALSE	3.62960142028591	3.82343348147658	3.87796014733735	3.73672392250629	3.27660683628717	3.88463699141676	3.64543651767795	4.26791776954974	3.72022373373079	3.77431267091682	3.93751388944325	3.86046625851717	3.26268270605242	3.81086464237374	3.35335152366632	3.23655384551881	3.9741529879822	3.61433292760717	3.84933879018837	3.71391572110716	NA	4.09580629977967	4.26755077924787	3.96372379958758	3.6837189085293	3.6593994314203	3.78669044762984	3.92122684298079	3.86642337272506	3.92691030675289	3.79702335689982	3.51685983470876	3.55585295803714	3.71030501865619	3.82629424549963	3.95357255900032
B4GALT1 (beta-1,4-galactosyltransferase 1)	0.0302741409957186	-0.0124368413183678	0.617580332673039	0.459441813252628	0.617580332673039	0.459441813252628	1	1	FALSE	5.2555687119414	5.25903892481002	5.10692196653367	5.28290678896515	5.03488477906259	5.28856158840696	5.33592266901247	5.19119940460349	5.24209560642758	5.22860323194847	5.1562833453803	5.15218747612201	5.44531287546454	5.38560359805024	5.21239424387627	5.33583336824101	5.36105244789835	4.99229712174362	5.07982181775187	4.95899111211256	5.16489486227647	5.29164039107347	5.20306800242128	5.01415887310351	5.11457525112554	5.2584812362608	5.30645547091632	4.97191136555693	5.08178699126901	5.03689450513539	5.3200766510051	5.1243033177869	5.19842343156054	4.97556599170945	5.23128263196988	5.33991055918332
B4GALT7 (beta-1,4-galactosyltransferase 7)	0.11414414333055	-0.228959100651723	0.382486834683091	0.0349140360245715	0.382486834683091	0.0349140360245715	1	1	TRUE	4.45930045858076	4.33988562454463	4.27177674494721	4.02443493415107	4.39535076123204	4.15683343657671	4.38430543413015	4.16629767768023	3.96421377794694	4.4578831696404	4.37321666058083	4.28713980455083	4.4716817166649	4.05672224237454	4.22700937863888	4.57986801638889	4.54290804486183	4.1932671060636	4.47667978781796	3.92096017811017	4.34660237529899	4.39997768353767	4.06645950642975	4.55391338951672	4.20740874936566	4.29327483111783	4.47111590926442	4.01844723831275	3.86927920734301	3.90924507520664	4.07904524156645	4.03051265202529	3.8279206192824	4.33026438152056	4.14581601247234	4.46523007686423
BABAM2 (BRISC and BRCA1 A complex member 2)	0.118521076802527	-0.0570822441940249	0.29097692978214	0.334659038987617	0.29097692978214	0.334659038987617	1	1	FALSE	4.82562283181568	4.95994167366739	4.65257827379065	4.73924865501524	4.60958359650633	4.69862966551185	4.78166920398928	4.50066822796421	5.07605450828006	4.96300239655957	5.05046251690454	4.86930882305875	4.90818843720417	5.0426662227862	4.63809701281852	4.86788164170719	4.91974051061858	4.65133876610593	4.90969631194271	4.79026116666195	4.7992064893188	4.85993477209498	4.83319876848342	4.93581330620453	4.63683919641082	5.00193281773659	4.89521051084663	4.52289690855893	4.73197607140915	5.01379721202899	4.69522550703943	4.6165929509786	4.81154295797672	5.00923518525019	5.08641438485285	4.66067196385936
BAF53A (actin like 6A)	0.0244347893164241	-0.0295645380244014	0.662921933467529	0.412730460126907	0.662921933467529	0.412730460126907	1	1	FALSE	5.52911816416152	5.43186695376439	5.34767628515455	5.18467702068089	5.35771385888467	5.56339916971635	5.31680103472038	4.90850550987104	5.35309035192635	5.50913841571771	5.53428576068565	5.52781789534326	5.09871009559072	5.13386350804799	5.37676615527468	5.27863530068382	5.38530678059514	5.36823754078898	5.45615889357814	5.16155316402091	5.55394717013671	5.40555676334376	5.34818637805997	5.4375706578789	5.48662749983957	5.56991635210649	5.26874128546937	5.23971499025224	5.45267779300245	5.32704778089817	5.43763057709924	5.34437758433839	5.33042574056075	5.43171320889715	5.22835310577765	5.63023654138817
BAG3 (BAG cochaperone 3)	0.248855297614234	0.142199533267355	0.103881413597118	0.183967782356563	0.103881413597118	0.183967782356563	1	1	FALSE	3.19321505529701	3.52948365371714	3.74220028234754	3.32081823560531	3.26881163685131	3.53863748517064	3.14452446872228	3.03245177397013	3.54788163525243	3.80477637795583	3.64695753365231	3.1484216697449	3.57065722030529	3.90226656908307	3.81105994774008	3.73926485957932	3.47526650578367	3.45905122161743	3.91314792063042	3.63935952235831	4.10647395514936	3.63561510586974	3.98730267293887	4.15595157136089	3.93670388926845	3.64534428333265	3.88115557333595	4.17835611359927	4.06496043228668	3.81652803076377	3.75609458622925	3.86244147245311	4.20952354908595	3.8314719328477	4.16074274384508	4.30073143254
BAG5 (BAG cochaperone 5)	0.0963455813671272	0.110435796152901	0.658880232866263	0.384375816861508	0.658880232866263	0.384375816861508	1	1	FALSE	2.62171197714902	NA	3.5608494367271	NA	NA	3.18386282060617	2.43652433354391	2.75593654772732	NA	NA	NA	NA	NA	NA	3.13314755665728	2.81891598775837	3.14479363570219	2.93563323795349	3.62263756653746	NA	3.07870887996163	NA	3.31134180593726	3.37601248772974	2.08770383605699	3.07032577921024	3.15510479722184	3.21554037700673	3.08320145213454	3.85429493045532	3.26630981048474	3.28532083376957	2.40232106933089	2.94738002039755	3.32224545288826	3.51966770089372
BAG6 (BAG cochaperone 6)	0.0563597385508549	0.0155580216010142	0.0346837776917674	0.308908803215988	0.0346837776917674	0.308908803215988	1	1	TRUE	7.33860269035263	7.38313401287426	7.39633077153437	7.3620928591364	7.38670749904641	7.2956587482527	7.3715327265955	7.37783520140455	7.34729359708378	7.43831780572866	7.44475815992858	7.39315016703326	7.4237882405893	7.45793076327048	7.4297080125729	7.40173284952262	7.39383660491099	7.38320314968151	7.35517487863531	7.3912178076029	7.45219181106017	7.4056095183365	7.31548471777514	7.4271871135984	7.42861979257239	7.39031515335691	7.37721053038855	7.39897450468021	7.34999327661033	7.41287465405472	7.40095626414991	7.38690576676347	7.3956198163651	7.46171680736876	7.42742180173738	7.44857062600553
BAIAP2 (BAR/IMD domain containing adaptor protein 2)	-0.0408237290283812	-0.0833318561499337	0.60287312930447	0.242087385786504	0.60287312930447	0.242087385786504	1	1	FALSE	4.95055706345031	4.61489237765422	4.62167095628377	4.71135173133569	4.77746179898709	4.45779782540625	4.83911810584716	4.61999982982136	4.570499362259	4.61749244362991	4.39135530534338	4.6046584854555	4.62237400978062	4.75182252925944	4.71651357412686	4.59862722983419	4.8307268817906	4.66236503056891	4.91948310526396	4.37612365239622	4.98235020596188	4.89263874015769	4.7380544179428	4.95510817772374	4.73998307907973	4.97455684456928	4.7424697827688	4.81076697977485	4.70876110918378	4.91130329607635	4.70128843898908	4.83593922853446	4.54012648833811	4.71403115847868	4.45451809777138	4.89404650336801
BANF1 (BAF nuclear assembly factor 1)	0.0242162262098991	0.140767140829465	0.52856417778242	0.000400232932639662	0.52856417778242	0.000400232932639662	1	1	TRUE	8.24681659030458	8.35468135428571	8.31664809944175	8.2382423075609	8.35815886451213	8.23269432975497	8.36985031370583	8.32495457777726	8.34436249230423	8.33482745983376	8.33341926107738	8.23073139743487	8.3362699964498	8.34986062353587	8.42424188657752	8.40154514191926	8.30321451623487	8.29024468247312	8.48225133806895	8.46816784703123	8.45121111183233	8.32927162643427	8.37840324365402	8.35426260750761	8.45211354442629	8.52156118218169	8.41015451375957	8.4443606206054	8.55147756575523	8.61500056203679	8.52744181794735	8.61860941464625	8.48305392987978	8.63733129551297	8.56994292670408	8.66708314927331
BAX (BCL2 associated X, apoptosis regulator)	0.126840058966323	0.182168852323171	0.525017998948201	0.219871915925791	0.525017998948201	0.219871915925791	1	1	FALSE	4.40051060555526	3.1581689615042	4.34929450000248	3.56704645366059	4.01713800887206	3.43790683909191	3.80375399925979	4.26416857943945	4.37919119449234	NA	NA	4.21214129139052	4.16442427199749	3.95143859423125	4.14431562580313	4.1123164749667	3.87167611271849	3.94715181867295	3.27822121092158	3.85748342828667	3.85068942693449	3.43975609871484	4.10309473666619	3.79106388306034	3.94779704995437	4.26438629883375	3.8010862090431	3.957255301627	3.57816584935728	3.81843134965023	3.84554023076876	4.40381987705325	3.99555687794267	3.98126815210039	4.06153428831741	4.33152608650687
BCAP31 (B cell receptor associated protein 31)	-0.0255002549762248	0.0206273873000031	0.613201211920816	0.408892918311006	0.613201211920816	0.408892918311006	1	1	FALSE	7.64560079550046	7.66150734440888	7.7075040845875	7.19253940793191	7.67359175601833	7.49184508133496	7.58995070166464	7.52241675449862	7.44383039771647	7.48618339959238	7.59933267290203	7.65077173811497	7.57807072227655	7.56676949838214	7.40125500030437	7.51495859142377	7.43298445384759	7.46895795203194	7.4885230424743	7.44417837846633	7.42203111691647	7.44924771116143	7.4214337119785	7.38220034155442	7.38524119640887	7.38494775696091	7.34429590791582	7.51903074422272	7.48188013962029	7.52645228965266	7.43779367792528	7.44593357278726	7.46850186173532	7.31941923204751	7.4426035104082	7.26613062113785
BCAR1 (BCAR1 scaffold protein, Cas family member)	0.071163281191012	-0.0188223613207156	0.613308172436349	0.472266487487006	0.613308172436349	0.472266487487006	1	1	FALSE	5.17465409081296	4.93757979967966	5.28795980938389	NA	4.93984716048529	4.57861874942595	4.96161406834041	4.64196213110672	5.12646908013849	5.0492256062521	5.00341784055527	5.16987290318072	NA	4.888558182475	4.85909492252531	5.07649496252548	5.1440953290249	NA	5.08291969246733	5.30328028360898	5.09871009559072	4.27015513876653	5.1164021877542	5.36034671685724	5.41577894414012	5.36482103065245	5.4517946669891	4.8817820659677	4.74471007653279	5.14486214291573	5.23325919761799	5.38804140183679	5.2749921435485	5.43348362480582	NA	5.049809351166
BCAS2 (BCAS2 pre-mRNA processing factor)	0.0240386132196579	-0.0523795986422961	0.568549770883018	0.172412185015479	0.568549770883018	0.172412185015479	1	1	FALSE	5.43999207459492	5.69427569392548	5.63328879386436	5.41309305964293	5.65549208381257	5.66809642634801	5.67120843895481	5.60392894542236	5.60183911520346	5.64867538934934	5.66067196385936	5.64856323004691	5.61118713748736	5.55011878783927	5.63607063529383	5.58502862272858	5.60749011111937	5.64975627302181	5.62004676504945	5.68565146846011	5.54873869587774	5.65588701499314	5.66727620930674	5.60748419301389	5.63828819762627	5.54421952403618	5.53875542062003	5.55778073417836	5.5813753521477	5.55550022423629	5.52232572688737	5.66807940235983	5.5352224897955	5.70797749464069	5.45115175401528	5.45551792294186
BCAT1 (branched chain amino acid transaminase 1)	0.0421698402706743	-0.0161570182773801	0.633470268696717	0.467697521861338	0.633470268696717	0.467697521861338	1	1	FALSE	4.50443607157142	4.02163074053918	4.55913078836157	4.25194627078781	4.12892023658324	4.58481221216006	4.49235955368228	4.30440152132905	4.4997183503928	4.50435343734652	4.68935507786467	4.0624930475363	4.47172723175434	4.38699713314831	4.58178507518013	4.42906689920663	4.42943519758223	4.17167120822437	4.43327997055726	4.05777083546505	4.60823559823878	4.537140729805	4.55871457983378	4.49096155597803	4.50465216947739	4.3737595583192	4.63201223076713	4.28363290814112	4.50265520977236	4.46384475495024	4.83573715837716	4.29434137197501	4.6014469347961	4.74503828888255	4.10186014570194	4.22255729134873
BCKDHA (branched chain keto acid dehydrogenase E1 subunit alpha)	0.0124499754709023	-0.663257861967126	0.718339050290576	0.118353725634308	0.718339050290576	0.118353725634308	1	1	FALSE	3.90330826798251	3.89128307711996	NA	3.19664795764105	4.53607777407821	NA	NA	4.31660918432782	3.94944155167513	NA	3.8361160167079	NA	3.98201700159119	4.39993668138128	3.75251311751112	NA	NA	3.91947357085026	NA	NA	NA	NA	NA	NA	NA	NA	4.54903454102949	NA	NA	3.84468693629507	3.86921997408759	NA	3.76237007849467	4.06682972737212	NA	NA
BCKDK (branched chain keto acid dehydrogenase kinase)	0.777737606771663	-0.959591950961529	0.29077082899506	0.022410489968936	0.29077082899506	0.022410489968936	1	1	TRUE	NA	NA	NA	NA	NA	2.22290345705852	NA	NA	NA	2.87134098275927	NA	3.18550820512083	2.65773145682846	2.94154018131743	NA	NA	NA	3.34708449312493	3.64586302483826	NA	NA	NA	3.5573488175248	NA	3.10045293593839	NA	3.42660022616992	NA	NA	2.07288440549959	2.67492836689162	NA	NA	3.41051749559427	1.73356693263977	NA
BCL2L1 (BCL2 like 1)	0.0535728463572664	0.067381637045378	0.436416112668359	0.191672924377571	0.436416112668359	0.191672924377571	1	1	FALSE	5.88130243195766	5.98971124769064	6.05780332101177	5.95103054508879	5.96584660774168	5.91646231295884	5.72237858575832	5.73004210530077	5.68088410844592	5.99375813162941	5.97298897334874	5.96968927564449	5.92906899623913	6.0644129681913	5.89285970422634	5.87936759500108	5.84974411399631	5.82572712489299	5.9264952597587	5.99348416342676	5.97099166065797	5.93032339026079	5.82999412647136	5.72690204246743	5.75459893429754	6.0045081337848	5.90297317378118	5.89222100132782	5.89577277797849	6.03041995355141	5.91427987885405	5.89027157409032	6.1646052864249	5.92024327193961	6.05244415302868	5.88644772111966
BCL2L13 (BCL2 like 13)	0.00366309661384736	-0.389948878568159	0.723934732243622	0.00758555812341506	0.723934732243622	0.00758555812341506	1	1	TRUE	4.28114183367197	4.18178635655418	4.37611670485551	4.21771928825522	4.00584009530745	4.22529035638077	4.23602567599401	4.40488950147055	4.26491169307446	4.28136442599512	4.41821019141984	3.64605894532022	4.34549573113256	4.12278037861605	4.44111824453277	4.35938060482697	4.26895831593364	4.34332253731158	4.47767085225885	4.35881117404759	4.6843923727563	4.18893099706591	4.638392469571	4.37645709501116	4.32711247074709	4.31294102485945	4.64909806528735	4.15593538531053	3.7071603163862	3.86925946319475	4.16033938007825	4.3627013185891	4.36394199090941	4.28958366816799	3.2387364255103	4.35660866634476
BCL7C (BAF chromatin remodeling complex subunit BCL7C)	-0.0761316832938254	-0.0457235105715686	0.567493622947669	0.412730460126907	0.567493622947669	0.412730460126907	1	1	FALSE	4.35491051158679	4.0484018628281	4.7488476174301	4.39670067226479	4.39034439101053	4.56665078698515	4.60115570158254	4.55288731024726	4.84225478920535	4.53159979783793	3.96290063120573	4.83905762119514	4.1603474484589	4.30482495445105	4.86855343233293	4.44397788552057	4.08897263753767	4.61673408495627	4.09411781130716	4.46694681350511	4.4312150967017	4.71321740295073	4.43515517374135	4.41238862530566	4.57583872150937	4.27970157359016	4.70803821238659	4.43378738345878	4.45084173461956	4.2048293391035	4.64134371391513	4.2447881367684	4.48864996609801	4.46934551544902	4.66664866971531	4.10487337672602
BCLAF1 (BCL2 associated transcription factor 1)	-0.0499288515968492	-0.0193407294314752	0.423105589422291	0.405594006343594	0.423105589422291	0.405594006343594	1	1	FALSE	6.3138371774966	6.37173309062267	6.45257237353645	6.24033150417244	6.41112621802956	6.47510272191836	6.50997289130906	6.45639548769205	6.48605625877298	6.03181421574234	6.33548861540614	6.34922725807396	6.56811269151415	6.37097330232872	6.44518042546701	6.35219177181289	6.36300983396924	6.45176994486407	6.28854313265907	6.36587272286624	6.42454927666164	6.35681111366307	6.35792494586028	6.31639558501047	6.44416180985755	6.39692153997527	6.42933308790738	6.31979313066715	6.42180901213888	6.30807868439035	6.33507766244164	6.31130510913385	6.29692538138138	6.4324433511383	6.39353976061006	6.38747455767606
BCS1L (BCS1 homolog, ubiquinol-cytochrome c reductase complex chaperone)	-0.0318289356332199	-0.0682635658521482	0.519141291297651	0.121655623211513	0.519141291297651	0.121655623211513	1	1	FALSE	4.92994245381457	4.9472359956419	4.82837770676156	4.85759290771627	4.81083380226726	4.91545875549192	4.83575231462075	4.95519189175396	4.74239971750218	4.85429493045532	4.77497150197107	4.71967082913428	4.82338252680012	4.79627068118287	4.88962929067343	4.92963952572088	4.89387667378344	4.85458916515	4.94995507427346	4.84074519906159	4.93464859318808	4.87041404164768	4.95901894232539	4.80572581820127	4.8865355154546	4.95291127428173	4.84741570399677	4.89660123787379	4.86057054595556	4.64310001943936	4.89470137313086	4.63213441096437	4.7694385270641	4.91918750913559	4.9494322132085	4.86783223298911
BDH1 (3-hydroxybutyrate dehydrogenase 1)	-0.0234674147314163	0.00823594310061113	0.620964632879172	0.466559640896358	0.620964632879172	0.466559640896358	1	1	FALSE	5.37501857295459	5.39525478038009	5.37491775314011	5.56614234819896	5.45438319988647	5.47312774418887	5.35216881449832	5.41709637831548	5.34392297853999	5.40930946399969	5.50014555393401	5.54261094058388	5.45814245384257	5.3310817481269	5.41911411035098	5.36943856475376	5.28051096885426	5.23047203307408	4.97918393997197	5.04269248480121	5.03416288130014	5.06427067973052	5.2082011869482	5.27853123185371	5.03459430266388	5.05737661920567	5.05955861821302	5.19108883328748	5.09119205151613	5.06314912801091	5.01664339883091	5.0493171042728	5.28377364406262	4.91527230364846	5.24289208284275	4.97936688612178
BDH2 (3-hydroxybutyrate dehydrogenase 2)	0.0305212753952439	0.106513319989423	0.713597811196899	0.410036639018497	0.713597811196899	0.410036639018497	1	1	FALSE	NA	NA	NA	NA	NA	2.91332985965142	NA	NA	NA	NA	NA	3.24031738265332	3.23747041123181	2.40844285891066	3.23956607122882	NA	NA	2.59345895120873	NA	3.17169682488389	NA	NA	2.51771662430591	NA	NA	2.75516319087298	NA	NA	2.93047053256473	2.57435586514387	NA	3.21384805497693	NA	2.96681434735588	NA	NA
BET1L (Bet1 golgi vesicular membrane trafficking protein like)	-0.0252322279124985	-0.0218920361503331	0.691269329539146	0.466250593044888	0.691269329539146	0.466250593044888	1	1	FALSE	5.13520649943067	4.78183179102048	NA	4.9031443467308	NA	4.67874237706527	5.00419574221859	5.07715752868504	4.92917554377284	5.11469184465667	4.89661092464912	4.89791804260918	4.92563869970427	4.95152718393864	4.81117300718459	5.10157864545936	5.00892157537112	4.43414780525934	4.96133161141606	4.04660455751798	4.95898183525565	4.49256465038094	4.70148806547149	4.59943682303214	5.06515867512855	4.79510195812282	4.70899280096027	4.11906561655976	4.81965285733459	4.53013318439181	4.65328936215566	NA	5.21405873213808	4.85452433893083	4.63920321642917	4.62130171600048
BID (BH3 interacting domain death agonist)	0.00244862353697418	-0.0327126515922802	0.718339050290576	0.312675994660493	0.718339050290576	0.312675994660493	1	1	FALSE	5.84019632318711	5.89808497793933	5.98627667189519	5.81295765824327	5.88847051114573	5.97093185954124	5.81821658451191	5.88129019431015	5.79416109770499	5.96075726616385	5.91829320051649	5.83043027481825	5.8826210419815	5.97655152215299	5.8569135034418	5.7244156237306	5.86896820561698	5.89367285188923	5.80284719386569	6.01174161311594	5.98746867547202	6.02464104024986	6.06846230123137	6.11282104720876	5.96882574006029	5.98988378356569	5.96209550676699	6.03250863788483	6.06082344516444	6.0667952922222	5.90271517054079	5.84898090970847	6.01803099655339	5.83001441536501	5.97080304871618	5.90370112105078
BIRC6 (baculoviral IAP repeat containing 6)	0.0942043407590085	-0.0517390625489614	0.324152804783646	0.327126407657638	0.324152804783646	0.327126407657638	1	1	FALSE	4.03999813837601	4.22807984147345	4.06499491125953	4.32517051237605	4.49391627726393	4.34926618799351	4.23194690660105	4.22043830773423	4.0796085142878	4.35698185149109	4.39260593293688	4.29124254443679	4.23310577491532	4.38005753025503	4.34137382371734	4.32518490686688	4.41314723265551	4.1475590669218	4.33489001455384	4.22201624108945	4.29290687551426	4.20011980532815	4.0793098364459	4.65055778864147	4.48723550235205	4.27338907018983	4.29952308689792	4.30020427889594	4.17489373319099	4.10051517134936	4.05740694735797	4.29684647875668	4.4246869930491	4.2021826081693	4.3550303639849	4.46253008331795
BIS (SWI/SNF related, matrix associated, actin dependent regulator of chromatin, subfamily a, member 2)	0.0588561692871342	-0.027038282589486	0.539398395489978	0.428768527789892	0.539398395489978	0.428768527789892	1	1	FALSE	4.87697853512785	5.04156716663012	4.97763711804968	4.32733526913779	4.79289698798221	4.68178094584189	4.68273059197009	4.79099092729536	4.73731360236802	4.73670227829294	4.8994221826259	4.5968457163694	4.94128475828082	4.89653342862526	4.95834622852042	4.86817311870569	4.75198316068019	4.7896457958866	4.97615739075988	5.26619435211683	4.78835683887899	4.94739030732993	5.17673365878421	5.3756233439289	5.14557149065151	5.07390161818665	5.05470090136319	4.9636405791843	5.12483679385928	5.2724114398274	4.79503959962437	5.02437730782419	4.98157413147745	5.17249551623684	NA	5.16454495080593
BLMH (bleomycin hydrolase)	0.0466364707957376	0.105699565260207	0.36663544733264	0.0152816017143625	0.36663544733264	0.0152816017143625	1	1	TRUE	7.76178390642948	7.70965595088354	7.64858767576621	7.73860572712634	7.6008421143873	7.77447081781102	7.77795224392166	7.70538356580267	7.75070028768338	7.81514629647449	7.62268880809389	7.78653755518791	7.70806995019134	7.74819284958946	7.8204725784282	7.86001922694698	7.82037045789686	7.70621280416411	7.68285416857223	7.81762325751143	7.70646838988443	7.63679135455639	7.68210974024622	7.48045901964778	7.64976633063579	7.65826147626818	7.59160462365657	7.81920832780139	7.73306957006827	7.6875156591856	7.74108940932213	7.82113618574405	7.78296545724239	7.75151728027833	7.86090073978559	7.65983181889316
BLVRA (biliverdin reductase A)	0.0147206649805544	0.252401481607214	0.664880137797122	3.28720099354021e-05	0.664880137797122	3.28720099354021e-05	1	1	TRUE	7.93112752197761	7.83815761246437	7.94906212780678	7.70712441618773	7.9413058887404	7.92152559194411	7.84389593342005	7.87306262458709	7.99935176872738	7.89795433454153	7.93541849368079	7.96841336342508	7.99048976580872	7.98916171964287	8.0380739698659	7.70424258424353	7.86831636547734	7.74502887399475	7.91257202815469	7.95189663761596	8.00016342104151	8.02925961531568	7.97109515673329	7.99089814957166	8.00055780937212	8.00539998774259	8.05437639890795	8.11914863981125	8.1149707980768	8.25836345350679	8.20870745546577	8.1302410604786	8.1843993237533	8.3789450602529	8.40836795734839	8.38468879022658
BNIP3 (BCL2 interacting protein 3)	0.88988108875865	NA	0.217220036220317	1	0.217220036220317	NA	1	1	FALSE	1.58848318624961	2.62138612211156	NA	NA	2.95499841196849	NA	NA	3.37466393413694	NA	NA	NA	NA	3.48979980291652	3.66205734800643	NA	NA	NA	3.42243485620294	NA	2.53578174758894	3.50930313224468	NA	NA	NA	NA	NA	NA	NA	NA	NA	NA	NA	NA	NA	NA	NA
BOK (BCL2 family apoptosis regulator BOK)	NA	NA	1	1	NA	NA	1	1	FALSE	NA	NA	2.64911186486305	NA	NA	NA	NA	NA	NA	NA	NA	NA	NA	NA	NA	NA	NA	NA	1.59144485222441	NA	NA	NA	NA	NA	NA	NA	NA	NA	NA	NA	NA	NA	NA	NA	NA	NA
BOLA2B (bolA family member 2)	0.00800064685712698	0.139523622597965	0.670837749355878	0.000134343020069292	0.670837749355878	0.000134343020069292	1	1	TRUE	8.25877800615958	8.45724953243559	8.33671184751443	8.34818814890173	8.32113439432721	8.28034856929525	8.35913897569734	8.36294761032613	8.2622969025123	8.31855636667935	8.31214327106712	8.35045746634154	8.29222498970595	8.27592893012331	8.32759755217733	8.32176578256502	8.44606181694309	8.41406363328098	8.20902926793398	8.24051468973135	8.34744863341849	8.30334239448733	8.25838229939363	8.29665929713056	8.26642113658922	8.2577932490386	8.30310489728178	8.446963341125	8.44668632713815	8.43399013180093	8.43168145519843	8.34007707589967	8.29711344581798	8.39043124054613	8.51643282493874	8.4350326259216
BOP1 (BOP1 ribosomal biogenesis factor)	-0.0248452566359438	-0.0777333456919845	0.490793604086694	0.020568095557754	0.490793604086694	0.020568095557754	1	1	TRUE	6.2076488687822	6.16322296761898	6.17280950971767	6.16083953437027	6.06479018027867	6.10791588748838	6.15615995054068	6.08691323949514	6.16458115248011	6.14000353061291	6.12054064302009	6.10171730169687	6.16224226774695	6.1377391720174	6.23307508841681	6.12249464845861	6.02181504396796	6.02164628511099	6.28891958320538	6.25985810988293	6.27303279691567	6.17236549892981	6.20182006658313	6.28943612014674	6.2964555718802	6.25079297143031	6.23471590012609	6.28671484394915	6.1696925485154	6.20125941753687	6.14245428370098	6.13724939030987	6.12131178630622	6.26517994562503	6.10119411981278	6.14274017211608
BPHL (biphenyl hydrolase like)	-0.102894780715328	0.000308776699408125	0.411754365015125	0.503134935887865	0.411754365015125	0.503134935887865	1	1	FALSE	4.92289238262803	4.78048858738817	4.88195821801367	5.07889585205691	4.75268437506518	4.91236244681858	4.96021976836655	4.93824814768671	4.51137948109239	5.12866046278098	4.79604220535394	4.51421696352014	4.72403355695805	4.83891143948291	5.04591907242463	4.72036055859417	4.65794863119674	4.38698334236665	4.69506399937682	4.59129643444321	4.42902001812255	4.95156448324067	4.48319020514624	4.90477308966433	4.7287912528639	4.51256823759236	4.72759921499969	4.68812999209345	4.67086299109063	4.75441186873573	4.73664816633887	4.78780855266996	4.68871189769603	4.65485939627402	4.79188177728257	4.25333128356318
BRCC3 (DEP domain containing 1B)	-0.187884229302115	0.107939822307836	0.306543485832908	0.307374751797492	0.306543485832908	0.307374751797492	1	1	FALSE	4.31872175153716	4.65831432467326	4.44778414783027	4.4816541459688	4.28036248997378	4.17467805684213	4.7190684146517	4.62816116539513	4.39803563584749	4.19066226452512	4.24972596424647	4.44617681329785	4.4227174064914	3.95399152623476	4.39380057504463	4.47693895536842	4.36141044806603	3.92039811572601	4.26946708695694	3.70829761397424	4.25651253080786	4.2540724380757	3.64184655925024	4.44130419393044	4.16254037436728	4.1449029194746	4.23534412817267	4.23899316245302	4.21480867968208	4.57555437330874	4.54712280423952	3.51842183387531	3.87449206970013	4.47022447510795	4.05190279057794	4.5942260568358
BRI3BP (BRI3 binding protein)	-0.129764381652341	-0.0548465610307135	0.670412032320423	0.476458638769466	0.670412032320423	0.476458638769466	1	1	FALSE	1.71183846944329	2.8326794159393	1.8574874095024	2.95263176708197	NA	NA	NA	NA	NA	NA	NA	1.90481547025548	NA	NA	NA	1.88483623413602	NA	2.8370329471267	2.80637768051221	2.09524594071027	2.60312186984	NA	2.26418209401346	2.69036121935202	NA	NA	NA	NA	NA	NA	2.87315172950643	3.11314037943282	NA	NA	NA	1.32474149062539
BRIP1 (mitochondrial ribosomal protein L36)	0.312312490419436	0.0860956591218436	0.410105707644251	0.43144260591978	0.410105707644251	0.43144260591978	1	1	FALSE	4.93726905362749	4.60327026319556	4.83201907221535	6.00663688726066	5.81800434469467	5.99396866687634	6.04253052809234	6.31416901181855	6.12560564481154	5.59588851084716	5.13056850364957	5.21075510288902	6.14229293594527	6.05078463644021	6.1302060464332	6.48831094263931	6.39069863549315	6.34478057203054	5.54731409195601	5.40428665784095	5.39876421012176	5.85951242365972	5.75996805340072	5.84317989025717	6.00540447931418	6.16490290522049	6.05379124180741	5.06639061763174	4.99732402552825	4.69396080847869	6.16314042925893	6.15513394875987	6.28893803413818	6.39514679428843	6.53870110943961	6.51324911815131
BST2 (bone marrow stromal cell antigen 2)	-0.143930722884346	-0.0321583537596493	0.367859717021044	0.439763643064854	0.367859717021044	0.439763643064854	1	1	FALSE	5.01990202780381	4.39215940466837	NA	4.71339338898875	4.77163208127498	4.68619794969939	4.44956137461324	4.53554911272774	4.29242839288672	4.94711908185858	4.43706790416848	4.57548781563587	4.577374442695	4.40707397540129	4.29992598124059	4.12063394840001	4.41602901132623	4.3923380325607	4.34759479527584	4.27970157359016	4.76687074210129	4.79282932948997	4.74941627291514	4.88474931299999	4.66299728317164	4.57557857533759	4.5929413426983	4.651838140348	4.83927434612898	NA	4.54093858801668	4.78412703222652	4.73294750833941	4.04407931518783	4.55279511171065	4.62133688581356
BTBD14B (nucleus accumbens associated 1)	-0.153177197550713	-0.0767381981932725	0.257560745629584	0.338685841893273	0.257560745629584	0.338685841893273	1	1	FALSE	4.6068567361192	4.47522110221847	4.65436106689521	4.54400927272252	4.61534566751306	4.55548488602757	4.4804784079739	4.39619374719226	NA	4.33171954593747	4.22022159388648	NA	4.40551591944382	4.75068689050694	4.60166680663961	3.94321808742628	4.51867361091819	4.3308308514977	NA	4.53661867398029	4.42940841541589	4.43335342294499	NA	NA	4.5488927894645	4.51815742068158	4.64965569302543	4.25730486176795	4.52027765746429	4.65644488567224	4.4529709503934	4.68887971147322	4.07977915958195	NA	NA	NA
BTF3 (basic transcription factor 3)	0.0728520083225524	-0.0326270125248174	0.359070029757544	0.372037492587866	0.359070029757544	0.372037492587866	1	1	FALSE	6.86596828884247	6.86871145526422	6.85657492620154	6.74926608381481	6.78408514273476	6.79314157298457	6.78954668622252	6.71298088790203	6.89698623711074	7.12273483122303	6.86610433439313	6.93379686172069	6.96315040607933	6.93319491996043	7.0742057000626	6.73978060977326	6.79362281601006	6.54633887675812	7.05529328279154	7.01406511782649	6.95361446119936	7.02146862288002	6.99020609794419	6.93074916288361	6.92579771189305	6.91268578813125	6.83438255776068	6.93145850480654	7.01358508465117	7.13068381185155	6.93130484365067	6.83125656646709	6.9811105702405	6.98635404552468	6.77146305836565	6.767403205029
BTF3L4 (basic transcription factor 3 like 4)	0.110802817644032	-0.236336478072207	0.688523395751041	0.42703778598796	0.688523395751041	0.42703778598796	1	1	FALSE	NA	2.46760033354912	3.1861835863061	NA	NA	NA	2.8012083319687	NA	NA	NA	NA	3.57664306286428	NA	NA	2.28162407363973	NA	NA	NA	NA	2.28799525854137	NA	2.29328513252422	NA	NA	NA	NA	3.52347413716436	2.46524836467111	NA	NA	NA	NA	NA	NA	NA	NA
BUB3 (BUB3 mitotic checkpoint protein)	0.0536899081884699	-0.0181875004161339	0.119833437688235	0.327804877861583	0.119833437688235	0.327804877861583	1	1	FALSE	7.55050054441644	7.50104099556593	7.5635318767047	7.56978726852621	7.57688488234874	7.48795255161112	7.55632211369812	7.58185586112115	7.57527450785941	7.4985301232779	7.61058195849253	7.63714650625315	7.64179888316211	7.70795955481763	7.64094622649374	7.61104693568032	7.56385215363248	7.53449743373817	7.61294956599896	7.62836533755187	7.61618858449887	7.66413435556961	7.56714231040943	7.58043948198733	7.61070006213476	7.61651208674919	7.60924523727706	7.6199558266582	7.59022773481318	7.63959394950412	7.59579454523622	7.60354475067142	7.48135545719206	7.56176144570657	7.61885531116216	7.63090049748795
BUD31 (BUD31 homolog)	0.164927440223821	0.119000067474813	0.091639893781304	0.110115263982804	0.091639893781304	0.110115263982804	1	1	FALSE	4.62577312374055	4.58832486791192	5.00054992266199	4.83836690829074	4.95749212607134	4.87357207296775	4.83586850719881	5.04238606487609	4.95901430399386	5.05719897008076	4.78148037024614	5.01121383494185	4.99547999631543	5.17582795830055	4.9226260254632	4.98338584317411	5.14124066949379	5.13724119171159	4.9324344619746	4.68825310708448	4.94422127094832	4.72672769668041	5.11560344771352	4.7920275950591	5.03841423201492	4.8679705731358	4.94885311019191	5.11339212681258	4.77314184478821	5.16783558883212	5.02490472447263	4.89258045827955	5.00225245173138	5.03828252715443	4.95555924589774	5.15755713410776
BXDC2 (biogenesis of ribosomes BRX1)	-0.18525902820206	0.294036089632302	0.0974746163201688	0.00190822970044512	0.0974746163201688	0.00190822970044512	1	1	TRUE	5.17078234869698	5.28246575252558	5.3719177493446	5.38377685734575	5.26948578835499	5.29802039777983	5.27010279853083	5.3131551362192	5.5355086777087	5.29031749537599	4.9782734379124	4.88659404204322	4.93633170184104	5.21612500205118	5.22244523331327	5.31647523591116	5.18252545639436	5.19879664784532	4.66843119063099	4.77361661855789	5.12400961498609	5.09353904938158	4.79127751800872	5.05530413000034	4.84826237809102	5.1163897108413	4.94015265241679	5.1753329741914	4.86767905520871	5.18950436362879	5.26269999244679	5.54006137658613	5.25493411860649	5.11412961044903	5.42727093517358	5.22569524331452
BYSL (bystin like)	0.0121090298251024	0.0245852357811631	0.665833333751217	0.360371693474294	0.665833333751217	0.360371693474294	1	1	FALSE	6.10837808898712	6.0695023989904	5.9661027965647	6.10031962538198	6.01264018077877	5.99281600629706	6.08037839126593	6.02396942494322	6.10528626125716	5.98538429960972	5.97514636397639	6.07088516909388	6.21214518330316	6.17372709890289	6.01119817755575	6.05213762333518	6.07951465077174	6.00823587634356	6.04152774268878	6.03800590780486	6.14234603973044	6.21729858334267	6.13226836577046	6.12262509750728	6.05467485703742	5.93544560366693	6.04805958771602	6.22940142158864	6.13324909377299	6.16771518497735	6.05818009990639	5.95430567183358	5.97161942277073	6.14577118657428	6.15360269614038	6.13967412973097
BZW1 (basic leucine zipper and W2 domains 1)	-0.0353356266114326	0.113494182752513	0.605927399967116	0.121922570880709	0.605927399967116	0.121922570880709	1	1	FALSE	6.18357782138268	6.28116223939811	6.38468361041771	6.06371216968607	6.15180200380997	6.27561052817677	6.16772120540875	6.06098552229962	6.20453397603378	6.51403860037402	5.99139486064869	6.15309191722165	6.25488500153226	6.27138832331442	6.17707464531016	5.98771195974149	5.99973848782358	6.1064446411443	6.46055910316454	6.46077696005974	6.54442047091754	6.6611367574454	6.38977328959733	6.48191564968998	6.15665751110345	6.23020877860043	6.26485728612376	6.6132561119288	6.58320615309315	6.63224930908981	6.34917593975673	6.51892062443719	6.48512408707398	6.58749701189607	6.52693892513927	6.37538528905978
BZW2 (basic leucine zipper and W2 domains 2)	-0.0289711052897614	0.0954640326889917	0.473880913253579	0.0105433418581964	0.473880913253579	0.0105433418581964	1	1	TRUE	6.83324431680607	6.89898222676136	6.82134031121554	6.90526665004677	6.80542144617176	6.92352953772231	6.86679673109051	6.83910298492188	6.82167195352022	6.93514147114682	6.85208625538916	6.86800762627985	6.84752093905987	6.73579292798531	6.75135659697461	6.81978312452107	6.79506558265962	6.84986168663225	6.80080932429426	6.79468878283953	6.82572203760072	6.8069297796331	6.74599022030326	6.85431986792632	6.80896417491926	6.70053681934721	6.89997314687698	6.87455108689664	6.85158665101702	7.01200990087091	6.91826695909256	6.84495050757339	7.05325255722471	6.83033139227478	6.85344679986307	6.85871459312848
Bbtx1 (NA)	-0.0246393518867502	-0.210463388519045	0.707531264913636	0.330718136065569	0.707531264913636	0.330718136065569	1	1	FALSE	3.16241630504124	NA	2.70352821632647	2.96736230677855	2.53745760012776	2.6097785972187	2.61238552818744	NA	NA	NA	NA	3.46592223930394	2.5726665789985	2.39001001448332	2.61834673619164	2.62652324278246	2.7716236305998	NA	2.49280944639309	NA	NA	NA	3.25814501171511	NA	NA	2.779766098362	1.94369632732644	NA	NA	NA	NA	NA	1.81198882812486	2.59381985232659	2.81943725206927	2.40731739719973
C10orf70 (CDGSH iron sulfur domain 1)	-0.141965892104476	-0.105269263161697	0.227925890662344	0.192574536297283	0.227925890662344	0.192574536297283	1	1	FALSE	5.44773125996429	5.53406160242112	5.29740787796454	5.42430068209626	5.38294732694368	5.32703699897467	5.27825987424217	5.29504706201214	5.23077173881168	5.39230024773557	5.40653667020517	5.11472515536351	5.12392273368453	5.26721741122965	5.45213084583724	4.91945926911157	5.1672455139057	5.09633354741732	4.90327934205614	5.5297741050202	5.37220688438996	5.22173404151972	5.41738672761878	5.1248037158087	5.48712936164531	5.6170133719231	5.54320199408379	5.30632057639881	5.32335565645141	5.34176520006473	5.33924073634648	5.03224633991425	5.16307600579427	5.12870994711161	5.42506312692101	5.20932858660786
C11orf48 (LBH domain containing 1)	0.121895321486815	NA	0.627186712845333	1	0.627186712845333	NA	1	1	FALSE	1.93556912445952	NA	NA	NA	NA	NA	2.34818141969148	NA	NA	NA	NA	NA	2.26377059356232	NA	NA	NA	NA	NA	NA	NA	NA	NA	NA	NA	NA	NA	NA	NA	NA	NA	NA	NA	NA	NA	NA	NA
C11orf54 (chromosome 11 open reading frame 54)	-0.101810956371429	0.0500965071880528	0.310723239284195	0.340052337689172	0.310723239284195	0.340052337689172	1	1	FALSE	4.90303344826314	4.53937597466143	5.00873785792166	4.6963778127643	4.73269250162791	4.8938087363515	4.90097304437343	4.80106550921756	4.84965405187956	4.67499162109271	4.85119434033408	4.8671749360752	4.69946834646142	4.79086063996671	4.77792989482933	4.51074043593313	4.60660804561824	4.63045206940681	4.74900321526125	4.56376217824869	4.72909046842849	4.80792158380811	4.72588836277324	4.75688451916076	4.37763047792384	4.75905460718491	4.78904059917021	4.63080150587439	4.90601990691634	4.91130809036533	4.70648082262945	4.52010790163755	4.76130123228929	4.50257247347792	4.75052611468498	5.02002652877672
C11orf58 (chromosome 11 open reading frame 58)	-0.0733176824803686	-0.0832565375820143	0.543653924887298	0.314039990367024	0.543653924887298	0.314039990367024	1	1	FALSE	4.89231816068745	4.79078767392294	4.69288466342953	4.88090587936499	4.8854572260539	4.62804448261682	4.54412676988077	4.66483550661203	4.63705953841085	4.2413825967212	5.04839750314618	4.90237270245468	4.7172102990196	4.6241769471066	5.03397354344106	4.38926392414078	4.60874420167889	4.39103904094698	4.7265369818481	4.85539177160777	4.7046174789302	4.3775818952059	4.70212557618692	4.7801630920591	4.70619898742978	4.87746942471893	4.8541103797716	4.91345911817211	4.71475105934309	4.83560074501929	4.67820715143315	4.85389088335934	4.73820037323059	4.25685970078961	4.32826202860941	4.51565568956357
C12orf31 (LLP homolog, long-term synaptic facilitation factor)	-0.502519310028251	0.369529205800163	0.28297641338868	0.204100675891845	0.28297641338868	0.204100675891845	1	1	FALSE	3.51116438858385	3.59337767625102	NA	3.7779877388273	NA	NA	2.94096165848893	3.31104384451583	NA	3.33712590425649	3.17117799885443	NA	2.66993836958717	2.96375338790749	3.2951499463082	1.67283263366221	3.45639877344824	2.82872499641686	2.32699458929376	3.39235864204823	NA	3.03694460257366	2.77622824404676	NA	1.5296910356718	3.03912084276564	1.31783079903581	2.37059953485017	3.41106010184248	2.8492827364524	2.76693221054215	NA	3.12610724383267	2.41374029409191	2.75755028879938	3.16858267077373
C12orf43 (chromosome 12 open reading frame 43)	-0.0834188423372469	0.398908298890796	0.419218475086059	0.0018703665985863	0.419218475086059	0.0018703665985863	1	1	TRUE	NA	4.73712969139425	4.8011586560937	NA	4.70284036182374	NA	4.87441337634909	NA	NA	4.83089924073311	NA	4.72676583662171	NA	4.5377930340406	NA	4.80889469228091	4.57298059171342	NA	NA	4.30757424460461	NA	NA	4.31989968306169	NA	NA	NA	NA	4.74732294422745	4.73718378529085	NA	4.5646708242644	4.85562598869692	NA	4.76651035717711	4.60455767668695	NA
C12orf57 (chromosome 12 open reading frame 57)	0.0480571713784128	0.0116553437742671	0.627518881299987	0.479976680769516	0.627518881299987	0.479976680769516	1	1	FALSE	4.12519646869685	4.1273443816577	3.86061523826439	4.59971650331697	4.1307414624967	3.92945963206537	4.04038397950279	4.32074459965445	NA	4.30965642368606	3.92534436224718	4.12123095997784	4.48629604665282	3.72388616130114	4.45006309433343	4.41202950237867	4.10493206802616	4.17505347266454	4.35450152845451	4.18806854103564	4.33951511628185	4.1131587201295	4.55963252723284	4.71956679369399	4.2142802598049	4.21572518450073	4.51843442377108	4.36975262119814	4.53817185634093	4.64206035990594	4.3682584974511	4.31424697274473	4.42795473727918	4.3608207533835	4.00415977913551	4.30235561143441
C13orf1 (SPRY domain containing 7)	-0.156750361094633	-0.0886230569692805	0.257560745629584	0.285083060878582	0.257560745629584	0.285083060878582	1	1	FALSE	4.47515623750365	4.57088183467227	4.14310765971074	4.54541860744182	4.38398071055046	4.37917039604007	4.59231350813498	4.31826621956825	4.11867534326676	4.04312573904345	4.23001082571499	3.89351753968746	4.24462071425218	4.24122240703165	4.46534763729226	4.63666521842584	4.50092312220749	3.860784063382	4.2083065522616	4.51324437995387	4.4295356262782	4.44548173157769	4.31675397943828	4.42901332070046	4.30418975815458	4.50752827191024	4.15145296108506	4.2116508263761	4.36287661951216	4.51156291701191	4.07669590183038	4.45208141268406	4.29161829136057	4.35747458963644	4.35085787576765	3.89308063445718
C14orf1 (ergosterol biosynthesis 28 homolog)	-0.0181668363741212	-0.14803410600274	0.67771008242299	0.0719683415696743	0.67771008242299	0.0719683415696743	1	1	FALSE	5.48736093130226	5.61909015825449	5.59492768489008	5.89963244381186	5.69436485253978	5.82792823859388	5.67141793261014	5.61038411322911	5.78091896844949	5.5991392312819	5.61350218580652	5.62972089101726	5.60472964034543	5.55343423373615	5.57322302581669	5.83567400564828	5.72453022403462	5.88857035862715	5.59734643068909	5.71260128270595	5.39474734691513	5.42130073468708	5.56022276480265	5.50244517760538	5.7062155674951	5.59563195535809	5.71976664461363	5.39485707738292	5.49871679554786	5.09110740370076	5.75530154965271	5.64924180439425	5.54730792178038	5.26988594018038	5.43392755819202	5.23762490001616
C14orf166 (RNA transcription, translation and transport factor)	0.00753034561169466	-0.0653735376348397	0.684925283534292	0.0931445996762966	0.684925283534292	0.0931445996762966	1	1	FALSE	6.8350903436131	6.74787072357423	6.67919857056692	6.6525581976612	6.70543886319114	6.671533990324	6.63961131296264	6.72507308747563	6.76394266044725	6.57048114675752	6.59162556616559	6.82886003093094	6.70510704706321	6.77024762319402	6.70143816144043	6.70963527513659	6.81438379127754	6.79631221835552	6.7037236578091	6.80305909116991	6.81546015210369	6.84623002642265	6.83244701346878	6.74512974459542	6.80875829070283	6.85343432363353	6.7502983182623	6.73598242323897	6.79399989430343	6.77751177151486	6.70488579390542	6.72650428534528	6.79459781641271	6.59683677346274	6.77559052895235	6.66426949231891
C14orf172 (tRNA methyltransferase 61A)	-0.209308835699124	-0.126719846836407	0.254448326915954	0.265213359546052	0.254448326915954	0.265213359546052	1	1	FALSE	4.13127667992916	3.99480597608493	3.74528036489708	3.9330910300884	4.12656819753749	4.34078300014696	4.18345475417494	4.17059810208346	4.27120154491397	4.16896288400693	3.76405947313027	4.03527198997269	3.71578357222639	4.10040583708597	3.60593281236936	3.83884086369949	4.02712750510442	3.75689519096874	4.33431083288471	4.33044366822901	4.20651038741048	4.26445386024152	3.75881483160265	4.11911543108398	4.5009486091551	4.17718430221153	4.25134795795928	3.78864395327867	3.30166080372604	3.69134432413455	4.37315400538575	4.43943032210978	4.22562198647981	4.34177942993149	4.33773249694043	4.30328393726409
C17orf49 (chromosome 17 open reading frame 49)	0.0697592444103043	-0.0646030210062266	0.410027823312943	0.251839209324429	0.410027823312943	0.251839209324429	1	1	FALSE	5.468185771735	5.46295535696571	5.29058290876862	5.3326327540246	5.45874617568728	5.37478215676266	5.44169925684027	5.55322839360969	5.37642583803965	5.39503880011338	5.33766471394582	5.41833501990031	5.61307484504248	5.52087478775252	5.35442747600857	5.60600390443775	5.42831661898904	5.71333564593634	5.3265912756249	5.5721196214772	5.57000442603838	5.5200010080908	5.37341853103476	5.5928307440545	5.28276967443087	5.60327323090699	5.37328279366819	5.52537359579468	5.61023644982932	5.56325577143299	5.32576416592727	5.27232558567512	5.33617268176979	5.28807058510904	5.51842183387531	5.19324344685704
C18orf55 (translocase of inner mitochondrial membrane 21)	-0.0963844877724425	-0.129666936720231	0.596165761018302	0.334911363724644	0.596165761018302	0.334911363724644	1	1	FALSE	NA	4.51356022572521	NA	4.88356705632249	NA	NA	4.3560733644116	NA	4.49980762725989	NA	NA	4.07392303450124	4.816778880385	4.40121403443445	NA	4.57555437330874	NA	NA	4.54531357295309	4.57642539066719	NA	4.94934816428856	NA	NA	NA	4.28763481817918	4.64096212809346	NA	NA	NA	NA	4.61850884190567	4.38541723143329	4.40688356100923	NA	NA
C19orf12 (chromosome 19 open reading frame 12)	0.15150623369646	0.134422212949497	0.306476406883583	0.194739196583275	0.306476406883583	0.194739196583275	1	1	FALSE	4.17742352470578	4.09997683032747	4.08691111707483	3.90557233203913	4.29043914924212	4.25192355457936	4.35472718865796	4.07131647672319	3.79684690266146	3.97258238010527	4.44062669143564	4.5146209613115	4.38920196201992	3.86208434761909	4.35851582513636	4.5400706784449	4.15258095740016	4.1684093758066	4.42902001812255	3.96552573054362	4.32190645429944	4.49552888499679	4.41839911681494	4.3372615176975	4.11877499754882	3.79173073618948	4.43715448351983	4.54533210900677	4.08221718179826	4.60844852382357	4.43762724831895	4.38245975531569	4.56309099836102	4.13952679567847	4.46395589115591	4.30244335281981
C19orf25 (chromosome 19 open reading frame 25)	-0.0514864282404104	-0.107040975896516	0.595040862453646	0.222926982773105	0.595040862453646	0.222926982773105	1	1	FALSE	5.27181782188978	4.95513143210829	4.48429928116452	5.09470900708681	5.3013827869214	5.02867522881466	5.19124284101631	5.2658869179007	4.93664736065371	5.16544570030605	4.95906068663804	4.87986257243873	5.18988779892039	5.08526317687085	5.08548839313884	5.04489241885308	4.90313952523555	4.75337455099095	5.06839995750742	5.22919566554397	4.89547228315255	4.96197979104335	5.22585331117954	5.21150287562355	5.12572135033987	5.1697927483352	5.12065882881553	4.94424938753842	5.27509274223246	5.05873642672316	4.83012853507562	4.63185512673639	5.18593392235253	5.10747446186336	4.84740568120945	5.16433174474095
C1QBP (complement C1q binding protein)	-0.136094976068002	-0.14508977907442	0.00247330105706412	0.000279985594789603	0.00247330105706412	0.000279985594789603	1	1	TRUE	8.68748066652176	8.7347705778834	8.71920055663691	8.78443527529782	8.85854987690176	8.76736678658747	8.8000683315519	8.76963952140205	8.78565843597666	8.69481752611304	8.68122786829196	8.64198668893354	8.68298054278571	8.64895790586826	8.6440473342046	8.58503012546626	8.58484227112478	8.51842498135955	8.74302681529977	8.79114334853501	8.70479590011679	8.63471668212678	8.69087450038317	8.62486854812091	8.69929828915484	8.76477540786057	8.80490541467528	8.51600332417025	8.59578335844629	8.58911179045523	8.61149700893226	8.59424994765735	8.71239974878141	8.54225804976692	8.42457362990646	8.56672003648715
C1R (complement C1r)	-0.121015514893072	-0.0291195179336847	0.559198139903345	0.461541555893121	0.559198139903345	0.461541555893121	1	1	FALSE	3.44347404473432	NA	NA	NA	3.57238039205797	NA	NA	NA	3.34738219131511	NA	3.03081277764903	3.39611837825639	3.37729036453678	3.48609649442135	NA	NA	3.37666545751677	NA	NA	3.2437894020771	3.26445986554687	3.27403946165458	2.41706126234588	3.16414747713688	3.37045725461888	3.28939775518933	NA	NA	3.19976812875595	NA	NA	3.25619698648908	NA	3.14875192634509	2.86357773157201	NA
C1orf123 (CXXC motif containing zinc binding protein)	-0.00636172168167073	0.0555683795586323	0.700430629321412	0.200049053795818	0.700430629321412	0.200049053795818	1	1	FALSE	6.4722765506463	6.49540896135171	6.37228699589703	6.56019218847621	6.4082278249352	6.60032328259248	6.61691930235175	6.6738673161454	6.60595206681713	6.44965546035227	6.4922634045669	6.45399324117059	6.65888267973215	6.52610951212544	6.55994602544016	6.49546652594543	6.56707840661788	6.54480373812736	6.30655207680608	6.5747327761648	6.40766206116741	6.2450068982753	6.43107131421885	6.34615733682459	6.45202868212033	6.57582359801624	6.49074339747043	6.44903471131123	6.50602585858569	6.53470129533227	6.46205395524632	6.39884627993802	6.4481262193857	6.483449818256	6.60775640074271	6.43989901829377
C1orf33 (MRT4 homolog, ribosome maturation factor)	0.0416683626867321	0.0700218765966576	0.308473778373206	0.0361817864034189	0.308473778373206	0.0361817864034189	1	1	TRUE	6.00075721614462	6.00273626986905	6.0409143426166	5.97345515112242	5.85259317696381	6.00247975394771	5.99416559139353	6.02547181462118	5.9205315062779	6.00420248519687	6.02925188395826	5.89484928403172	6.00959799161951	6.05530629943232	6.07269536658688	6.04128460457513	6.04882251016731	6.03210966156942	5.80157774262931	5.83251790272197	5.86272413359809	5.82634763999244	5.87042883793816	5.87474041743879	5.90834698224831	5.92042193637198	5.99224952910095	5.96863454096952	6.00579519252273	5.98000015799581	5.93964267974741	5.91745801200996	5.83553505991308	6.02616929557525	5.9032865735921	5.94303049908406
C1orf57 (nucleoside-triphosphatase, cancer-related)	-0.0616633517683957	-0.0677928321648036	0.539398395489978	0.318174755735336	0.539398395489978	0.318174755735336	1	1	FALSE	5.37169476226557	5.26661040873099	5.34372404344883	5.1195719840917	5.421209831764	5.31957458333729	4.93689230198905	5.08762407462733	4.97089965791316	5.075425665826	5.27425420544946	4.88449535608552	5.07929276727285	5.06022468241732	5.21556600298894	5.23451281670511	5.32340609995601	5.13565388555113	5.32848464955591	4.876305745109	5.04508906865381	5.322061538007	5.19979011105339	5.21559318156359	5.3971047146725	4.86163285499908	4.88297556447269	4.93327991520063	5.06206557146106	5.11761609118409	5.25204091780652	5.01751664969838	4.85432984279402	5.35690440590818	5.01786847385807	4.90728007069279
C20orf27 (chromosome 20 open reading frame 27)	0.222076295673722	0.00579706100599285	0.442994592744902	0.498954972576195	0.442994592744902	0.498954972576195	1	1	FALSE	4.29523077882251	3.13234322889255	4.33296566258596	4.43582191823438	4.14968209516425	4.15939506792179	3.07674036121438	4.57205897040009	3.70801061372797	4.11340879727363	4.1521671906731	4.48622524095587	NA	NA	4.25099945893496	4.0210265931579	4.21679629102279	NA	NA	NA	4.67388992387081	4.64907506570119	3.52321064840787	4.45263496727342	4.17296748059609	4.32812556653162	NA	4.42672097680464	4.4198691904156	4.12872231792907	NA	3.76966596594093	4.04480501033689	4.67831421244583	4.51278312091736	4.46536722976561
C2orf49 (chromosome 2 open reading frame 49)	0.101020031189817	-0.0845217657575533	0.509578209319767	0.347914649095605	0.509578209319767	0.347914649095605	1	1	FALSE	3.87455108689664	3.9444461883277	3.40592430641792	3.80430142341962	3.94677763937674	3.70810996642827	3.91543485275602	4.13784776217606	3.53450988412708	4.03513999792848	3.95912098184621	3.55393795731879	3.82453366345243	3.79964686372579	3.93821991389409	4.15679299583811	3.93705243345715	3.97663858317333	3.96305790190894	4.0390418599873	3.95442898437188	3.8839237895265	3.94248635491746	3.83478199389251	3.34803407753664	3.92756465259102	3.68032435684402	3.957598916534	3.60094764185849	3.98833930740824	4.08435345532689	4.15581398414408	3.0160719354128	3.34296712892478	3.8872913012234	3.7795644089256
C4A (complement C4A (Rodgers blood group))	-0.216671329966484	0.135907707847704	0.253256333815432	0.270177516998764	0.253256333815432	0.270177516998764	1	1	FALSE	4.86755551289301	5.14278917587081	5.1450089331342	5.27177674494721	5.46552395997449	5.33757195310789	5.10784267457153	5.18656790508311	4.85613415884691	5.20888397361727	4.56857331799285	5.03554913396458	5.06620115647426	4.96432931463272	5.06455524261999	4.97430903688365	4.6290593068318	4.91926856571368	5.03146577649819	4.76123207566103	4.17218345501265	5.32074820934748	4.8962863822638	4.63832295577856	4.75729532679317	NA	4.95789603100976	NA	4.96529022129161	5.08618931310448	4.9516297546989	5.15322571013275	4.98200330661446	5.03197297027469	4.20644005721404	5.24594054181533
C6orf11 (WD repeat domain 46)	-0.198445135559247	0.129636010338605	0.324053354043821	0.312061664972101	0.324053354043821	0.312061664972101	1	1	FALSE	4.79155884260483	4.81763348935487	4.33467552993465	4.36200691766824	NA	NA	4.56249888054401	NA	4.88898672118656	4.40343816300828	4.42911377876734	NA	4.42378656015381	4.44511750745817	4.71643126156353	4.3392300451629	4.32005137119933	4.34508406993688	4.27024486046731	NA	NA	4.03990166196854	NA	4.74114335495532	4.13955953787935	NA	NA	4.578504028188	4.31210604993823	5.08735251329344	4.48337726028945	4.46196067463995	4.09104814727475	4.56368897379657	3.9892207698836	4.27887686010211
C7orf20 (guided entry of tail-anchored proteins factor 4)	-0.234886222515171	0.123506827729091	0.286369601414696	0.309694635862446	0.286369601414696	0.309694635862446	1	1	FALSE	6.54674478215666	5.96099351649016	NA	6.43476331761043	6.4552992703863	6.38075888106586	6.38295251299019	6.36499957487007	6.14808604834104	4.88941026504515	6.22435289632188	6.43331168909255	6.3579478117619	6.43860225252973	6.11271681120834	NA	6.2827974689706	6.05636892885918	6.38261711026751	6.45148643421306	6.08249822711716	6.29097356742571	6.13680044848541	6.3865695576058	6.50541143334977	6.45599621261479	6.74801837359273	6.1721074298742	6.5980361184991	6.31922953627793	6.68539356952643	6.51120393005364	6.57766749501197	6.67855084544325	6.50397357685461	NA
C7orf24 (gamma-glutamylcyclotransferase)	-0.0759559627207798	0.0796038168187577	0.341004866363786	0.172412185015479	0.341004866363786	0.172412185015479	1	1	FALSE	5.48677550288139	5.40338703292183	5.4244686560906	5.42402516240082	5.5663859340483	5.35384197523828	5.30227152093242	5.40332567442603	5.21820769488972	5.30319990085568	5.35570699072028	5.46545865779	5.31203705213499	5.19809334934677	5.4679771795806	5.32011998678443	5.05929470253664	5.41719766959296	5.18840488108923	5.20379236781974	5.54177500662132	5.23150537084319	5.26680527687247	5.3258828673293	5.43329666461013	5.26466027827504	5.15197649351001	5.16245981108458	5.45256249006656	5.5259185231065	5.36963398568747	5.40334612754792	5.33756838526424	5.41657630444194	5.30375883365561	5.35270909748443
C7orf50 (chromosome 7 open reading frame 50)	-0.288112879055564	-0.600503519755382	0.382486834683091	0.0504488517024201	0.382486834683091	0.0504488517024201	1	0.844867734305315	FALSE	3.74720476846811	3.27598441052461	3.83954646621812	3.83877028446339	3.96670731415032	3.79372944814257	3.37610975728134	NA	2.71099923924554	3.37510895714347	2.6874795467425	3.80323737088961	NA	2.88498857765124	3.65847428642538	NA	2.95407158168209	3.600269753509	3.58744900567221	NA	3.21218332349139	NA	3.74773111329463	NA	NA	3.82831677013098	3.23711701329834	3.09296174601481	3.1728171087129	NA	2.27923355081784	NA	3.28081975598587	2.00036423451515	3.17228268179795	3.45591240011036
C8orf30A (HGH1 homolog)	-0.0493787475656247	-0.0112761566641772	0.493620178926514	0.460077093287153	0.493620178926514	0.460077093287153	1	1	FALSE	5.96132234959694	6.03080174472419	5.83938269638828	5.81951746916649	5.82916964882818	5.95746658805038	6.01317860611803	5.95082297867214	6.02628661637991	6.08639527635144	5.93664971605688	6.1285429306928	5.73074862941621	5.8094581771959	5.88345464265289	5.89305150273685	5.79958729152135	5.7156518032096	6.03828472233396	5.95129170983506	6.06636263061791	5.79531759381996	5.98526360486374	6.00396421417959	5.73044160567586	5.96641893086815	5.97915420903127	5.99714560120422	5.9699631962694	6.0639343057541	6.10098815682874	5.84042043076392	5.92245952725949	5.74875908013869	5.79797791146486	5.9733656015645
C8orf82 (chromosome 8 open reading frame 82)	0.00183843329339586	-0.162350008684992	0.722562835349243	0.0110971942386466	0.722562835349243	0.0110971942386466	1	1	TRUE	5.5591705667136	5.40771983700861	5.4746534370562	5.54371858073719	5.46352437327118	5.59680994441014	5.53168712351534	5.56587435625418	5.54600542415273	5.35067050152618	5.56317948994284	5.51135417775577	5.60084657345072	5.64680492829647	5.67254697583751	5.47825027711548	5.42804856717981	5.45400805165495	5.49351284352763	5.58330846484768	5.36910000513057	5.15807845649863	5.53567041098556	5.5616071932425	5.39024463657794	5.32011276424494	5.43388083479422	5.30782193383193	5.42950215082298	5.21769602667169	5.01410976395638	5.19953101268537	5.37917732889081	5.27222106068033	5.32601234863024	5.23829390551502
C9orf32 (N-terminal Xaa-Pro-Lys N-methyltransferase 1)	0.0939291603468627	-0.071908082107707	0.445786299129843	0.325589162995485	0.445786299129843	0.325589162995485	1	1	FALSE	4.40395617902565	4.04428044799842	4.41506905788769	4.75955534320631	4.90142204816632	4.53491446328692	4.64559214976562	4.75576887985047	4.51345916260142	4.38659714694907	4.70715479333689	4.7403933297461	4.60502015306241	4.59209818765818	4.55496942740192	4.83847280545364	4.93257619261068	4.4620981386917	4.98735725122177	4.45707547972033	4.42025332054519	4.50001804373309	4.6148511624221	4.63507524786348	4.70100004085134	4.59872249967662	4.5514421891271	4.44927082553272	4.85971616010577	4.7061824071739	4.3645023968561	4.54173164868588	4.41166351158357	4.4593332497128	4.50396562891421	4.5222566676267
C9orf64 (chromosome 9 open reading frame 64)	0.00468518843817034	0.11380633712107	0.711438932936216	0.0526781614188268	0.711438932936216	0.0526781614188268	1	1	FALSE	5.32859235703741	5.32154212233779	5.48704894681993	5.45636262971859	5.58964964858275	5.33868112462455	5.50440746795227	5.41358731299089	5.46618660994095	5.43241829517091	5.40751931093355	5.44587896213759	5.48724515112	5.29034698816433	5.3644918912469	5.53163098618665	5.539422505456	5.44927082553272	5.33711162841586	5.38016491964466	5.0628470227491	5.20455940702147	5.20341652630771	4.99603164427235	5.43238822743562	5.23695940968702	5.27796243741014	5.21877729373203	5.32289437689642	5.18589428917997	5.48107285682775	5.36567504224472	5.44030775660836	5.41086003953958	5.38081947562702	5.34939712637769
C9orf74 (ubiquitin related modifier 1)	0.00643843337085426	-0.281157868145469	0.720930533192222	0.126703823964989	0.720930533192222	0.126703823964989	1	1	FALSE	NA	3.50059812415147	3.53040789782308	4.03990166196854	NA	3.79698184019709	3.77792463616906	3.17250191678627	4.06511558117579	3.71287086768991	3.80215184874899	3.30051327286676	3.55895330235029	3.71484994895412	4.01858966780594	4.05197237463925	3.68681424422606	3.48992821940518	3.70300100132394	3.73792466751184	3.97013580860391	3.73725410432433	3.7882471983057	3.02063020612343	NA	3.81241607665794	3.81583156646482	3.67545464774438	3.87395096620501	NA	NA	NA	3.10123488859069	3.1649181866906	3.26955236336443	NA
C9orf88 (niban apoptosis regulator 2)	0.0657934395827236	0.090267110044067	0.237500540052951	0.0408642483261454	0.237500540052951	0.0408642483261454	1	1	TRUE	5.24031432933371	5.22252251564847	5.22983783493614	5.12758788528903	5.2845252376892	5.36487704690335	5.22756396213935	5.19666211975212	5.25842093269204	5.32350337887725	5.21022909302132	5.27480955764768	5.4336839124188	5.33753627427436	5.38726602704501	5.32506614802212	5.25466206456119	5.19769636476018	5.29036910735993	5.24720978398626	5.33333785646448	5.38690059490827	5.39988542704704	5.35455442073167	5.30686736799982	5.26934739226849	5.43123181466509	5.40989324601365	5.5032787614889	5.38972855524083	5.37699877494508	5.40017584420101	5.47390702298809	5.51128459129166	5.22259979384403	5.54424116581441
CA5A (carbonic anhydrase 5A)	0.0614747325053674	-0.159970582049745	0.598249061970339	0.220736542823388	0.598249061970339	0.220736542823388	1	1	FALSE	4.51496805654996	4.53542469366321	4.46158749189015	3.71995004506856	4.35109824481867	4.14423403832597	4.35648894499841	3.94453989355444	4.22605376258779	4.2785646833678	4.15189128024656	4.3956112485038	4.34041272230318	4.42186958956029	4.4083314393036	4.32283670658048	4.08966763043294	4.39843246370681	4.85244836040255	NA	4.04790477421298	4.30122912306772	4.19745654887045	4.33322334549779	NA	NA	NA	4.20583820312312	3.97021865518934	4.1786031088104	4.01636259876089	4.4702700361939	NA	4.42252231815805	4.38469914978851	3.84334071686019
CAB39 (calcium binding protein 39)	0.128143668570546	0.133358468985067	0.28297641338868	0.135152732033373	0.28297641338868	0.135152732033373	1	1	FALSE	5.3870936649289	5.76188627109615	5.40774362638837	5.75898534277657	5.7739488672569	5.72670862633164	5.66562584843281	5.88369900901981	5.50997447429548	6.05929037564791	5.52196469876831	5.83947340197552	5.49983951051645	5.80441759522395	5.75485277019812	5.95049174344146	5.75386389430283	5.844764757587	5.73747315319029	5.6538253140398	5.74802374239959	5.56693993869155	5.76563817116047	5.54766883267945	5.56226379732262	5.77090302849659	5.95993472061305	6.09786568955776	6.03122755440662	5.63101694951432	5.62080045298364	5.76797783254467	5.61749244362991	5.84568574239028	5.8864794252458	6.014350829186
CAB39L (calcium binding protein 39 like)	0.0962100654497472	0.132897665834715	0.441975925606923	0.154635593232606	0.441975925606923	0.154635593232606	1	1	FALSE	5.89910794212798	NA	5.88212945632954	6.00970323318483	NA	NA	5.97615509898344	5.88718649007121	5.70797749464069	5.97588235159008	NA	5.94330483878599	5.90382160668981	6.13667127495825	NA	NA	NA	NA	5.78318160457835	6.05742427744447	NA	NA	5.7664228972613	6.1463578881339	5.69595485091216	NA	NA	6.13547535818417	5.9103249278338	6.0888242725232	NA	5.84027690520055	5.96827741456705	NA	NA	6.19341693869573
CABC1 (coenzyme Q8A)	-0.00886025638691221	0.0653709939736241	0.699941347822704	0.234619683143767	0.699941347822704	0.234619683143767	1	1	FALSE	5.21057199528874	5.1521712477857	5.09455700845201	5.07120490701358	5.19603255833944	5.06428361562505	5.26296677791871	5.02186167122405	5.15750054515064	5.04857188014756	5.12867695774645	5.35205225634249	5.26434876335117	5.10936473870015	5.17663792877989	5.02456790919802	5.07370028928815	4.97348729576182	4.78426840028227	4.81270870996647	4.70952775647566	4.87129662148931	4.41291021070601	4.93603953811677	4.7934797605267	4.81278570886744	4.79041757501875	5.01384633181632	4.81670721351521	4.91668682310653	4.5913443128151	4.81317064174105	4.91555914265839	4.86541902909353	4.85025936133739	4.72878037112848
CACYBP (calcyclin binding protein)	0.0333672676678895	0.0204513350900161	0.192138594629067	0.221675074895299	0.192138594629067	0.221675074895299	1	1	FALSE	7.7765909470903	7.80307201073058	7.84981791070657	7.82824440453903	7.86295344515126	7.84599177066457	7.78856826502851	7.80249051593035	7.84912982880476	7.84559040884785	7.84608582369058	7.85198010393541	7.85373996020192	7.90569386475719	7.86189334875419	7.83986513421605	7.84964279371964	7.85267306953411	7.78713204591104	7.86155841957203	7.79862084218864	7.79502660793125	7.80666561290425	7.79206795273245	7.8158443721513	7.85775089179336	7.83613243165343	7.80594374007737	7.77229477694135	7.88971080838822	7.88099768364255	7.88002426093909	7.8235965243485	7.81028885165326	7.83745133018283	7.83455321647471
CAD (carbamoyl-phosphate synthetase 2, aspartate transcarbamylase, and dihydroorotase)	0.0261248987621777	0.092642733022455	0.230048516106952	3.38578830428736e-06	0.230048516106952	3.38578830428736e-06	1	1	TRUE	7.49194125833281	7.44646302341689	7.43492007283506	7.51195817376391	7.47108988979455	7.42352774972417	7.47126063400111	7.47032535843541	7.44496516828289	7.4421307145612	7.497963576638	7.48190435112625	7.50966417575968	7.4853785218401	7.50002920132559	7.48189628066941	7.50878516206451	7.49382343346165	7.46901495318218	7.47248777146274	7.43507847836546	7.45363280584715	7.45199407664044	7.44499828686331	7.46645582654039	7.44079443614806	7.50995706134932	7.52620969297632	7.5274144488216	7.54898369696135	7.55100837036767	7.56159344717309	7.53159979783793	7.59406329008494	7.54823623646864	7.58908931290962
CADM1 (cell adhesion molecule 1)	-0.137589324491445	-0.0923975174447246	0.0582977385100898	0.098210542555779	0.0582977385100898	0.098210542555779	1	1	FALSE	5.53594718164403	5.71078990631066	5.61110449386021	5.64997752433431	5.73768946510868	5.72469937927603	5.65164300317385	5.58662665107871	5.62684502010442	5.57756176134949	5.69041988928468	5.44975614180296	5.64184655925024	5.31588499071132	5.55204808632942	5.4507493755375	5.47977379815448	5.43897810204781	5.44258526502187	5.47720779250232	5.44112156526791	5.62828075544974	5.59586763012918	5.40520614889745	5.58317606001975	5.56266372125295	5.52686382812282	5.43298612360357	5.56011574482485	5.50068734659467	5.36595493603438	5.47148013257787	5.58434922499845	5.44189840720686	5.14551035372015	5.32841284010068
CALD1 (caldesmon 1)	0.020877120176121	-0.0856844306030045	0.575733648379831	0.0286695272465984	0.575733648379831	0.0286695272465984	1	1	TRUE	6.47649996297266	6.48848930140445	6.42110040398158	6.45407716523835	6.33807671404807	6.41603070082196	6.26422676628779	6.27838626632913	6.23150537084319	6.44225846766321	6.4004918199855	6.37430225183765	6.46045261978063	6.42442666442548	6.36961304899639	6.38251163247093	6.30652473617285	6.39570549217966	6.80856524756206	6.78646567707339	6.79683133213364	6.80819195756327	6.7894684369412	6.76419485781541	6.78174001027125	6.74444368539096	6.68465045071194	6.80078344449946	6.64476480146784	6.67407924966434	6.70937335669129	6.67635204449417	6.66692697887485	6.70579824456253	6.75244086213272	6.56287279764886
CALU (calumenin)	-0.180475605428736	-0.0380086506073104	1.82707518916568e-05	0.193614295158728	1.82707518916568e-05	0.193614295158728	1	1	TRUE	9.04488859484127	8.99548451887751	9.0141041832657	9.1989090848787	9.06044735607226	9.12954061806	9.00251688407518	9.04393774022683	9.0092127868052	9.05702238250407	8.83371236902144	8.82746021120751	8.88762883888085	8.89936598694725	8.84437623688579	8.83535567381066	8.85863689913834	8.83120271984812	8.87727799764607	8.90102978106028	8.87360713707209	8.90151255620009	8.90334562977907	8.9033847983656	8.9108105979441	8.92258440271366	8.84929562399968	8.93343690713016	8.8966502765051	8.8471074714326	8.93498820178348	8.80340142044266	8.82971005199698	8.79952771685694	8.82082037225215	8.83512825091477
CAMK1 (calcium/calmodulin dependent protein kinase I)	0.0578218777251718	0.0621511529004056	0.52274884622054	0.307700389879279	0.52274884622054	0.307700389879279	1	1	FALSE	4.85929871793496	4.65654213334999	4.87531317544164	4.5977397272058	4.78469765540291	4.5365627282214	4.72984095439874	4.90171165388988	4.79107951595857	4.66890767020155	4.84354172490545	4.87406412280894	5.04697990814441	4.62036353790618	4.56644986851942	4.83687848315154	4.79451984062429	5.00147800506865	4.62873860621534	4.26117724393899	4.63205877682427	4.53027679111975	4.74022600474599	4.52648828439365	4.49320538970285	4.41700183337313	4.28200233371416	4.59620764992542	4.66596686943834	4.711792225371	4.50896734403235	4.77778790427355	4.56673601666942	4.55820027405602	4.43479500355054	4.25008235281513
CAMK2D (calcium/calmodulin dependent protein kinase II delta)	0.00844189847452093	-0.0208843224102093	0.706399233091624	0.440612358565636	0.706399233091624	0.440612358565636	1	1	FALSE	5.70739778750669	5.74198195009592	5.5840485043992	5.23334740828465	5.42059356093468	5.43795676031439	5.50224784680318	5.69033886827387	5.5894608967016	5.61728084874871	5.5303798045325	5.61043726835342	5.49080435684512	5.57478574773312	5.65236315786341	5.5117811121286	5.51731664248767	5.47820173089234	5.70116643142814	5.34711284798029	5.37257605695741	5.68398833194684	5.54774593868714	5.72874228440815	5.54972769047423	5.29720242386141	5.61813585403707	5.74260990309459	5.56402751325399	5.20084565213313	5.68545804858209	5.43256528396787	5.53934185112491	5.75712728326394	5.31787203219414	5.41859139047416
CAMKK2 (calcium/calmodulin dependent protein kinase kinase 2)	0.292995294094759	-0.109033052721986	0.0686143976034677	0.232506129300944	0.0686143976034677	0.232506129300944	1	1	FALSE	5.37539397788437	5.7978197273323	5.29877193798612	NA	NA	NA	NA	5.85081442195631	NA	5.96632894348441	5.91075424461276	5.67156795666928	NA	NA	NA	5.82074316288235	NA	5.99908224427385	6.02900887732347	NA	6.08226615575483	NA	5.9892298543215	NA	NA	6.08037412715106	6.09753073831352	NA	6.03159810510958	5.76665346196733	6.01699320817205	6.04445095168004	5.96999081563079	NA	5.85020684454553	NA
CAND1 (cullin associated and neddylation dissociated 1)	-0.00468570641170787	0.0514210329640414	0.684925283534292	0.0371252815195266	0.684925283534292	0.0371252815195266	1	1	TRUE	7.77432585048683	7.77466847705326	7.7423363863526	7.93043575913009	7.82100859265642	7.86278611328787	7.82961492527467	7.82586829009803	7.77745259333265	7.72668819353537	7.783626896998	7.7832667446383	7.81163157793554	7.80761896261122	7.80781857095259	7.86982206555831	7.86184993639452	7.84400268134319	7.7580965985205	7.71876574335826	7.72935563035417	7.74527767538672	7.74408707480284	7.73239131863087	7.77918091113462	7.78090060114899	7.7959032847475	7.81775754468282	7.80460216007527	7.79565007727105	7.78721695316306	7.82780632478113	7.81922749138211	7.81499254635342	7.81215804805501	7.76733698899696
CANT1 (calcium activated nucleotidase 1)	0.0397072027714608	-0.257397456338424	0.668222086292306	0.0789248245825878	0.668222086292306	0.0789248245825878	1	1	FALSE	3.735662973996	4.08588349899602	3.81081324183002	4.03441822789346	3.53478376550286	4.1366753758829	3.79144944511377	3.63402397693559	3.67394078995769	4.07468524825746	NA	3.83720657315899	3.69777381955519	4.29103621038726	NA	3.61615770094564	NA	3.67981786172977	4.18596166492551	4.29303199094929	3.87746942471893	NA	4.12955504236252	3.80952763270181	NA	4.14745324049521	4.15349731212276	3.09374607849375	3.95773819656329	3.89802449635548	4.04797455136936	NA	3.80244140119169	3.97465779105408	3.97820478380896	3.86974311705717
CANX (calnexin)	-0.0563699322380202	-0.0404323376160275	0.0456303192277358	0.0678031300067736	0.0456303192277358	0.0678031300067736	1	1	TRUE	10.3409293938957	10.3920060933842	10.4436584476736	10.3565289999371	10.392220810501	10.363696744839	10.3396273475804	10.3371535632957	10.3285739575788	10.3283046703618	10.326137323031	10.3498562015566	10.3299756830997	10.3234376262508	10.2791230232809	10.2861765348116	10.2864769037353	10.2775780024157	10.3293366651789	10.2881508921913	10.2797382475311	10.2621418379286	10.3129963702477	10.2924366756665	10.2320611079846	10.3096809769236	10.286442248974	10.2735974772452	10.2926552318386	10.3163607363586	10.2522514851482	10.2529137438327	10.2178365596936	10.2290591196342	10.1570184385005	10.2374011918307
CAP1 (serine protease 8)	0.0471867305444182	0.0514162136810293	0.051662839903639	0.0103179835309287	0.051662839903639	0.0103179835309287	1	1	TRUE	8.79555592469575	8.79680538088048	8.80798596310783	8.83440152083696	8.83867134168559	8.83131991285765	8.81306928604582	8.81699641872007	8.87353331691353	8.89523899300678	8.85583089746267	8.8699084105349	8.90471589797255	8.88175943376374	8.84759610226264	8.88395677067618	8.86297513489781	8.83103800006618	8.89156804215713	8.91762270172628	8.89116397057495	8.90356556267822	8.93318311466991	8.88961955690711	8.93712660598159	8.9804623623975	8.94572181371135	8.97162114701573	8.9725921442802	8.90281825680936	8.94065422385166	8.9618924195226	8.98169285226759	9.00899718398914	8.99984219659987	9.01266922959716
CAP2 (serpin family B member 8)	-0.196967652453245	-0.0839032674493314	0.345216276542515	0.397761687691537	0.345216276542515	0.397761687691537	1	1	FALSE	3.86357178490122	3.55742234438542	4.09113279856687	3.56021359197276	NA	3.50393383671473	4.08624027582074	3.30216694938404	3.7788183331814	3.19601524151861	3.70209232172287	3.65229144542589	NA	3.50017742972342	3.4303655691685	3.60702250597356	3.83196841987895	3.24782576188942	NA	3.34731131636529	NA	NA	NA	3.30616014487724	NA	4.21522816939888	3.3771098636436	3.11183759364565	NA	3.87258254483322	3.14079174139276	3.53220473149871	3.43045924240963	3.40780139896326	3.51299797224117	3.81171762399098
CAPN1 (calpain 1)	0.0296726969486246	0.0349084235844686	0.341004866363786	0.140042157037106	0.341004866363786	0.140042157037106	1	1	FALSE	7.32959903309992	7.32596199617185	7.28231006040979	7.36775545352184	7.35333211387956	7.34512133720813	7.38455065562536	7.30856656661821	7.25426333713149	7.39870094478517	7.35180498059144	7.33467552993465	7.3353099545876	7.30151448577045	7.31737643287129	7.37058279672771	7.40692776659021	7.40162193434527	7.41542066426223	7.33331638635055	7.38451611990838	7.32312683698192	7.36706522941576	7.32454961327167	7.4486614729588	7.34904675108347	7.34866619667194	7.36145255989294	7.33272583297176	7.36827072203009	7.4585952689093	7.41540376207033	7.41325557257846	7.38531886156743	7.41537840841118	7.45814409473344
CAPN7 (calpain 7)	-0.102078237157254	-0.120315093453633	0.610662360028994	0.366111438332074	0.610662360028994	0.366111438332074	1	1	FALSE	4.7084079834836	4.20055928052555	3.65611877208406	4.76855487774597	4.75108339427923	4.41318108975541	4.80212599302609	4.36757375565458	4.6477059299585	4.62366205202674	NA	3.49289146299196	4.56244392945532	4.46933248979813	4.42762628456143	4.44827987730626	4.29015896130814	4.70481111330553	4.27818552078288	4.17306345445491	4.12598165385472	4.43784027477474	4.30418245542172	3.99282280267301	4.47109639470602	4.14210297178868	4.53013318439181	4.40655707785564	NA	3.98037267547124	4.37183064911884	4.56130780476133	4.65029928386622	4.69224305524174	3.1091214835233	3.44833274506463
CAPNS1 (calpain small subunit 1)	0.0357728659948561	0.0179324447826362	0.314327699875025	0.338684708922554	0.314327699875025	0.338684708922554	1	1	FALSE	6.81761046760509	6.76206971167817	6.75407241642319	6.7573966769193	6.74807206076225	6.66888498426625	6.72297142567504	6.77578803485639	6.80560201359801	6.76838284713225	6.81759767758535	6.84441076234687	6.85645042929592	6.8959932625936	6.76666141181726	6.70080034682461	6.75241409996308	6.73171274817845	6.95722975941349	6.93115116612664	6.91164365100834	6.98728675388409	7.00716185607156	6.9553941806081	6.94115327291128	7.00372590380372	7.0059164268342	7.04257867928333	7.03443583633755	7.03879830253005	6.94661390541276	6.97475873047608	6.98550043030489	6.96311571771051	6.9614496943982	6.91480367725178
CAPRIN1 (cell cycle associated protein 1)	0.122796073628895	-0.0606711010698104	0.0111548509862746	0.109211484119013	0.0111548509862746	0.109211484119013	1	1	TRUE	6.734655433479	6.73603656016872	6.68415950193757	6.55130528878379	6.62513895729131	6.66003869115359	6.82168470747112	6.76765479823735	6.69076627263824	6.89828092085666	6.80133975780538	6.76564082298086	6.94579495674006	6.77465530061292	6.814114575548	6.79289438579118	6.80285236246292	6.78103179102276	6.89812368482238	6.92654507170301	6.8476336823956	6.97080764930083	6.81521675980434	6.96119499355413	7.00865271263346	6.86580749119548	6.84888579366998	6.91542529155076	6.87555892460601	6.93241556350441	6.7967015711995	6.75066009578082	6.79847828146906	6.88673303317626	6.77707774179753	6.86377742636656
CAPZA2 (capping actin protein of muscle Z-line subunit alpha 2)	-0.049434012350982	0.0211865402122899	0.140635550103326	0.287940525072443	0.140635550103326	0.287940525072443	1	1	FALSE	8.98180414413621	8.97611441934581	9.04248018649247	9.00567787740236	9.05991223279526	9.07660719271536	9.07804403634318	9.05362183849896	9.0579213456748	9.03705819426789	9.01610626526898	9.02993042891479	8.92379691638402	8.95725878462108	8.96681400135615	8.88979901266728	9.05479151024996	9.01172204851541	9.08578313961503	9.11128697570413	9.01424927420786	9.09733426059784	9.14454863462806	9.0692483534096	9.11421604218109	9.03709114956533	9.05616080187776	9.05977977265337	9.08103598012361	9.09835323114607	9.11257764440861	9.16818570627726	9.10483983776818	9.0453692483143	9.11866340505251	9.13179266795338
CAPZB (capping actin protein of muscle Z-line subunit beta)	0.0158868626940452	0.100277894732855	0.546173411532579	0.000365771182753869	0.546173411532579	0.000365771182753869	1	1	TRUE	7.95851211640635	7.91160171019602	7.9932101431876	7.93952632432131	7.88420715851723	7.88059370111694	7.93113934410056	7.94424352996067	7.94821536095546	7.8075352476676	7.94858332761235	7.97227333854351	8.02136867825973	7.98102492070556	8.02577631206462	7.93967911234553	7.90097545874598	7.93701475706365	8.00753751775374	7.94526239070353	7.9895534501089	7.96501656666924	7.96812532100108	7.91636915487582	7.98363779660653	7.93407414253859	7.94718104734379	8.07871122793497	8.01570495617366	8.08104663549778	8.08754770316859	8.03220555821514	8.07791590024194	8.06338968802594	8.08150474215479	8.04123202878407
CARHSP1 (calcium regulated heat stable protein 1)	-0.256663313451451	0.0550775732913625	0.00804608564789865	0.317644344866265	0.00804608564789865	0.317644344866265	1	1	TRUE	6.58826939241431	6.73175347140729	6.68333152419606	6.75504779270759	6.97779507974209	6.77716981961924	6.68697667803051	6.77964057101053	6.80418266035008	6.90547124752441	6.62312355606845	6.51888129390526	6.44181875035909	6.49898798572372	6.61324874380027	6.43547358267621	6.36108403972212	6.07610796863511	6.71131593528683	6.75843643795915	6.76958663087006	6.62716176342814	6.51653525577847	6.69391900435803	6.48470852116157	6.78696221641434	6.64369748459128	6.78473952711404	6.74539869838917	6.54179513664842	6.69412801284908	6.76120547607512	6.66949454477858	6.79401289524551	6.69062661193717	6.80662050643303
CARM1 (coactivator associated arginine methyltransferase 1)	-0.0182092693674575	0.0574976920124358	0.626587641106159	0.167558925242841	0.626587641106159	0.167558925242841	1	1	FALSE	5.41344514786897	5.32115965516285	5.44151003852523	5.49487957921957	5.5082574966586	5.53144384598003	5.37272927065972	5.38676956839201	5.33128960085624	5.4159749464181	5.36607037640492	5.40354723447003	5.41657968214984	5.42879228832742	5.29630321798256	5.3736690895489	5.42863151623809	5.50803242747625	5.42211523858581	5.45279638069479	5.4095844140279	5.63552224145975	5.42502954752629	5.5116419770259	5.41773439466704	5.39286004885421	5.35444863423814	5.40202289506243	5.57603531249462	5.43483836213037	5.57818698785677	5.55857683733443	5.62392244807453	5.36546858577813	5.40498824844789	5.59517242801258
CARNMT1 (carnosine N-methyltransferase 1)	0.104740991371934	NA	0.536893684248788	1	0.536893684248788	NA	1	1	FALSE	NA	NA	NA	4.30357619969664	NA	NA	NA	NA	4.03424213163124	NA	NA	NA	NA	NA	NA	NA	4.27365015703587	NA	NA	4.07297184369281	NA	NA	NA	NA	NA	4.06288155226674	4.03804981917952	NA	NA	NA	NA	NA	NA	NA	NA	NA
CARS2 (cysteinyl-tRNA synthetase 2, mitochondrial)	-0.0739545938228872	0.109004143501407	0.358926202647845	0.0896574677026794	0.358926202647845	0.0896574677026794	1	1	FALSE	4.91485628575868	4.81381196838295	4.91199350970351	4.80878145414401	4.84620745651168	4.73847062181539	4.86259520731351	4.73009102965817	4.94127536686611	5.04334012988557	4.87632048109765	4.81901923349076	4.73546802106083	4.65425221343669	4.76066273744438	4.62335185607236	4.76073192136901	4.62934496189076	4.87552452224293	4.58612220174922	4.62779358268248	4.68462240099646	4.82955023552055	4.77552468764195	4.55173132917843	4.49771454491552	4.69456265354231	4.62659099134099	4.67492384862828	4.77986378154721	4.78461390833471	4.67422899724589	4.95185352013918	4.98542756507894	4.78588529347709	4.84079554419024
CASK (calcium/calmodulin dependent serine protein kinase)	-0.624141236866136	NA	0.434673115395527	1	0.434673115395527	NA	1	1	FALSE	NA	NA	NA	NA	NA	NA	NA	3.77785101291252	NA	NA	NA	NA	NA	3.2288494676618	3.28169676660702	NA	2.38107290643658	3.72321996348011	NA	NA	NA	NA	NA	NA	NA	NA	NA	NA	NA	NA	NA	NA	NA	NA	NA	NA
CASP10 (caspase 10)	0.0676338132955643	-0.0680051070162791	0.602734422329673	0.377408758956111	0.602734422329673	0.377408758956111	1	1	FALSE	3.95908387740094	3.52022107440806	3.78022609688661	4.38937407245187	4.1412447574503	3.75194568161502	4.02633973964387	4.15629143647647	4.1494382277824	NA	4.34127418369217	3.44636211187859	3.81481699493118	3.95045908232796	4.22980323429107	4.28459556385583	4.29955971830605	4.06234625185104	4.14161262611036	4.07595185884484	3.79453023763959	3.89546743594888	4.51006945030231	4.23098687377195	4.15013720401373	4.22655476929334	4.2293956531274	3.75569945750938	4.07564386671012	3.93651545193835	4.09525775775633	4.46361591815397	3.80372300677416	4.13461524442511	4.03600212775161	4.34158731488686
CASP14 (caspase 14)	-0.262374082504332	-0.285457231017522	0.396913053962426	0.136663038633268	0.396913053962426	0.136663038633268	1	1	FALSE	3.61870851231379	NA	4.11062215682284	NA	NA	4.32789570648329	NA	NA	NA	NA	NA	NA	3.99488741807259	3.91795679701472	3.57845572177957	3.53550556727568	NA	NA	3.89586485257474	4.11166569154654	3.91769907318502	3.72392983565832	NA	NA	4.00085634597797	NA	NA	NA	3.78796522713618	NA	3.82696534686072	3.95347012627884	NA	3.43528187890846	3.85273797898995	3.01085501445181
CASP6 (caspase 6)	0.171847188794253	0.149025380276515	0.284744164135654	0.186841139791287	0.284744164135654	0.186841139791287	1	1	FALSE	3.93246753370177	3.71525642393282	3.84566065522672	3.52965855612966	4.12983525733849	4.18096734146498	4.06661449419928	3.96365907302211	3.81802224564395	4.04274063058715	4.08160380190662	4.06362373707303	4.1993425482774	3.83887111088657	3.69721780342278	4.12385653489517	4.42250886281776	4.25900124994155	3.54607953139249	3.38115875814543	3.87372462636764	3.80827177250843	3.83604530403814	3.66291185982073	4.25071908340056	4.06328721220618	3.98467137112227	4.0224743465749	3.83379078454038	3.88381629017539	4.2603268134703	4.06101577468163	4.3513385738282	3.91852935185541	3.62951982483242	3.78728618153185
CASP7 (caspase 7)	0.00154027662927872	0.0802054283910504	0.724187707200026	0.17614432196834	0.724187707200026	0.17614432196834	1	1	FALSE	4.84734554302324	5.0160014897733	4.93781987579424	5.09860062443933	4.68146050997138	5.0409187249706	4.95366101777097	5.03844496141908	5.01234072040503	4.94210157742609	4.86838551400101	5.10046891555684	4.99197527423717	4.89784061676875	4.88218326988853	4.90808273082762	4.96993327469786	5.07948478382681	5.00522929765937	5.1538093885875	4.75301612873584	5.13107908430606	5.26162483557912	5.13173763116427	4.98235476987103	4.98631535922864	5.15178982932238	5.10449182506476	5.09640102120653	5.23160520814165	5.31064549752258	5.02292258905563	5.02149305273414	5.18007623396462	5.24135589967476	5.069813852609
CAST (calpastatin)	0.101628712489582	-0.0326357941919016	0.1893024607438	0.363362801113431	0.1893024607438	0.363362801113431	1	1	FALSE	5.33879520322666	5.26994950548771	5.24401174126716	5.23403373312234	5.21660230895909	5.19848629580156	5.13520649943067	5.06167252715243	5.21161578677957	5.45284249549834	5.30712975437563	5.40671352691949	5.42130746800909	5.43328330938329	5.12887900576931	5.22771797528526	5.29209336060004	5.155065117793	5.54149315674603	5.6695824136582	5.6420199135633	5.5970722515162	5.62582279321048	5.55975181750662	5.47053686509258	5.49897522497604	5.47278992594272	5.60060576430169	5.65225702218969	5.59555438308827	5.50346641051924	5.48773072242537	5.33309093086128	5.7312457063079	5.57468888396332	5.30568239082829
CBFB (core-binding factor subunit beta)	-0.00269751667301311	0.0118948628693004	0.712073955108205	0.412561045451267	0.712073955108205	0.412561045451267	1	1	FALSE	6.28104351112762	6.25114152033152	6.29808090209072	6.31615117411687	6.18532345073739	6.24057574641582	6.38066019304709	6.2686215305464	6.16141409441008	6.24432577506258	6.23641416731374	6.38760896640452	6.17281550892776	6.26589816664862	6.27548761739976	6.17995883726209	6.37154840826219	6.22467702548514	6.39531648308937	6.46929504039673	6.3705758224527	6.39356378496371	6.45360482308271	6.33193088862615	6.38937407245187	6.43095928770191	6.37510026660213	6.48449263736221	6.47687254812006	6.42883750224965	6.39084305973762	6.35186856983266	6.44691125001803	6.37757495468407	6.35871624706278	6.40065746612391
CBR4 (carbonyl reductase 4)	0.0944681211950789	-0.14283235392941	0.415058113804102	0.120377345394227	0.415058113804102	0.120377345394227	1	1	FALSE	4.74273923285585	4.74490916506424	4.70648634825951	4.58307373887469	4.51762215041507	4.80127766835094	4.41102619493015	4.51263776217054	4.57424686046883	4.65923386263349	4.719435369782	4.4484054350692	4.71447633040814	4.79267318239686	4.72299600824506	4.63457584448739	5.05166356976653	4.70077260935687	4.4990294573742	4.39606356201165	4.59258261354716	4.6989740835745	4.67306451228194	4.73975091188547	4.53115685050742	4.43756067110022	4.6181035434629	3.91875831018332	4.62187604894739	4.19009330990886	4.38579684170911	4.63544678472494	4.35119720867115	4.70442381856233	4.5085047152916	4.58469798238207
CBX1 (chromobox 1)	-0.194705815256409	-0.0791019297298715	0.0525374551723828	0.22912096782782	0.0525374551723828	0.22912096782782	1	1	FALSE	5.18260490695395	5.28812596978211	5.12862334841912	5.12114805647531	5.30475560753622	5.39993326448232	5.06180211403129	4.91458365725354	4.92088397909304	4.58342882232921	5.1248078506065	4.96628279393078	5.03729435726656	4.94706763679224	4.98286127406325	4.87642362880396	5.01452044353798	5.03742175938874	5.27725949923125	5.10545180105368	5.17302746500604	5.14003012491834	5.10481887552358	5.09332776455638	4.96864836344024	4.94005396209695	5.05711663745843	5.00562454919388	5.05832082540137	4.91149505520933	4.71976938210525	5.02492688061571	5.00751845668091	5.18262874126865	5.08742040841924	5.15011282682171
CBX3 (chromobox 3)	0.00511897915944597	-0.000509001810277944	0.709021178787671	0.501420690283639	0.709021178787671	0.501420690283639	1	1	FALSE	7.27756637944814	7.34242140664605	7.36500132519421	7.11307535144754	7.07466598376933	6.95799582917499	7.07141945648989	7.07313470463022	7.00707213134827	7.15254850939618	7.25690686417815	7.15103684052659	7.20531430753956	7.21328895056606	7.27772444378492	7.00096898524855	7.08406426478847	6.98657021455518	7.23692306660568	7.32559329070054	7.32566524063122	7.1912862761214	7.30445628260876	7.19143434051605	7.19972141526173	7.18002848052637	7.12450391139	7.30282167642939	7.21770571904374	7.21402763781343	7.19521962433631	7.20628180173535	7.15528374598409	7.33850464151583	7.26116407737658	7.18402236383453
CC2D1B (coiled-coil and C2 domain containing 1B)	-0.100515162173227	-0.0752736609474705	0.588436833745157	0.424754899633099	0.588436833745157	0.424754899633099	1	1	FALSE	3.49439000777385	NA	3.7594647974367	3.56514626319517	NA	NA	NA	3.83818535221088	3.51223953058687	NA	NA	3.51842183387531	3.99399130324561	NA	3.65734274739842	3.30230588894721	3.19478836687079	NA	3.62100860087802	4.0839196477781	4.03243590457065	4.19201263315203	4.02952356109394	NA	3.61218734023505	NA	3.36395600371145	NA	NA	NA	3.66219410391318	3.8829853431688	NA	NA	NA	NA
CCAR1 (cell division cycle and apoptosis regulator 1)	0.0620898244793469	-0.044829558129653	0.199597320425591	0.180734875144028	0.199597320425591	0.180734875144028	1	1	FALSE	5.74211672699365	5.89823254236361	5.8633388543456	5.9269458766542	5.82335959660855	5.8539008611935	5.86843490377455	5.84007040477977	5.78513724777074	5.93360332352948	5.88959035521413	5.85194638360375	5.88188237740828	5.93472878576058	5.87109204909618	5.89503112091483	5.92470800832887	5.9777630309422	5.73018343780679	5.85106188015473	5.83413980836755	5.8038495552328	5.84099187340676	5.94548831635068	5.95697895729839	5.86797304337501	5.99884538205851	5.89055369913251	5.920924460322	5.91915889984421	5.83154033661747	5.84049848253243	5.73241574121636	5.74178515321175	5.7787473833571	5.7704220746505
CCAR2 (cell cycle and apoptosis regulator 2)	0.0173577441719776	-0.0642290801330298	0.528990848067066	0.017584265717022	0.528990848067066	0.017584265717022	1	1	TRUE	7.1882723329005	7.28799858185523	7.19635130814008	7.15603249888887	7.15009251218038	7.1392852989955	7.20359271420771	7.16068829632086	7.23527710468003	7.19284512529862	7.20787333453095	7.20887812253293	7.20448311271352	7.26849989427711	7.25361115194717	7.18915246219617	7.22234089559345	7.12612624662705	7.18087388057934	7.2128902911218	7.23275667747386	7.26457396159933	7.26251772330211	7.25066792793232	7.15605273006157	7.19114806897496	7.15379520475806	7.12011343466697	7.16477622364353	7.19623326086959	7.11209540839529	7.11867119085562	7.11935617703968	7.18311924346796	7.21143084147594	7.10141896419149
CCBE1 (collagen and calcium binding EGF domains 1)	0.00433961930892757	0.0452965284215734	0.721900990457682	0.418043857875327	0.721900990457682	0.418043857875327	1	1	FALSE	NA	NA	5.09966971773776	NA	5.24363861833443	5.2878564110324	NA	5.0443241688122	5.15527564923447	5.30594134586551	4.98965221752241	NA	NA	5.27706603815616	NA	5.22915335692556	5.05064970322625	NA	5.08803980388186	5.52102246080643	4.95657247239705	4.94160403001134	5.13772892724089	5.42366892480505	NA	NA	NA	5.16828099574248	5.1779656155482	NA	NA	NA	NA	5.01290383323064	NA	5.53446008192673
CCDC12 (coiled-coil domain containing 12)	-0.177710282774038	-0.134735919669311	0.120852892958996	0.119444212612231	0.120852892958996	0.119444212612231	1	1	FALSE	5.14011604163178	5.26484415310411	5.21908331179584	5.19161002388446	4.90896658211559	4.7866224974338	4.88599891106183	5.18444693273726	4.69038357008389	4.89902574485875	4.90904341316558	5.02064887253042	4.82686368490066	4.82358633470881	5.05218545495162	4.84657856132819	4.56009739774579	4.73465001469238	4.9648283268188	4.91687786805634	4.90105995923998	4.66060921951191	5.07665315113058	5.00438453369835	4.70359355098623	4.85987018563681	4.78633498041697	4.76927982754125	5.030071177362	4.6284819943839	4.77210207214153	4.51254295509686	4.67208018540213	4.81682495006426	4.73247543912934	4.72772989735091
CCDC134 (coiled-coil domain containing 134)	0.0949871667938917	-0.079326662434386	0.630423401861176	0.404695441615305	0.630423401861176	0.404695441615305	1	1	FALSE	3.50317061367325	3.90964831474261	3.69721780342278	2.98868286920247	3.9335537546945	NA	NA	3.25168879947866	NA	3.24551543813307	4.14048419817571	NA	3.30913688834953	NA	3.88314179329301	NA	3.91792816330712	3.35767867471917	3.00293650060067	3.07636412316822	3.10713210711481	3.95966816159693	4.07929276727285	3.87451174236722	3.80225526700703	3.4312217839103	NA	3.00062563329957	3.4906599752045	3.46192139679073	3.47964447457624	3.01589358535214	3.61995289306627	3.45138257625322	3.85017933498683	3.79085542822883
CCDC158 (coiled-coil domain containing 158)	0.194876410066262	-0.111177648556979	0.497839330006843	0.397761687691537	0.497839330006843	0.397761687691537	1	1	FALSE	4.07667025156252	NA	NA	NA	NA	NA	3.88262348726256	4.14478058634029	NA	NA	NA	NA	3.64511367166792	NA	NA	4.52611890437574	NA	4.5174709793205	NA	4.16899496492755	NA	NA	4.14205394471985	3.93665678224331	3.86891389685278	NA	NA	NA	NA	NA	NA	NA	NA	NA	3.83688353125527	3.99907096600252
CCDC22 (coiled-coil domain containing 22)	0.21656296528577	0.0179666153636246	0.0204403281783424	0.441682455786135	0.0204403281783424	0.441682455786135	1	1	TRUE	5.23403373312234	5.09992635055603	5.42608692319094	5.25915194351271	5.18507760349814	5.36975262119814	5.08507192790908	5.08463408483579	4.76423998322067	5.53723082746793	5.2885357502938	5.29409503428851	5.33081651322948	5.37968333703016	5.43625846892243	5.37224519914401	5.33432871234007	5.48384801589938	5.15917706192676	5.28002093054573	5.40707397540129	5.15814714385259	5.28361068542478	5.31990690666801	5.34772942824791	5.20996796504477	5.28346252523395	5.32504815340493	5.32150243706268	5.19637885111341	5.26302313473476	5.07569092531957	5.33618696690453	5.21269772832749	5.27428775628018	5.60598020747087
CCDC25 (coiled-coil domain containing 25)	0.105827242888759	-0.300242212694629	0.626587641106159	0.258932295716953	0.626587641106159	0.258932295716953	1	1	FALSE	NA	3.18859715323328	NA	NA	NA	NA	2.96809628313385	NA	NA	3.57821416547245	NA	NA	NA	NA	NA	2.93132375667616	3.04298396106836	NA	NA	NA	NA	NA	NA	NA	NA	NA	3.16528971788917	2.95677224500333	NA	NA	NA	NA	2.79117435191025	NA	2.59857959255365	3.11366383131093
CCDC43 (coiled-coil domain containing 43)	0.108438896777616	0.107977646462726	0.247696259868716	0.122423896061331	0.247696259868716	0.122423896061331	1	1	FALSE	4.67316064614641	4.85297761937768	4.87926955952	4.57728379590425	4.6583714559065	4.69115445836591	5.00250000686298	4.95534070470354	5.01650969132806	5.13551845301962	4.82143981191207	4.90669822344464	4.91564040334394	4.85328709597633	5.01162086734716	4.86923478262945	4.76648385473222	5.00259451670845	4.77634617202136	4.91633332324209	4.73200864413847	4.92520666765954	4.91954507741713	4.84570079447902	5.00838379978081	4.71870684518341	5.09930362143715	4.85165910437648	4.9950140964714	5.01058293145219	5.24633207391404	4.90099235924073	4.9125349045369	5.03309698170168	4.93396441650164	5.02915689532843
CCDC44 (translational activator of cytochrome c oxidase I)	0.12449784724337	-0.0629720533492062	0.262019873354512	0.312675994660493	0.262019873354512	0.312675994660493	1	1	FALSE	5.55763677632758	5.20411723522453	5.52656027118156	5.62295377110412	5.54503241360448	5.25324806897826	5.52213737566238	5.62309428422424	5.69486626710417	5.88041615786437	5.61226402332672	5.57129151405509	5.64212680500731	5.75254790584714	5.56769754563139	5.61983554449731	5.49811361346197	5.52583397891035	5.63826792165071	5.17593970540604	5.7957747388132	5.68523936879413	5.48023926707295	5.52839003297437	5.53815943751472	5.4909968432252	5.52849630677991	5.66173820046857	5.52501646281811	5.45711488972127	5.51927769660733	5.2669064480269	5.29817073714422	5.47724017913728	5.77294925310794	5.31634127505677
CCDC51 (coiled-coil domain containing 51)	0.117444236573362	-0.139302568035343	0.16516188472917	0.0385672647656309	0.16516188472917	0.0385672647656309	1	1	TRUE	5.140455567147	5.05973165146781	5.12417095209485	5.15175736351987	4.86806937940523	4.9992920040511	4.9959773931701	5.19935040145263	5.05095002122987	5.24169910976335	5.30250184411232	5.13144955390183	5.07162110390934	5.23946296443784	5.06697176367822	5.24219090188225	5.22714804450149	5.12370757651207	4.95993240292082	5.18280748607889	5.0838005405307	5.04420611957409	5.21613276440223	5.18094745667722	4.8099442955324	5.05775784104155	5.2607332764124	5.0658738467689	4.89874527186607	4.82077634427486	4.85532199746449	5.13489858435188	4.7645053982138	4.86134997994264	5.02766718590238	5.11340046206718
CCDC6 (coiled-coil domain containing 6)	-0.0133792775603849	-0.0458875311726835	0.692238781712807	0.359931691535675	0.692238781712807	0.359931691535675	1	1	FALSE	4.30062894552696	4.14323013477689	4.4414768397706	4.04979628483447	4.2763924424198	4.58647653578471	4.34564475191609	4.20994457814387	4.24002423450016	4.14358117235333	4.19470170598098	4.31395686424862	4.28463257625083	4.40822952359141	4.41922200313027	4.24632447236053	4.43211090655726	4.03044202515687	4.2581042975951	4.45016869730833	4.60722969150963	4.41479853312277	4.45695067428125	4.50964517572183	4.52444611985521	4.55570574050178	4.28529863703838	4.55778992248965	4.6403953447067	4.60425520811014	4.14779511328845	4.19427620427542	4.32460901517974	4.46535416814627	4.43052614814401	4.28435866203973
CCDC7 (coiled-coil domain containing 7)	-0.0247377346931216	-0.11044498042648	0.667712087104049	0.180734875144028	0.667712087104049	0.180734875144028	1	1	FALSE	5.82981151358773	5.27580046060152	5.63094125676642	5.49184668433747	5.39761474221495	5.67479676667577	5.52132404391333	5.29297311444912	5.59119768028274	5.44656061966554	5.73878945004715	5.72704095918369	5.47828587664093	5.4214488605125	5.49959399126353	5.27922612066068	5.42807537460201	5.46464539801493	6.09094655916735	6.14210092902741	6.24998757721463	5.56998924126131	6.01044642311814	6.02858904215673	5.68294684407782	6.18273201874913	6.01870538141632	5.89056585845449	5.96050475981143	5.76678595374724	5.79794938773913	5.86075923739781	5.97828945673312	5.85346925680435	5.9300205421516	5.94409473951137
CCDC86 (coiled-coil domain containing 86)	-0.0373346784392343	-0.00278130746497052	0.630470947604453	0.497801159654177	0.630470947604453	0.497801159654177	1	1	FALSE	5.52324829260521	5.50249609730223	5.27568129023795	5.4531487921376	5.36654603320483	5.37018869731929	5.36895338765217	5.31101259133759	5.1792960631385	5.3097691832559	5.41746436927403	5.30928898458791	5.50139137300897	5.45845090852366	5.56459461755948	5.10227179342398	5.26737848629479	5.08394942305355	5.22879560719056	5.37166340194326	5.18230297154747	5.35815007126393	5.45279638069479	5.57861573056287	5.3185301564096	5.25663329505992	4.77003613859792	5.24914569664684	5.30808050515313	5.241619034712	5.61540746873324	5.27522313749449	5.20661587627704	5.31983466897724	5.38950830433665	4.88705729375498
CCDC9 (coiled-coil domain containing 9)	-0.0975924758185275	0.176086976486155	0.355174367501074	0.0484200944729953	0.355174367501074	0.0484200944729953	1	1	TRUE	4.76374087080556	4.90964831474261	4.66250745398085	4.69093664038691	4.92730863956317	NA	4.80513765169039	4.87570143994299	4.97901926859952	4.48444107824329	4.56627937029975	4.71293137984485	4.58516686804294	4.67613762307154	4.82001042536292	4.88877733749227	4.74126202824843	5.08741192170325	4.91251574358621	4.37941302599526	4.64855747805276	NA	4.69286792944888	4.77408069077541	4.72842122780669	4.93182013493853	NA	4.75919312602614	4.86360647346863	4.98008472561665	4.94789988624827	4.89478381714291	4.80378499107965	5.08071734807567	4.92188853035266	4.84840761542678
CCDC93 (coiled-coil domain containing 93)	0.0656702553626603	-0.0945506428034617	0.62439190095799	0.350924108250787	0.62439190095799	0.350924108250787	1	1	FALSE	3.42314785293203	3.60987313353188	3.72303424696587	3.34560927217331	3.3106498595816	3.6477865033327	3.32364388129546	3.4125241201629	3.6015420186244	3.73411345404407	3.67408772635756	3.70580100868768	3.48902906385044	3.3828470597135	3.62322307589651	3.43827954252292	3.47238378969464	3.46907846609679	3.64435239152698	3.69059588476848	3.58440936159704	4.02811823953772	3.15977286695925	3.26169779113762	3.40439907152209	3.5497307703952	3.63433769596363	3.95273425934293	3.71353086314538	2.95552111981802	3.49959080242694	2.45984600605806	3.38002288681116	3.69735126683904	3.97406118662548	3.47379989710985
CCNK (cyclin K)	0.130088861319156	-0.0798807030045174	0.486172572189732	0.38328287060023	0.486172572189732	0.38328287060023	1	1	FALSE	4.97812697187534	4.00305347648231	5.25514945834801	4.40350633363821	5.19099800050929	5.09214399736825	5.04710645785294	5.04034452321527	5.34733257921583	5.09770770337737	5.19338539627684	4.39171961099226	5.21642382242152	5.16673552688457	4.93918425554497	5.12662601287567	5.2317395935957	5.16503962840894	5.17972202501343	5.01045761281184	5.43134883498479	4.73773542721336	5.14535138557262	5.19095455672412	5.00195983179963	5.17125887753251	5.25890329067885	4.89407561500385	5.05163747055092	NA	5.26357531505998	5.21080574556929	4.47382586775018	5.1668760924852	5.0912428378215	5.21130818046172
CCS (copper chaperone for superoxide dismutase)	-0.0448545135310201	0.00322925998581604	0.384313745440657	0.486407094765347	0.384313745440657	0.486407094765347	1	1	FALSE	5.80922406178702	5.76265178168356	5.81554725094988	5.69383817962311	5.67621380275308	5.77385658362657	5.65766858446201	5.68131151116057	5.8606847568819	5.8856012072297	5.70912517955701	5.65929381214728	5.68560101360058	5.72381791747105	5.76108045145163	5.60248954308014	5.66220265072695	5.63809411588415	5.74243205574037	5.77051986396732	5.81055364110504	5.60425817379617	5.63793477553514	5.74182828907257	5.7506118640197	5.63566733947362	5.61805360751582	5.74307597471082	5.58652157201301	5.6430653761896	5.68716709437612	5.78249506112864	5.68268003485452	5.73488300414028	5.71219681075297	5.76883802193215
CCT3 (chaperonin containing TCP1 subunit 3)	0.0256752419772831	0.0690500643777678	0.326243622250598	0.00232442600887119	0.326243622250598	0.00232442600887119	1	1	TRUE	9.44597287462713	9.3978564288746	9.37852679574799	9.37338503293574	9.36955372672159	9.35488627551662	9.35761798001687	9.39048498145205	9.3646949861351	9.43362716708478	9.42445185957122	9.38797852585324	9.48374726777255	9.43795800832282	9.43466366913159	9.39345695932577	9.32998240809896	9.33819039466233	9.346416220528	9.38376044418228	9.411385991397	9.40104589149159	9.38679155064488	9.35729907096898	9.40004900742891	9.38842634982048	9.39147130886977	9.47442793090917	9.43003850150463	9.48096182010885	9.48526982893331	9.42735894258641	9.44005313953072	9.47240044352872	9.46189684759192	9.41568896003807
CCT6A (chaperonin containing TCP1 subunit 6A)	0.0352891750099636	0.056868993883309	0.188551851142803	0.00963005630854215	0.188551851142803	0.00963005630854215	1	1	TRUE	9.32964387754233	9.33585480093028	9.36291036249514	9.27213986193123	9.2612440153699	9.26280192159335	9.33945142559044	9.32821714119265	9.37500466719215	9.31065367637242	9.32218955966899	9.3508751094404	9.38029221767957	9.42135586283641	9.37601248772974	9.31704624029444	9.34605048942507	9.3603950054801	9.33870073252626	9.3435255250658	9.36284901102997	9.39696647984603	9.37107309093216	9.41609870138278	9.35601832622613	9.35680847322873	9.38084198153012	9.44227588766428	9.45350729067584	9.41449074952101	9.40651328608411	9.43648877115896	9.39175268607716	9.39795266450326	9.44508935903951	9.44663257199363
CCT7 (chaperonin containing TCP1 subunit 7)	0.0277802247141885	0.0496461675987664	0.265123828309967	0.0154907932109909	0.265123828309967	0.0154907932109909	1	1	TRUE	8.97098303564988	8.9792050943067	9.01102313877903	8.98260861458268	8.96992176623587	8.96842200380934	8.96268782590322	8.93917955300352	8.96742225603685	9.03743988032839	9.00474013626168	8.97598263236102	9.05230991843026	9.04296711306795	9.02639618096859	8.95749676929931	8.9515761390748	8.9525665409428	9.06796132550696	9.08350592054372	9.05768582815641	9.03964289792889	9.05677046404222	9.01786068121408	9.05233709243416	9.03340648203401	9.0408924306469	9.10472454165355	9.17318491221704	9.08662456166592	9.08333305590367	9.11236391644324	9.04274008348498	9.08320272886579	9.10787875854487	9.10282607211719
CCT8 (chaperonin containing TCP1 subunit 8)	0.0279078087698746	0.0671873686020948	0.178952425366091	0.000184908104098577	0.178952425366091	0.000184908104098577	1	1	TRUE	9.29599157661796	9.2493244477336	9.27662926019409	9.27717114282413	9.28757849123714	9.20986028470949	9.26842503609066	9.26547205906174	9.26462556458064	9.30279198070034	9.31294646876228	9.2914792395677	9.33735206825928	9.31458550998901	9.28227530541147	9.28066175207774	9.26426899720796	9.25988682000253	9.31014013642127	9.29290595550764	9.26285358799561	9.28002371532454	9.29262072517043	9.27925305479833	9.30694572448455	9.29968654737146	9.29044513950841	9.39530919887912	9.36579750245938	9.36991136816399	9.36444330180918	9.3193808432501	9.3433900550081	9.3715980657489	9.352630539491	9.33710002919132
CD151 (CD151 molecule (Raph blood group))	-0.0825975293161023	-0.151008164530467	0.255957786254645	0.00956015886934045	0.255957786254645	0.00956015886934045	1	1	TRUE	6.2338382213151	6.24244435715496	6.13423531734458	6.22824727011098	6.35755200461808	6.00428115094817	6.16983883791552	6.28385326488474	6.24710532268844	NA	6.04323512610693	6.0013879261445	6.17361118302261	6.06321169904943	6.12038512064238	6.28285490932255	6.19504831831092	6.14961503574349	6.22442428816464	6.26271126607066	6.12463831417871	6.02456790919802	6.23373470433667	6.27735622004121	6.21744981858713	6.20711586671147	6.2422919081922	6.18083410815325	6.04998791250425	6.12500010561794	5.97928227641106	5.80073944778283	6.07483721464519	6.00079101117121	6.19140275472027	6.0523419837005
CD2BP2 (CD2 cytoplasmic tail binding protein 2)	0.00782430410760969	-0.0542674768876828	0.693875558365358	0.208997245266445	0.693875558365358	0.208997245266445	1	1	FALSE	5.20098293343092	5.17538487565638	5.38007831592205	5.33454324852279	5.37181322844265	5.15462776199196	5.39154434334208	5.25865459498153	5.23579597674488	5.27313912851701	5.23397623239996	5.32098642912131	5.22126616445785	5.36207005883767	5.22072462968286	5.37113365794108	5.35949657243612	5.21105114260987	5.25825131538965	5.30652109071594	5.24965012553158	5.4074683252839	5.34552766545346	5.39440781541937	5.3508119183005	5.12242838410689	5.28534303015926	5.2651330519236	5.20668619790317	5.33226395916691	5.42788771218516	5.04119478643946	5.27639616480733	5.26460773830486	5.22086776935085	5.19696499829006
CD36 (CD36 molecule)	0.122098781094379	-0.221623002170368	0.299160674874264	0.0220701892416072	0.299160674874264	0.0220701892416072	1	1	TRUE	4.9330626951885	5.01909250948638	4.61059376929184	5.05494829901127	4.95011376246699	5.15843801874876	4.91348305366436	4.57408333801224	4.89390578884637	5.02999611323228	5.09908055170982	5.00652693370136	5.20287216554144	5.01890118330868	4.92751724619848	4.98532736938387	5.05761922657444	4.87876947491576	5.04563954553711	5.08799738801735	5.2112770267974	5.22495479253375	4.96833963004109	4.93777280519492	5.0416109697459	5.18414141444999	4.84994423190679	4.97251804977146	4.89699350025983	4.81463757724608	4.74831631216115	4.53067631723648	4.51948529265777	5.16616509161953	4.79376585730965	5.11451278642904
CD3EAP (RNA polymerase I subunit G)	-0.0584706941017467	-0.10706791680986	0.547692080225231	0.196336001266706	0.547692080225231	0.196336001266706	1	1	FALSE	3.99202514263586	4.06273479610892	4.06035007569336	3.76452662930399	4.31136505887411	3.57638910877447	3.92607534787604	3.97024626966064	3.82331118722949	3.77267747042486	4.14104034543359	3.61879072150914	4.13325937041075	4.11032147877255	3.72993337856616	3.77091359711034	3.75312312977726	3.93072787723652	4.0771489813818	4.04489241885308	3.8680545588962	4.05514358298094	4.09877324824589	4.15196432049481	4.05295489116577	4.25616527726306	4.14152271132193	3.97418052725017	3.92652135194403	3.87619276419524	3.70488302802621	4.25736521200471	4.11240822850123	4.03384583643468	3.93501649889153	3.96259529206695
CD46 (CD46 molecule)	0.0478840827330131	-0.444365416781801	0.686348389546141	0.0916691332986802	0.686348389546141	0.0916691332986802	1	1	FALSE	2.87601394153507	3.20920379679368	2.9431261721863	3.55955299490352	3.34579375730836	4.01437314800323	3.30791808407356	3.45041947339778	2.94745109225133	NA	NA	2.98664211202285	3.38940160821568	3.51643124902286	3.6396026312595	3.26774102669052	3.2567208428219	NA	3.25142219252699	3.10702159875252	1.97669723184631	NA	3.315414069845	2.36711661443421	3.55875743037376	3.65815434518309	3.3006055189017	NA	2.17025838577328	3.16440657159005	NA	2.45684556658928	2.24284941200167	NA	2.96700993925081	2.73382937550178
CD59 (CD59 molecule (CD59 blood group))	-0.0752176133151025	-0.0573611930356967	0.201399125373487	0.158246810609829	0.201399125373487	0.158246810609829	1	1	FALSE	6.18620538031509	6.2165363491154	6.19567830927775	6.34156063021832	6.27561239038075	6.31818666748878	6.30924896081662	6.24383280659694	6.28145345330906	NA	6.06989761141953	6.14884057842289	6.13803828741943	6.16963843771893	6.22039187179297	6.22313676297698	6.25846616060492	6.27501822536236	6.08533329513839	6.10197357057276	6.1893007457358	6.15233555125866	6.15172692616647	6.10942742668615	6.18558907727684	6.11741869356515	6.13627342985058	6.11246035859171	5.95363773967297	6.07921381972042	6.2575368191943	6.20560169173343	6.09189443676473	6.09948457719671	6.06896310305239	5.84433543300288
CD7 (CD7 molecule)	-0.0754637351233982	0.115200064922585	0.684925283534292	0.433592693810673	0.684925283534292	0.433592693810673	1	1	FALSE	NA	2.73245590190248	NA	1.88990180947033	NA	NA	1.80850861667397	NA	1.81794654868506	2.07458078883758	NA	1.64938552918152	2.74850416971751	1.85788547560418	NA	1.918298448744	NA	1.6717824922726	NA	NA	1.94350880116174	NA	NA	NA	2.12286815680835	2.47237079144666	2.37305792880139	3.05431539732014	NA	NA	1.64050062131642	NA	1.51353622387434	3.16425369539758	NA	NA
CD74-Ntrk1 (NA)	-0.0143933225436709	-0.359894577627384	0.713863365307526	0.0752366067717828	0.713863365307526	0.0752366067717828	1	1	FALSE	3.44519698238171	4.19464655543153	3.99158986938553	4.08004361990506	3.29706079024683	4.07049237385701	4.15271885327587	4.30712975437563	3.64760232900762	3.93997876494071	3.82343348147658	4.04162849061983	3.82144491432691	4.0307333387069	4.11468351685978	3.60705802560723	NA	3.78276500077207	4.14542475766347	4.1306426314088	4.34335807333521	4.56665687498673	4.58773101936449	4.35978118068903	3.74262068101752	4.17994888794989	4.1503972017691	3.7084079834836	4.15212661891957	4.39127280827162	4.2060180040209	3.87438386523578	3.92841770138849	3.67571432935238	4.44998388702916	2.58118491183628
CDC123 (cell division cycle 123)	0.129560149876375	-0.0331519973940968	0.217756892516514	0.397989558837628	0.217756892516514	0.397989558837628	1	1	FALSE	4.74959862437689	4.68102190341448	4.95240346269202	4.38967693695196	4.61456851196421	4.6733189703131	4.71815883993457	4.48941448485301	4.79185573684293	4.78132298991077	4.71343738214415	4.89323599369823	4.80181051588953	4.90293218569499	4.48348045274626	5.00816415042922	4.80388829233782	4.83778685737959	5.05448385094756	4.89762283431222	4.80071874298131	5.02176397429166	4.99203874280908	5.08514843053614	5.2649642219766	5.34968373379437	5.11978775886682	5.03260340609562	5.13811817761461	4.85974597278226	5.09015477339241	5.02475405367527	5.01643837559265	5.02726023221652	4.92578584591694	5.1729834766826
CDC16 (cell division cycle 16)	-0.247209641690573	-0.298538826232789	0.387887334014994	0.223350852271585	0.387887334014994	0.223350852271585	1	1	FALSE	3.50967050905003	4.02860451193601	NA	NA	3.35360559133812	3.74738739965272	NA	NA	3.83138072277593	NA	3.76967654362076	3.25973648559702	3.71908484747464	3.45067020590373	3.64981087065492	2.99171321014024	3.28774857342862	NA	NA	3.66196617019953	NA	NA	NA	NA	4.22414834877947	3.04036819711727	NA	3.82815425986508	NA	NA	3.08936594293335	3.37803989583841	NA	3.00326760775339	3.41928268927294	NA
CDC23 (cell division cycle 23)	-0.0558781497112556	0.077861685613882	0.604189365950745	0.342351055647407	0.604189365950745	0.342351055647407	1	1	FALSE	4.29329690547002	4.31680465429389	4.49785502963371	4.69815178816034	4.14319747577586	4.16349873228288	4.63003846022215	4.36474050348113	4.33508302345125	4.2285801451955	4.3959950387767	4.08915913191124	4.36853789052781	4.76102990650709	4.155903012665	4.37036657852345	4.17814892371445	4.39204259754869	3.92904295008956	4.47279317457176	4.36700755017408	NA	4.35577040820991	4.24916466332969	4.35543214938076	4.5143305993341	4.57976546034788	4.07792657868507	4.28456595325614	4.42414948877803	4.41516372957243	4.76106715032212	4.78311086901503	NA	4.09235968446519	4.6078569862548
CDC27 (cell division cycle 27)	0.103748521092843	-0.170928236740428	0.508956610152569	0.188678510012453	0.508956610152569	0.188678510012453	1	1	FALSE	6.40520614889745	6.74063078997939	6.48282731351141	6.56900188777082	6.5710988275029	6.52207929574111	NA	6.76664816204304	6.28481762398385	NA	6.70942850136835	6.46916640243973	6.57511715425136	6.73797062212406	7.00869752656944	6.63366079101646	6.56753327911199	6.47072394129133	5.98792110594282	6.50738872603395	6.87678704290485	6.41765507995024	6.43466658780412	6.47732761942029	6.70171538421581	6.97961382663014	6.54228746063213	NA	NA	6.93512968177387	5.95296018247471	6.49223936628679	6.45633798574737	6.47593118010411	6.32888492177324	5.99285678407251
CDC34 (cell division cycle 34, ubiqiutin conjugating enzyme)	0.0186535766174133	0.0598160781454457	0.623655245667246	0.154314101296261	0.623655245667246	0.154314101296261	1	1	FALSE	5.07149668649129	4.99262796053151	5.21800615028443	4.93758921518191	5.09669618193585	5.19293584185901	5.14414836650889	5.11249997620072	5.07097315773607	5.17080637912932	5.13544457537069	5.10748283137774	5.07971090388638	5.05376735280201	5.17560443811936	5.05035803025633	5.11602783342081	5.11565338192376	5.2743399449105	5.17061412446223	5.09561644345021	5.20389022714666	5.09438810229581	4.90506202354978	5.13149071131846	5.00897534190649	5.18376835634943	5.1524998360218	5.21260046462164	5.1571690509626	5.23930638077419	5.11159058225801	5.07648641129592	5.24589111758991	5.24931638781657	5.16162974735795
CDC37 (cell division cycle 37, HSP90 cochaperone)	0.113977063381671	0.126052344863542	0.0781165996373892	0.0174028948078613	0.0781165996373892	0.0174028948078613	1	1	TRUE	7.54565954002547	7.52362468056479	7.56204394458426	7.44402925413671	7.56057740283931	7.31143953841469	7.56425621116689	7.46846113237488	7.51748830181197	7.65530889062119	7.56539154060166	7.61473928657071	7.76600540188017	7.68500102614849	7.77774188581722	7.53060921706491	7.48181557361786	7.44676075403179	7.55794611482891	7.47505244789351	7.59256168492636	7.46978017909925	7.4444268847669	7.57495675694977	7.61534272453178	7.67335854864011	7.53301039603965	7.79753832416293	7.7096283831551	7.80098400076731	7.60913440368232	7.63111883732717	7.67482077190212	7.64662350847658	7.64261493822486	7.55844367374974
CDC40 (cell division cycle 40)	0.131918126828153	0.112338564298296	0.262019873354512	0.177576709615629	0.262019873354512	0.177576709615629	1	1	FALSE	4.29184663873742	4.24382138448148	4.27805911110695	4.80286011532406	4.42841042535734	4.64567860478261	4.24245769567279	4.8019967074604	4.34088267410042	4.77172714795999	4.48610293202096	4.44149675911506	4.47431273071397	4.68970171693739	4.67697255849982	4.24221377185476	4.66650097366268	4.8142479077122	4.42251559050359	4.50238789079812	4.47426729712179	4.3946787611343	4.54039310581051	4.28094147121313	4.47258524756432	4.5721196214772	4.6530256122021	4.51764734405754	4.54394124367792	4.68512721245405	4.47668626757417	4.71785186604702	4.51409700489423	4.74940018197365	4.64584573645946	4.47336481937168
CDC42 (cell division cycle 42)	0.0815668900228082	0.0955623219539936	0.472869209860299	0.241723947711674	0.472869209860299	0.241723947711674	1	1	FALSE	7.27154706594451	7.4532870983394	7.4409605008087	6.83126923596772	7.30561490899429	6.99601582124492	7.43349363984688	7.53977143858737	7.32169363789307	7.20504055507438	7.15130073577893	7.37282153924377	7.46321373126572	7.6667636917445	7.55636810114025	7.31424334674856	7.33480958655839	7.26319407027762	7.31404390292303	7.42846905124031	7.39926510524395	7.27355318743718	7.34364765929532	7.3933218071247	7.29752159890574	7.33119463737634	7.42174506654558	7.62659975169816	7.37708035654235	7.58349651900033	7.30209966857658	7.2537435032193	7.08141419772229	7.67183824366451	7.69998880548204	7.46656186777252
CDC42BPB (CDC42 binding protein kinase beta)	0.686305367597736	-0.465869317104818	0.1939471567075	0.274224423095503	0.1939471567075	0.274224423095503	1	1	FALSE	1.15042969819421	NA	NA	NA	0.0130834467977642	NA	0.603387779902658	NA	1.21093740821896	NA	1.88885817293836	1.50436106531941	1.40197444445266	NA	NA	NA	NA	0.927866120794105	NA	NA	1.09492515534276	NA	NA	NA	NA	1.82404275997187	NA	0.678495634548684	NA	NA	NA	1.30873364655631	NA	NA	NA	NA
CDC73 (cell division cycle 73)	-0.0285769188005077	-0.0283665216931095	0.556591440723012	0.347914649095605	0.556591440723012	0.347914649095605	1	1	FALSE	5.0605143676287	4.80669009868376	5.05603287560535	5.04200951699349	5.00831656373499	4.96967085894672	4.98201243661339	5.00613192934741	4.98701155388712	4.78206252825453	4.91733627274399	4.91792339096726	4.9744604799716	4.99200700887214	5.08978201790473	5.08291117923427	4.93708069010659	4.96763436418124	5.06302397779198	5.01501578181867	5.03038905273646	5.02428864744179	5.06699328311083	5.07177982779749	5.02344610194892	5.05175056374207	4.90926427964524	5.14798229501809	4.82260269575654	5.06861062546882	4.87031539583288	5.01670133490067	4.97268805942675	4.96519785422673	5.01029199648166	5.12626256368334
CDCP1 (CUB domain containing protein 1)	-0.0138426444959561	-0.124601051319764	0.691902091933809	0.120576398202881	0.691902091933809	0.120576398202881	1	1	FALSE	4.75822321472672	4.49188515586326	4.58494446692043	4.46304039665402	4.85555622588062	4.53895402695591	4.59100913083957	4.46145652769352	4.48906761058452	4.35785458696669	4.81019629242106	4.91424877981814	4.41089055931127	4.60802264122393	4.63984569920126	4.47468263671341	4.6426380410291	4.2511737189701	4.65388548871665	4.8892009428168	4.73586872907358	4.78932236025976	4.9751807642848	4.83089924073311	4.89425512377868	4.90817402315433	4.84192784535989	4.69083051202103	4.57666724663679	4.49394188829589	4.7400532618072	4.64584573645946	4.74203855792654	4.86873614478378	4.9051053586421	4.73408634972692
CDH2 (cadherin 2)	0.0351782746611582	-0.0966570518236862	0.58808083209413	0.136280932712388	0.58808083209413	0.136280932712388	1	1	FALSE	4.94811488390599	4.55181744480198	4.86108690599539	4.86803973823493	4.6783592883902	4.89822770442508	4.67796482611639	4.73337603511298	4.77292023021473	4.96896163726045	4.79576175373848	4.90452263348134	4.84351157548399	4.89077255125	4.73729737587218	4.69284003904979	4.84727537863749	4.62556858437439	5.01318977464076	4.61799191954773	5.12646082004785	4.93923598248922	4.77493988495371	4.97641404668636	4.97154355395077	5.01369450161462	4.93160742230968	4.81535511414792	4.89108861237592	4.89677558987937	4.79841347648475	4.71329989907902	4.84534451958289	5.0446564037044	4.73573878191235	4.75449204266089
CDIPT (CDP-diacylglycerol--inositol 3-phosphatidyltransferase)	-0.102626478545134	-0.0033332493434254	0.399176235090715	0.496619167198438	0.399176235090715	0.496619167198438	1	1	FALSE	4.89854697357374	4.97866699172286	4.38669370549585	4.98328094460964	5.25228697099979	5.09676785471469	5.00991593205905	4.89876461658173	5.02813150368652	4.7652536055996	4.91637632109578	4.81075155876013	4.87726818018839	4.81998488772827	4.93457783133393	4.81049451757768	4.87580954563592	4.79890073861797	4.39707047817858	4.64680204879497	4.76024756421064	4.68515525235649	4.65869706074217	4.66601233281584	4.68274744394824	4.79359420604818	4.93674157378112	4.52276511747397	4.42055650894411	4.70324469606892	4.81234419272945	4.91105397109268	4.77338980169289	4.46772291710875	5.08399195809535	4.50199955357929
CDK105 (NSA2 ribosome biogenesis factor)	-0.040356546698965	0.346975601303337	0.551875661126774	6.45039954759231e-06	0.551875661126774	6.45039954759231e-06	1	1	TRUE	4.71498728439205	4.52081194357016	4.54764107350783	4.66952572467103	4.59602870212736	4.51331387195665	4.72956364636504	4.59653566325125	4.48523359614454	4.58974551309759	4.35022848474003	4.59136825140521	4.79021945490282	4.3186494544782	4.55552169745456	4.62435828683954	4.57493103119482	4.61541041158245	4.1521509621086	4.43447477676664	4.26787283697715	4.30923440644266	4.21663334784208	4.36917330828252	4.33483282177319	4.43266549501644	4.10149040273294	4.70522042615679	4.78908756317339	4.52162242348066	4.63343702297503	4.64182344376791	4.4143317586457	4.56417693332919	4.71281035299674	4.75879884514683
CDK12 (cyclin dependent kinase 12)	-0.102982387788744	-0.0936814063709625	0.524262983626573	0.328199779733886	0.524262983626573	0.328199779733886	1	1	FALSE	NA	4.34990307384676	NA	4.67490125709929	NA	4.5405046984964	NA	4.45328051263043	4.57065722030529	4.46744252448354	4.29417960271322	4.47486431019149	4.50761706680431	3.98632901333394	4.52831501145683	4.64532122382493	NA	NA	4.58540125373912	4.6859513581541	NA	4.61341378086092	NA	NA	3.92793436900039	4.60859637032606	4.62421789678064	4.47899121335586	NA	4.69790167296012	4.04536433335056	4.21823869925318	4.38976640747892	4.556772727434	4.6365434213518	4.28765697899618
CDK2 (cyclin dependent kinase 2)	-0.0624609313502784	0.0210430063501282	0.582173501915581	0.459115863506644	0.582173501915581	0.459115863506644	1	1	FALSE	4.54905302933729	4.57251379133978	4.56867667270879	4.54670311652013	4.58102579052773	4.09725682101013	4.56342052568805	4.41051749559428	4.3477010855084	4.58807296201777	4.39592651228696	4.32513452552061	4.12386480990996	4.65763428928905	4.02418668126576	4.34952097607462	4.62168853679741	4.58869065291991	4.47468912544586	4.24895980995816	4.27534234570711	4.99944986764002	4.41023933077602	4.94345253855882	4.33267213431205	4.65306575117521	4.72177183373306	4.44418997637925	4.39794667669588	4.50540190531688	4.40305634794114	4.84584127306815	4.6394174091459	4.74270151287308	4.68938862722166	4.58108606581553
CDK4 (cyclin dependent kinase 4)	0.0830621937817591	-0.117550380545097	0.611028620950604	0.330835958707387	0.611028620950604	0.330835958707387	1	1	FALSE	NA	3.94285226756356	4.33306587807636	4.3877829898728	NA	3.45467601097654	4.26490418878945	4.12195201950389	3.98373241028656	4.6345700364545	3.94466170125089	4.36255404935075	4.2829586667422	NA	4.07798637650598	4.1251882013167	3.64248208992044	NA	4.59614800312561	4.30224592719804	NA	4.63396006284315	4.701255165223	4.83215075996778	3.81075155876013	4.5970484073863	4.66136767280826	4.69635555470538	4.35819931276352	NA	4.01561353126828	4.29304670969892	4.42796814192432	4.47780035286626	NA	4.52622534560588
CDK5 (cyclin dependent kinase 5)	0.165880910525436	-0.047379979198303	0.0331371984588061	0.299674634373081	0.0331371984588061	0.299674634373081	1	1	TRUE	4.97605196527546	4.84875312135337	4.86137975887641	4.76759653845071	4.70598895677458	4.75430496323767	4.85786656994879	4.88965362480189	4.72869875549653	4.90473456077381	5.10451698542473	5.06310165851619	5.18111050384677	4.90853433120376	5.06888143908206	4.89381358913131	4.99105466603552	4.76747471493019	4.8398134971455	4.81964774857778	4.92967266157935	5.17696099208944	4.90961951565605	4.78998480378414	4.95323729758789	4.93007969716891	4.89774382862452	4.90804909535624	4.84575598412752	5.02535221259246	4.90811156060753	4.63414598688626	4.83575736666657	4.98103976698926	4.88470536211756	4.79742289408544
CDK5RAP1 (CDK5 regulatory subunit associated protein 1)	-0.151451653676238	-0.00134570449272332	0.137294695949337	0.500083806837664	0.137294695949337	0.500083806837664	1	1	FALSE	4.32609866304193	4.51814482836826	4.26984854751481	4.56987383173216	4.8947741180919	4.55107914403442	4.39086025213706	4.35397249900263	4.45685870546956	4.25885807646796	4.44993107974362	4.22984936830009	3.99126332824368	4.33510446729047	4.32349977607121	4.4806787387548	4.47168821890845	4.4275726525263	4.47498757559525	4.60335929188297	4.51092395311885	4.19689813447179	4.46891560686238	4.23746429252354	4.52030909153663	4.41119572152343	4.43217105296145	4.28948776367069	4.43334674560973	4.4622879484709	4.33530459442119	4.49336553007923	4.50233696728192	4.51419802334758	4.4645833232187	4.34920248394183
CDK5RAP3 (CDK5 regulatory subunit associated protein 3)	-0.036027598244188	0.00941354132006871	0.512800463258401	0.457530172617755	0.512800463258401	0.457530172617755	1	1	FALSE	5.46715555467748	5.47278342866269	5.33737214027436	5.51898827044407	5.43070343333574	5.58887950559454	5.57105178986971	5.68579721703204	5.38467152412471	5.47831176665315	5.36271884963997	5.494962757855	5.36442185189709	5.33120718008102	5.50923344677838	5.51043346708378	5.58978445623725	5.49208070359203	5.37809193216601	5.33839588864804	5.49332709801001	5.35086494601727	5.4414536001878	5.32937837814085	5.52315731744683	5.43072350198476	5.18442312844167	5.37142295015561	5.30541974106097	5.32563106486156	5.45786347526524	5.46048374650577	5.42613725508795	5.3498783113172	5.39845640672382	5.45924471194574
CDK9 (cyclin dependent kinase 9)	-0.011774341294079	0.0558274671338747	0.67156738340103	0.194371791867245	0.67156738340103	0.194371791867245	1	1	FALSE	4.92430895672884	5.06909633434407	5.12344686232788	5.11406296075824	5.30925259938716	5.11586558303792	5.13416342799196	5.20365535360945	5.01617091018325	4.95349340708145	5.17394291745187	5.01956404242246	5.19868272890122	5.08220440571008	5.02445709751006	5.08118195190384	5.16205692717479	5.20847043856631	5.1043785980145	5.16599632809942	5.06801723700132	5.13070028369953	4.97745853182945	5.23408739839561	5.1769410520047	5.01088275687482	4.98240497191886	5.13048201644964	5.12484919793272	5.21200506783343	5.08079408195824	5.18244202859748	5.1049404523027	5.14349546175707	5.16236715774746	5.21193889746436
CDV3 (CDV3 homolog)	0.0488387642071607	0.0429047641316339	0.292162975525516	0.188939422709516	0.292162975525516	0.188939422709516	1	1	FALSE	6.85555373428907	6.92404048491851	7.04226128954695	6.88041615786437	6.90362882483718	7.00587152642522	6.98192113402396	6.92985016214851	6.91607053073203	6.96824054487189	7.07200930308438	6.96571503363809	7.04370539599415	7.01354042228118	6.95826269732954	7.03515099772674	6.83091444788652	6.99162387983775	7.08446826490573	7.07881261404812	7.0570386337976	7.11935617703968	7.07364888166241	7.09641999764118	6.9130090569919	7.10962174213407	6.92270926735992	7.17587385548062	7.06432242261271	7.11069731654494	7.05707113583549	7.09581895598	7.04490771479895	7.14491311343424	7.0831388909189	7.06448410715948
CEACAM1 (CEA cell adhesion molecule 1)	-0.176743633871313	-0.287587689881659	0.262019873354512	0.0697644530116702	0.262019873354512	0.0697644530116702	1	1	FALSE	NA	3.9084382578555	4.05013597099955	4.43932393014127	4.39022055688838	NA	3.86792610810674	4.2227272938176	3.98719351017846	3.46673151753352	4.04911667247023	4.16776736121484	3.7196105990043	3.89376020765563	3.8297988312791	4.18089575494634	4.04696245214101	4.16804827775428	3.74876176316675	NA	NA	3.89253674532577	3.66181799397209	NA	3.9727385989746	3.69349810872225	3.68370768146159	3.68035811686338	NA	NA	3.56044595235571	3.4608473879589	3.25003837771073	NA	NA	NA
CEBPZ (DNA damage inducible transcript 3)	-0.00475293909641872	0.0452964555150229	0.721900990457682	0.420205085221972	0.721900990457682	0.420205085221972	1	1	FALSE	4.15549019774756	4.23949733418693	4.59100314473938	4.29012209042336	4.18066506310899	3.86734299535976	4.3733141188094	4.02598554759631	4.12838414407002	4.05380644369579	4.17782214073504	4.07349464779339	4.4388650248803	4.39523421222388	4.05365007376509	4.16917941637846	4.11706330977396	4.32991291492804	4.48422837739852	3.88329822645315	4.01156719931704	4.30321817005653	4.02306014050278	3.93660967367999	4.39843930460936	3.90878409197159	4.46198031316356	4.351896830818	4.35319623806001	4.00413280623487	4.4531092736445	3.27102370940587	4.48406721951504	4.27578184088108	4.30518988328338	4.32045579494497
CELF1 (CUGBP Elav-like family member 1)	0.0913673005230944	0.00608476686185888	0.0699208486581341	0.465390548553573	0.0699208486581341	0.465390548553573	1	1	FALSE	6.05443609547354	5.91478693777909	6.00254726255962	5.95962643485809	6.06893731492957	5.96637047682052	6.19514677253548	5.9741529879822	6.13289758869212	6.11485006366465	6.10927488116973	6.08005641514278	6.15595359460441	6.15591312919476	6.14107918594551	6.15562781584529	6.02588370128677	6.15256878948419	6.09367848041757	6.10462391205961	6.0828686123154	6.14057008785282	6.03963851169769	5.9805120591215	6.11691780577223	6.18969807048234	6.13186107524119	6.0114240748089	6.04455805266252	6.22819916042302	6.20610398783398	6.09162579363512	6.02233895883909	6.08919091832019	6.12022543355748	6.12146513663678
CENPV (centromere protein V)	-0.212589877963433	0.0251634256600905	0.106743336841988	0.441036031983377	0.106743336841988	0.441036031983377	1	1	FALSE	5.07162539397377	4.94187160041937	5.11944333377363	5.02469200818475	5.02800770022157	4.84282801954634	5.3015291182338	5.06122320249932	4.92217405705506	4.97236180701735	4.68013866261481	4.66476156760603	5.07687116645626	4.78483896755774	4.67420639483335	5.0021579194741	4.83504485353629	4.70970419314081	4.99236964084693	4.83384643167793	4.69642232785198	4.23861109683684	4.85651267909166	4.45193639899597	4.77608292667796	4.6491728114102	4.62099687503433	4.55046360464617	4.6198296768183	4.89602960297675	4.31678293671659	4.72098431552408	4.64106042500118	4.65878273401283	5.04382129944165	4.89466742422706
CEP170 (centrosomal protein 170)	0.0388305340100745	-0.0770905038167439	0.703309866216408	0.429592713426975	0.703309866216408	0.429592713426975	1	1	FALSE	NA	3.36644811668281	NA	NA	NA	NA	NA	NA	3.10809785778747	NA	NA	3.30257056835093	NA	NA	3.2496364741395	NA	NA	NA	3.02862042353593	3.56234012724346	NA	NA	3.25783133252518	2.85045940779503	NA	2.89145418441449	3.46585695514509	NA	2.75766548697682	NA	NA	NA	NA	3.44034098227608	NA	NA
CEP43 (centrosomal protein 43)	-0.0185807009115404	0.0621146953865442	0.662300402518908	0.240511625052456	0.662300402518908	0.240511625052456	1	1	FALSE	4.88247676306248	5.09173367995776	5.14763232682386	5.14772186165241	5.37475781760225	5.29874261692753	5.07330611733652	4.92049339595012	5.14906421771554	5.01122725542325	5.09101851814902	4.99835348676329	5.02806076015032	5.13664256815927	5.05426676787225	5.22806444476112	5.13987055173177	5.23119813581433	5.16966048310323	5.23632805757259	5.34433852227842	5.03930073184284	5.23822893001229	5.098352178318	5.09150097390149	5.12618407967856	5.16270954261867	5.27404542719163	5.26620934723216	5.3501542126312	5.20235894681574	5.27483564276261	5.38331376168218	5.03708785406946	5.16022641801102	5.11740414740899
CEPT1 (choline/ethanolamine phosphotransferase 1)	-0.0765001292418778	0.0394693380950985	0.303910635032282	0.329253415445457	0.303910635032282	0.329253415445457	1	1	FALSE	6.73460124469687	6.70488579390542	6.83304186880842	6.7904983793598	6.94132936666585	6.88137096086544	6.76798577510014	6.62108628218535	6.89653827224871	6.64400045206582	6.77830058207657	6.69568765320657	6.66933863520751	6.73332722203112	6.79868563785908	6.69052884140146	6.74064428086472	6.73232347594625	6.41571304084074	6.15856323849253	6.49462041503153	6.37878903793411	6.5308869602885	6.22134544356244	6.14272179527892	6.38475785256773	6.36625051489245	6.55679877902633	6.36188413526077	6.32398967511703	6.28154618425286	6.5496383699058	6.34309686313272	6.3410748829945	6.45676180341447	6.23408164864038
CERS2 (ceramide synthase 2)	0.00787890262745636	-0.0693482394009974	0.693875558365358	0.14284171817684	0.693875558365358	0.14284171817684	1	1	FALSE	6.35982509671532	6.41444339236911	6.25587080116265	6.37225042380436	6.42680817931139	6.25750476225877	6.32001525642266	6.24660950320995	6.23454347263832	6.31948607128067	6.29275598658638	6.37906813262166	6.38439523838807	6.33684393024486	6.2866760369615	6.31666529415771	6.41483742417976	6.22805289711903	6.3777866255803	6.33464335449132	6.15025299005113	6.46549947200169	6.37565983061953	6.42073333942341	6.47796221228049	6.42878224059671	6.26366920225449	6.37114934394611	6.05499820742915	6.31396411767205	6.31365762874911	6.19538500395872	6.30389396790213	6.34559685405719	6.4426001930824	6.32960979589323
CERS4 (ceramide synthase 4)	-0.340508892128394	-0.100071328434566	0.0653946345095884	0.322184629012823	0.0653946345095884	0.322184629012823	1	1	FALSE	5.07364888166241	5.09696599033959	4.94520970865249	5.29940219665155	5.45568230153719	5.28370327781798	5.21887026810979	5.01414101542524	5.02045330770608	4.9780125349367	4.35137391295321	4.39186393307094	5.04058124475565	4.95022110046588	4.9676297534662	4.9731658171337	4.73456873045059	4.95607989151391	4.99117714533776	5.08528442519059	4.7844725741325	4.54296993388594	4.91992638592783	4.97270184311539	4.86424063167839	4.89360490485829	5.26821728427611	4.91388511056983	5.00693080359252	5.0397657069885	5.11789032515215	5.20583038518444	5.00577274060628	4.19723635491871	4.71406413888836	4.2205776065909
CES (cat eye syndrome chromosome region)	-0.0368754833364008	-0.290600924997933	0.568549770883018	6.69759588906874e-05	0.568549770883018	6.69759588906874e-05	1	1	TRUE	5.45667803537608	5.70414158119424	5.34130977020544	5.63875736204033	5.66604074669926	5.70027601845524	5.51949158298088	5.66809642634801	5.43965970309707	5.28606422698308	5.59789165396777	5.6738814460153	5.44621652214016	5.54346185719808	5.50612585653667	5.72195224612693	5.53588499061552	5.49109307678542	5.86190327139584	6.00150052392091	5.93905257859013	6.15638043553966	5.83226977509501	6.12422886357946	5.99750016966991	5.88685738231426	5.99943408205842	5.63146229179558	5.71272232709339	5.66888498426625	5.76982726713218	5.66717116513987	5.72486305901491	5.83155807039874	5.65637051537774	5.52085907696357
CES1 (carboxylesterase 1)	-3.83124279007552e-06	-0.0596407071519293	0.727867277339276	0.0911715248091459	0.727867277339276	0.0911715248091459	1	1	FALSE	6.14912113854604	6.16821278918652	6.04083545796811	6.11498120574274	6.08015237580864	6.08906588773792	6.06904691126817	6.08631671651985	5.99183926075155	6.09571770326846	6.0299320848587	6.08735251329344	6.14372401203235	6.1618111127311	6.173811032175	6.07307041961431	5.98536835937293	6.03875002499816	5.96174138739577	5.88414364961725	5.88744728511813	5.89844539559928	6.04301634368546	5.95852255626467	5.87636223224812	5.94668174030954	5.88102338779344	5.95260847237079	5.86827438082807	5.85860768511565	5.87297400650195	5.9968067601039	5.76245778444082	5.89056585845449	5.79033155252093	5.8079911133277
CES2 (carboxylesterase 1)	0.0681396855184132	0.038709568982432	0.0572213314960076	0.143026557270862	0.0572213314960076	0.143026557270862	1	1	FALSE	7.63927558239047	7.58409812761637	7.6321227752009	7.70612299302555	7.6988782658369	7.67611928291779	7.58089166897656	7.56848819678442	7.52939931819142	7.72374284552927	7.67655656154945	7.73505501290154	7.73832874762051	7.70953189195694	7.67045089386	7.64907650318607	7.640216009716	7.68569491428635	7.36762442370692	7.3543463665872	7.37897106233232	7.3039907454621	7.37349161509658	7.34031301587495	7.40607742173423	7.30234647139987	7.35925759869068	7.30585199339357	7.34788707457433	7.42285529784773	7.47544972708206	7.43220780786297	7.4311131129296	7.391209213559	7.37068740680722	7.35754320767028
CFDP1 (craniofacial development protein 1)	-0.0207169801171667	0.115218487236733	0.653126347118872	0.0752429610931795	0.653126347118872	0.0752429610931795	1	1	FALSE	6.49056050389023	6.21266854990425	6.4699299205128	6.44988322147144	6.23468716364255	6.26955124133916	6.44648949084864	6.40859638646614	6.40086577756625	6.33844937468946	6.27192611004163	6.57004694256396	6.32126791087755	6.42016066693524	6.42603994516941	6.36630822440789	6.41266976294305	6.06991049695878	6.18186386059758	6.19791255803174	6.44006850920945	6.31293558093608	6.2869938539357	6.45148808269183	6.16760480594902	6.17419466496092	6.27232931857059	6.56175533701173	6.40688866172232	6.44081104347434	6.28247316601678	6.31688790197844	6.49584063982888	6.32004234258992	6.4845329166418	6.2131256107493
CFI (complement factor I)	-0.0482285554640471	-0.0478019815721028	0.230048516106952	0.115012025513909	0.230048516106952	0.115012025513909	1	1	FALSE	7.39082242858785	7.37569979117433	7.45842301905701	7.50639883152745	7.41884771549841	7.48171871919596	7.43635342619742	7.46567251143371	7.47883432193698	7.39618518273875	7.43124686066651	7.37625564931336	7.355967689241	7.42618087464504	7.38322907513008	7.38071213495111	7.41981695429685	7.40911934444999	7.42587886605259	7.34355883542654	7.36627849555187	7.44974293807859	7.36037305630644	7.36510634075636	7.54730329413133	7.53804921574736	7.4329093128286	7.41266298918626	7.40626454061069	7.44612386647455	7.33260053298984	7.32969768903328	7.41089225483521	7.3819754785573	7.41257831454289	7.26618685450072
CFL2 (cofilin 2)	0.0497638240291753	0.0628350358282937	0.33597284373198	0.117155023512347	0.33597284373198	0.117155023512347	1	1	FALSE	6.79755777776096	6.71930667226646	6.75786332904762	6.6761827670721	6.67762099245359	6.72997415205189	6.81927220541387	6.61612828742314	6.68116812041669	6.69689799708702	6.7260546332716	6.75952871268751	6.88730592542998	6.75347082836408	6.88149332581924	6.69832962148096	6.75828985037214	6.76157782565636	6.81199755922904	6.69859355240413	6.7012440737971	6.76493792001777	6.6725243470575	6.76313267604966	6.68980233848933	6.74693077833513	6.6939747429164	6.83709805933753	6.82950710740627	6.69881577257934	6.58896343218202	6.72734870740093	6.82965931852565	6.88106500306679	6.80155963646816	6.91463627378403
CGGBP1 (CGG triplet repeat binding protein 1)	0.0706650359533623	-0.259406096294871	0.676288087636133	0.344056116994671	0.676288087636133	0.344056116994671	1	1	FALSE	NA	3.28450673023346	NA	3.34448766263568	NA	NA	NA	NA	NA	NA	3.50683040751271	NA	NA	NA	3.08519178022412	NA	3.66986582518594	3.27876091662896	NA	3.83284951689345	NA	NA	3.02563304018224	NA	2.97103214000705	NA	NA	NA	NA	NA	NA	3.01709880273271	NA	NA	NA	NA
CGREF1 (cell growth regulator with EF-hand domain 1)	-0.193395054493019	-0.308333443192994	0.299160674874264	0.0954422643428537	0.299160674874264	0.0954422643428537	1	1	FALSE	3.49606602059371	3.79771858412479	3.43299948158177	NA	NA	NA	3.51283367704867	3.66238781925968	3.40307680488161	NA	3.39828195564336	3.57752550802412	NA	3.13389720079419	3.23231231921204	3.53306492186964	3.26963015498877	NA	NA	NA	3.61588707391606	NA	3.39412995747549	3.57724753559315	3.25814350380523	2.83894975060526	NA	NA	NA	NA	2.84013890575649	3.28293198697557	NA	NA	NA	2.96254347052607
CHCHD3 (coiled-coil-helix-coiled-coil-helix domain containing 3)	-0.0029427996956388	-0.0787316155923955	0.713149190405339	0.0491134557417873	0.713149190405339	0.0491134557417873	1	1	TRUE	6.00993608085268	6.04040809114729	5.84871056349753	5.88387004085221	5.78438619641456	5.95317209882043	6.04801161911107	5.93341212006649	5.95278783194527	5.90866402007621	6.0522615474369	5.96982278967291	5.87284353108084	5.96670962098416	5.95026543339587	5.95137564560692	5.86612906856953	5.89013778862343	5.96754214708062	5.93428767143971	5.84955647824144	6.03156722951921	5.81598522720104	5.91415547868795	5.8878079332937	5.92990459128118	5.84350152553682	5.8522186215538	5.85040939878107	5.87542131023127	5.81969117243399	5.80010781762041	5.7833125872049	5.93097382556291	5.71772302718908	5.8358659813727
CHCHD6 (coiled-coil-helix-coiled-coil-helix domain containing 6)	-0.0897680074400218	-0.136608441488389	0.537663724385658	0.24576654218504	0.537663724385658	0.24576654218504	1	1	FALSE	3.93876566931973	3.71235366027696	3.70398660386343	3.89512809121544	3.97910160663522	3.81937184884217	4.01470342613469	3.56634026483417	3.51362970251631	NA	3.34559508003188	3.39887021608836	3.70802165325477	3.94481160429904	3.48326115995213	3.83191776576411	4.20637753860547	3.7126728101624	3.84198317952697	3.6447907533953	3.76501485816423	4.09879008848706	3.80894101441163	4.21612112086	3.46523007686422	4.02630432435191	4.30094370390955	NA	3.74855783881242	3.91701158447013	NA	3.79089712160477	3.48843788492343	3.4716817166649	4.02291815169382	3.95721814916694
CHD1L (chromodomain helicase DNA binding protein 1 like)	-0.0790367974503414	-0.328873758527176	0.681471220104476	0.311923450193655	0.681471220104476	0.311923450193655	1	1	FALSE	NA	3.28617588779562	3.26015817301045	NA	4.01979975110934	3.17628287454892	NA	3.48189305247403	2.58128134045225	2.43327195734326	2.89797417374528	3.51712448580564	NA	3.0165908086916	NA	3.81078240062473	3.56201035302097	3.31551116457185	2.63919974277172	NA	NA	2.76488538747787	NA	3.73226919950145	NA	NA	NA	1.30279865087117	3.67115747643856	2.30725072757521	2.84148610200632	2.70009786989547	2.475250939008	2.38823087453065	3.35049724708413	3.41242927509902
CHD2 (chromodomain helicase DNA binding protein 2)	NA	NA	1	1	NA	NA	1	1	FALSE	NA	NA	NA	NA	NA	NA	NA	NA	NA	NA	NA	3.76859722059718	NA	NA	NA	NA	NA	NA	NA	NA	NA	NA	NA	3.31557202659112	NA	NA	NA	NA	NA	NA	NA	NA	NA	NA	NA	NA
CHD4 (chromodomain helicase DNA binding protein 4)	-0.00331381925201531	0.0665924385407086	0.718200766552117	0.192574536297283	0.718200766552117	0.192574536297283	1	1	FALSE	5.55437396620096	5.55661947324998	5.73339501753213	5.5810770246829	5.46882765523095	5.50799438414548	5.58387706560581	5.65263850050284	5.63566153583325	5.54854143206717	5.4096556888157	5.5491331426	5.71970641848374	5.66311971448802	5.59348225715334	5.7259483313918	5.53224214174677	5.50281112296962	5.60151230560123	5.48664680544523	5.26194069903342	5.44625622988956	5.43729766104567	5.55156831053038	5.48808434700293	5.67380514307375	5.5013627089597	5.40929927965893	5.54804198746705	5.47373172195458	5.6983407353357	5.60182723251491	5.43862553808838	5.57175264350355	5.749107831954	5.55707918697116
CHDH (choline dehydrogenase)	-0.0582812637431249	-0.0697710059041317	0.201399125373487	0.0493479626688591	0.201399125373487	0.0493479626688591	1	1	TRUE	6.77702512326077	6.78993786898019	6.81219014367793	6.8464055581227	6.78156954481597	6.68199734033258	6.71929298036574	6.75404568450225	6.74910514956946	6.76257471740887	6.72496398559796	6.65816862978741	6.74647401244849	6.701784681587	6.85407047381684	6.65535182861255	6.61849856400449	6.66515112667586	6.6253099466614	6.63109118277516	6.67718403637914	6.62142920249394	6.72010058025791	6.483067638625	6.6180638885874	6.57110186213625	6.47652264481905	6.54022260031577	6.5190338903788	6.53893851182045	6.55455969052571	6.57428925215445	6.47656152715467	6.53115997033035	6.50045153244339	6.56071495447448
CHERP (calcium homeostasis endoplasmic reticulum protein)	0.020316303368981	-0.0589380207746392	0.613575949636795	0.163118140260906	0.613575949636795	0.163118140260906	1	1	FALSE	5.71498179122554	5.72505945019212	5.7410057896041	5.59796612202755	5.56327407839048	5.58610418243912	5.84768629293723	5.75790332077891	5.76021029923135	5.72527490420102	5.70474749344892	5.72449475348471	5.68336521391983	5.74466433609726	5.78001344456526	5.61357290586279	5.7418956862732	5.75900931929424	5.70977310785294	5.63423893992339	5.68718669463209	5.60989381252465	5.77611451865547	5.5419453287538	5.69818235482238	5.53705373361871	5.714311467932	5.68498139617562	5.4486168760784	5.45223629756996	5.62310306583987	5.62966261384767	5.66596686943834	5.69989027964886	5.60034707265875	5.5734533004862
CHID1 (chitinase domain containing 1)	-0.104754001333036	-0.00242649946182164	0.253256333815432	0.496619167198438	0.253256333815432	0.496619167198438	1	1	FALSE	5.18499828899936	4.80518925483949	5.23312495364544	5.55657962449536	5.42466684025255	5.33696529290406	5.19030274291128	5.40729836010379	5.31913738933226	5.21395378610636	5.1294849801136	5.10611795907107	5.30625130133943	5.05754991434627	5.16781150886504	5.22336848647397	5.07196855780139	5.23897024136914	5.07901536490204	5.03582622472689	5.15927395754716	5.07366173374058	5.04398748436385	5.21660618885598	5.17748731067216	5.25028704686612	5.2380416313059	5.17584791377564	5.1439117226765	5.21885477279625	5.13795429552079	4.97890032758449	5.12170756268822	5.22287796107869	5.20750636370558	5.04478752799814
CHMP1A (charged multivesicular body protein 1A)	0.105770332763888	-0.0492632839519967	0.434806905686801	0.388477294670804	0.434806905686801	0.388477294670804	1	1	FALSE	5.70147143098627	5.30712246650954	5.74267726379194	5.1080643937077	5.26944090459239	5.50316425178456	5.49404752899714	5.43689472987676	5.48080473902718	5.55107914403442	NA	5.54838421815512	5.81319886611014	5.6046881337528	5.93757744579449	5.35462846666209	5.0071461546478	5.623849307864	5.44803533872004	5.37441702623468	5.33470770466042	5.32003692539715	5.22613856056934	5.35269144437539	5.78586698929577	5.53351351332821	5.59223276672211	5.47049456624171	5.55581308810464	5.41954226229265	5.48889735473761	5.21896711004896	5.35221119694758	5.26140293775295	5.22906488944115	5.52787730816789
CHMP2A (charged multivesicular body protein 2A)	-0.214586341012271	-0.135494718107446	0.382843609363912	0.30294395512023	0.382843609363912	0.30294395512023	1	1	FALSE	3.67277607224733	4.38277099026945	4.0385327561102	3.8098980056044	NA	NA	NA	3.71173717097121	3.26822177652368	NA	3.98846656205693	3.6852337611842	3.3733141188094	3.41012397841293	3.57578427619213	3.22086544828033	3.92373869147388	3.61769813112705	3.93281710274185	4.16019414151004	4.18718181029145	3.82186325094602	3.86366098238948	3.7530054281952	3.38024459047819	3.42001072394195	4.02030661668879	3.94997374437868	3.90401195349293	NA	3.91884416018925	4.10365709107633	3.39699515503196	3.62586661779331	3.01314241951048	3.70513746671902
CHMP4A (charged multivesicular body protein 4A)	-0.0400719287879488	-0.168512470725127	0.64122889350065	0.124855010211093	0.64122889350065	0.124855010211093	1	1	FALSE	4.69826293655452	4.90824128748816	4.72249334798206	4.093788325683	4.51123398084588	4.42706304872885	4.56041538075917	4.41236829997947	4.71614587497853	4.45703606864281	4.56994064890061	4.31888802102481	4.58508272029882	4.50794682857124	4.41895900034319	4.97178723962305	4.6178920381971	4.24183255830646	5.14079092354561	4.67277607224733	4.75392538472808	4.70713822406209	4.7816219978706	4.64956947601855	4.3422987240361	4.76096605773007	4.50889764234444	4.72373329063826	4.34182211868964	4.45288531506752	4.42830321758135	4.33116059234252	4.70911966402465	4.59370035864281	4.47149964194639	4.7491480671236
CHMP6 (charged multivesicular body protein 6)	-0.0827572334995859	-0.176294044132651	0.504861301140164	0.111330588845491	0.504861301140164	0.111330588845491	1	1	FALSE	3.9259614523977	4.14166166817855	4.32716997039999	3.91754632622448	3.8413794193264	3.88380651710991	3.96058584465006	4.40216277853733	4.22751775498931	3.59475156354139	4.17174325391995	4.1947174628936	3.68011052504036	4.07082722242318	4.52663851361632	3.66400489691765	4.08122030700164	3.89896288496337	4.30035805194044	4.03279733093705	4.2658869179007	4.27918153891409	4.18732435735201	3.98459846401049	4.3194228450582	4.18615981064808	4.18723724693308	3.9301979999274	4.06130098024272	4.02371665702873	4.11566586520627	4.03965605654247	3.81086464237374	4.17963047372598	3.79669118982055	4.19859630163242
CHMP7 (charged multivesicular body protein 7)	0.643477492231544	0.0117473588155715	0.284421409162117	0.498954972576195	0.284421409162117	0.498954972576195	1	1	FALSE	NA	2.757616422211	NA	NA	1.52226169022985	NA	0.801953264909787	1.84765222156728	1.99752365393064	NA	NA	2.80631374502264	2.48382093549429	1.97450361539679	2.33390169040108	NA	2.54585472769148	NA	NA	NA	2.49167098466211	3.15947903181375	2.23735874072087	0.958671953960802	2.61168703049466	1.52974100277039	2.62690399509766	NA	NA	NA	NA	2.27732720447907	1.55497679239341	2.89530068222577	NA	NA
CHORDC1 (cysteine and histidine rich domain containing 1)	0.0980717549297136	0.0826948302729206	0.0378900366776649	0.0319875579280388	0.0378900366776649	0.0319875579280388	1	1	TRUE	7.12702446272947	6.97164701044336	7.00781219348618	7.04769106067531	7.0205688719428	7.17346727448897	7.06394508818795	7.12697285625777	7.26423615104355	7.29520873404048	7.135268074561	7.17400685748892	7.21519321658085	7.11679099746072	7.20300533751198	7.21300698333797	7.14328116298597	7.19024939965488	7.2169398209599	7.24380234742142	7.14943213056966	7.24362148282101	7.22004936055998	7.31249273970718	7.27537028370716	7.22609423497345	7.29474020277119	7.22864555670274	7.37549997733095	7.28527274042036	7.26481788670616	7.37144560312085	7.38397207328719	7.35639034348808	7.28493049144693	7.375821403444
CHP (calcineurin like EF-hand protein 1)	0.215185205586335	-0.113167978901278	0.000585817553688488	0.0275121119174401	0.000585817553688488	0.0275121119174401	1	1	TRUE	4.86752091914871	4.86383936082327	4.83039731472347	4.79770821006155	4.74322950290805	4.88657941061865	4.88492510314156	5.0598224856195	4.70007344906382	5.07343894817714	4.92963479196469	4.94941820539521	5.10572835681769	5.15674042118313	5.06811185151728	5.01043075740116	5.12460936694373	5.15264990698556	5.25111689735831	5.25029462756955	5.31119792005607	5.20281340929331	5.30266268294017	5.37137067272441	5.20198273164391	5.21135880373146	5.39889757120247	5.12750121921584	5.32590804515907	5.16240744253823	5.21532913945	5.28168712387309	5.11038412520097	5.1302390008524	5.07652916693686	5.05319824318173
CHPT1 (choline phosphotransferase 1)	-0.053661514207078	-0.125802945520899	0.582173501915581	0.172165693420187	0.582173501915581	0.172165693420187	1	1	FALSE	5.26002942081834	5.18293060851101	5.27861671751473	4.97896894859758	5.26300434937402	5.45072628484309	5.27236291419519	5.1567485097163	4.88908409859815	5.29865465017612	5.2342253856469	5.33617982435484	5.16772722581503	5.06956899127717	4.95671185155133	5.0598700631309	5.12335580817925	5.00322442417317	4.81964774857778	5.18047809611034	4.92590450128648	4.98112198979431	4.80673133695202	4.87176973805868	5.14941383877683	4.67414423637292	4.96540105396394	4.80995458198137	4.66866377770022	5.04252615063165	4.93719371117032	5.03687692667458	4.79935156867671	4.66074611275202	5.02108879648269	4.26598440413564
CHRAC1 (chromatin accessibility complex subunit 1)	0.283944295585283	-0.120338027154384	0.326780618549967	0.377557452713057	0.326780618549967	0.377557452713057	1	1	FALSE	5.99539406494219	4.64689994862195	5.26723239571531	5.97138720561815	5.74126472525528	5.77262996916594	5.78507445706115	5.3882618767843	5.98346109179386	5.66115671455313	6.03819252191744	6.5767896707645	6.43382242841895	5.92586178647766	4.89632998175464	5.95493608362738	5.96353885883845	5.65647634887355	6.18641735940897	5.97390281555452	6.07390375983241	6.19520584184534	6.41800774389567	5.82150614189749	6.00910974947906	NA	6.11389840614907	6.46699410907326	6.26607251102678	5.74543634791948	6.33278847888203	4.91600363044924	NA	5.98452555321414	5.88127306142925	6.23615390883328
CHST14 (carbohydrate sulfotransferase 14)	0.0495325446957386	-0.229417578795803	0.686646547568229	0.312343986657076	0.686646547568229	0.312343986657076	1	1	FALSE	5.77456306216078	NA	5.59312665115037	NA	5.50514462463969	5.11213295038957	NA	5.33866329902809	5.43592190333681	5.41264605465516	NA	4.83942049107602	5.5972719306348	5.48824827081105	5.83104623650195	5.5706663269733	5.33205624677854	6.0043081210755	5.02315331306474	5.67715020200155	NA	5.49390347157746	4.77796144638846	5.3594438610421	5.68465325565349	NA	5.43621515300197	NA	NA	NA	5.50544636893203	NA	NA	5.4639199362615	3.83337589277197	5.68100503126829
CHST8 (carbohydrate sulfotransferase 8)	-0.0996182443938275	-0.0304988344491463	0.355174367501074	0.411059155230742	0.355174367501074	0.411059155230742	1	1	FALSE	5.42761287673956	5.32834820853482	5.19967627053181	5.34546024772472	5.45327392689141	5.55284735827148	5.24616102927149	5.35919433430801	5.33154400050697	4.97137800812972	5.33637980238058	5.2553572118434	5.27405661250712	5.18568025123186	5.00044626475026	5.58548538290681	5.43649168614153	5.30227883334456	5.14518832312081	5.29023638709911	5.47311800053969	5.22264229508723	5.24549185984401	5.31662728451138	5.03596694886241	5.06235488730483	5.26529811099274	5.10799746321942	5.25013542443196	5.05673091155723	5.16603651168059	5.33557972390505	4.83708544092159	5.29526017134123	5.3062039006979	5.42740503956492
CHTOP (chromatin target of PRMT1)	NA	-0.259874369392425	1	0.352218069467767	NA	0.352218069467767	1	1	FALSE	NA	NA	NA	NA	NA	NA	NA	NA	NA	NA	NA	NA	NA	NA	NA	NA	2.40523815025427	3.22111455520957	NA	NA	3.27423183779549	NA	NA	NA	2.87566212677341	NA	NA	2.55017667355945	NA	NA	NA	NA	NA	NA	NA	3.0799685522246
CHURC1-FNTB (CHURC1-FNTB readthrough)	-0.019410727866751	0.151294965488373	0.647289936902235	0.0134048489586175	0.647289936902235	0.0134048489586175	1	1	TRUE	5.59061399494044	5.61942474932187	5.75597979647037	5.71026092987811	5.67505939037359	5.60918464930033	5.76296265437129	5.74678033025046	5.72366503957637	5.54884039949164	5.72088858088397	5.86092059865924	5.71238117597912	5.63699285951453	5.45980208138587	5.76189158854273	5.73560611544451	5.58191158378046	5.78821587089713	5.52570558750824	5.70638688368025	5.63939425470958	5.73810577426483	5.76050573084642	5.76494853241984	5.82249562721659	5.90186367362567	5.78850301334978	6.01040390149057	5.86297699400377	5.94861486324497	5.83481232629577	6.01981086849258	5.95360980545957	5.6683517620674	5.92219309015949
CIAO1 (cytosolic iron-sulfur assembly component 1)	0.0861854315919991	0.0715098700059926	0.255352787342981	0.178894004766758	0.255352787342981	0.178894004766758	1	1	FALSE	5.36144905062098	5.1848713767309	5.55509830932507	5.42907694495502	5.37177141796152	5.50324377337685	5.29210440686076	5.35512553379688	5.43587857730987	5.51012959853954	5.5275833471414	5.49976936642191	5.46792828643146	5.60560989179953	5.21514272768197	5.48575526052896	5.53682068227131	5.41554911444977	5.26179029648946	5.45862151470025	5.36122443945859	5.42144549418536	5.45466285220294	5.30057403877497	5.49951426823438	5.49925912493226	5.31235296240934	5.27105584097314	5.45982174931488	5.67531631998217	5.38371811463577	5.55324068339684	5.47027329050213	5.45623119034067	5.52740506500182	5.41597156729406
CIAO2B (cytosolic iron-sulfur assembly component 2B)	-0.0951162477692427	0.047375713001289	0.423133609553202	0.379184780325417	0.423133609553202	0.379184780325417	1	1	FALSE	4.6723970535561	5.08572631930416	4.91297074742899	4.61275351931159	4.68599059144666	4.61276531234659	4.70769043069859	4.92450374570406	4.55356325287136	4.46339358478972	4.93767865938873	5.01185787726872	4.75861765293264	4.78340426796829	4.45529433799158	4.57780342690684	4.45003009181847	4.47423484367992	5.04219342474944	4.6934423517457	4.88632577567944	4.67424594882292	4.9337425792381	4.44074627382076	4.85799094471423	4.78823153468645	4.69598824714607	4.61843836339853	4.8995333590248	4.96928405397591	4.68011615259915	4.66011857870744	4.85863254815118	4.91361708508292	4.93989416345466	4.89965419322013
CIAPIN1 (cytokine induced apoptosis inhibitor 1)	0.0267246596910512	-0.0192092185137177	0.466427032314285	0.34567124333988	0.466427032314285	0.34567124333988	1	1	FALSE	6.60914622633811	6.69494981925807	6.52212481803968	6.59487992529309	6.62026822005676	6.48747991791908	6.56648031250986	6.57303514293872	6.66939533154647	6.64347959722159	6.70233894076029	6.63112465927057	6.63057292575928	6.63036324081318	6.54151483946068	6.57178752559006	6.59653864484853	6.6305612773951	6.69667548129516	6.70499642472576	6.70028711732601	6.73115608214787	6.66196332080021	6.67236876458601	6.62932018792665	6.7066548698107	6.58999263442262	6.60124040301858	6.73863274667032	6.67949417451036	6.68237665494979	6.56895326214248	6.65197012994206	6.58654108727534	6.69700924211428	6.71431421579432
CIRBP (cold inducible RNA binding protein)	-0.0785696922538463	-0.0657733742031685	0.217220036220317	0.150416505979046	0.217220036220317	0.150416505979046	1	1	FALSE	6.46906218100063	6.40662170017773	6.2935433794617	6.5433412122875	6.61261936675306	6.62835658790919	6.55191893161675	6.51991611639659	6.5048046896896	6.44291862158187	6.40783368262985	6.4654978394554	6.34442552269381	6.38494430437687	6.59502469170427	6.36253125633955	6.32370151935505	6.49617949687147	6.45474509256893	6.3622051015076	6.38743319862485	6.24603938518691	6.34528636640999	6.43701295688505	6.47429325934966	6.41209896237045	6.3900605887472	6.16629165130544	6.40848429937393	6.48118913339447	6.26773615846637	6.31541769289994	6.35282383742837	6.33094376038045	6.26057333938265	6.33375467119049
CISD2 (CDGSH iron sulfur domain 2)	-0.109632806363007	-0.0761125117353817	0.0986693359941138	0.125698610133134	0.0986693359941138	0.125698610133134	1	1	FALSE	6.48349818820646	6.50923027917721	6.43734427391821	6.59832202626333	6.62690633069132	6.48434923399821	6.57975641093542	6.61929855303377	6.51194868887003	6.27999493901764	6.3731383411618	6.42694903376581	6.52398842894143	6.42305874760882	6.31478714435805	6.50327080971976	6.52107429988974	6.49769698336384	6.52073652693764	6.54734031490805	6.25958509987162	6.30391405434468	6.34261874373924	6.33540643417753	6.59978046512578	6.53100709107189	6.42225823416761	6.32585948752249	6.34946612966334	6.27065788215982	6.45110558513574	6.44205936699678	6.41581442928518	6.3236672970349	6.21366806100357	6.38533611992378
CKAP4 (cytoskeleton associated protein 4)	-0.0364008685178648	-0.0303218338251632	0.229468066032019	0.161582380324556	0.229468066032019	0.161582380324556	1	1	FALSE	7.84108625294382	7.84639302085236	7.77193838483447	7.7444571406685	7.80869394585926	7.80022691659247	7.7878046355903	7.77826115178997	7.79838755367592	7.7679195858018	7.78724960846791	7.79362281601006	7.78101211330219	7.81212595171804	7.79007475789064	7.70720035786137	7.6982254249288	7.71221057016548	7.85758295538415	7.79477324652893	7.78980096707993	7.79294642872001	7.78092028039058	7.78382330585117	7.73731495456777	7.81821147066655	7.76675415682972	7.79474076107975	7.81991721081011	7.75566875040831	7.70464375940539	7.73170596086188	7.69588944771463	7.79174896612601	7.7981866361128	7.75672976907347
CKAP5 (cytoskeleton associated protein 5)	-0.00898474057714132	0.0186857355592282	0.677386060566936	0.384375816861508	0.677386060566936	0.384375816861508	1	1	FALSE	5.96644661816473	6.0982195158336	6.17610331948127	5.94403146963112	5.98209460400383	5.90190710489385	5.93567189324217	6.04651725267669	6.06885350034675	5.97250196673979	6.00049584120248	6.07669590183038	5.92120065486364	6.03920859633713	6.07692673372136	5.95064803996302	6.00079777008154	6.0005071083404	6.07599035323894	6.09724628469055	5.98845065583968	6.11932089781705	6.0811222863915	6.15536268691159	5.98763238528974	5.97212741115479	6.08866741291575	6.18303982122909	6.227282845758	6.05515009199137	6.05891172262887	6.0316510331558	6.08420674090119	6.03435659664664	6.05628221293242	6.00321092903927
CKMT2 (creatine kinase, mitochondrial 2)	0.21702751905254	-0.309127682077403	0.0279057532425936	0.000542099610750359	0.0279057532425936	0.000542099610750359	1	1	TRUE	4.10398433079771	4.45457731724889	4.36788821826249	3.9821356859442	4.48817434669359	4.20827533371172	4.41602901132623	4.27076065199142	4.34731131636529	4.55587135917283	4.46451797844235	4.53042038355441	4.52766466150302	4.41314723265551	4.6838816911937	4.37553299196138	4.60788065241497	4.43346693291622	4.52341767933897	4.80097753164544	4.45501809696973	4.93352070785831	4.65323776269784	4.50387660899011	4.58516686804294	4.54823315335542	4.78492270156286	4.21717642022431	4.17103064386487	4.30230442649518	4.32085288651703	4.35433226013537	NA	4.53378758390248	4.49745269597724	4.27526039111906
CKS1B (CDC28 protein kinase regulatory subunit 1B)	0.250865481454367	0.191723487586958	0.288960347532048	0.225582229435861	0.288960347532048	0.225582229435861	1	1	FALSE	3.45718713859371	2.8455462522304	3.17060771553208	NA	3.10044620762504	3.06364962035013	2.73068994674323	2.96702100969722	3.42382016849176	2.93699403462781	3.89454617162023	NA	3.21005683181085	3.56873746614193	3.32269252070408	3.3447432959556	3.12268100063183	3.36544058940619	2.62873627358608	3.21239346562895	3.50469665620493	3.19167950174016	3.17084963289888	2.89851408244118	3.52654462218539	2.79511027238564	2.82057316008534	3.79641086434782	3.68425770505893	3.43610852365669	3.23128954507269	2.6659361808486	2.81632527144164	3.29436784158187	NA	NA
CLASP1 (cytoplasmic linker associated protein 1)	-0.000659716021508593	0.0138843680539538	0.725868220459794	0.445337705123231	0.725868220459794	0.445337705123231	1	1	FALSE	4.68602421913397	4.62177643615227	4.79955361918722	4.95367498444949	4.9143205458126	4.86124574883365	4.91738878898138	4.8442500549912	4.64539040124239	5.1139004892361	4.77227629951464	4.74167730791675	4.81033512904258	4.71704574868684	4.84867301140567	4.78681065936793	4.65347854437991	4.79349016504018	4.7948888887911	4.78939540044931	4.65300840944318	4.85287777405358	4.7787605224767	4.90068812003997	4.68769340881166	4.86901263853985	4.8062260869236	4.82411100758921	4.68536833780713	4.90065431172357	4.76453193702772	4.91265465471343	4.80298415543641	4.9087504728482	4.63806224922221	4.82039343564666
CLCC1 (chloride channel CLIC like 1)	0.114359235509054	-0.242184727357875	0.303671178513185	0.00955938685041102	0.303671178513185	0.00955938685041102	1	1	TRUE	4.92639800291038	5.18221953088343	5.32358263833393	5.10282187383661	4.91315270879336	5.20959762792004	5.26299683516123	5.17240750580261	4.91713096365336	5.13757319768025	5.31242194510599	5.23882124544684	5.34874585590212	5.18577538312915	5.34113538790245	5.09570926522173	5.16127097980046	5.21808754668745	5.20558800806985	5.36898829792713	5.35699945218014	5.38546555101611	5.16369998708419	5.31663814451252	5.33411772064632	5.38138720958077	5.4148391150715	5.26797767746975	5.31986717638569	4.852098743282	5.34761605394883	4.75027955695379	4.70515405898821	5.20168874526309	5.07977489369558	5.2236040338807
CLCN7 (chloride voltage-gated channel 7)	-0.0562024945307612	-0.212685818172032	0.563686604089771	0.0331185356871753	0.563686604089771	0.0331185356871753	1	1	TRUE	5.41010022825204	5.42971638031543	5.32129316937551	5.07055248060482	5.28168341511211	5.52516371256318	5.20205719868408	5.00306247423421	5.3191554578247	5.61394118345236	5.19633163426576	4.99352945101638	5.01463648397443	5.37999517145709	5.466457458003	5.20322073673532	5.37414572657963	4.81470422070527	5.62583155823355	5.43034214990785	5.46266749312812	5.40634278312663	5.40757369364053	5.43594856486053	5.36066275851384	5.51720639178333	5.43763723463677	5.22742148533985	5.19057930595056	5.19972337804403	5.06577908536187	4.97665691113976	5.43737423854101	5.37995359742764	5.41194479054544	5.28060747193272
CLIC1 (chloride intracellular channel 1)	0.00698658757885064	0.11033008047706	0.634966566862595	1.3065362422352e-06	0.634966566862595	1.3065362422352e-06	1	1	TRUE	10.6340486702584	10.6432970371036	10.6489147771536	10.6118731919457	10.6156756112209	10.6081901256824	10.5989271597035	10.6080422375402	10.5931016209555	10.6420426647706	10.609631241159	10.608079210997	10.6482497129273	10.6956111030779	10.6476383024031	10.5705483152797	10.5743664623813	10.6287827067776	10.700405037555	10.6826610754794	10.6296844680621	10.684880087248	10.7212273845849	10.689500103336	10.6523610065421	10.6861940970306	10.6707447553018	10.7861225730944	10.7849783034906	10.82521321776	10.7421830999886	10.8126426159655	10.7621494611783	10.7918710356582	10.786702534589	10.818765897709
CLIC4 (chloride intracellular channel 4)	0.0500942149061456	0.0663367961927132	0.231141710068751	0.0446141948317171	0.231141710068751	0.0446141948317171	1	1	TRUE	6.45446381111483	6.34616620347311	6.4493748356209	6.41198884131948	6.42603155607602	6.44019478361407	6.43089574640818	6.37868327987899	6.38470778269997	6.6162753490392	6.49221693019731	6.39101325546674	6.42615235431465	6.41068369043809	6.43927405620504	6.42822280652089	6.50622902176155	6.4632873104174	6.39864109664297	6.37799653079829	6.5646052867405	6.43423289171287	6.47019030334922	6.50533679540789	6.55932202040052	6.50491748072496	6.51948372007271	6.6361750676321	6.49046263025821	6.6115029105996	6.5274770060604	6.50064910908038	6.53493157759618	6.54456884449678	6.55138066249015	6.53460948337054
CLIC5 (chloride intracellular channel 5)	0.106563871293871	0.112362144317328	0.165929995859268	0.0612097351870559	0.165929995859268	0.0612097351870559	1	1	FALSE	7.46522354544844	7.37714978405532	7.4492146899886	7.3013224209308	7.04264433740849	7.35483119202473	7.41360254413737	7.55186972677995	7.16002266048962	7.48778377163806	7.49843438453855	7.41080747619705	7.470089410577	7.47663280871505	7.44696747525928	7.3935878089173	7.46844484030874	7.42220776675713	7.4619050307046	7.29774167849137	7.3102401319819	7.54570586860211	7.57871987768868	7.47792013057969	7.48062058107116	7.45903810268971	7.45891510694034	7.73445221505026	7.68269969616555	7.42740503956492	7.60476818111222	7.61156340129795	7.54634659465582	7.55868856281354	7.4355619245338	7.48058019241147
CLINT1 (clathrin interactor 1)	-0.0559608257246312	0.0212653158931549	0.1268270431718	0.306229232852399	0.1268270431718	0.306229232852399	1	1	FALSE	5.80507056483701	5.78974489874255	5.82896916613331	5.83308489138499	5.90992907571295	5.86568378850124	5.84280288263988	5.88119228939291	5.84242577647654	5.83719647919432	5.76291748899472	5.80027351786181	5.83167206807366	5.74503290895419	5.72183744085031	5.83854087809678	5.79547085743031	5.7623142628436	5.73598242323897	5.79807903649394	5.77150531594949	5.79152758702528	5.74162607857737	5.72623996140657	5.75030099842931	5.84622250315823	5.8913681472036	5.70882731063112	5.79312336063668	5.73864085243484	5.82814156297959	5.8700958846921	5.85353163536274	5.78194978626201	5.86946182790584	5.80046767361622
CLMN (calmin)	0.167462810625417	-0.0401319846687474	0.354646523292667	0.431489140079139	0.354646523292667	0.431489140079139	1	1	FALSE	3.4248952221311	2.55500134209351	3.01540836161156	3.72048642600872	3.50615760046853	3.64294411826392	3.7172102990196	3.38620394898961	3.20080721102871	3.14625604733832	3.5988534854384	3.44293022962644	3.67753079300744	3.4740595824776	3.85831924258556	3.70785605148219	3.2446435457394	3.52583084754868	3.24663762320178	3.87666427810982	3.55053132683583	3.38063248993361	3.17314022894534	3.60128052301583	3.24831167476053	3.62998602241965	3.55313928952177	3.38692128221782	3.23389419406872	3.53433556890388	3.49551609361626	3.74563533625932	3.53459703384114	3.33240719166781	3.50755364243765	3.12827525171285
CLN3 (CLN3 lysosomal/endosomal transmembrane protein, battenin)	0.257342385531734	-0.256758079869833	0.262019873354512	0.108360471976433	0.262019873354512	0.108360471976433	1	1	FALSE	3.76623470794999	3.45819824308499	NA	NA	3.76440985444126	3.60407132366886	3.93345933315415	3.73330010293864	3.31957458333729	3.49659017442095	3.72793134278657	4.15253228512051	NA	3.77807187141173	3.69879632968043	4.36732213620793	4.13532964706338	3.93559175307686	4.09325592066642	4.01542620360961	4.57340482466276	4.18138088292455	4.11623997946937	3.46345244107365	4.57034148693818	4.08239603515389	4.31967573332442	3.38519632130037	4.00982190063453	3.90077988147671	3.81816544524258	4.23821364123342	4.43772710838665	3.78194716425037	3.51964254250815	4.01325678396155
CLNS1A (chloride nucleotide-sensitive channel 1A)	0.131440961314046	0.0171004081658503	0.133776568090231	0.439763643064854	0.133776568090231	0.439763643064854	1	1	FALSE	5.32377716581386	5.45582036508492	5.44940950398402	5.44225017235067	5.1459097348497	5.43499510920174	5.26059403811474	5.31377551680967	5.13572364886353	5.58384698652382	5.4533792951084	5.55387346594604	5.35736549783832	5.38001249361578	5.58823490657034	5.4239310704525	5.30603251615309	5.49854767469097	5.60378061980584	5.54557614483825	5.70356863557517	5.26918279585539	5.4998331339215	5.57549991725933	5.47214655323311	5.45489640259443	5.33282964471339	5.38040391894732	5.41567417338111	5.40967605239405	5.56206226692549	5.3961560632165	5.4965550237193	5.6453846365843	5.76148474727011	5.54382063885089
CLPB (caseinolytic mitochondrial matrix peptidase chaperone subunit B)	0.0145406189868796	-0.164911287475811	0.606688558325564	6.85151999077697e-06	0.606688558325564	6.85151999077697e-06	1	1	TRUE	5.32764066263448	5.3015583827153	5.28087838838331	5.31717380309736	5.40205019046405	5.34894409978033	5.32150965264845	5.48452163855687	5.23139784602543	5.35837867830035	5.30208138520629	5.27438094893853	5.38324117351331	5.41527191817697	5.36670338512232	5.38050435611359	5.35807268836875	5.30790570144739	5.36365119454971	5.31534885330025	5.39396184458919	5.4035847258806	5.42700939575101	5.50115885929447	5.40788635442973	5.42399155883802	5.41859476346754	5.27009158251899	5.20958593151491	5.30098761822478	5.16324913733254	5.1952806594994	5.25730863373171	5.25017333153443	5.24208798251927	5.28222108594218
CLPP (caseinolytic mitochondrial matrix peptidase proteolytic subunit)	-0.0936114831681368	-0.0276850188127705	0.275713425682102	0.397474341594092	0.275713425682102	0.397474341594092	1	1	FALSE	5.75397083248843	5.85480107669479	5.85579788981038	5.87791108258604	5.74433334738136	5.80258615562324	5.98137319711209	5.75679914185496	5.78569701080652	5.72250974184025	5.86777541087134	5.53573261126455	5.65328362897371	5.70539462544992	5.83130724380205	5.6826294759672	5.84726786082233	5.72486578685323	5.86173953908094	5.57680327280411	5.6399209262177	5.51264408242061	5.97153435745905	5.86175690551042	6.00861910126792	5.65605296829978	5.82962126725131	5.91208695075158	5.76046847253509	5.7072542049896	5.80690658644272	5.7280701604319	5.69678674348109	5.84364221842677	5.57787289826302	5.63643901567511
CLPTM1 (CLPTM1 regulator of GABA type A receptor forward trafficking)	0.0707114035519986	-0.163173616987597	0.357522263347847	0.0120099820097558	0.357522263347847	0.0120099820097558	1	1	TRUE	5.96596201374324	5.81514757765666	6.05622801283125	5.78934062065382	5.98182982565596	6.01204343333256	6.08065340005571	5.92348912952545	5.98092784508526	5.92410226161876	6.02509304084383	6.0139780538991	6.11366508136674	6.07624909445477	5.9086736261956	6.01469003795113	5.89888793304681	6.26668536113115	6.12073968720276	6.26565629923782	5.97514636397639	6.13545894076538	6.27986497435279	6.06814625525745	6.23251494513596	5.97580441429153	6.18733821534281	5.98969535519064	5.96132466505729	5.77367463574939	6.01020918118646	6.05728779737761	5.86407221059008	6.02288487104517	6.171324938435	5.92163388804289
CLPTM1L (CLPTM1 like)	0.049824099804964	-0.00166468796887642	0.586145124030961	0.500083806837664	0.586145124030961	0.500083806837664	1	1	FALSE	4.88541817783442	5.36237870922564	5.01431065444488	5.29266397339686	5.07608444632295	4.68177532477327	5.24539297895142	4.94949291216115	4.97520369736805	4.9014510113549	4.95224036600524	5.32868928689608	5.21980355379852	5.30837907916195	5.05702996646383	4.88778356801353	5.14477243042917	5.13098851060011	4.92562920588484	4.92647865539507	4.76760713131418	4.99460235099943	5.1554051917758	4.8841680764481	5.2241367697494	5.25057887519748	5.23524454928867	5.17952299306182	5.06533534687803	5.10381652482817	4.78316850566161	4.99196620707039	5.06116270579983	5.05921248943146	4.92973419758312	5.17494964401863
CLPX (caseinolytic mitochondrial matrix peptidase chaperone subunit X)	-0.00416934243875478	-0.152440251679724	0.713518709918418	0.0116566401642299	0.713518709918418	0.0116566401642299	1	1	TRUE	6.24724966721382	6.10005675302012	6.39909075193004	6.30787656543715	6.2456116487699	6.22070335095215	6.28949329679576	6.39360153671116	6.38053898799801	6.25990894052466	6.29404355542888	6.31558434359215	6.26485353384463	6.32410492130846	6.17584591824056	6.25808167814305	6.33163894099405	6.32263664480287	6.26482726761747	6.30951091444309	6.21545145908414	6.22771412515698	6.23118085190012	6.26607813468821	6.03007780048006	6.39641983037833	6.08380266753207	5.97855717355171	5.82631712909567	6.19989216733274	6.03036698032056	6.2322674152973	6.0128546813428	6.2282838324009	6.00993384211173	6.13462756470955
CLTA (clathrin light chain A)	0.0139246612257909	-0.0153789728660915	0.660939552950763	0.418043857875327	0.660939552950763	0.418043857875327	1	1	FALSE	7.9257087146932	7.92652728192033	7.95800743316478	7.77271705361261	7.77095454975735	7.90847668796254	7.67412869633935	7.70599172053436	7.77825457997077	7.76550822598979	7.86331283317172	7.89064732326833	7.88040391269671	7.87706936229504	7.93105658720545	7.74740754138257	7.73186884764696	7.85881403533083	7.86287288038046	7.99671638903493	7.85526717255591	7.83570305624691	7.88145661742284	7.93251005337989	7.80662695030098	7.78380366616908	7.77264448360543	7.88393234026733	7.94327670378143	7.90817041961937	7.77143004376703	7.92929392069322	7.72045632827814	7.76516341676755	7.78174656623269	7.88572077389484
CLTB (clathrin light chain B)	0.090789512074854	-0.111683511911752	0.31777466838875	0.113911339224983	0.31777466838875	0.113911339224983	1	1	FALSE	6.23293507298424	6.15981282068794	6.12439017617281	6.00034259939014	6.13381625470027	6.15512382676481	5.94515819545351	5.98152618377345	5.96685955727274	6.65788291082446	6.26944838531646	6.04505629554841	6.19349973426435	6.28490088772073	6.05258978615893	5.97752722145342	6.08347507237245	5.95269000221438	6.52134917299343	6.46157766998778	6.43755734215864	6.35833823507751	6.35348914920921	6.39132265081655	6.43094256658015	6.44998718742033	6.37338894833811	6.41336559698583	6.27914624405431	6.38971479054438	6.32951651568365	6.33633338138082	6.27810372755144	6.37902133169038	6.23078902762786	6.13681069985728
CLTC (clathrin heavy chain)	0.015491098131861	0.00612792067299653	0.469040070445006	0.41747324471464	0.469040070445006	0.41747324471464	1	1	FALSE	9.80726153029336	9.83666108242505	9.83239637615523	9.8655275986996	9.85067598932496	9.86160804361678	9.85177558426247	9.88639620042865	9.85233443198643	9.87433437128432	9.851032199909	9.86607341607629	9.85051035269551	9.85575149098452	9.84511207806114	9.87341642727028	9.87096725801602	9.89685912608219	9.84447039528818	9.90102525427888	9.90468880637984	9.86617544400735	9.87740684558578	9.86296119152674	9.91247173231402	9.94556381211261	9.95221123965656	9.85776488561176	9.86289147264996	9.86220184896747	9.92730686153607	9.91746457609026	9.92924657109064	9.91726913272449	9.92290843383251	9.92507222470377
CLTCL1 (clathrin heavy chain like 1)	0.0202297524709456	-0.033251824383199	0.670412032320423	0.399587184004871	0.670412032320423	0.399587184004871	1	1	FALSE	6.01996650286323	6.01055607837421	5.79879707960524	NA	5.78246098748659	5.86923725070498	NA	5.78431813760019	NA	5.6118451660049	5.99753404107788	5.87091949561058	5.78060669253439	5.98528637823017	5.96087076379617	5.84720019872299	5.9440455298443	6.08176356136879	6.14554092250968	5.96637509156184	NA	NA	5.99157626498015	5.85585269455488	6.06591261100515	6.00591867181797	5.95905604844073	5.73172903760792	5.95913257678966	5.99615144156332	6.24528838601647	5.88068552526112	5.84637045349119	6.09811211345832	NA	NA
CLU (clusterin)	-0.167547887463836	0.0976620874170281	0.344781430236653	0.324473753360613	0.344781430236653	0.324473753360613	1	1	FALSE	4.02953239526388	3.90135929259626	3.70339975311323	4.05996088856869	3.78047808868503	3.30789186191589	3.56829969623405	4.02651680306422	3.9110012237473	3.02299092270412	3.82270975635107	4.06985680645262	3.60392894542236	3.74381653023777	3.80717972702273	3.3782202804166	3.52283415240091	3.80897189500585	3.4836610217868	3.13852943968399	3.84643313973394	3.6552144225416	3.79617202560459	3.69241603858614	3.04426470818111	3.74062539358993	3.40468517591904	3.67508197942648	3.43902466065849	3.48280956980198	3.39179521007215	3.61792141578276	3.82360671391623	3.86703651961009	3.81697850503773	3.56670557807448
CLUH (clustered mitochondria homolog)	0.051028421482197	0.0630843107903587	0.0840528322431816	0.00987506017157859	0.0840528322431816	0.00987506017157859	1	1	TRUE	6.7400775550328	6.65651067158334	6.64617706099015	6.7689914787365	6.76660841199025	6.77682778665393	6.73865976570827	6.74358228650338	6.76712507726907	6.76121877592938	6.76282715399948	6.77358760908719	6.79611750252216	6.75111553845821	6.7619234928106	6.80197343482811	6.81997467254783	6.83507770762453	6.61152946780388	6.59609581015278	6.67217072626223	6.65679666241416	6.69107347859878	6.56031754729658	6.63820709201419	6.59903803610154	6.58642999687179	6.68116812041669	6.69725951206668	6.69963491377698	6.69969043194218	6.6933615003019	6.68936905685823	6.71749821694863	6.64751598919845	6.65391987311942
CLYBL (citramalyl-CoA lyase)	-0.154009704469022	-0.0617010672772001	0.333905832268629	0.377921038143643	0.333905832268629	0.377921038143643	1	1	FALSE	3.8194433834698	4.00215341778353	3.9810489030879	4.48604499259035	3.84405416869423	4.06513281891136	4.16329744940276	4.43116828537353	4.1290604125373	3.91272650004853	3.85579041627482	4.11849262586941	3.68271935720863	3.68283170088643	3.87358683690503	4.12603949270266	3.84598173797989	4.43714782375419	3.82672134612034	3.67354511755837	3.56983131010459	3.84220449497451	3.92807654239485	3.80419815173969	3.99037403605584	4.22657018212556	3.96105836275378	3.56933310625742	3.71860274020269	3.38756933436332	3.73911360990251	3.65319762851025	4.14788463801523	4.14167801516415	3.99981063384846	3.91008023206869
CMAS (cytidine monophosphate N-acetylneuraminic acid synthetase)	-0.0298821955954922	-0.161526560601992	0.657721817928201	0.0939471680947422	0.657721817928201	0.0939471680947422	1	1	FALSE	4.47505244789351	4.73210635791418	4.48820005985973	4.8464832867671	4.95680476350726	4.67670746244279	4.76772364767939	4.65644488567224	4.41466325171528	4.73191092374416	4.55711595774137	4.79897847799007	4.77979550904914	4.3260626993313	4.42774694935127	4.8020742801901	4.71207847438799	4.60948313130667	4.61847360308248	4.70503237791584	4.48780145427549	4.89753571212366	4.79613567711192	4.71870136616118	4.38727292110135	4.53249775248203	4.87776387831943	4.24832989330988	4.60906346571292	4.39363585562436	4.47918528222605	4.80629827633336	4.251385833216	4.62170025702082	4.57374412122642	4.58413271248566
CMC1 (G protein subunit alpha q)	0.0243626898455052	0.0326522839151178	0.693855704589515	0.45114227913296	0.693855704589515	0.45114227913296	1	1	FALSE	4.37119640093793	4.37472652379264	4.3566297926099	4.39011047318903	4.40860317934337	4.12268100063183	4.31851931064145	4.31642092895587	4.48534309690335	4.507661462202	4.22385498470325	4.11493332985774	4.26404844432827	4.52316045461676	4.56500608595227	4.51277680127638	4.31690599866554	4.33514735401272	4.36443936205331	4.00089239150139	4.13930576638392	4.03638024664457	3.25220672441579	3.47973500229822	4.32600515552949	4.48760211017638	4.31116158296801	3.81484775000835	3.99842118872913	4.38765893568733	4.47144111304935	4.51682202344578	3.76063612735917	3.80946589463946	3.85546154237667	NA
[truncated: 2,997 more rows]
