# Supplementary material for: Nicotinamide Mononucleotide (NMN) Works in Type 2 Diabetes through Unexpected Effects in Adipose Tissue, Not by Mitochondrial Biogenesis
Source: Int J Mol Sci. 2024 Feb 23;25(5):2594. doi: 10.3390/ijms25052594 (PMC10932336; doi:10.3390/ijms25052594)
Supplement: Supplementary file 1 [file ijms-25-02594-s001.zip › Supplementary_materials/Table_S6.csv]

	log-ratios H100N vs H0N	log-ratios H100H vs H0H	FDR PolySTest H100N vs H0N	FDR PolySTest H100H vs H0H	FDR limma H100N vs H0N	FDR limma H100H vs H0H	FDR Miss test H100N vs H0N	FDR Miss test H100H vs H0H	Selected	0HN_1_C2C12_r1.wiff	0HN_1_C2C12_r2.wiff	0HN_1_C2C12_r3.wiff	0HN_2_C2C12_r1.wiff	0HN_2_C2C12_r2.wiff	0HN_2_C2C12_r3.wiff	0HN_3_C2C12_r1.wiff	0HN_3_C2C12_r2.wiff	0HN_3_C2C12_r3.wiff	100HN_1_C2C12_r1.wiff	100HN_1_C2C12_r2.wiff	100HN_1_C2C12_r3.wiff	100HN_2_C2C12_r1.wiff	100HN_2_C2C12_r2.wiff	100HN_2_C2C12_r3.wiff	100HN_3_C2C12_r1.wiff	100HN_3_C2C12_r2.wiff	100HN_3_C2C12_r3.wiff	0HH_1_C2C12_r1.wiff	0HH_1_C2C12_r2.wiff	0HH_1_C2C12_r3.wiff	0HH_2_C2C12_r1.wiff	0HH_2_C2C12_r2.wiff	0HH_2_C2C12_r3.wiff	0HH_3_C2C12_r1.wiff	0HH_3_C2C12_r2.wiff	0HH_3_C2C12_r3.wiff	100HH_1_C2C12_r1.wiff	100HH_1_C2C12_r2.wiff	100HH_1_C2C12_r3.wiff	100HH_2_C2C12_r1.wiff	100HH_2_C2C12_r2.wiff	100HH_2_C2C12_r3.wiff	100HH_3_C2C12_r1.wiff	100HH_3_C2C12_r2.wiff	100HH_3_C2C12_r3.wiff
A2m (PZP, alpha-2-macroglobulin like)	0.0136520996172081	0.452996445720942	0.461895696178173	4.40854165754051e-11	0.461895696178173	4.40854165754051e-11	1	1	TRUE	6.04566356950629	5.98018071528747	6.06789035779738	6.1026812243766	6.29752526717395	6.04840622249684	6.18540671207923	6.12685931552164	6.12610559140394	6.18004439851475	6.15071401069491	6.06859127969393	6.13946130904734	6.102105888319	6.06042357702982	6.13470969725049	6.16072459489866	6.10681311674933	5.73954300955189	5.68484958801157	5.72653970652322	5.76994889216961	5.77618559807558	5.87526647836765	5.65396858295391	5.92946673355598	5.80492089830607	6.25885619251175	6.31263613351087	6.13246579858444	6.20132411893192	6.32265647198327	6.08356442388443	6.17631878288096	6.28956522549055	6.26027035122577
A4galt (alpha 1,4-galactosyltransferase)	0.242470644695708	-0.0280456142867973	0.0179287272833463	0.703443993258241	0.0179287272833463	0.703443993258241	1	1	TRUE	4.65595282634709	5.14558779339566	4.78581730534723	4.79319881029552	4.68326414238827	4.83512066953412	4.85568079997183	4.88323956600584	4.50112063427539	4.85588009614644	4.89929166026819	4.86660140995782	4.87624679964918	5.12556018652925	5.33304440391444	5.01402047031493	5.1717272440763	5.17884607896578	4.75268437506518	4.80171223842732	4.85267306953411	4.91964994730457	5.07528873861557	5.07328469186198	4.48787218265796	4.95733889116417	4.89505051549638	4.6025697125171	4.69508070790453	4.68419036649602	5.0601641438314	4.92293518544315	4.70639240967011	4.7959175669221	5.17772249705263	4.91817153170901
Aaas (achalasia, adrenocortical insufficiency, alacrimia)	-0.20895805627451	-0.176937448712252	0.179239705725842	0.422198113783138	0.179239705725842	0.422198113783138	1	1	FALSE	4.58097154061549	4.6942561897441	4.64840216554136	4.56227906362987	4.55340965735454	4.62076233814442	4.23286026464943	4.60429672715981	4.77692514275342	NA	4.69769599019567	4.54428753996029	4.24341012808616	3.84119824198449	4.22794896418071	4.66778996382111	NA	4.41708962531079	4.98155586587335	4.9728764251071	3.88274085587968	4.37632511652451	4.37052700158361	4.62785193539834	4.74611924740574	4.34210667813491	4.67493514426011	4.44051374341438	4.32532164736716	4.66813047372172	4.8267518484698	4.44029446612701	3.94569197029047	NA	3.81810407572648	4.54194842533373
Aacs (acetoacetyl-CoA synthetase)	0.0670321199513152	-0.00472635849484535	0.0309517722275677	0.733289136972905	0.0309517722275677	0.733289136972905	1	1	TRUE	6.47628932879636	6.50619569226481	6.35366557300965	6.4507922572752	6.46452124575146	6.51642021756352	6.527395681121	6.46323498785055	6.45658276385233	6.5372184005386	6.58395075670639	6.52539708828609	6.51929185183246	6.54254129791727	6.49392107936706	6.61485852237134	6.44468031710289	6.55652751292464	6.50271566791015	6.5103495930994	6.45665011161571	6.48376580595607	6.52080094555679	6.47707014119214	6.54183539586001	6.52763964218759	6.54665836319978	6.5058131414786	6.52299103767779	6.53217043791912	6.53762532683294	6.55932202040052	6.4552219942648	6.40035177439299	6.61583117722601	6.39562152993125
Aak1 (AP2 associated kinase 1)	0.0626004952413698	-0.00322792223558249	0.253386395026927	0.754454964244267	0.253386395026927	0.754454964244267	1	1	FALSE	5.1563116640184	4.78898841515133	4.84440071866159	4.86556254956932	4.65710260983146	5.04518956820163	4.96794324852639	4.87613381411899	4.97637738434934	5.08921422790833	4.98777106935024	4.8710353552274	5.07231164002243	4.71846026858076	4.9497543553815	4.99765822943724	4.95110750032875	5.10410178336413	5.02473632666455	5.0748307938541	4.84752093905987	5.04940423985019	4.82277093026678	4.83267232796429	4.91662472805034	4.82273524579785	4.68805164071952	4.87691470721094	4.82253131761281	4.96899848853212	4.90811636551483	4.84517387790997	4.81773068824849	4.88551579640153	4.92610382034074	4.99921081033579
Aamdc (adipogenesis associated Mth938 domain containing)	0.214108113182358	-0.0686794542551287	0.0151489021824485	0.537277611696918	0.0151489021824485	0.537277611696918	1	1	TRUE	4.31316602238859	4.00118072327207	4.46618334640126	4.29702996658171	4.35832592604552	4.20019044429998	4.34257607854674	4.36994799959869	4.44144364025199	4.50260429569114	4.69267268533148	4.50412457940353	4.72250974184025	4.51443160143291	4.31440650755482	4.44228667136906	4.67820151642292	4.34577956698165	4.36096819965269	4.49588060352544	4.62421204689837	4.39864451660369	4.36760869932939	4.41008326361202	4.65949077158342	4.30840456432473	4.57866101284572	4.32872159540183	4.47287113947426	4.46965809579412	4.58957774601606	4.30960549712039	4.00493278792953	4.46556966974498	4.27040186001848	4.67450019857965
Aars1 (alanyl-tRNA synthetase)	0.0700836739852592	0.0101737328606749	0.0130662788014072	0.677460937552169	0.0130662788014072	0.677460937552169	1	1	TRUE	6.39205290443968	6.27722973767744	6.28994509705831	6.41592763796141	6.42936321938275	6.34525087785234	6.45505920761467	6.43572025960948	6.41821356530457	6.44208093756279	6.50262179760923	6.42862146738761	6.4581211220915	6.42640230743905	6.46928364255986	6.47214492819132	6.48954775232461	6.40069161760201	6.48425416098935	6.49322941189254	6.53140641502552	6.50122734325423	6.50240380402832	6.39416083322318	6.4395433549802	6.47335994835583	6.4777728349598	6.51754971624219	6.53142513062417	6.48742846545121	6.52842754227024	6.39722967098099	6.52136173736934	6.46740991715289	6.46723545541427	6.47085406694974
Abca17 (ATP-binding cassette, sub-family A (ABC1), member 17)	0.0742125405258626	0.00855215730308071	0.210289246676579	0.742071397892719	0.210289246676579	0.742071397892719	1	1	FALSE	8.60038127019173	8.54552440651202	8.56894034568446	NA	8.46473768849806	8.4533406061103	8.42893797255948	8.44557360086697	8.54383223590699	8.50665271538924	8.50100913885117	8.52119603586799	8.76599214607973	8.81059412647069	8.80432143145274	8.43146417429702	8.42785336061757	8.45650637782787	NA	8.40284579507245	8.43342687159321	NA	8.4798004697005	8.51607425971747	8.41060822678503	8.45689647908385	8.38618583860737	8.38934309408937	NA	8.39582971307401	8.33189327905628	8.32773226807884	8.31658022356178	8.55054287007378	8.61362005064112	8.6695476919179
Abcb6 (ATP-binding cassette, sub-family B (MDR/TAP), member 6)	0.0164426327956584	0.623735103890776	0.525088209697762	0.00268831875294834	0.525088209697762	0.00268831875294834	0.842387919683645	1	TRUE	4.34857945161874	4.62068610544496	4.44997068538898	4.59916899321943	4.38447812966481	NA	4.89739533753037	4.95043108649929	4.42706304872885	4.54603630263191	4.47222130317696	4.38384250813241	4.40867789888202	4.46880485208086	4.4551364924559	4.81074127799207	4.96826128419136	4.89675621847481	4.53072625022253	3.75167794568758	3.86177675260241	4.66588730508018	3.91001305342134	NA	4.22140538340792	4.50868851707322	NA	4.83135538562147	NA	4.8274024116761	5.13720429744277	4.77649883231434	4.65322629590103	4.60772681543388	NA	4.98290689634102
Abcb7 (ATP-binding cassette, sub-family B (MDR/TAP), member 7)	-0.152296663963092	0.0611290027428847	0.133552673630869	0.61316843999297	0.133552673630869	0.61316843999297	1	1	FALSE	3.90898579026168	4.17869870850833	3.97957724551812	4.14294434344727	4.20502491050732	4.25883546883112	3.95592650652576	4.0880228376857	4.08120326041739	4.38624534329536	4.09350947136875	3.8492286825729	3.95819308430915	3.36284857279584	3.91321495346552	4.07114482744211	3.90872645870897	3.88543770207627	4.06946158284367	3.94834854067765	3.81620032474003	3.72931347966489	3.87486580451048	4.00711475128762	4.02085774204152	3.7578446658603	3.54632652803591	4.20889957639285	3.49148115366669	3.94647822604975	3.90432031020248	4.04715445656282	3.82676201577631	4.01150458409185	4.02355699131448	3.86033713029081
Abcc1 (ATP-binding cassette, sub-family C (CFTR/MRP), member 1)	0.010093178818721	-0.0869235735404652	0.501124925603942	0.233405015542643	0.501124925603942	0.233405015542643	1	1	FALSE	4.66729040387782	4.53697916128344	4.70190940846775	4.70532550126355	4.71499277753765	4.71003495374084	4.62507172515079	4.71139578679198	4.54339689580757	4.67645360141447	4.75264156258251	4.75916116132013	4.6962609541237	4.53620213683578	4.53368792789948	4.75724198176159	4.70274618552426	4.59283971182797	4.6699225008111	4.66426664746515	4.65741706759297	4.70341636537959	4.64118762282314	4.61463329091875	4.60793981611699	4.81010372725014	4.68893005180021	4.64266691901416	4.71827393830487	4.31985634066426	4.75906526295258	4.61090081614038	4.45666817999296	4.71126912372892	4.54374950820073	4.51305483929501
Abcd1 (ATP-binding cassette, sub-family D (ALD), member 1)	-0.06345689394177	0.220997694327113	0.316796356868956	0.182763991126409	0.316796356868956	0.182763991126409	1	1	FALSE	NA	NA	NA	4.83739834507041	4.63714650625315	NA	4.7056627959424	4.71343188307309	4.68340451760326	NA	4.60386368402983	NA	NA	NA	NA	NA	4.70004014726356	NA	4.57973529541892	NA	4.4736895166725	4.46759250871295	NA	NA	NA	4.6738673161454	NA	NA	NA	NA	NA	NA	NA	4.76971885356455	NA	NA
Abcd3 (ATP-binding cassette, sub-family D (ALD), member 3)	0.00399348954874313	-0.0422950738894892	0.543553064579347	0.653169462147825	0.543553064579347	0.653169462147825	1	1	FALSE	5.55858295950256	5.66839998707396	5.74368191204994	5.96203765006534	5.88533275616948	5.62245601037571	5.95644237303644	6.08431305719096	6.29040597193234	5.6759542110416	5.8356057975959	5.71672482154582	5.98153760003799	6.01603270029114	5.96302552404799	6.29415570344353	5.74412879606614	5.5804289292653	5.73286070260431	5.88707923356762	5.81422226786837	6.0328634357209	5.74163956015884	5.87459534820972	5.78607616610144	5.90716948969086	5.82225086928308	6.0155644716134	5.71062186711061	5.77505844519623	5.59443807405297	5.78361118313456	5.78405372481773	5.7957747388132	6.01797311385695	5.7410057896041
Abcd4 (ATP-binding cassette, sub-family D (ALD), member 4)	-0.0180386605958336	-0.23264728011656	0.499246075801262	0.0690485936979067	0.499246075801262	0.0690485936979067	1	1	FALSE	4.39635817484115	4.33619053816611	4.24892945883651	4.39161651495322	4.38951862934896	4.20983543425995	4.29685381871777	4.66859003464039	4.28752400898781	4.22897256976016	4.41713014286483	4.30969279870379	4.43378070813175	4.51802519590965	4.32746462015768	4.11784462311063	4.41249702220946	4.2976609865414	4.59881180944054	4.2639057708893	4.38527226297401	4.28516544947906	4.28653373574189	NA	4.73106916855397	4.9060584014959	4.52038453051599	3.84802696238855	4.30489794760257	4.35800937200346	4.33937971452385	4.32093229171753	4.32015971010532	4.25748590490512	4.44242602276438	4.18920782316716
Abce1 (ATP-binding cassette, sub-family E (OABP), member 1)	0.0310514801090615	-0.0143979614485917	0.0761621659805621	0.537277611696918	0.0761621659805621	0.537277611696918	1	1	FALSE	7.34532540281514	7.38212250832926	7.35315564929398	7.39855559498998	7.39116624257156	7.38252892444148	7.40394084569661	7.36407335558568	7.38560359805024	7.38292658257124	7.41649354812811	7.43153103344447	7.38614702987985	7.4305194577102	7.35295268833321	7.45318830954823	7.42912214995717	7.40305464318301	7.46674130441109	7.47506055672569	7.48699587057968	7.48246110364827	7.4594726037097	7.41429623701304	7.42809212898794	7.44930549639529	7.40458811114374	7.45226595448108	7.42074344336761	7.45811127656154	7.40838918834485	7.40408565397279	7.41624018296082	7.45149962199045	7.48975967041955	7.43633676747843
Abcf1 (ATP-binding cassette, sub-family F (GCN20), member 1)	-0.00616333175787295	0.0299315406144654	0.512316795828117	0.561264364712925	0.512316795828117	0.561264364712925	1	1	FALSE	6.17418267798038	6.19391561154816	6.25991458826319	6.32873056985835	6.36152449808705	6.33989631087112	6.15798552134362	6.25446176976918	6.24618193581563	6.20237266114045	6.19735235413573	6.32293582601211	6.32935684902079	6.25791390613712	6.27427657275664	6.21970870377161	6.20128098499097	6.25612563975043	6.28984552874736	6.3220525219688	6.22271377162729	6.20581865819699	6.33992302634105	6.27307943454778	6.22801825363819	6.28768283285245	6.32195334182967	6.1739589027268	6.36032388894561	6.32197137508939	6.13483083421422	6.21681180846118	6.37363777211428	6.43306626961762	6.34426039498542	6.40160998912525
Abcf2 (ATP-binding cassette, sub-family F (GCN20), member 2)	0.0236782058916816	-0.037162471708279	0.395130876657965	0.531028351906013	0.395130876657965	0.531028351906013	1	1	FALSE	4.73544635799732	4.69076347955671	4.80848287462633	4.92849824104602	4.77674621297162	4.80169154758218	4.81642563062739	4.82962126725131	4.6407712973281	4.83025025281793	4.65905685429503	4.71004046577509	4.80560201359801	4.7901620992648	4.89180800103544	4.83992936311482	4.71629406352085	4.99840764859013	4.93768807424582	4.7674800118189	4.94892317533638	4.88004385831388	4.89871625430621	4.88569149317878	4.8595670874816	5.00662118012238	4.83847280545364	4.96842257983312	4.86245139132558	4.75590771451167	4.88026920899239	4.89393490332174	4.81178953914498	4.89121501744117	4.81763860524938	4.80711273506305
Abcf3 (ATP-binding cassette, sub-family F (GCN20), member 3)	0.0483784153766311	-0.0126079425006387	0.327358437354842	0.726326653841778	0.327358437354842	0.726326653841778	1	1	FALSE	5.01977306904003	4.99837605443825	4.9234249494747	4.95495468938427	4.92933179925642	4.99468380448247	4.97056839944339	4.78413750440942	5.04333575488071	4.92156010477021	5.10941071015622	4.87278936800624	5.26791402522214	4.99616726310337	5.22720581801088	4.69925178019665	4.93857279659423	5.02111989713938	4.96068314044121	4.8875593881263	5.01023827899405	4.94853543885205	4.88587692767792	5.05713397103255	5.04487930791325	4.9897021662835	4.9899655038841	4.93273208023024	4.91620432199148	4.8155805520603	5.08495716636157	5.04131308232863	5.07920741837817	5.08745435478396	4.99546642854414	4.70818723602071
Abcg2 (ATP binding cassette subfamily G member 2 (Junior blood group))	0.169750248227417	0.0548235728148211	0.047755632717622	0.585875406455996	0.047755632717622	0.585875406455996	1	1	TRUE	4.41760276360148	4.44823361642841	4.05313740902591	4.37042237987202	4.26397335480341	4.48845716631855	4.53047656800823	4.53140017643869	4.26479161982997	4.63696676693357	4.60259346556883	4.3435854831614	4.33864547321139	4.64874728175211	4.62317624389141	4.71327790057272	4.37876129886642	4.61049337441557	4.21300503854505	4.38131106312174	4.45649077158338	4.46581778323171	4.26444635357467	4.6351333068056	4.53658137704875	4.50887863220872	4.13442632022093	4.49607241386071	4.66570542721116	4.24535114268738	4.69275078614922	4.29165512402733	4.37840064244358	4.40837220357268	4.51278312091736	4.39841194080453
Abhd1 (abhydrolase domain containing 1)	0.0375727588232264	0.00556264452946209	0.421334832781119	0.750884989567593	0.421334832781119	0.750884989567593	1	1	FALSE	4.68739108143457	4.58848078761654	4.62812616155252	4.68021744490387	4.509613508436	4.86392854177016	4.81668161734178	4.79829422770723	4.46530192048633	4.40371082620281	4.50168116640955	4.86942727984259	4.80799883862303	4.80176913672142	4.93130957193029	4.69355386354399	4.59826395583419	4.76847548155016	4.64069611464098	4.61045203331816	4.2531043233889	4.6089274915212	4.59781122414557	4.93293518125174	4.68517207603638	4.70243591422681	4.73961591378109	4.73369056869604	4.83112733120502	4.63343121035563	4.70229183701027	4.68762623042499	4.42914056640382	4.70658028073265	4.62407164260729	4.47325440564029
Abhd11 (abhydrolase domain containing 11)	0.323149720482925	-0.179858377438011	0.137007875628403	0.616934610903148	0.137007875628403	0.616934610903148	1	1	FALSE	2.66226247700561	NA	NA	3.10896597934372	3.67088564594394	3.86053578431371	3.67653822672069	3.51878689625372	2.60247113317306	3.81146075488754	3.14012586035896	NA	NA	3.60370348445819	3.74141305286814	3.56936956603177	3.75329431493838	3.74312715259193	NA	3.32433538607651	NA	3.24124376668463	NA	NA	3.73407008689221	NA	3.7007504189987	NA	3.33032892730233	NA	NA	2.92996706392843	3.70042862044425	NA	NA	NA
Abhd12 (abhydrolase domain containing 12)	0.0113010179292043	-0.0974264411082078	0.512316795828117	0.337083678566937	0.512316795828117	0.337083678566937	1	1	FALSE	4.56304827634428	4.40061306799373	4.58594800565658	4.70562409400082	4.7569805625908	4.42304697856978	4.52345531813471	4.561967598991	4.58004294810539	4.61634005140149	4.65283637057112	4.57559067619977	4.68348312175799	4.47391676130987	4.54459666284416	4.47681585658703	4.52783353053433	4.65102298054418	4.44445504611394	4.3248465983567	4.39738542328073	4.53163722377549	4.5064432644286	4.35907834240064	4.28998197246672	4.34698524674227	4.56770362921738	4.43128196739294	3.76344344514244	4.34649600408538	4.32467381447192	4.42975654480399	4.42308732916107	4.38160178252643	4.32851337233723	4.46282451688718
Abhd14b (abhydrolase domain containing 14b)	0.039141859107134	0.132090323055481	0.391334625485408	0.186515025472235	0.391334625485408	0.186515025472235	1	1	FALSE	5.37629733004144	5.54614437210475	5.64195346353862	5.37237406857682	5.4746274813092	5.43118500387938	5.60974609893027	5.35954225408649	5.1141754303254	5.43893486770675	5.673830577836	5.46347859865136	5.2852505429492	5.61947463783304	5.29286639466797	5.45381056602784	5.52943367770443	5.52124237138	5.25949471276063	5.58233018791316	5.47585986386795	5.34982524732261	5.22364650555011	5.5725562339792	5.56384147888033	5.49900712663361	5.50448374300979	5.50953117023964	5.47966710703929	5.6361112487681	5.62244429629033	5.50660511556825	5.58317305067789	5.45457073742698	5.73520533447415	5.69254994693207
Abhd16a (abhydrolase domain containing 16A)	0.126010816274842	0.0243620469022549	0.358689623652563	0.739498732198945	0.358689623652563	0.739498732198945	0.657051241778029	1	FALSE	NA	NA	3.30140181083136	NA	NA	NA	3.44152331781318	3.95762677361559	NA	3.7888214136054	3.2502764338144	3.42351094224668	3.70150469976491	3.91099163311367	NA	3.71830682186701	NA	4.0566182081188	3.8028549467546	3.89285727623366	NA	NA	3.79515392147933	4.31609504428768	3.60709354436642	4.16106535367903	NA	NA	4.13143309060641	3.91174909680723	3.96762053199191	3.8341246351742	NA	3.92281628559877	NA	NA
Abhd4 (abhydrolase domain containing 4)	0.00217665069786853	-0.0254305708175589	0.546812836034053	0.717764611071955	0.546812836034053	0.717764611071955	1	1	FALSE	4.59931779369823	4.56141779142303	4.16929969809908	4.73233975848152	4.50010092664561	4.5678617934494	4.92921342544416	4.69547608658781	4.5229220102578	4.66841417059264	4.4228721129652	4.74362806125746	4.58013945307699	3.99616274268106	4.76802019233521	4.85532698144378	4.55967535051727	4.70330007549785	4.74449481477802	4.78429457803176	4.70333330213485	4.74087360661564	4.65467612272135	4.80732400683264	4.55061751411614	4.34638253281232	4.76385238962279	4.63952159951083	4.79260551340769	4.55604309178908	4.74358497917618	4.74630201604978	4.38335869538511	4.83281408084854	4.68312375351335	4.48962000062691
Abhd6 (abhydrolase domain containing 6)	0.0218640559674765	0.0284003559602398	0.502297489357428	0.71800094683506	0.502297489357428	0.71800094683506	1	1	FALSE	3.98040009626973	4.1948750225553	4.40933662189024	4.08729310243717	4.01390884549064	4.26341005875634	4.2884323932134	3.82621287866285	4.27372474459998	3.65791434268038	4.29071928277095	4.13943675079429	4.57546966301034	4.0423028825224	4.14189868134276	3.89273101498314	4.24980179897494	4.54409585050373	4.41488645923561	4.39541245983653	3.99911607855887	4.32877903095893	4.48116329496729	4.19565468958056	4.15344867074892	4.28438827689424	3.77843989379223	4.47486431019149	4.27488781157758	3.9936290787097	4.16398169664856	4.14434825950214	4.26330488579726	4.32195694849965	4.23021838727258	4.41970068001638
Abi1 (abl interactor 1)	0.0423256851051538	-0.0540391987018917	0.169982763600805	0.241001566887775	0.169982763600805	0.241001566887775	1	1	FALSE	5.242350984077	5.24350533675412	5.28494344288612	5.34826429304116	5.27747897173196	5.19106513833147	5.17367913484062	5.27461576774158	5.24084856190448	5.24496314862757	5.23934075425379	5.31249818530184	5.43937380235342	5.30950727652398	5.29448474320333	5.24560214207565	5.36900924368663	5.20290350122869	5.36587797065525	5.24566678636124	5.339151640729	5.33752557045224	5.30237754728104	5.29130149160259	5.30330585900038	5.26471656897702	5.43005439653235	5.20037879798403	5.2538569375038	5.30967097380321	5.22444165321384	5.29754727658738	5.37607154502533	5.23124806595894	5.25735389652762	5.24305589666995
Abi2 (abl interactor 2)	0.0668848531868698	-0.231065671449958	0.484610916508255	0.533711451240728	0.484610916508255	0.533711451240728	1	1	FALSE	8.26793836317784	7.84395244801031	7.62863509216215	7.58397030677478	7.60784071554447	7.06134418828839	6.54851523093818	6.96813684380229	7.02157966433823	6.20708657517558	6.64466387286746	6.74642026577657	8.1177573697382	8.21026221781925	8.15417508061164	7.56558194461841	7.75401226890453	7.73391693620685	7.52635838610099	7.82971639355546	7.86155841957203	7.79536435393552	7.763537725093	7.77105362393389	7.54223483023928	7.77325132037794	7.83112986534104	6.91635721109679	6.90818843720417	6.95595207182295	7.98082505201421	8.17199238421768	7.9483847540901	7.52669484554198	7.62677494767165	7.57944417144001
Ablim1 (actin-binding LIM protein 1)	-0.0142978994291002	-0.011838838160888	0.43205536508526	0.687455004633795	0.43205536508526	0.687455004633795	1	1	FALSE	5.83444323872742	6.06927037604476	6.08783195422924	5.99364945625399	5.96573350090285	5.95482676995951	5.94933882521742	5.87112162762157	5.90127239576166	5.9850107963522	6.01002562764216	5.99738500093415	5.90259459245924	5.94676126681652	5.92478163078898	5.95743408446078	5.89008427096271	5.88472977943977	5.85548645969071	5.86297451519529	5.89477654286077	5.9092546774579	5.91133206157122	5.89507233408899	5.82603995889619	5.94366351200716	5.94713311201284	5.88978015565393	5.86867935825711	5.78636373469728	5.96151683531318	5.85306248247047	5.98219502445954	5.95201199966334	5.83887363145687	5.80670040836134
Abr (active BCR-related gene)	0.0818227096004695	-0.00144335354750997	0.0289117859675224	0.755642596607873	0.0289117859675224	0.755642596607873	1	1	TRUE	5.26403342673596	5.20917649758291	5.38214499391452	5.34427460026248	5.3327115135246	5.30552188831915	5.3117719246126	5.2656169216352	5.34504857640258	5.36597592587974	5.29896251034285	5.35434283998717	5.42816919665722	5.39257158951479	5.33228544494861	5.37697447315199	5.43851243328276	5.50891031562908	5.42130073468708	5.35917676037603	5.4289764843232	5.45663532822965	5.332478802586	5.2205776065909	5.264821639078	5.43628512422709	5.40492014780752	5.33974669509656	5.37365169105804	5.29050550157287	5.35057857318879	5.35097453045587	5.39473705925586	5.32993084897003	5.50128308361234	5.38077446276752
Abracl (ABRA C-terminal like)	0.0736664311559399	0.000122628076610848	0.0160878271828831	0.761546494442688	0.0160878271828831	0.761546494442688	1	1	TRUE	8.84805639145225	8.87723504577549	8.77799496916398	8.78260513970332	8.70899073244832	8.74153102985294	8.8886397607322	8.79297570204249	8.79470827489907	8.97838728209981	8.98451245166488	8.84376091738136	8.8860013506243	8.8481471794618	8.86785940799345	8.79609153842532	8.8719976164544	8.79897718236819	8.82919629316491	8.80439565237751	8.79299521726083	8.8457095747916	8.85151481866355	8.84959901115145	8.80168896120568	8.8428562980426	8.77108004256526	8.86441831937906	8.81692924126437	8.85818930027776	8.86217859748125	8.82082356263308	8.80932118570244	8.73620572498187	8.81359843827059	8.80847515192247
Abraxas2 (BRISC complex subunit)	-0.106929540924623	-0.0303844252771593	0.282729905670157	0.71800094683506	0.282729905670157	0.71800094683506	1	1	FALSE	4.54138473828436	4.79176719583219	4.17425459836973	4.63341958504658	4.80764858365853	4.84205863178925	4.52182968243578	4.80502411826483	4.70918033372087	4.30923440644266	4.54968765090327	4.44328837481714	4.3362691036844	4.71618978428167	4.55978546169799	4.71615136371451	4.73055844541981	4.50303700811904	5.0858027872392	4.90348181136261	4.78975011449376	4.75973641769893	4.85406049715568	4.49307085804826	4.71312940188075	4.37729730642785	4.47877123707266	5.02706113696904	4.54645001050178	4.63094125676642	4.76996211166456	4.79164739640314	4.65100001162499	4.99075069099209	4.086979032976	NA
Acaa1a (acetyl-Coenzyme A acyltransferase 1A)	-0.0649058423120159	-0.105865368673752	0.250862952520593	0.24676975780781	0.250862952520593	0.24676975780781	1	1	FALSE	5.78404063381703	5.83514341355656	5.76114695525975	5.84184987088565	5.69796837458676	5.84974161234676	5.75323814704637	5.64754476970897	5.74176628086707	5.65904543365642	5.87864687870525	5.76133580936031	5.28361068542478	5.62962473242502	5.67727143818211	5.69475485670471	5.79536175619109	5.94863588661709	5.80411552907285	5.90674631889047	5.95707185205442	5.66924791643047	5.66503739767363	5.71601139442371	5.83186457702934	5.88466140989615	5.78124953987849	5.78979705540617	5.67344900931056	5.62004676504945	5.68127215041471	5.57710550726573	5.87030059837888	5.62730916402756	5.67119145164942	5.75274591578329
Acaa2 (acetyl-Coenzyme A acyltransferase 2 (mitochondrial 3-oxoacyl-Coenzyme A thiolase))	-0.113748431877159	0.0308749371690528	1.23054039230368e-06	0.241444601876231	1.23054039230368e-06	0.241444601876231	1	1	TRUE	8.40033298675493	8.42253577337285	8.45108332461233	8.45837380103589	8.45554093707273	8.44755026962825	8.46617845107788	8.51618065649909	8.45017612222665	8.34371427360824	8.31779245837509	8.40368100617572	8.31392150328714	8.29630597150902	8.32666317580263	8.34544516701212	8.33808563049842	8.35860724911781	8.45358342413191	8.4385132649681	8.47655585687932	8.44453041642655	8.44967691764402	8.38151266941165	8.45443502190748	8.45027924214132	8.45838610569858	8.5248159283575	8.52131776157491	8.50025631927369	8.46781338100821	8.47579016504908	8.47826403158172	8.42537118139079	8.45315126200747	8.43856732348705
Acaca (acetyl-Coenzyme A carboxylase alpha)	0.0864903061108711	-0.0633032453223337	0.149842138017209	0.465562717134903	0.149842138017209	0.465562717134903	1	1	FALSE	5.71915879286166	5.53519760120684	5.4877210769044	5.75824187301769	5.77601184219907	5.76857869575269	5.36182098595348	5.7723634053116	5.67991636081821	5.67532196627291	5.85843114524125	5.82521576230566	5.69352598640246	5.63267827818644	5.80491057590401	5.70170152434213	5.79368523577578	5.65195291459285	5.65868849313527	5.56316728453012	5.63344283557101	5.84355177457259	5.75727932349081	5.42861141846713	5.62311184740204	5.58076657809053	5.74595796172451	5.62601561141793	5.65849713665648	5.67917604587835	5.45822449609964	5.651838140348	5.71252975170307	5.51789925628774	5.44901324446571	5.51165462622609
Acad8 (acyl-Coenzyme A dehydrogenase family, member 8)	-0.00800084193838094	0.065146733987477	0.51297388968754	0.368269961429526	0.51297388968754	0.368269961429526	1	1	FALSE	5.31220409377196	5.3535420786147	5.40653326890203	5.52464983965507	5.31984911680476	5.34797386126688	5.26562067192938	5.26272253960643	5.48078212440398	5.36214372004282	5.32793521628553	5.31326399421676	5.47972207011429	5.23848117147476	5.28783056028658	5.32811479265993	5.46746208852818	5.3969164039009	5.47713653934613	5.34757707947572	5.12953443617191	5.2724301030975	5.28211727546087	5.35464609608538	5.06154724877091	5.17038578876409	5.09694069794514	5.41696468902197	5.28516914929952	5.1981208590826	5.32187038593154	5.22855321018342	5.37763394805538	5.30841912707276	5.32738198056614	5.31452252179161
Acad9 (acyl-Coenzyme A dehydrogenase family, member 9)	-0.0843453134454973	0.027692318255615	0.0101332092254186	0.505688609122648	0.0101332092254186	0.505688609122648	1	1	TRUE	7.66073042772715	7.59439925632925	7.57430590569015	7.60012848666867	7.58830237810242	7.58542829579233	7.65217813250869	7.55985886448316	7.43519518710159	7.48757477859634	7.45623119034067	7.49006464940106	7.42987535820279	7.59598097896562	7.49962269047559	7.50067460086918	7.55749433580563	7.47390053073706	7.48837039801109	7.53256632326751	7.599198754543	7.61425340920315	7.55571647562151	7.44909085385865	7.56977208146331	7.55715732373765	7.50986999346582	7.63791449459186	7.61162979060843	7.53165437700573	7.58307524364999	7.54077124608924	7.46830635031772	7.57670352153546	7.56864779493061	7.60652365874319
Acadl (acyl-Coenzyme A dehydrogenase, long-chain)	-0.179511729988597	-0.0299775917841052	1.64282119532041e-06	0.47222986715549	1.64282119532041e-06	0.47222986715549	1	1	TRUE	8.25757641795478	8.23091388514904	8.2730169397773	8.39265229525991	8.37533489284522	8.33291376254237	8.36353906463326	8.37759230592604	8.3709445410132	8.18762425413535	8.18311924346796	8.19300288956367	8.02568220153513	8.04981044002162	8.06520607698987	8.24517237407372	8.18462743586396	8.22463361955248	8.17713545607583	8.20524098607967	8.18412157336296	8.18511825048882	8.21731312588203	8.22184325543503	8.24153514179572	8.19780643083766	8.19573145218259	8.19845486402346	8.15879143362173	8.20668229123609	8.19881334210727	8.19684798457436	8.18304974924806	8.16703170271218	8.14467863413712	8.10169734442309
Acadm (acyl-Coenzyme A dehydrogenase, medium chain)	-0.0695722006673781	0.00555948152676066	0.000536671906133761	0.696602149231896	0.000536671906133761	0.696602149231896	1	1	TRUE	8.06807422148706	8.07413075625607	8.12092212024918	8.04592343960255	8.08451078465348	8.08277708918668	8.05723363504243	8.0800340234023	8.06749351945206	7.98432161126349	8.00352353390005	7.99920517171365	7.94140566728498	7.99597626291711	8.04504974083799	8.02959644137818	7.99055216525452	8.06531918877544	8.06900930561966	8.06918658080974	8.03756891680229	8.09056236445994	8.1318158136394	8.06443021432388	8.0650875694162	8.0570386337976	8.08017796424159	8.07709342267636	8.07639875827052	8.13043671156134	8.0618085930697	8.05805126991844	8.09451056123034	8.05808374915122	8.11902929238479	8.03950033858847
Acads (acyl-Coenzyme A dehydrogenase, short chain)	-0.11572197253486	0.0450191305164593	9.47597205253374e-05	0.20995912967844	9.47597205253374e-05	0.20995912967844	1	1	TRUE	7.53776974253864	7.61986048186689	7.54810519834616	7.59731514113487	7.67512433294737	7.66407033900683	7.63811004895118	7.60311444977154	7.64114137036725	7.57400308410065	7.53627830373116	7.58971106252083	7.47006499997527	7.43037727865626	7.42663376902669	7.5104239721605	7.47027654480301	7.47534433714261	7.52622534560588	7.56640420132916	7.50656544785105	7.53124888244806	7.46647214108343	7.53383585230432	7.5058671174454	7.57587955414895	7.45582036508492	7.58182573986863	7.59495902626639	7.58761252032618	7.59433206933912	7.56206684747444	7.54863698509368	7.51553427361562	7.5272815056819	7.56124211428335
Acadsb (acyl-Coenzyme A dehydrogenase, short/branched chain)	-0.0644335238840095	-0.0206891258919744	0.0586815913222318	0.600740103930588	0.0586815913222318	0.600740103930588	1	1	FALSE	5.52601871722008	5.66521367380581	5.67151417625328	5.66853330664469	5.66999900937349	5.57446486158354	5.67028233908256	5.73409719151489	5.56660512615445	5.51857919967622	5.57520945027557	5.61600768571085	5.50393383671473	5.58158625353509	5.57899002141886	5.5949814125469	5.60963382648275	5.58790500031572	5.52455268456947	5.65209063163495	5.61840605959873	5.51333282374013	5.54417623950576	5.60486304630581	5.60562174337332	5.53135962496667	5.5075631562704	5.58645551839704	5.58998814168542	5.53898815966662	5.59902017739168	5.46262823451781	5.65323776269784	5.54795872988786	5.53741721856408	5.40006993412913
Acadvl (acyl-Coenzyme A dehydrogenase, very long chain)	-0.102545191545306	0.0179495550484507	3.41789839015709e-06	0.47222986715549	3.41789839015709e-06	0.47222986715549	1	1	TRUE	7.57304120405865	7.51331703060452	7.51730719275742	7.56729445090204	7.57320787487871	7.51750404935101	7.5605391917242	7.52154547886577	7.5092999647965	7.41074812818595	7.44537909590363	7.4535258099944	7.37816477987163	7.46141396176972	7.38754348679336	7.48841056917254	7.44696747525928	7.45799640708054	7.50721586072151	7.53759116186337	7.51758278446792	7.49547931776546	7.49071452107811	7.46856702632044	7.51851940269391	7.49443161180655	7.52516841177565	7.51746468018113	7.51914872038058	7.57573587862959	7.55237707109487	7.5335944941443	7.52046153707211	7.52524672973023	7.5036906032059	7.46909637949026
Acap2 (ArfGAP with coiled-coil, ankyrin repeat and PH domains 2)	0.0305527763105571	0.140518057306248	0.461547090696262	0.287457110172157	0.461547090696262	0.287457110172157	1	1	FALSE	5.28684049750889	4.94778770083688	5.31030739782329	4.78501689650987	4.78156429940562	4.97413003819066	5.12253192081899	4.81764883698397	5.10094401807783	4.72328004311657	5.23210045258596	4.97086285517237	4.96462966672059	5.26312081466777	5.00255401324708	4.94009155920533	4.96416756068177	5.34093962755357	4.87150362907984	4.84681922693415	5.06196624070328	4.81556005916024	4.62417109705828	4.83164926925929	4.95654459495027	5.07226018289016	5.15199678164044	5.12634930419519	4.75497833565835	5.09117512235038	4.9061209529971	5.16936785328961	5.15208198867283	4.99544381530843	5.09686903375282	5.20474719120748
Acat1 (acetyl-Coenzyme A acetyltransferase 1)	-0.128299583683589	0.0253737606632362	3.74117795787833e-07	0.351869652103414	3.74117795787833e-07	0.351869652103414	1	1	TRUE	7.33672077240418	7.31263794853097	7.28698276847555	7.31943729701049	7.35484881897096	7.29973919876243	7.32391944245456	7.24648409657392	7.34902020403286	7.20092802247937	7.20066324391429	7.23366760603134	7.15153414134792	7.20191805977999	7.16794996318738	7.18164922381533	7.14378114394432	7.19300288956367	7.22448410023199	7.15674042118313	7.22814527566778	7.16360942589785	7.17631279822102	7.21475623489012	7.16967451180875	7.19983917747341	7.19693156676829	7.23166280344048	7.23074100262691	7.26498673377776	7.20077112252915	7.22583403553784	7.1617466298772	7.27595685676648	7.21770571904374	7.14945245451191
Acat2 (acetyl-Coenzyme A acetyltransferase 2)	-0.00214351716301279	0.0233254082366454	0.541898039694533	0.630223223573549	0.541898039694533	0.630223223573549	1	1	FALSE	5.75454014487746	5.63995853825499	5.79706746708745	5.93713249252654	6.0575304196821	5.92741531717926	5.99918600023354	5.98313726680712	5.94265524920949	5.93515561826719	5.821391338071	5.85587760511417	5.91212049221577	5.8353177724842	5.90638075328329	5.94516522008896	5.91562128359441	5.89230115827185	5.89080902337543	5.86902498077557	5.82338507457668	5.89467954892727	6.03970868979663	5.92894349682924	5.81457862085052	5.8244980225579	5.83687091096283	5.97251115706556	5.94466170125089	5.92695299052922	5.90784486315853	5.92630548421369	5.80510152838775	5.85975094150178	5.89427452879493	5.89502384787952
Acbd3 (acyl-Coenzyme A binding domain containing 3)	-0.0374441649160432	0.0190287525270101	0.221948879116836	0.620831173986053	0.221948879116836	0.620831173986053	1	1	FALSE	6.45864611969565	6.44137557885032	6.33685999353596	6.28841209005962	6.35606103604054	6.38245456749757	6.33775211773925	6.27517470634437	6.36477376524892	6.35004456586269	6.29653266049338	6.26392454451636	6.2990907660257	6.2871712097148	6.30805137267297	6.36925009806617	6.37249770275334	6.3579495706624	6.34474152088039	6.47568479997685	6.35001096276539	6.24710532268844	6.26390952563426	6.26401465452573	6.25893531655424	6.30176687496525	6.25214123686755	6.27596058027806	6.31937587521343	6.18160152241577	6.33067850011088	6.37975437191105	6.38673853405301	6.31009468160242	6.4051142261587	6.34025069585787
Acin1 (apoptotic chromatin condensation inducer 1)	-0.0876201495189783	0.0144667256268841	0.019209671817454	0.664224650612917	0.019209671817454	0.664224650612917	1	1	TRUE	6.99663730970563	7.01063439845463	6.99880477320233	6.9882415863982	6.97419659158038	7.02337734626165	6.96286131085097	7.06467810470001	7.03721747123216	6.79785603342086	6.94438996227009	6.97501104813776	6.88294867271663	6.99625314843625	7.06860632643015	6.82809839273307	6.9487877129869	6.82611624958344	7.05568373093646	6.95137797708643	6.98273124265597	6.94038995150417	6.96026842942804	6.98488551445802	6.97333575047661	6.94618109046351	6.95660267235653	7.03139519627553	6.91258999085263	6.90936509875401	6.89988858270114	6.98853700176823	7.01240106443625	6.96866679319521	7.0123004896486	7.14651267237609
Acly (ATP citrate lyase)	0.0598276287325421	0.00879785753366047	0.0048512225056247	0.651260776792707	0.0048512225056247	0.651260776792707	1	1	TRUE	6.78379711954896	6.74336685639487	6.69005386167014	6.78519741963645	6.69880188482114	6.7330424461321	6.73691600067178	6.75878285851386	6.74195229748864	6.86872380007681	6.80473766468934	6.77819543225074	6.83373766481582	6.77370628050685	6.72456842211311	6.83077504297991	6.82402951752287	6.77188557851537	6.84415964923601	6.86178171433275	6.85433233650017	6.82915188566365	6.80422138851221	6.80665916920899	6.81355034154203	6.83700972810815	6.83313044330302	6.87258254483322	6.8573092393429	6.81201039899213	6.82743798089255	6.83190256918284	6.79616942931406	6.81945104768382	6.86076420262883	6.88554996133958
Aco1 (aconitase 1)	0.0779253080469187	-0.0257750195618889	0.00128553767608853	0.392631392741967	0.00128553767608853	0.392631392741967	1	1	TRUE	7.66123654022343	7.72144101907033	7.65643916501647	7.72878445178888	7.70411805892104	7.69502640448192	7.74081965089482	7.74291569539011	7.79052444431085	7.79939819822926	7.76301313164836	7.78443200342421	7.79047883033747	7.82701871652215	7.77656462918302	7.80667850020843	7.81258165279468	7.78246754017256	7.83596827379302	7.80889340553382	7.80587282236988	7.72430920101082	7.75518803232618	7.78486382659774	7.77543250475895	7.76928247267635	7.71832737371273	7.7656076748756	7.72663370466382	7.6738673161454	7.79444835911575	7.704062710883	7.73661163962248	7.81592120388324	7.76669453572044	7.76231559181277
Aco2 (aconitase 2, mitochondrial)	-0.106923501088568	0.0396439076195634	1.44402120178423e-08	0.0385529806515692	1.44402120178423e-08	0.0385529806515692	1	1	TRUE	8.91880660144025	8.94296014716684	8.93539491936571	8.93958802912508	8.94590027618714	8.97843590627607	8.92462250656328	8.93297945820151	8.92784313369223	8.81783427459766	8.86492897228979	8.86701303692789	8.80615969525994	8.81754971400146	8.78067099016036	8.83533040637032	8.85658737530124	8.83814500331236	8.81850229182282	8.83440468132544	8.83845389581606	8.81673408900858	8.83881628739304	8.80100340795887	8.82730141572799	8.82373344065122	8.83188040721489	8.85406112069902	8.86827623311777	8.90586832452412	8.8521580592969	8.8452485361254	8.86503417528173	8.85298198745284	8.86660820955542	8.87738843944177
Acot13 (acyl-CoA thioesterase 13)	-0.114684248920371	-0.0555161891770993	0.0155277584041405	0.363798598023693	0.0155277584041405	0.363798598023693	1	1	TRUE	6.37359601447726	6.27679440478926	6.3359548159371	6.29410054977166	6.35438515861852	6.33622267912254	6.40745132966693	6.43370227072548	6.34869806089183	6.19112240047566	6.11310869949844	6.1337011965989	6.30090710762574	6.26146499736247	6.34806418472904	6.33243941702087	6.28751292760056	6.16042611280556	6.40989154931522	6.30686919029198	6.24075508548411	6.52330475705957	6.35534581020429	6.43479333588683	6.43486004093163	6.37358383493878	6.35420882279795	6.41794362959015	6.37405354264878	6.43635509205874	6.33829782575504	6.34722271778136	6.18359965479081	6.30369491439984	6.38739700848238	6.14540233880938
Acot2 (acyl-CoA thioesterase 2)	-0.198390434027968	0.110973299986279	0.150889844503726	0.555509055098495	0.150889844503726	0.555509055098495	1	1	FALSE	3.85017933498683	3.94269277858942	3.5883608508779	3.97441917888782	4.18716597085972	4.04901208830073	3.87121282425751	4.20177498747737	3.81805293246882	3.65245207633565	4.0721401091103	3.90003596277044	3.88382606317468	4.01792190799726	3.24214973501811	4.01050237071875	3.35718600628401	3.56114280904521	3.80342337841609	3.50641152678171	3.30187586418389	4.22512836978552	3.38580374278965	3.98904815469394	3.94703957507374	3.88165483166814	3.58406053442676	3.72475939733651	4.14658191258207	3.89377961932987	3.65401156085392	3.45194958266086	3.70169320835401	4.35297033824593	3.91125055784609	3.78620950048669
Acot7 (acyl-CoA thioesterase 7)	0.0323075219038349	0.0346123375540761	0.232918197230141	0.409534482745627	0.232918197230141	0.409534482745627	1	1	FALSE	8.11840644997537	8.07210580048042	8.10425802240413	8.25200779205627	8.24353580220091	8.1940082313967	8.28054808618682	8.19166627751976	8.19341693869574	8.27665949935067	8.26820979716573	8.25175222498563	8.22953505115135	8.1143149637124	8.13853804052746	8.23002524067695	8.25165282556382	8.1800334549166	8.18894483963259	8.212452611229	8.22638329042834	8.19045189599362	8.23451090068765	8.25995506307568	8.26930905046361	8.28901368049563	8.26788687855641	8.36271972618692	8.19438259146759	8.22894371864828	8.28163798201632	8.28427351594658	8.29168643105474	8.30647643312119	8.26265865507222	8.23764019503538
Acot9 (acyl-CoA thioesterase 9)	-0.151033576116121	0.037843669092427	2.29196260360037e-06	0.295290489489556	2.29196260360037e-06	0.295290489489556	1	1	TRUE	7.59423501594025	7.6385517593802	7.66694827583376	7.69368906003926	7.73266265747083	7.69172956316626	7.66865101474806	7.64960827430926	7.57217723763883	7.5178898103729	7.56791045587868	7.45779946668913	7.50450122214253	7.52505875949614	7.43994720891334	7.51464305167844	7.48245303630532	7.53874766200515	7.55322224867685	7.52507442461776	7.45246365164355	7.62725662692733	7.55756326039494	7.55977475681311	7.54025205270463	7.50053917058122	7.57785930630439	7.57091066776774	7.57176022663758	7.58149436457784	7.59448136951269	7.67396622232862	7.61251468960933	7.5713886061883	7.53706305488959	7.52101931898394
Acox1 (acyl-Coenzyme A oxidase 1, palmitoyl)	-0.282683082596656	-0.0236306193151133	0.0224138852018669	0.72389584830794	0.0224138852018669	0.72389584830794	1	1	TRUE	4.66895871225172	5.14515163152908	4.6465025492545	4.7250976342611	4.73904878375803	4.76342219810571	4.67319457421627	4.89805836635482	4.62646249999058	4.61747481190842	4.46072946023294	4.07516463710468	4.55598176105852	4.51518258275575	4.89971702300228	4.16424725814984	4.30882682434788	4.74442484779157	4.86550316351786	4.13199273728207	4.68939981016729	4.54152722943703	4.64092165094943	4.84087609274196	4.80344404443874	4.63334983122496	4.81419662756885	4.46307310289175	4.61297757049397	4.95875453362546	4.32805373920054	4.6744832499898	4.68727349256494	4.42174170090952	4.91344954386401	4.68872867995218
Acox3 (acyl-Coenzyme A oxidase 3, pristanoyl)	-0.447280326595012	0.0575051367844338	0.148173739959086	0.742071397892719	0.148173739959086	0.742071397892719	1	1	FALSE	NA	2.39369076418745	NA	2.55372666054748	2.28767323004564	NA	NA	2.39197663170267	2.37023125128941	1.0417476269199	1.46932858207993	NA	2.63892182307429	NA	2.48298506162409	NA	2.05202977896337	2.02806341309553	NA	NA	NA	1.01404815193487	NA	NA	NA	2.21628722650347	NA	1.74689746618302	1.6937255748577	NA	NA	NA	NA	1.21307971671098	NA	2.03698854626271
Acp1 (acid phosphatase 1, soluble)	0.154893960572707	-0.0149899404884011	0.000567170831484834	0.680829970644589	0.000567170831484834	0.680829970644589	1	1	TRUE	7.55784658244956	7.76169084133844	7.47558753307966	7.7232377145422	7.68344382021596	7.70238050161552	7.73179419348666	7.75333042171426	7.85542291968939	7.79086976046271	7.83611980478883	7.75005708283947	7.88891368381431	7.86162665219351	7.88172579064223	7.86370310150869	7.80872611863977	7.95703817839649	7.85210498718789	7.87084553779845	7.90162719155897	7.76097270877619	7.88229455974453	7.85849703941133	7.81256240073185	7.91787924607522	7.80053109216784	7.78269031378891	7.79690918309234	7.79245845254515	7.95260148388409	7.85244836040255	7.83275080003194	7.84313591111135	7.81254956588057	7.85686122831977
Acp2 (acid phosphatase 2, lysosomal)	0.066987609880289	-0.059929248216476	0.281301915940344	0.544939702908315	0.281301915940344	0.544939702908315	1	1	FALSE	5.09620702555632	4.99872355206066	4.65066117758354	4.76691313440974	4.66077463054216	5.04346699925565	4.7739488672569	5.10335076100394	4.87857331597805	5.11514563690055	4.9670486854416	4.88730105071093	4.90528831468261	4.67008118071771	5.04781754802137	4.96984580808421	5.04105457134242	4.97192515666816	4.92930339042725	4.94267401402149	4.95574056346203	4.94668875753061	4.89569039046369	5.11080587367575	5.05964513743456	4.84387835065156	4.91072306948378	4.82927622322273	4.84751091700362	5.10646139207727	4.78479709873263	4.86220339905322	4.69096456760672	5.14374849741452	4.79899402536182	4.9918301927299
Acp3 (acid phosphatase, prostate)	0.00113095206654346	-0.307909631381094	0.550066129273617	0.0718109981501307	0.550066129273617	0.0718109981501307	1	1	FALSE	4.08454054773129	4.18547014606694	4.11169907219742	3.8976760730598	4.11892446606631	NA	4.02229678629346	4.15387017484855	4.41062603317134	4.1247168823174	4.11548276623635	3.85999935566188	4.22636209499601	4.33731147733096	NA	4.18691251629844	4.01909695863049	NA	3.89355636930543	3.4794245978847	4.19338539627684	4.10943578487848	4.25878271630074	4.3309312153854	3.75577421989219	4.32509853776749	4.45737102848955	3.63546419816788	3.6015420186244	3.67201793526453	NA	NA	3.95923228945666	3.75389330309407	4.02918782254571	3.81844157576416
Acp6 (acid phosphatase 6, lysophosphatidic)	0.341400405258998	-0.0421458687940511	0.0428769978729757	0.713531135762719	0.0428769978729757	0.713531135762719	1	1	TRUE	4.53598449497434	3.18330547147169	3.7453018807994	3.78208350253694	3.7839175726038	3.56401226543737	4.26079348340636	4.07860129599306	3.62727997698585	4.27604249510154	4.56345713518978	3.97050397924068	4.07864398900422	4.37020613762278	4.22926489515243	3.75004904096397	4.29813040373053	4.09758551553387	4.02841002264451	3.79310514805888	3.68565987743181	4.30764709879177	4.23994788405846	3.87032526071789	3.86188590672816	4.10937727651527	3.19424625683597	4.0617070847916	4.10238098637312	3.88113599105683	3.66672251207187	4.11256669813579	3.91428705545945	3.52089992465898	3.79717903389536	3.65441262619327
Acsf2 (acyl-CoA synthetase family member 2)	-0.0427057398991166	0.0158548108193387	0.186309766025579	0.649537714625211	0.186309766025579	0.649537714625211	1	1	FALSE	6.58619878130641	6.59932672123893	6.51489391139947	6.46285232139675	6.45511676054959	6.55044821279607	6.43032040311112	6.49826363468408	6.50170663996903	6.35196218222634	6.55950252018957	6.55021577589646	6.505981412827	6.58156064572541	6.4229729995545	6.33224247306522	6.43016147426066	6.48017624361424	6.43394925068379	6.4896039457613	6.4959285585001	6.45392906064805	6.39639927882537	6.46555660995833	6.49740798531083	6.51899770916961	6.38060998076219	6.46339521971892	6.40863035053245	6.56153387935881	6.5149002217734	6.41445692314256	6.51623739824105	6.45487502279271	6.45609973898665	6.48494692244708
Acsl1 (acyl-CoA synthetase long-chain family member 1)	-0.297908367795701	0.146713695594376	0.017589575417273	0.365254572221041	0.017589575417273	0.365254572221041	1	1	TRUE	5.04915588957926	5.04959591959743	4.92727544936266	4.85863254815118	4.62016409643972	5.04584919578002	4.62699975133766	5.10633575533896	4.68472337742	4.37141249482092	4.82370351122038	4.6430076355913	4.48777573400395	4.45262178987027	4.75059578640766	4.46617681929973	4.59136825140521	4.70089465022616	4.72827972255319	4.57314423920162	3.72735415368084	4.68534590924173	4.70117752345097	4.74707583841678	4.67399165425122	4.55476687540059	4.81248282281318	4.70091129136304	4.85360648607281	4.3870040284897	4.70007899928913	4.67573126348594	4.6255919617697	4.75828718500542	4.88699391019975	4.93583687368403
Acsl3 (acyl-CoA synthetase long-chain family member 3)	-0.0523420183449656	0.0182252055889831	0.181702273833465	0.65451407182738	0.181702273833465	0.65451407182738	1	1	FALSE	5.34170472156514	5.26108695652643	5.52738004118399	5.44364974604229	5.37726953866315	5.48555563347727	5.48922178722254	5.49974067012751	5.62513603421992	5.33446816448771	5.40952671281098	5.39759078522546	5.37607849278352	5.44396462880659	5.38259809025116	5.35060685945496	5.48447974775523	5.40035348234796	5.33122868160678	5.27664554289562	5.43886835080585	5.43998875125895	5.38085063755321	5.33277952963282	5.41579922147275	5.47135006337852	5.35048663899336	5.43297944456808	5.37862259552723	5.48245464977752	5.53203949129827	5.36183501937176	5.35687976325992	5.44330495345985	5.33210996836671	5.28179838226936
Acsl4 (acyl-CoA synthetase long-chain family member 4)	0.0347053730506776	0.0558145325874696	0.225682289804377	0.215531485110516	0.225682289804377	0.215531485110516	1	1	FALSE	5.97025317319588	5.95776605095566	5.96552342181598	6.00528544794202	6.09400587911804	6.0670642949611	6.1275424894238	6.05101312358672	6.14113029028916	6.14808401403387	6.02117321099108	6.12106722097326	6.06650686557031	6.1050180045509	6.03687912399389	6.05934013408492	6.12602709885902	6.00783685568721	6.05633641099745	6.05058658497133	6.05620850029634	6.00837259399077	5.99577393336548	6.01743202096081	6.0640442827985	5.98066056786492	6.02915247710041	5.93941936307588	6.13829023377991	6.09012724361057	6.18369095455405	6.09439865950994	6.14063552417487	6.03587679904321	6.04878328399479	6.08967610389003
Acsl5 (acyl-CoA synthetase long-chain family member 5)	-0.0970136395945238	0.079395987051541	0.120972473036725	0.365055208130322	0.120972473036725	0.365055208130322	1	1	FALSE	4.18964272832092	4.26147063901278	4.18601714847107	4.29867297702498	4.36614733152048	4.31865668434714	4.0490556659594	4.40820913958499	4.19420527512194	4.20013550317635	4.01026066152363	4.00597479527682	4.29798372726552	4.14010785930808	4.36185957752528	4.21823094822478	4.19757449609297	3.96682726461955	4.32656610971611	4.24718319455533	4.30552553630175	4.28669636456141	4.26116972020376	4.33320903098785	4.28880887265292	4.09789728471786	4.05079769382346	4.13952679567847	4.26844936542731	4.38746594130484	4.50201865457524	4.22715574776975	4.36102436569644	4.28630454583036	4.23352764809435	4.50694462660757
Acta1 (actin alpha 1, skeletal muscle)	-0.438743262569523	-0.100477929914928	0.00110939218593583	0.537642964300041	0.00110939218593583	0.537642964300041	1	1	TRUE	6.89508445538674	7.03539297207242	6.98195537317213	7.00370341966063	7.05571626351254	7.00189229569359	7.13934670028966	7.15658875278909	7.01293734492135	6.76268101188334	6.79135827420065	6.83449633247973	6.22678209187267	6.16237118627715	5.98967265131551	6.90828452718961	6.81726509726679	6.84101704188701	6.92752909794265	6.70077260935687	6.78561593708862	6.73833550385093	6.85561602278684	6.8652012466204	7.02517279095628	6.96918503365132	7.00734128877928	7.00628680189779	6.89657459890625	6.90737141382356	6.94095367400235	7.00996294547313	6.85441961350001	6.51838563731297	6.37217031026639	6.4643431666164
Actbl2 (actin, beta-like 2)	-0.0851797462412381	0.00284968106730826	0.287402403235717	0.758165121491512	0.287402403235717	0.758165121491512	1	1	FALSE	8.60291038293235	8.08056173628372	8.18812394361509	8.58239040872946	8.5572798826895	8.60410098403504	8.52255406976903	8.54457425366189	8.56768233655419	8.48240059747652	8.51129803439289	8.40710202539771	8.49984190173228	8.3945227163352	7.64017261886897	8.65380525525642	8.46798043906496	8.42643669357419	8.37103169475102	8.44503968401973	8.41954731844619	8.39857269572596	8.3894678639936	8.33880322403895	8.46726317504414	8.53193113957267	8.25420663707879	8.36360476681338	8.38296547802489	8.42246849604394	8.51278391087054	8.52230689287139	8.3911705397279	8.41351792462201	8.36916981774069	8.26352273556211
Actl6a (actin-like 6A)	0.0122194419982487	0.0321797683925092	0.471004979483877	0.555942761829545	0.471004979483877	0.555942761829545	1	1	FALSE	9.77533043826743	9.78864166963956	9.65036786395262	9.77929583983431	9.69573984414741	9.65164192697654	9.62120939116174	9.64352252796539	9.45597443826563	9.73388643966038	9.70331876557533	9.78787481498926	9.68880629534757	9.67321189136103	9.53000049155692	9.69144518016178	9.63371273220558	9.72944230733703	9.67481371158289	9.69288222306944	9.59006863444011	9.52564021310555	9.52927632004522	9.61219581981581	9.70458843153222	9.68815587509444	9.67644196504666	9.72852258601912	9.64190362401148	9.73525814644372	9.64711300175424	9.69513083232666	9.55338162440816	9.68509040925501	9.63533359222236	9.66194729282418
Actn1 (actinin, alpha 1)	-0.0230764944287301	-0.031789998337669	0.160754780966287	0.191795633037983	0.160754780966287	0.191795633037983	1	1	FALSE	9.21536554518701	9.17681392748533	9.18874954828648	9.17965037667399	9.18194732183434	9.17585140595541	9.17449630451561	9.15259413919332	9.18610680933346	9.19344158073066	9.18957255931405	9.19065436391402	9.09179502348447	9.09419647543239	9.12158013868859	9.16765146720504	9.17520520878375	9.19979011105339	9.20466161550821	9.20991144605193	9.22189882571382	9.17081138541901	9.17873704619088	9.16335532110714	9.17383950842578	9.18720853893817	9.19084446036468	9.1531593220194	9.17223997110497	9.16130071252502	9.16519342650968	9.18981467737329	9.17705570372847	9.12342823808317	9.12659091098238	9.14637520035422
Actn2 (actinin alpha 2)	-0.293692927795919	0.0177835079233477	0.0279719379723886	0.73991583052228	0.0279719379723886	0.73991583052228	1	1	TRUE	4.2027233117316	4.14798229501809	4.2412834337726	4.08380904851734	3.97553847887585	3.8760159067397	4.16081533734775	4.0516157208439	3.98417006030548	3.49344239114641	3.15211850443194	3.82195506470135	4.17847563269144	4.26470155833791	3.85320723740286	3.74148855924981	3.66781266698167	3.90751562804565	3.55765515472542	3.50486188061239	3.67609812091222	3.90592847817313	3.66074611275202	3.61236429506618	3.40236746161726	3.41412199919639	3.74409649583872	3.71349787054248	3.85052941750243	3.7544279038772	3.93550689393169	3.55425730068007	3.46008724011683	3.73579292798531	2.99870459980297	3.63548741576486
Actn3 (actinin alpha 3)	-0.00611250694285125	-0.0149294440638573	0.457663749675805	0.539797393798679	0.457663749675805	0.539797393798679	1	1	FALSE	7.21089533980286	7.17655216525658	7.18743125840523	7.240228452073	7.24741488598326	7.20544138924331	7.25868851055569	7.22696122765242	7.19742312873756	7.21415395433857	7.17047592559369	7.23178758536721	7.22151945558897	7.18626283566979	7.24761426275166	7.21879085286864	7.22913604849678	7.17628287454892	7.14691991999447	7.06002576038078	7.06218648663183	7.07316684606402	7.0389848141803	7.02427534791448	7.07743528847755	7.08186153842013	7.05784013708045	7.09692594384361	7.07616356530298	7.03522799396638	7.04821438460804	7.00525400405298	7.0543492632888	7.03004910008222	7.06184098782528	7.08030589959901
Actn4 (actinin alpha 4)	-0.0298639685711769	0.00560952509566231	0.0422865544429527	0.672251437398157	0.0422865544429527	0.672251437398157	1	1	TRUE	8.33148130053343	8.36227261810263	8.36574939432902	8.29951942370595	8.33227828305693	8.32198670318293	8.32568322755323	8.33964961465722	8.34907772202513	8.33477383934336	8.31056279765838	8.33413023796373	8.30068659536764	8.26411414445668	8.28399120218728	8.29427151929173	8.30321451623487	8.3331777175022	8.31441103953604	8.34378088484548	8.36263645184852	8.33926657304639	8.33724724319874	8.31615479532118	8.33216189733383	8.34512577372391	8.32846849274011	8.33726508630012	8.37107526964563	8.33415259004611	8.36239098372807	8.34039313765576	8.35820282994918	8.32938824554685	8.30804773107158	8.32882300351188
Actr10 (ARP10 actin-related protein 10)	0.0944851572221884	-0.0174846131402638	0.0481278833521385	0.679097233144176	0.0481278833521385	0.679097233144176	1	1	TRUE	5.28993772186352	5.2413825967212	5.25771594778161	5.57824134257617	5.51042713714187	5.42763634034606	5.49233711946183	5.24469681780449	5.19200868654766	5.39297678981075	5.48701034611158	5.44233644126971	5.4455578759081	5.50623378305538	5.44293354619345	5.44896040163891	5.47861593949952	5.44012500175671	5.50577662717946	5.39015175556065	5.40376194481531	5.48922499906064	5.54279663792756	5.50651943193263	5.42689202290517	5.55062059213807	5.39448670359993	5.49654863259063	5.4231747515708	5.4422468542123	5.40836201261339	5.52722050414117	5.34258318949978	5.49530501946185	5.40912953006103	5.50829870270609
Actr1a (ARP1 actin-related protein 1A, centractin alpha)	0.0148077646474529	0.0487416878243544	0.437524500225225	0.342618514175073	0.437524500225225	0.342618514175073	1	1	FALSE	6.0976697841196	6.03168190695273	6.00724260355173	6.04296164289564	6.15889845076218	6.08425352103393	5.9567397257664	5.95222871553633	6.06615594047516	6.15085005471376	6.04986379294027	6.04788514877966	6.12524193844089	5.95376110931269	6.00733007488883	6.12440672003439	5.99671638903493	6.07504694477533	6.01736520529273	5.98529093286032	5.95863622983218	5.91249897754559	6.08920787078528	6.06003440973534	6.05381078706305	5.9381540328958	6.04805740735949	6.08816704399362	6.15230106936517	6.11295237384735	5.93631521030324	6.12341375239329	6.05548852007277	5.98995642407731	5.95765463015929	6.08548201957694
Actr1b (ARP1 actin-related protein 1B, centractin beta)	-0.0936601966069415	0.0569713032897195	0.120856974141803	0.500426259506449	0.120856974141803	0.500426259506449	1	1	FALSE	5.17124686613433	5.22944564569193	5.23445916725448	5.15692644597367	5.21216464270885	5.10574930585185	5.1323629723653	5.12345927835744	5.24527127008698	5.2226770679004	5.13531733277313	5.17277551372263	5.04355448887301	4.80451310725568	4.97445130205516	5.15270668652288	5.07071990762745	5.19142841823201	5.31173923428376	4.97127683188687	5.17506545241209	4.92252137169254	5.21549222999098	5.20282124359798	5.41544432699823	5.06801723700132	5.17915670251279	5.24857278531972	5.3437524644271	5.23146312990623	5.1544778966369	5.24121477850752	5.23837798711602	5.09402488708305	5.0873058335409	5.33508659744659
Actr2 (ARP2 actin-related protein 2)	-0.00255287036283905	-0.0680776323549187	0.536554287785026	0.181767958322623	0.536554287785026	0.181767958322623	1	1	FALSE	6.98744593652802	7.11844278983545	7.10576187512634	7.27582652780642	7.21802553079693	7.26613999351721	7.26382316402786	7.23124038451071	7.21395961664174	7.1509759347665	7.19939751960629	7.21484364181759	7.10907842893646	7.16378048114441	7.08868225171709	7.24352628181789	7.27825429786564	7.20915114785323	7.28212469074298	7.26493983379561	7.23660741713268	7.27847733611617	7.27390746783648	7.29962015809609	7.27497910246474	7.31468746347305	7.31671597212844	7.23608118115929	7.2530910829432	7.20919014725287	7.30916709055314	7.18226522517818	7.2805016893719	7.16354904861529	7.12030009465441	7.17521519086369
Actr3 (ARP3 actin-related protein 3)	0.166968843983614	0.0196332211913969	0.00959800027792531	0.692196910325105	0.00959800027792531	0.692196910325105	1	1	TRUE	7.26984667785609	7.39405104978471	7.42347732670428	7.74504232381566	7.76077981598879	7.78320780205503	7.80059580210205	7.81521675980434	7.82091927078037	7.81206175690182	7.83222546209915	7.8323077565796	7.80724542765399	7.75788332505184	7.8008546128181	7.80509894811724	7.82376209590744	7.84441703961467	7.79906787308966	7.81936162932009	7.85598347019283	7.75035192065656	7.80308493017555	7.76568722904873	7.84534577422633	7.76131852092839	7.80855881234582	7.86278611328787	7.82011512493909	7.8521174749186	7.79424689217096	7.83064829955634	7.81810918995253	7.80573742433814	7.83149726795541	7.77020136358761
Acy1 (aminoacylase 1)	0.0442675470852284	-0.0389965532839489	0.289408062133208	0.55726632916875	0.289408062133208	0.55726632916875	1	1	FALSE	5.14516793901838	5.16401388852506	5.14360157888764	5.10648233046998	5.11614014992072	5.02186611183651	5.16282633769265	5.05411044782962	5.14821013565403	5.18116219788242	5.00733904600816	5.28896386504766	5.10307794659757	5.15178577113702	5.30528839824387	5.09014206740453	5.19674079561546	5.13632675566496	5.29340359341114	5.04735516114006	5.20128490631162	5.24928604419569	4.94380414383475	5.30676531596471	5.1511119540897	5.24633207391404	5.14538399585146	5.23226549629544	5.21577953514097	5.03926563329638	5.02169735895345	5.08434069814302	5.08431518343684	5.2408561923653	5.28341066557227	5.03182744595395
Acyp1 (acylphosphatase 1, erythrocyte (common) type)	0.0794573502194487	-0.0902171770456729	0.0704981280546185	0.138217634342589	0.0704981280546185	0.138217634342589	1	1	FALSE	5.84034741077033	5.7853857675145	6.00752294166188	5.9761023871205	5.91948787244717	5.99909126682744	5.85752821633021	5.8874521593431	5.90441906677616	6.04359823169215	5.89907409676076	6.10312202011094	6.08766225884068	5.97317500323156	6.09551095691472	5.87239046819157	5.97777676622933	5.84014343879462	5.86264479570954	6.05773834918684	5.97296370818122	5.99506838380887	5.99095259200678	6.00631373455734	5.95615890165909	5.96059511119859	6.12550646125799	5.81775882354817	5.90682567287091	5.91701635982713	5.98327638362947	5.90838541478677	5.81000344161242	5.88979962095393	5.87297892987171	6.00994279705469
Adam10 (a disintegrin and metallopeptidase domain 10)	0.125872824450889	0.087009961204229	0.278786751082687	0.561951653290976	0.278786751082687	0.561951653290976	1	1	FALSE	NA	NA	NA	3.69985142254063	4.63005011280831	4.22956485173996	NA	4.21316839201261	3.76837490676251	4.49361531357724	4.10380813401732	4.41520430124989	4.05339810877741	4.08309420267528	4.12825215227739	4.2943193135983	4.26174893304089	4.27323239539952	3.90639999588794	4.27128373038931	3.98677497639475	4.00182925914209	4.3559606439544	3.98877556233775	4.37830352723093	4.08334103472762	3.84715508889374	4.00273851980693	3.87159726561385	4.21107451157977	4.21736256941938	4.28273632027634	4.34012782851015	3.93470520017256	4.43925078111141	4.30332047330619
Adam9 (a disintegrin and metallopeptidase domain 9 (meltrin gamma))	0.0854236180183512	0.31899157206599	0.410417600259671	0.182024736310085	0.410417600259671	0.182024736310085	1	1	FALSE	NA	NA	3.97323471144197	4.42759276477312	4.50728088588399	4.10466374544651	3.83554011271974	4.13648672128273	4.07398299849082	4.28558716790947	4.30328393726409	3.92335838936919	4.29780036071128	4.10449601848856	4.47851887002659	3.80369201362272	4.44297002792735	4.49039684261018	NA	3.40551591944382	4.11502491711981	3.87697853512785	3.57181027432255	4.17222346663431	4.41571135097297	4.5101517577843	4.28182434132729	4.64637005846915	4.57718709971601	4.52773971684612	3.72273923629671	4.62103205227948	4.47522758852956	4.15708414385702	3.97587776715966	4.56056211851471
Adar (adenosine deaminase, RNA-specific)	-0.137499037071132	0.0507617685396582	0.232505166958664	0.679097233144176	0.232505166958664	0.679097233144176	1	1	FALSE	5.30353601712277	5.32978019608798	5.09406712610872	5.00518886810263	4.83548958385682	4.49025562972311	4.9368781718885	4.6736299136369	4.61598121081478	4.68970730720773	4.96445870473702	4.75208488466365	5.08832819869359	4.78280168769857	4.48469241154567	4.65199882173425	4.91786612165763	4.71537724576391	4.57484628428685	4.75005976345468	5.0748436354077	5.05545598236064	4.87333582942104	4.60207674842383	4.91364580448122	4.8808471215614	4.46941715442679	NA	4.91870107400776	4.5180755686803	4.98891186495402	5.20656117930907	4.3842156242818	5.04002883406183	4.9784061599158	4.76633013095037
Adck1 (aarF domain containing kinase 1)	-0.0544889927238073	-0.00278004473200008	0.326378955281077	0.756662095026074	0.326378955281077	0.756662095026074	1	1	FALSE	5.10359415185012	4.96778189928271	5.05755424645809	5.09310376885297	5.10750793962955	4.88873350915203	5.18584672793565	5.03681540037499	5.25096536211816	5.09428674910928	5.16767103437941	5.02042219267603	4.93453065483622	4.98467137112227	4.95169036126603	4.89371653043361	5.07039362162025	5.08411955569691	4.94007746040451	5.17134295451979	5.28925535325331	5.17103464827548	5.11836803255651	5.29232899582014	5.00406537177692	4.86550316351786	5.12767041956638	5.0883027544114	5.17737169653144	5.11015023132063	4.77409123613656	5.05466617549102	5.36959560152171	5.15299866027887	4.92299700948982	5.30445263192145
Adck5 (aarF domain containing kinase 5)	-0.470707210065027	-0.03921806052152	0.266206567226289	0.750556201434969	0.266206567226289	0.750556201434969	1	1	FALSE	NA	2.3357347737691	NA	NA	2.9316206586772	NA	NA	NA	NA	NA	NA	NA	NA	NA	NA	NA	NA	2.16297050615812	NA	NA	NA	NA	NA	NA	2.96272668834469	2.38943189694886	NA	NA	NA	NA	NA	NA	NA	NA	2.63686123212525	NA
Adcy7 (adenylate cyclase 7)	0.194594594949015	0.201678801038921	0.227875279167763	0.417109310751181	0.227875279167763	0.417109310751181	1	1	FALSE	3.53225461161388	4.02796790399432	3.03977886448201	3.42958918539096	3.15471443376759	3.38882324678002	3.56686385175578	3.61585177099536	3.8275751682276	3.52505405992648	3.47182475925381	3.43341351757166	3.51514472750792	3.6110425080329	3.81378119121704	3.87191262818049	3.93396913607283	4.15862786378554	3.40284494256922	3.54161395629222	3.65338108996857	3.26384719560268	3.6637089477978	3.90733295426286	4.08486365020238	3.70305639010798	2.3811227564379	3.78815321403912	3.86253073985041	4.27524548978467	3.71457523885163	3.64163850657487	3.33811059626622	3.4154477073574	3.68639967507287	3.69477992479472
Add1 (adducin 1 (alpha))	0.113075474206308	0.0867117203073532	0.169964881199798	0.49650373927281	0.169964881199798	0.49650373927281	1	1	FALSE	4.63522039083811	4.59982360055854	4.82249562721659	4.46147617308093	4.50088489094183	4.9490913178012	4.73781653323798	4.81926454024971	4.87330629625746	4.8166560207142	4.74437102472368	4.70466727310899	4.55866560622958	5.11068896565806	4.70706089826347	4.87084307247275	5.07568236932293	4.82842340754546	4.5101517577843	5.02033773421158	4.65079901798183	4.80751464016718	4.69887409970395	4.87484121966904	4.68426892784718	NA	4.580223889632	4.73637757612023	5.05446648550355	4.90638075328329	4.8141658586079	4.92491224203744	4.6405920090672	4.68128058495065	4.76252953988563	NA
Adgre5 (adhesion G protein-coupled receptor E5)	-0.0483945050748482	0.0815842585885498	0.294005996780492	0.306211948137641	0.294005996780492	0.306211948137641	1	1	FALSE	5.56788612486921	5.47865153000324	5.62546338140752	5.38524119640887	5.41079560679014	5.36756676681806	5.45303023341068	5.48312892318722	5.59542011353299	5.47359860879422	5.59089239740556	5.53723082746793	5.41005611977306	5.29817807037101	5.43963311006902	5.5377216055763	5.28569072902037	5.35863186227682	5.40255506226687	5.34041628311961	5.15804613190633	5.40068478737106	5.41133810846881	5.63587625497972	5.45176170406159	5.28748337681842	5.47641085226653	5.4384957994752	5.27299362013955	5.50895150303534	5.41867234013877	5.55014649937809	5.57838325913404	5.51490495453573	5.50715083262808	5.50913208009109
Adgrl2 (adhesion G protein-coupled receptor L2)	0.0144952278873566	0.0630464377514686	0.503283580622483	0.544939702908315	0.503283580622483	0.544939702908315	0.629730960717204	1	FALSE	4.93333657591232	4.66557468832867	5.09693226704846	4.99930102529296	4.9555964411021	4.58544932814995	5.10137693986754	4.83614632107683	4.7819891158647	4.63773195327154	4.93877037321044	4.78340950669309	4.93126701685585	4.79791049084064	4.95147589582372	5.09354750013101	4.98471237975358	4.96733463704988	4.72808376928604	4.71886024935838	4.94780172449039	4.78980748651263	4.98518161776791	4.85766754801889	4.99168056214312	4.88029370151051	4.84665377364281	4.63581822592926	4.91313834425686	4.82909351944025	4.8149605130157	5.06772045121848	5.13045318623078	4.888558182475	4.91854366281549	5.11516228711208
Adh5 (alcohol dehydrogenase 5 (class III), chi polypeptide)	0.169297828848392	-0.0556133574806058	0.00027399200850148	0.329639240566438	0.00027399200850148	0.329639240566438	1	1	TRUE	6.86251338273351	6.92489561944433	6.97272711286919	7.21020376178031	7.22368318462205	7.17791779219584	7.20672135743089	7.16497730032712	7.2177347957692	7.3135179642729	7.25146347438383	7.23678916314245	7.27843087265741	7.25972443557391	7.25491522762198	7.31374468547791	7.29709051244309	7.27937843123448	7.32525147951884	7.2746530370529	7.30970371103028	7.30045323656446	7.26388887441607	7.27336668911861	7.33929775465424	7.33839767154803	7.30227334903893	7.24359292317969	7.23296768053165	7.30786563928161	7.24448752337488	7.24651259903934	7.2530910829432	7.21912010706459	7.25356388069302	7.22556414950893
Adh7 (alcohol dehydrogenase 7 (class IV), mu or sigma polypeptide)	0.110557342336244	-0.0482502772518026	0.309748882826315	0.687455004633795	0.309748882826315	0.687455004633795	1	1	FALSE	5.60960723436014	5.49031340030211	5.33682251224517	6.31139412451815	6.37233749869139	6.45959227345783	6.43623847712075	6.34229516786284	6.44411375981601	6.42487843057729	6.28394954466044	6.13010717865883	6.18268038093305	6.08047646242963	6.31398406439846	6.06504231850177	6.03881146884928	6.27780068039184	6.47763523755382	6.53193191911055	6.28503039953832	6.33347919340606	6.39783204816285	6.53373619963558	6.57718709971601	6.51340389071095	6.41596480902226	6.18841081579792	6.30796397170267	6.26307761089771	6.47031559584105	6.43380740925454	6.45792748100157	6.32288536606151	6.77668305598518	6.41087699504801
Adipoq (adiponectin, C1Q and collagen domain containing)	-0.0891690018454309	0.0621670796483891	0.176928653567689	0.518073409079332	0.176928653567689	0.518073409079332	1	1	FALSE	5.39310725381953	5.23746811671925	5.31114704787652	5.50462357014243	5.55664092981582	5.12242838410689	5.4756815578526	5.57807223227921	5.51067398429887	5.26917905480957	5.3333700610363	5.30868123140381	5.39272612847644	5.22156392196204	5.40840277601862	5.42515378738297	5.11086849907418	5.4173766001383	5.36918377985733	5.15699518819596	5.08427691053149	5.35762237826952	5.4484054350692	5.30069483087111	5.40357790933296	5.31795521831244	5.2515221759076	5.40768925008678	5.48494692244708	5.25982233909848	5.13955135239879	5.42814909244475	5.29244679899941	5.4660005763952	5.56857635794312	5.20255485336949
Adk (adenosine kinase)	0.089538751455503	-0.0395975353749301	0.0282000295865065	0.459913129084869	0.0282000295865065	0.459913129084869	1	0.912300819688211	TRUE	6.90097545874598	6.71968999273924	6.77532714567974	7.06999210270155	7.00517539133194	7.01865642679074	7.01312722979982	7.05065405610756	7.00001127101098	7.00116045182777	7.007498274094	7.05320910615391	7.00171218395292	7.12522747095051	7.03469993721226	7.05031666886743	7.04905348710772	7.03658025784056	7.03900675514224	7.0977793259229	7.10579329783346	7.09187963096565	7.06062028277325	7.12555812020966	7.03770068682202	7.11770543070149	7.02316662293954	7.05479422300314	7.10828398756503	6.97235950920354	7.06018792715026	7.07757414832263	7.00762160771587	7.02140199390248	7.04280846964943	6.99780046842348
Ado (2-aminoethanethiol (cysteamine) dioxygenase)	-0.0745068199034157	0.0435826497230539	0.19465177343242	0.574138378429177	0.19465177343242	0.574138378429177	1	1	FALSE	5.28771237954945	5.31427960630021	5.24492510437718	4.9990032945229	5.45543901456305	5.27962358033781	5.24829573334111	5.36075755751194	5.20673698361261	5.2199545266928	5.10278828715211	5.04796582940937	5.16681585176195	5.36809083562983	5.03491558373532	5.22497793737397	5.12636169527117	5.43434132795901	5.23672985906638	5.17030566240977	5.25576885312205	5.05081945586625	5.18860269155732	5.24594814539204	5.36049772317469	5.18088780066944	5.0667135054469	5.27268016762593	5.32267810132385	5.24095919963643	5.36452690964675	5.01023380244647	5.27291153201594	5.30361272833808	5.14974711950468	5.21116798367419
Adpgk (ADP-dependent glucokinase)	0.0927489084331999	-0.00565945388500349	0.168464680738309	0.750556201434969	0.168464680738309	0.750556201434969	1	1	FALSE	5.24933155938769	5.41841261053936	5.35098160013383	5.72282118975617	5.79321442007713	5.57440733671099	5.73946740127456	5.78383901740436	5.66217416115083	5.52405427013737	5.73009374762938	5.73573336719328	5.7772040184563	5.37290683891155	5.83212037155332	5.63818681489871	5.77494778927301	5.7441422542808	5.68489165575527	5.68967097006335	5.58152298635604	5.68271373979509	5.68027090186429	5.66841133390006	5.63281493985202	5.46313851314294	5.68378907572308	5.64802819645907	5.65724841240687	5.55494180834896	5.67108952361643	5.60174108009584	5.56593222236532	5.65841144642367	5.75407776274794	5.60481857902301
Adprh (ADP-ribosylarginine hydrolase)	0.117462452358622	-0.108507338389016	0.00071108391414866	0.00822677735774079	0.00071108391414866	0.00822677735774079	1	1	TRUE	6.40440077469232	6.33842976337118	6.37915653023864	6.53723859424441	6.42663712326948	6.47429974983363	6.44574490905084	6.45797999640804	6.44492045699331	6.66977797356664	6.49046423479752	6.58581584286485	6.51709298226831	6.48571340553257	6.49336072612657	6.54993864986127	6.58108003840007	6.59272611591164	6.53596583842982	6.53843728319057	6.44151501827254	6.50778988405336	6.49404912955433	6.52145439626257	6.60390818075405	6.56696732900612	6.52395707493484	6.46726480559402	6.38834799066018	6.39037018844814	6.52849474398655	6.3575045004627	6.46765934448836	6.39049400972784	6.35337446216854	6.41396804342073
Adprs (ADP-ribosylserine hydrolase)	-0.189413708686797	0.0571102562338235	0.126956982936216	0.651260776792707	0.126956982936216	0.651260776792707	1	1	FALSE	5.00336386649893	5.22530192615592	4.98535469617264	4.68445970189135	4.96414445149395	4.78236662550846	4.80034600573336	4.80643748856649	5.19485532853859	4.56567028354784	4.84429023350845	5.01931050141372	5.04885083951753	4.54083322684412	5.17554456076144	4.49071131255439	4.45990369613312	4.59679205809789	4.84924870276441	4.69748471790976	4.37153098417756	4.65120097726998	4.96062291048707	4.33478992569974	4.80313402301134	4.60133995799806	4.55458885167764	4.67229521066768	4.39798089240335	4.62020516017205	4.64575352827345	4.80929610134395	4.26756576027143	4.79026116666195	5.19078076850005	4.94379476880606
Adrm1 (adhesion regulating molecule 1 26S proteasome ubiquitin receptor)	0.0330598272474024	-0.0378508331718811	0.373561470851641	0.574708411018463	0.373561470851641	0.574708411018463	1	1	FALSE	5.455869670293	5.54637592229055	5.52222213675667	5.47357588092957	5.44221367240886	5.59276497867905	5.50284612157571	5.72798578267084	5.49448921540967	5.67532478941	5.59521719360418	5.52616899534465	5.52102560262208	5.50098683873229	5.67132451352195	5.53008323087464	5.57601414244483	5.45973651968594	5.66944919100477	5.43168981150269	5.62573221818715	5.63168345647639	5.41583639584236	5.57742882803575	5.55074062987127	5.54898831922341	5.76297062458508	5.60300314416484	5.63120907480985	5.58255901364331	5.53171830997632	5.43743083668608	5.79519289276849	5.46115198997535	5.40073942831322	5.43085728584449
Adsl (adenylosuccinate lyase)	0.121823661409826	-0.0810164520734119	0.000831740731429223	0.07280963891402	0.000831740731429223	0.07280963891402	1	1	TRUE	6.3610103243905	6.45779946668913	6.39432034739379	6.61976072980219	6.6253873967157	6.57749227500888	6.5784376064594	6.49165270810227	6.57921032466565	6.70861490355847	6.65931094012225	6.64495222156645	6.62691362939717	6.62812762006292	6.6016519514895	6.60633562111104	6.66048087030121	6.64509637430694	6.6829524605838	6.64744403541017	6.58300903205205	6.65788291082446	6.6499746511581	6.68495896159385	6.62299329180242	6.67308996010478	6.68970451207527	6.53765172648257	6.55953005207064	6.51633826693901	6.54503395858578	6.64776060523888	6.64053850744724	6.53876473090282	6.57149327632504	6.60575062295221
Adss1 (adenylosuccinate synthetase like 1)	-0.189262823016217	0.0328322217054725	2.71855251595922e-08	0.352749627230579	2.71855251595922e-08	0.352749627230579	1	1	TRUE	6.89909101954362	6.81387095611581	6.93284071921698	6.919542693922	6.973553878808	6.88746434483348	6.87830845909795	6.8746863255335	6.97848166870967	6.70836659590706	6.7786816859641	6.74773648317059	6.68943894979436	6.72067520654308	6.70177082237904	6.6633019186047	6.6889076785384	6.75559531773373	6.73884888480678	6.72758015616773	6.80370492751673	6.79268619530013	6.68896361104237	6.70210340662939	6.68936905685823	6.72026478255235	6.74599022030326	6.74468586118874	6.72516854485091	6.81746977115128	6.70949742925068	6.81879944409415	6.7108615236276	6.77345574050451	6.84409686412827	6.76096605773007
Adss2 (adenylosuccinate synthetase, non muscle)	0.0218932610948291	-0.0240422290574753	0.329473547590311	0.540760088713922	0.329473547590311	0.540760088713922	1	1	FALSE	5.96957877193122	5.85392580547699	6.01201213639261	6.06885779864894	5.98258751009554	5.99660793627928	6.02537657677286	6.06001278625172	6.01366324047183	6.09039828320244	6.01732956900443	5.97308313962078	6.00748033377972	6.04594964239243	5.97032220673141	6.08132045161655	5.96587892235269	6.02789936347399	6.1231798918436	6.09654650082709	6.12138846350904	6.05978788280749	6.04059439481352	6.04710645785294	6.0755754150834	5.98753916392088	6.04358073472365	5.97865326490861	6.02304461115742	6.05153089385338	6.12561597603958	5.97694554590233	6.07091521459945	6.11960103257586	5.98808703733582	6.04452526749189
Aebp1 (AE binding protein 1)	-0.292914264516139	-0.139548547917308	0.0727317633941317	0.533568420872829	0.0727317633941317	0.533568420872829	1	1	FALSE	4.50224148084403	4.57037792123797	4.78790255939143	4.81031456149726	NA	5.01552879081651	4.25377753444115	3.97146078341475	4.4249019386979	4.44002198427418	4.54219613019606	4.12259818041545	NA	4.23076405482688	4.16221003631431	4.38090257260116	3.97698677472628	4.13751172085756	4.97574939719279	4.37366213017773	4.12106514820852	3.94205464632039	NA	3.62228614682781	4.21816118709516	4.28039218697239	4.1830020941339	NA	3.99138125440426	NA	4.30580275599311	3.87574075204134	4.23094077612394	4.06444314878803	4.07310041964487	3.98357737739591
Afap1 (actin filament associated protein 1)	-0.079332803838416	0.00692367431677384	0.189106328847143	0.747250764345948	0.189106328847143	0.747250764345948	1	1	FALSE	6.18702340814798	6.21679241163711	5.93493160590225	6.08175930134605	5.96775654276085	5.85912723347395	5.87425843626912	6.03466692724675	6.07074781024228	5.83276345641731	5.90038381666693	5.99498921409235	6.01364314366518	6.01552879081651	5.6529051885818	6.1617728263842	5.88274819110123	6.05833381475506	6.03841642699407	5.9805828882752	5.88303423565515	5.91951885875413	5.98258294692259	6.00930461821982	5.90750601421266	6.04320887396809	5.97320485764565	5.88828540973059	6.12590315456626	5.97109745656175	5.90791454562829	6.1744943071101	5.89701044746551	6.09865957147611	5.99161934515711	5.7446885518026
Afdn (afadin, adherens junction formation factor)	0.0491245900463104	0.155659887745417	0.425738294609955	0.304019074452985	0.425738294609955	0.304019074452985	1	1	FALSE	NA	4.59669069813961	4.68764862356812	4.36597242759338	4.59480529775746	4.89466742422706	4.77883409933519	4.50365403514555	4.76808372968907	4.75853237813348	4.15826430885055	4.77230269576607	4.78920757534734	4.970025339089	4.62077406589451	4.85566086884007	4.68311813767419	4.67338681820894	4.08853173679768	4.62082097594152	4.43948351515197	4.81784322615523	4.57702995458599	4.61112515521083	4.78109213435897	4.71423452566203	4.67286656944677	4.99425838558385	4.53560509780631	4.41004254766206	4.72448656784934	4.96770352313862	4.78845603031361	4.91796156924407	4.69738463076402	4.68806843065787
Afg3l2 (AFG3-like AAA ATPase 2)	-0.0535590651292473	0.0154849655659456	0.159892252583382	0.677059176727616	0.159892252583382	0.677059176727616	1	1	FALSE	5.6570568648103	5.73246187163876	5.80499831396748	5.644542749226	5.6620658956304	5.539686151615	5.65577255331344	5.45555080015929	5.56527728612846	5.55842989750494	5.52858382050672	5.57706017613269	5.66039529781665	5.57127634281901	5.62606527254028	5.56907786203424	5.57382590399807	5.5706663269733	5.68212940933081	5.60477411036958	5.56863715560346	5.64378116768201	5.66118237328598	5.51625473555042	5.5156746106092	5.55135605110065	5.52252033065658	5.66525916092444	5.52177944057469	5.66514828356007	5.58490238717541	5.64451390876483	5.57202257852989	5.665867413305	5.4610308119302	5.62515064951767
Agap3 (ArfGAP with GTPase domain, ankyrin repeat and PH domain 3)	0.0742417391261186	-0.040354646558582	0.377511905720113	0.692514325410212	0.377511905720113	0.692514325410212	1	1	FALSE	3.70169320835401	3.81202580655701	3.36328323563915	3.37991202220012	3.83761027384534	3.94643143710372	3.59354500205602	3.32227430015421	3.91217080294995	3.83894168519037	3.38532058741235	3.97814985817382	3.60031733501462	3.91182577982052	3.90429140456056	3.28595847400699	3.41389190537239	4.21842471144296	3.71316790300937	3.78834117645008	3.54378043500129	3.82613150723679	4.05777949834903	3.88211477955599	3.83936505852849	4.10628130935437	3.7052812600461	3.95224036600524	3.67763226698784	3.6707723681197	3.93790930570214	3.8005168555928	4.08618081914341	3.73865976570827	3.71180323599885	3.523336125246
Agfg1 (ArfGAP with FG repeats 1)	-0.0151014029734247	-0.0782683529197037	0.461145169914235	0.23266492941549	0.461145169914235	0.23266492941549	1	1	FALSE	4.98226805312814	5.19474109793985	5.07689681315226	4.90740025782128	5.09822162168261	5.15820370745339	5.04722863324625	5.17879031894144	4.9340824011499	5.01745429216254	5.07196855780139	4.97612072189997	5.06231170951898	5.16548187938498	4.91198392566407	5.02630432435191	5.15925780872901	5.05103705824147	5.15028752093	4.86526559486377	5.11037994885704	5.12638234682796	5.05354147356293	5.13635957057105	5.15606082245121	5.10125926524772	5.24931638781657	5.05438399678984	5.01746320054696	5.04264433740849	5.09518178934269	5.01801096049819	4.98642913949102	5.0019958497635	5.05019693184614	4.97813154916408
Agk (acylglycerol kinase)	-0.0773597232701943	0.0256917980342287	0.290052292045301	0.704932726326369	0.290052292045301	0.704932726326369	1	1	FALSE	4.70707746842637	4.72346026701565	4.71523445524002	4.48841860327061	4.67757589343544	4.51621060380767	4.48987043339981	4.42520415184465	4.47463721476905	4.43978933708969	4.66358941267252	4.28058520256447	4.56190651960738	4.39890440989996	4.57863686247174	4.55966311542285	4.33419639912305	4.70418032292583	4.28529863703838	4.63308822435281	4.45129025178961	4.46678371344672	4.39895911831286	4.24840580145588	4.56752719480762	4.53616482913413	4.19977440944654	4.53252268769021	4.52262703770905	4.03307054443171	4.36620329629909	4.27059621674671	4.60863185123227	4.70104441354824	4.23584957650756	4.74797273792777
Ago2 (argonaute RISC catalytic subunit 2)	-0.0690174068453072	-0.0222668091509614	0.222099586954804	0.686806604457752	0.222099586954804	0.686806604457752	1	1	FALSE	4.58662064676684	4.74027458497107	4.78163773341512	4.69007621716417	4.89314860618374	4.53979159658962	4.75572081858552	4.74870810165755	4.58982339832573	4.81296022449665	4.73010190151228	4.61307189742526	4.58268846475798	4.45272720572556	4.57686674729332	4.74195768891712	4.73421644580542	4.46005446611801	4.76969240999509	4.67154814306506	4.7767093717322	4.64211236068037	4.72659147437281	4.48871422696592	4.51328860252475	4.60138750422094	4.60260534194804	4.73429774989748	4.38723155626915	4.59608238879742	4.81804270359972	4.61903732099173	4.63656662158724	4.69772378687749	4.51122765441532	4.59203837071098
Agpat1 (1-acylglycerol-3-phosphate O-acyltransferase 1 (lysophosphatidic acid acyltransferase, alpha))	-0.0621106565027818	0.0138086843212331	0.250862952520593	0.718541374973132	0.250862952520593	0.718541374973132	1	1	FALSE	4.86526064510079	5.16704073762916	5.04047603997742	5.04241670979745	4.97705090611061	4.82895647641766	5.12295427361814	5.07357605105675	5.19100984858729	5.01302893957111	5.11166151891087	4.85881154935931	5.13558822288118	4.85404054362638	4.84732048470577	5.07365744972724	5.08204682465248	4.7735902463359	4.9904648052747	4.90883692043986	4.90383847387633	4.96042830421783	4.8816205743625	4.97114345236103	4.96076653161139	4.95643772641371	4.85286279665896	5.02590584240046	5.0699083493769	4.82213867468467	4.70005124794906	5.05961053036857	5.0687739794463	4.85516748556588	4.88585740937932	5.02326422493625
Agpat3 (1-acylglycerol-3-phosphate O-acyltransferase 3)	-0.12483805136226	0.0260784936944114	3.6302176279538e-05	0.463737289966718	3.6302176279538e-05	0.463737289966718	1	1	TRUE	6.61156340129795	6.74438986302585	6.67838182583426	6.8148451871103	6.69971819022363	6.75822321472672	6.67636615004951	6.70528679027247	6.74201968889646	6.66709734574402	6.61147782834666	6.55852479785641	6.60926444756766	6.6132030605634	6.57294422308392	6.52468744631885	6.59371678961122	6.55633591008468	6.63166308746278	6.53569995645246	6.54109816455142	6.63927847695342	6.60145436344586	6.56135974395203	6.63110282686167	6.64692586217005	6.59026516764534	6.57732005530401	6.63178820686109	6.6891453767057	6.584655895447	6.6582257667904	6.63838378053012	6.61137159279356	6.61848828603008	6.60417513228276
Agpat4 (1-acylglycerol-3-phosphate O-acyltransferase 4 (lysophosphatidic acid acyltransferase, delta))	-0.0168997127758111	0.182385634128356	0.450766975105845	0.00335192090512379	0.450766975105845	0.00335192090512379	1	1	TRUE	7.37305653634008	7.24922725161402	7.39203400841662	7.41203627911045	7.3679650764758	7.43283416789577	7.4733729376949	7.34370983274973	7.37141075225777	7.39041834243082	7.4795620247439	7.09872693656907	7.49234993905909	7.35603814021479	7.4230066268499	7.29267133466798	7.4061454677701	7.32463061526719	7.31191175821361	7.41145166893481	7.29111543141412	7.27094935570973	7.32863005275631	7.27055697374779	7.21914915529809	7.34617684337941	7.37625564931336	7.56427145640548	7.6154677959423	7.41779345598535	7.42023815945256	7.54987705906807	7.4791416190063	7.37281283491246	7.63374360545286	7.41432160969704
Agps (alkylglycerone phosphate synthase)	-0.0267032984936214	0.0406609497401459	0.382173886526577	0.518073409079332	0.382173886526577	0.518073409079332	1	1	FALSE	5.09500451415261	4.89068015107206	5.08414932684686	5.21530583929618	5.02348602310241	5.08030376743602	5.15058404621822	5.05118500911145	5.18130534093036	5.06112381372481	5.04294632630281	4.96228526046382	5.05174186458057	5.02593241128836	5.09612688930501	5.08175717132996	5.13830252272086	5.07145807200737	5.01706672418983	5.07414574532883	5.12277623800338	4.99097300739029	5.04830594678247	4.93258091672543	4.99389622810783	4.95123341823135	5.24784398657594	4.94991773333816	5.16820476467382	5.21266660465505	5.16982481080781	5.08555212720929	5.0389584845855	4.96173444300974	5.09665401981435	5.06125777090295
Agrn (agrin)	0.00201875347672692	-0.260117015019442	0.55004076734553	0.344746465259144	0.55004076734553	0.344746465259144	1	1	FALSE	NA	NA	4.29270814046021	4.50719841444756	4.47912706430605	5.02042219267603	NA	5.07806325577682	4.96899848853212	4.66828935084237	4.76266241091564	4.82055682242515	4.79503440296116	4.45769934501606	4.86517649653178	4.98619701823597	4.61296577919391	4.5693634894667	4.6324950730922	4.63386128094872	4.73068342629889	4.71442137834267	4.83433704536062	4.67051179536488	4.68473459658636	4.51816371679703	4.85132928725514	3.65540907727989	NA	3.23462547405793	4.77461313519511	4.55150986539724	4.87774915706665	4.98641093525204	4.53104453238822	4.88151290324874
Ahcy (S-adenosylhomocysteine hydrolase)	0.0716169266621777	-0.00839920649144283	0.00732698791479523	0.688210289052907	0.00732698791479523	0.688210289052907	1	1	TRUE	7.88495195808263	7.88113843885625	7.84037510844434	8.03813983331945	7.98021956643383	8.07247564738384	7.98249168043255	7.99178258468109	8.00257876549748	8.04180149782542	8.02858020220838	8.04107867178207	8.03790929807576	8.01647403390102	8.02465766042647	8.03712959646091	8.03255822667857	8.05851673573246	8.05292120975127	7.98679203856963	8.022883761677	8.0431640254591	8.02697153514297	8.0646457735881	8.02281165091563	7.97055459535639	8.0661914674509	8.01549868445772	8.02527247239783	8.02887852053426	8.01448362106413	8.0045631885962	8.04280299887556	8.03339546892662	7.99519617718455	8.02125206745114
Ahcyl1 (S-adenosylhomocysteine hydrolase-like 1)	0.0405943784779634	-0.0434810858752236	0.337628696100456	0.555509055098495	0.337628696100456	0.555509055098495	1	1	FALSE	6.710241640614	6.55618414257566	7.01443340708513	7.05368699597164	6.89389608389068	6.85023685437497	6.88736685802847	6.83613874504428	6.78298510833843	6.93726199043927	6.82981151358773	6.85244836040255	6.85955963344603	6.90405050168611	6.69167373779609	6.93566010820293	6.95437081939351	6.98568257727071	6.89853488133275	6.9684940049992	6.94959329328647	6.88567197237125	6.89489050240063	6.95720653882696	7.1258267169442	6.94806347433734	7.00897758213532	6.97686766602008	7.0135069245963	6.9174794943435	7.00030428639361	6.88311979351943	6.72970230704474	6.95901662316149	6.94951158824819	6.81642051042977
Ahdc1 (AT hook, DNA binding motif, containing 1)	-0.115210022918698	0.278488314816723	0.432233562173068	0.457747753828036	0.432233562173068	0.457747753828036	1	1	FALSE	NA	NA	NA	3.90515832198728	NA	NA	NA	NA	NA	NA	3.78994829906858	NA	NA	NA	NA	NA	NA	NA	NA	NA	NA	3.50210142263551	NA	3.83000173483992	NA	NA	NA	NA	NA	NA	NA	NA	NA	NA	3.94453989355444	NA
Ahsa1 (AHA1, activator of heat shock protein ATPase 1)	0.101147170767343	-0.0340955428519131	6.21107921380106e-06	0.191064949476668	6.21107921380106e-06	0.191064949476668	1	1	TRUE	7.76977834982375	7.76858134217361	7.78133348246727	7.76155123244448	7.82475512641954	7.74328606180987	7.756402871654	7.77016832010343	7.72690612844413	7.88647088958807	7.83740717605762	7.88478105447129	7.86672874255734	7.85534193327834	7.83637232108545	7.87988339697435	7.91191923173247	7.85418270650124	7.85844730824079	7.81558823682277	7.814114575548	7.91199111369961	7.83476177193603	7.83887615202277	7.87901953888606	7.88306479261772	7.91485150324641	7.82415047768541	7.81611326531369	7.85497432241887	7.87205919903182	7.8329722707475	7.79118242831038	7.85357779375962	7.80884836866282	7.78997698142285
Ahsa2 (AHA1, activator of heat shock protein ATPase 2)	0.153291969537304	0.0217802880653805	0.0209012797330447	0.687455004633795	0.0209012797330447	0.687455004633795	1	1	TRUE	5.3830683298384	5.36091554200072	5.42158687316271	5.36099277256589	5.41812921581918	5.37863299874024	5.43923748088931	5.52464043783595	5.17764676325094	5.61661647426703	5.69607451717238	5.34141296613021	5.47355964652132	5.60085846421914	5.60968700925754	5.58200495206069	5.42423012718623	5.50003398312453	5.57064204239754	5.42235748159174	5.51698586509539	5.54397216636858	5.39220749896897	5.75868693499576	5.40612845656202	5.73611776175452	5.29057553683368	5.52363408900575	5.40679514578356	5.44625622988956	5.52189562222329	5.56750285733355	5.61669292230564	5.45483390689887	5.70683442029445	5.58925114342194
Aida (axin interactor, dorsalization associated)	0.0414442198900975	0.00569671037681078	0.34703668353508	0.748967846148866	0.34703668353508	0.748967846148866	1	1	FALSE	4.7249394365384	4.77224990278024	4.6710442199568	4.80744251159757	4.68588970368152	4.80168637482453	4.94200771368796	4.91879169690378	4.90184678333493	5.00698913101082	4.64304805425276	4.79793642222282	4.72665686268569	5.11661012041811	4.77394359406561	4.8451487818439	4.7733053956161	4.91525796020082	4.91860090523625	4.84983917346495	4.81807338998944	4.91093408797295	4.88797847873393	4.93836107733212	4.94363538399653	4.73664275503183	4.95325592526599	4.83521164347262	4.98605135445627	4.75982162136153	4.65511135939941	5.0170845456906	4.96584891595219	4.91575033698668	4.94348067013455	4.93023112296144
Aif1l (allograft inflammatory factor 1-like)	-0.0591313157185585	-0.0390710813813424	0.252786093345	0.589842384281445	0.252786093345	0.589842384281445	1	1	FALSE	6.16968854037786	6.23792312364659	6.13346694282086	6.1851410519578	6.09688589623598	6.07927783158077	5.97816130118692	6.11388174134456	6.09432053429595	6.10566341287854	6.20973018055135	6.16578132692648	5.93672273164783	5.87423876014761	6.16343029925447	6.01190706312833	6.0394213765841	6.04966997086154	6.21158853317167	6.15285470838121	6.23328604491358	5.97981957810408	6.10036168051532	6.00033133096737	6.16896488908537	6.13635546874861	6.20609226307032	6.17920647571021	6.18247182479305	6.19974300572016	6.20422289921553	6.26567129994659	6.12271826817813	5.90690742695248	5.83182405096281	5.94524951304648
Aifm1 (apoptosis-inducing factor, mitochondrion-associated 1)	-0.0904127974258236	0.00985282281387691	0.000239070340414684	0.649537714625211	0.000239070340414684	0.649537714625211	1	1	TRUE	6.61104693568032	6.68865595543223	6.63569780820257	6.72454113787453	6.74398613127169	6.7266132708064	6.71476754141565	6.76871365703049	6.73514304094813	6.53307894246427	6.61906520756599	6.5942977281136	6.6422481316444	6.62227296692335	6.61346535107087	6.66398497917084	6.62860009981659	6.61843689505969	6.68630441938362	6.74742768283122	6.70086968816093	6.68812439570785	6.69909349967267	6.68962065558322	6.63452937956958	6.67017468034774	6.6335009602428	6.69044503281117	6.72520945322121	6.68184277615131	6.70080034682461	6.6933615003019	6.67088281410673	6.67390970533993	6.71057227803279	6.69129686003489
Aifm2 (apoptosis-inducing factor, mitochondrion-associated 2)	0.0748511485061333	0.158600788204042	0.32337925880023	0.250801529332546	0.32337925880023	0.250801529332546	1	1	FALSE	4.21066939584164	NA	4.43175666019445	4.13669998118603	3.96205847874522	4.12643603949217	4.43592856876393	4.43201734049971	4.33915876858089	4.23235376773903	4.38016145559557	4.446143721761	3.8147349781866	4.39551528498079	4.6326579232137	4.31367395228591	4.30106812433112	4.49141701592851	3.97090885845167	4.16599230967975	3.82912904698788	4.3822245554792	4.24274730165133	4.05582036282645	4.29929595140517	4.11196608960349	4.13849503579732	4.35075181786518	4.44226676292805	4.26396584563596	4.17635469031927	4.47352068319615	NA	4.09949720117019	4.27583397549274	4.25024156180903
Aig1 (androgen-induced 1)	0.0684263806444838	0.168092875012336	0.409771281218948	0.359687392133883	0.409771281218948	0.359687392133883	1	1	FALSE	NA	NA	5.29442960210933	5.23878685958712	5.58583386577666	NA	5.50628139512936	NA	5.39047509327564	5.40383691550406	5.46592876755734	5.68009645604734	5.68423525922052	5.54502314368193	5.05040592090945	NA	NA	NA	5.4233697517048	5.3876727200125	5.42437123355598	4.99861976283603	NA	NA	5.56887424200076	5.18128546080076	NA	5.16406619879236	5.58530209520717	NA	NA	NA	5.39949241664502	5.69380473358066	5.40800868151329	5.74207629524636
Aimp1 (aminoacyl tRNA synthetase complex-interacting multifunctional protein 1)	0.0341404170172073	0.00791566844980895	0.230388378420648	0.717694066184723	0.230388378420648	0.717694066184723	1	1	FALSE	6.17206341348916	6.14457667472868	6.20660806255143	6.27887871809473	6.3166906333656	6.38726085648114	6.24672539965051	6.25370190841353	6.28133289417064	6.36417843871516	6.25006339819311	6.30278878266229	6.25303244522297	6.16821880754176	6.22127389919642	6.37081815874068	6.30307931832755	6.36164906550034	6.34142186198503	6.2801898640654	6.30479393124331	6.28744459049827	6.29350659497205	6.33117492719152	6.25736709790893	6.25538365105136	6.30532853203996	6.30820795283745	6.31069820485259	6.27392051861071	6.34324790881269	6.29719875477222	6.25408755971418	6.3903787874915	6.23691732814073	6.31319505177203
Aimp2 (aminoacyl tRNA synthetase complex-interacting multifunctional protein 2)	0.020827294637928	-0.00790258010455346	0.413657035370759	0.728041211688118	0.413657035370759	0.728041211688118	1	1	FALSE	6.23826715125065	6.2257203040093	6.30481035537757	6.52455111749835	6.42159865411879	6.52748169774396	6.49608839690425	6.56425011302634	6.49646554534126	6.36966713482698	6.44481778138008	6.32478540643077	6.47602518248394	6.49791568926049	6.40886807661085	6.51804880836488	6.40082650803762	6.54572439961622	6.52467491087318	6.5060814138586	6.51852884448747	6.51873497491249	6.52068938954024	6.53961636761453	6.51875070884958	6.46877227552691	6.5909597447702	6.51423748175982	6.52219545324556	6.50977342112163	6.58020730427014	6.58554547216597	6.51807714280104	6.44107507428041	6.50038938581053	6.46418467403712
Aip (aryl-hydrocarbon receptor-interacting protein)	0.0283336180175134	0.0419890004488036	0.334311000202223	0.432357282028279	0.334311000202223	0.432357282028279	1	1	FALSE	6.26460023243864	6.21371665770184	6.29657854461708	6.4031552204663	6.30267730376269	6.18664911398964	6.33959884522056	6.3843520639618	6.40749721737327	6.27370796273426	6.35426348920745	6.28136813557622	6.37132536408503	6.31759712220931	6.23385930719641	6.42757935663972	6.41844634429828	6.37568067974274	6.40957253455425	6.38073983653528	6.347483182103	6.37930731367392	6.39881550430402	6.36399804130097	6.18472263720736	6.37463785431229	6.30322547767209	6.48703286331696	6.40502570242992	6.37864513572728	6.34617329675269	6.39665272752002	6.29607006701518	6.47774531652846	6.2973546828342	6.4357035935777
Ak1 (adenylate kinase 1)	0.131068354828734	-0.0499175372706926	2.61211386247295e-07	0.0691355581752426	2.61211386247295e-07	0.0691355581752426	1	1	TRUE	9.14877652987612	9.16202872108721	9.15302501611292	9.16587426360808	9.16504264421557	9.15467130103478	9.16285201120417	9.19074077449673	9.20024881695141	9.28485879387659	9.31359278620946	9.40077058979889	9.27268343310732	9.24524607126568	9.24056954546419	9.28205517097692	9.31983015400146	9.32326872734509	9.29472182589502	9.30726001877198	9.32631262858571	9.26980460989431	9.33885892289428	9.33560473307476	9.3356493912281	9.38607156547661	9.31490494016151	9.29893090272699	9.27016448503738	9.23949112859836	9.31461269828924	9.28206212310428	9.28688114778816	9.27604063345266	9.25367260226207	9.23807507928691
Ak2 (adenylate kinase 2)	-0.0944726913611589	0.0288057837231012	0.0011256607337249	0.422198113783138	0.0011256607337249	0.422198113783138	1	1	TRUE	7.5710472377593	7.5520619236486	7.44308444192731	7.70583279574624	7.63003409047807	7.67395915782611	7.6555092569817	7.61565906065868	7.62264488687124	7.50268862116169	7.52821185049989	7.49722114360433	7.51729144306947	7.49222975086259	7.49354326508323	7.53904246004213	7.53852264402136	7.5108274513021	7.48725319171066	7.54474038242779	7.58912677529108	7.55046206546855	7.57216207571412	7.55322224867685	7.52076795101364	7.5477814060669	7.53026586502331	7.5290869214424	7.59820141583482	7.58483475644231	7.62041779294639	7.60077522678208	7.55600016055145	7.5747297491593	7.58411316461793	7.50687482712413
Ak3 (adenylate kinase 4)	-0.0619781320726407	0.0352193043450285	0.0280487139863058	0.342321420379031	0.0280487139863058	0.342321420379031	1	1	TRUE	6.26250456896778	6.26539938789095	6.21368555600353	6.19418557196043	6.25797800111658	6.26187301982898	6.20576002182983	6.25715774748851	6.12727008423139	6.15308583543087	6.13214907035099	6.14304641827845	6.19810120932482	6.19660311003884	6.14535342373664	6.15173301368852	6.24764274289802	6.12029594691706	6.09700182047271	6.15422673600185	6.12716895103025	6.09118358695809	6.02732437927706	6.21661394861847	6.15809865900103	6.11491667700357	6.26798142163215	6.19633556906208	6.16409838878338	6.18109062103214	6.16942999198083	6.17171123405498	6.15004172432554	6.17350525174626	6.18562079061038	6.17965634750485
Ak4 (adenylate kinase 4)	-0.126486797824187	0.0515383875365043	0.0420686797818036	0.524949810506866	0.0420686797818036	0.524949810506866	1	1	TRUE	5.19723635491871	5.42998412245384	5.28636739184851	5.40329158524518	5.21450175346109	5.28726911554405	5.27657110618839	5.48999563348622	5.21697473148829	5.14769744361387	5.09878166839104	5.19127048168903	5.28078561450481	5.04673986958179	5.27714044933212	5.34788884578351	5.13248225009941	5.141023991221	5.20895418477854	5.11725867778034	5.03420690979932	5.10080949165016	5.13771663341304	5.22255729134873	5.19235200074555	5.34867504791473	5.24588731565628	5.32486819488736	5.06980096620653	5.16343029925447	5.44046058834448	5.25583681928291	5.01495331609186	5.3958819683231	5.26337625399849	5.14365463452604
Akap1 (A kinase (PRKA) anchor protein 1)	0.266730424005194	-0.232615267533747	0.131188422642502	0.351776967375272	0.131188422642502	0.351776967375272	0.615968564292494	1	FALSE	3.30875694156839	3.24016012828988	2.82964866426999	3.15739787094708	3.33019983285091	3.74049587418707	3.63287308982607	2.98714074521651	3.46315159483731	3.54995250742739	3.00958186882923	3.41260541096948	3.33735429849697	3.93485614127344	3.47547404674404	3.72930260186775	3.94704892904055	3.6942227533911	3.22368202634982	3.46997711838901	2.61208587634179	3.76824785490284	3.41295761821126	3.42891955352646	3.71999383874373	3.94560770318137	3.67121410134549	2.51922233261513	3.28966481314797	3.35360559133812	3.59691129599113	3.00321542743126	3.35058210900239	3.71941346463266	2.86036295686071	3.46617029216868
Akap12 (A kinase (PRKA) anchor protein (gravin) 12)	0.140270401960218	-0.0812357277880235	0.335925337390828	0.689404269056547	0.335925337390828	0.689404269056547	1	1	FALSE	3.56753327911199	NA	NA	4.39198075465641	NA	4.95139662878688	4.69510855502071	4.67296837201118	NA	4.91233370186115	4.49983951051645	NA	4.53485222772357	4.67338681820894	NA	4.29401781531022	4.49582944979546	4.76221591572778	NA	4.5578634268734	4.60530468023834	4.7411649326438	NA	4.6984796512966	NA	4.53738304866581	NA	NA	NA	NA	4.57860063615274	NA	NA	4.50584012971443	4.55596949459953	NA
Akap13 (A kinase (PRKA) anchor protein 13)	-0.0426318640014952	0.111320951214449	0.457663749675805	0.528026177002843	0.457663749675805	0.528026177002843	1	1	FALSE	4.39624855849083	4.34534669495459	4.37468479765721	4.234432341781	3.88861662706815	4.36724524373404	4.41443324420573	4.51104417586014	4.06371864015225	4.41015790653597	4.15518253334762	4.55638036421059	4.04480501033689	4.75983227146555	4.02868406818076	4.26996072260416	4.1075121242957	3.87956854691324	4.22751005365375	3.71135173133569	4.61716328262586	4.04374694735736	4.00564251260006	3.65966201880398	4.29463545144133	4.17536491377543	4.30987466003677	4.03687253202591	4.31730406836191	4.18999055807399	NA	4.11248329523479	4.39421229133431	4.29147831865023	4.31874343994838	4.15832894753515
Akap2 (paralemmin A kinase anchor protein)	0.0087302168654913	-0.0440272941994506	0.466191162372029	0.269083287042001	0.466191162372029	0.269083287042001	1	1	FALSE	6.59065441153497	6.55249542576751	6.5878585074606	6.60615348255833	6.57530476620116	6.53977453983682	6.60103830014125	6.50270612205683	6.47960244191715	6.52928686315437	6.62106722866692	6.52897444205109	6.57459201368956	6.6295052537301	6.47477509839585	6.62612953733762	6.51612548877699	6.61370402346154	6.56999227822951	6.62304452072601	6.54715365881257	6.5345659095476	6.50832881407346	6.61709126864418	6.5922880900294	6.59292490289584	6.58614772871995	6.4314090131677	6.45512662653648	6.5628773756251	6.58738149421712	6.59468737838248	6.58005199572071	6.49776722828797	6.56235386620034	6.50363654574556
Akap8 (A kinase (PRKA) anchor protein 8)	-0.078666643862822	0.539813747440305	0.390464378028732	0.00527436561596563	0.390464378028732	0.00527436561596563	1	1	TRUE	3.59315056018471	3.21639277903032	3.52610638136176	3.82165919945657	3.63497654229931	3.28984184090017	2.99129417140116	3.26357231056887	3.35985847200125	3.08444530372088	3.47758667063004	3.48617374372078	3.25918509398611	2.94976462539801	3.51920219972755	3.23887396884002	3.35196748085944	3.62165337555588	NA	3.00810138732882	3.45379410767193	3.3422987240361	2.85449441815488	3.75316592797185	2.7358145858455	2.60295090177233	2.85538180407961	3.74326720908897	3.51646907052881	3.46945622873353	3.56997709332457	3.37388481340543	3.83731760210942	3.82080186790364	3.66439181572407	3.54451011511296
Akap9 (A kinase (PRKA) anchor protein (yotiao) 9)	-0.0921396836966861	0.0754159547535626	0.131821974626822	0.384905427711964	0.131821974626822	0.384905427711964	1	1	FALSE	5.47031559584105	5.63696966613254	5.70735637093941	5.57634375512542	5.23016842147855	5.54385156412668	5.56936956603177	5.59391544014809	5.67005001282774	5.39417798613083	5.51537499824229	5.57563000330089	5.52752392220943	5.54752694685706	5.43318648029115	5.45007629512804	5.34404019530321	5.38154641191816	5.60559804012837	5.47474752272471	5.24922914818631	5.29249833486571	5.3192638640275	5.28391066321679	5.43377403277384	5.56134446791358	5.45840497264422	5.57775207636294	5.46268385056713	5.59459632011843	5.47735028825822	5.46100133465042	5.53124108335874	5.52797736634231	5.51179059812426	5.21312172148064
Akr1a1 (aldo-keto reductase family 1, member A1 (aldehyde reductase))	0.0486792348886024	-0.0326859549177475	0.0503695755315327	0.327315345176804	0.0503695755315327	0.327315345176804	1	1	FALSE	7.84343117394633	7.82541040674501	7.83461641828316	7.89407804094698	7.8751902851598	7.80604044042444	7.89657459890625	7.88762883888085	7.88557436437143	7.92978508114216	7.94474133918457	7.92967857861684	7.8652321836341	7.85365887925931	7.84390221292829	7.97732572261552	7.95169851964794	7.89063516463294	8.01476255579263	7.99874272968703	7.98600127913508	7.96533986614553	7.93359624237161	7.9255663077531	8.05943640097142	7.91706769391659	7.93612554406765	7.98769604520226	7.90577207346849	7.96122393909654	7.93562475250759	7.96169856314939	7.8833031147161	7.90474900922834	7.92113280162141	7.9812647265908
Akr1b1 (aldo-keto reductase family 1, member B3 (aldose reductase))	0.223993224798856	-0.11430463542861	1.97475690569439e-10	0.000296365026844055	1.97475690569439e-10	0.000296365026844055	1	1	TRUE	9.45733573001487	9.50772329637222	9.4948395877839	9.63247544259503	9.63811004895118	9.6376573364788	9.59902389797446	9.6278931455819	9.63452066723089	9.81644451119904	9.82934377969933	9.80177301606884	9.77185422384886	9.78504862050686	9.7601327716812	9.83554042851956	9.84319245548117	9.80218836916809	9.89478442333143	9.90248666652955	9.87353946873768	9.92995665200842	9.904466033994	9.91669010690528	9.92913854899318	9.88731963548902	9.94534580001686	9.76662828715355	9.76481355011293	9.78055781129937	9.8081227595816	9.80247435995086	9.79681835656541	9.81573712101659	9.80274898699979	9.81708438446784
Akr1b7 (aldo-keto reductase family 1, member B7)	-0.0889922859298344	-0.0773203810102346	0.348016117877666	0.660165098399732	0.348016117877666	0.660165098399732	1	1	FALSE	NA	4.70982548083261	4.58076054934014	4.83510045232427	4.49589978570659	4.75372218899625	NA	NA	4.82810855055435	NA	NA	4.71971463128586	NA	NA	4.38871994354937	4.93363872879748	NA	4.40423555781742	NA	4.85993477209498	4.78230371409402	4.76507852801026	NA	NA	NA	NA	NA	NA	NA	NA	NA	4.89411442960453	4.55612281784117	NA	NA	NA
Akr1b8 (aldo-keto reductase family 1, member B8)	0.169167396500492	-0.0391925296686343	4.43809280828583e-05	0.41902812119203	4.43809280828583e-05	0.41902812119203	1	1	TRUE	7.40805794921413	7.31387163379148	7.27683161786278	7.4727476930995	7.51226639887386	7.4740141409124	7.52876664455591	7.54572903233255	7.60406390848204	7.62685523871651	7.60855793169294	7.60875011461794	7.65006084395541	7.66463927554875	7.57941399979248	7.6019044682411	7.70199255373134	7.6166811613326	7.65890409577121	7.62670925167475	7.61348008507798	7.74059031656645	7.68921528047884	7.65146793118884	7.64679628977473	7.69407228021209	7.63947818777322	7.62488316612868	7.63058748608225	7.56949868698927	7.65457158909696	7.65701826632044	7.5953246253571	7.62804448261682	7.69675197496973	7.55130067393915
Akr1c13 (aldo-keto reductase family 1, member C13)	0.0355012164555755	-0.0951576560257459	0.465821737205908	0.537642964300041	0.465821737205908	0.537642964300041	1	1	FALSE	3.9721595853908	3.76778190233336	3.24071425918802	4.02916131354292	3.65040843597675	3.7360203193031	4.18087189198408	3.9341956573353	3.44493204894218	4.02602097071437	3.49674354927926	3.59772185241721	3.75419270393819	3.53165593638019	3.9035974953528	4.06465870611981	3.95747819629776	3.94368695159709	4.01995983316311	3.56557280579973	3.7167824291103	3.96803543999297	3.62295377110412	3.52331103075142	3.72277201823915	3.68600740538829	3.96138255035843	3.44746017921659	3.64099103964391	3.5647195944431	3.80861158027165	3.7136188397313	3.56284075140838	3.90875527562808	3.61376736814448	3.66959375118833
Akr1e2 (aldo-keto reductase family 1, member E1)	-0.0166153892985661	-0.0769977600401248	0.416956263166535	0.130248154172821	0.416956263166535	0.130248154172821	1	1	FALSE	6.86750115092239	6.85164911102599	6.78851606392163	6.89698623711074	6.83409175937449	6.8148451871103	6.83867449283408	6.88742778805356	6.84923619017727	6.76369041898479	6.75039212114534	6.8857451740376	6.91239837720998	6.80181827435142	6.80228370572837	6.79969607369154	6.92019800677058	6.84316732492374	6.95229861693859	6.9656919492247	6.86821757612245	7.01323891511367	6.99313087142926	6.91092449689301	6.88865802388917	6.9467191650942	6.92790830235823	6.96873590267959	6.88264304936184	6.96358971990787	6.9607202037786	6.81651011126457	6.78812449540308	6.74827336985631	6.93144668529867	6.71376453915162
Akr7a2 (aldo-keto reductase family 7, member A5 (aflatoxin aldehyde reductase))	0.100548358182138	-0.0724636716669439	0.0596274020969891	0.314630113134327	0.0596274020969891	0.314630113134327	1	1	FALSE	5.32848105916803	5.39204946881753	5.16864203555884	5.35340798701574	5.38288163540764	5.39583399636236	5.34108200135067	5.15976640968711	5.28014716845039	5.54333193149186	5.44813448098053	5.45964800666473	5.39897279509194	5.21791699657347	5.41558629526444	5.42347396510696	5.26907430158775	5.53108821269586	5.44842195501402	5.43487504914167	5.49863702402898	5.56860979697337	5.32048467801769	5.42599967707624	5.37869888401401	5.35011884361637	5.31840361737428	5.17312743348066	5.26395833642943	5.2264507283687	5.3778629582841	5.35580916197017	5.41439265083839	5.49632172917756	5.42068450269551	5.36346897900963
Akt1 (thymoma viral proto-oncogene 1)	0.0637001280449157	-0.00735693396300678	0.284592269989606	0.747250764345948	0.284592269989606	0.747250764345948	1	1	FALSE	NA	5.64428316431771	5.51528037088214	5.58045304965938	5.80049097055096	5.51071828572847	5.58489637568307	5.54969997088962	5.69299064079981	5.36130867274252	5.64040402164085	5.76275009909232	5.77551678648277	5.66670547186351	5.64733465877851	5.61937192431198	5.85203130737643	5.73654264219042	5.62154495633292	5.58708590687525	5.64690282792806	5.76500424625004	5.60840416691817	5.55379361549011	5.86513194530224	5.75067617267621	5.71944358412726	5.72504035777864	5.60575802947472	5.72544942563188	5.5220023754898	5.73362549840823	5.73725951333879	5.37445876011529	5.64508484261774	5.9830962133781
Akt1s1 (AKT1 substrate 1 (proline-rich))	0.175839727841194	-0.178201270055605	0.14509960616914	0.306211948137641	0.14509960616914	0.306211948137641	1	1	FALSE	4.40722356908055	4.10269172107843	4.36774147757523	4.60901617179543	4.37254123339208	4.4770685216868	4.56374997776462	4.3927913732903	4.4465738525469	4.74391883166022	4.76289092046563	4.65853712369006	4.58977546945217	4.84529935169248	4.88242296045009	4.56054377711145	4.31703628811211	3.96153072614686	4.79372424675798	4.74279311683481	4.38531368402026	4.20928959095043	4.47465019261336	4.68926560909829	4.67724888338503	4.57100930294732	4.68770460490532	4.5077946401987	4.33850285874803	4.04227661341426	4.11597375198729	4.62150100027265	4.22819531157867	4.60812912366069	4.23044897620751	4.93436552494456
Akt2 (thymoma viral proto-oncogene 2)	0.0860924425257461	-0.110946776797092	0.122590133268939	0.16912428742952	0.122590133268939	0.16912428742952	1	1	FALSE	5.12235797489816	5.11814373747434	5.2725756683188	5.11470850010623	5.07442836726236	5.15364322640519	5.07552835270597	5.14632529986147	5.02224351394736	5.25090474356515	5.28119006492317	5.08789134289995	5.15968569134673	5.19694926590573	5.19398458434106	5.2153990376537	5.04810537444206	5.44067651863403	5.26612312319052	5.14854369453634	5.11604863343236	5.16442024919669	5.13935079361636	5.20235894681574	4.7971686559516	5.14568968137299	5.07953598392528	4.98468048425219	4.89207525001863	4.94714246537322	5.17351924311537	4.9118593273572	4.96984580808421	5.13592471247907	4.96008536262187	5.08558611756231
Alad (aminolevulinate, delta-, dehydratase)	0.0978067800989782	-0.0639927904912016	0.00157435142281838	0.104958472893041	0.00157435142281838	0.104958472893041	1	1	TRUE	6.32101891058847	6.43755900663039	6.26958864171119	6.44647791140699	6.44976769496266	6.46455718566332	6.45357354758603	6.48011806567017	6.38652644820068	6.49478199816895	6.46711804872392	6.43936881520978	6.50704297469367	6.53556621951002	6.53256320648433	6.55849571615402	6.55230021221154	6.50221124215447	6.54845666198802	6.59329848852458	6.59740602796269	6.51159137911606	6.51519046914069	6.49221693019731	6.53733334555084	6.51737333956933	6.5365984715954	6.52464827268947	6.49104977247769	6.4761240404479	6.43566692763008	6.51211466551067	6.44956632664721	6.41778670624277	6.53949850252653	6.42707478505178
Alb (albumin)	0.203380265570707	0.273422049188112	0.0761316561809107	0.0815863131981974	0.0761316561809107	0.0815863131981974	1	1	FALSE	9.39366502605871	9.34333897283131	9.30493535516142	10.2283497383987	10.1307378593989	10.187475798173	10.1056073701941	10.1210931302812	10.09581895598	10.0874628412503	10.1185128712665	10.1338871341415	10.0133505917821	10.0332991006507	10.0031102738503	10.1428856471489	10.1683587272239	10.0405774092995	9.69085006256978	9.71517953204439	9.73866989771705	9.86529869596716	9.89614921693933	9.86412732112509	9.87786078948415	9.74442350223934	9.90728127261364	9.96350735875427	9.99336301213637	9.94596463428674	10.1580920932188	10.1183052126811	10.0593174184896	10.2146105449086	10.1007937260132	10.2066847329043
Alcam (activated leukocyte cell adhesion molecule)	-0.0608524541749937	0.0498618481018286	0.336843099826061	0.611358690150504	0.336843099826061	0.611358690150504	1	1	FALSE	3.83368960242728	4.17281550892776	4.15145296108506	4.1798772508765	4.08775135140846	4.0245501798999	3.93377090078818	4.23391872938572	3.74707583841678	3.88283865576725	3.87992137035371	4.19344059505734	4.0523898085421	3.90520646879571	4.06515005644097	4.03387225950143	4.02645483333899	3.77795618784319	3.73940529151093	4.01297085583365	4.22090258496064	4.24947568135652	3.89906926164348	3.99902585203546	3.8611216543607	3.87907837116873	4.17668180582038	4.23140168633549	4.19392940637054	4.11083092416134	3.89384755813292	4.16714112178873	3.73299633427023	4.05135469878083	4.04855880260353	4.05642745916334
Aldh16a1 (aldehyde dehydrogenase 16 family, member A1)	0.0674025838567552	0.0424976650504972	0.341865364045511	0.652414037694364	0.341865364045511	0.652414037694364	1	1	FALSE	4.07048378697432	3.98524538591176	3.91730762671784	3.91784225877431	4.06473629887564	3.96212327715965	3.98316691577933	3.62287179879692	3.89682401725287	3.55633131130382	3.95049640925446	3.89971702300228	4.0486111120684	3.97209523620123	4.10018714369845	4.32287995953356	4.15604868384972	4.02085774204152	4.06256212269073	3.89404165137159	4.10953607940965	4.13841311847912	3.88501787263689	4.23258401565135	3.81961709565704	3.80648904524404	4.09694491337501	4.09044698023265	4.05101529948083	3.90706370862685	3.72992250544201	4.25229454120184	4.1094190684454	4.38065326731859	3.7788813967628	4.12798813245892
Aldh18a1 (aldehyde dehydrogenase 18 family, member A1)	-0.0631134925667587	-0.004320541940287	0.00284257779022822	0.718541374973132	0.00284257779022822	0.718541374973132	1	1	TRUE	7.15191968522696	7.10408500501149	7.04529006074904	7.14942196849116	7.17099660592587	7.14338321398982	7.17183730816358	7.12802526316556	7.16646439740094	7.07097959571871	7.04260056565707	7.06823011093714	7.04778919837356	7.08170178980786	7.07235237561721	7.14113642268876	7.0598527623992	7.07875925382409	7.24182112034357	7.1509759347665	7.16408229387765	7.21803522095555	7.14629882134809	7.15887220200966	7.1663237916801	7.16227046965983	7.17825650679161	7.1632169283869	7.19763936295537	7.16905310977797	7.20263320854288	7.14485194859593	7.16920347352485	7.17593371917338	7.12725150927695	7.19826822373575
Aldh1a3 (aldehyde dehydrogenase family 1, subfamily A3)	-0.140155505073164	0.108159209346961	0.3367880277057	0.613564153274636	0.3367880277057	0.613564153274636	1	1	FALSE	4.34405440274859	NA	4.34658819292364	3.61578116256226	NA	3.90741948683271	3.77787204851205	NA	3.73010733740862	NA	3.91318622548899	3.68793410567957	4.20521263411615	4.12325233057965	3.38761068951205	3.85895572862719	3.59683975443778	3.73486133229049	4.20645568644288	NA	3.98064686000594	3.9105024262388	4.14953577968188	3.95204462563972	3.17818080101814	3.42849082596152	3.21791467075075	4.14557149065151	4.00934717225925	3.44072634411156	3.87668392117905	3.98383271680951	3.60232622118612	3.96942681550391	NA	NA
Aldh1l2 (aldehyde dehydrogenase 1 family, member L2)	-0.092776335474915	0.0215259009197046	0.074500728138859	0.661297279824583	0.074500728138859	0.661297279824583	1	1	FALSE	5.39643695644883	5.48420259334689	5.48318375453629	5.34492434215544	5.51939407989048	5.67689359881062	5.54571822263796	5.61862336213698	5.57222878699098	5.33409983857591	5.23746046831769	5.35720008486005	5.53037043998073	5.57345027079496	5.54086731512432	5.31825537181571	5.48818720333395	5.42672768487691	5.4897420117672	5.45800789444023	5.63215186443361	5.53159356008728	5.4744327983205	5.50504297024581	5.34421422686897	5.59815972099571	5.59494559433134	5.50762023794945	5.4909455160349	5.57147659029031	5.40413675930607	5.58708890806629	5.52454641627476	5.63152922678991	5.56024416784558	5.5444359272107
Aldh2 (aldehyde dehydrogenase 2, mitochondrial)	-0.0271790075512881	0.015422348910488	0.0633081411655381	0.433076117233129	0.0633081411655381	0.433076117233129	1	1	FALSE	9.22887399274583	9.24050753448199	9.24836642460368	9.23610988988963	9.24863919398464	9.22325600867489	9.27439446137427	9.25545352376862	9.27055930967046	9.21577565302028	9.18739661541295	9.226113507139	9.2134372043294	9.23377064857373	9.20882692453264	9.24487279189475	9.20546338301723	9.24589254331244	9.24005668221437	9.27714323967655	9.2750117049531	9.22576174958767	9.21869157766936	9.22243025938206	9.19844258579914	9.25778617897377	9.2375684982313	9.25788986978567	9.25466962231078	9.28447711781042	9.25822681346427	9.24745049099849	9.22731028589941	9.27269276301341	9.25911238797387	9.22986426542539
Aldh3a1 (aldehyde dehydrogenase family 3, subfamily A1)	0.0706511092490148	-0.0779844315840598	0.122017790368509	0.233405015542643	0.122017790368509	0.233405015542643	1	1	FALSE	5.36276442937527	5.5286900800387	5.57572680390586	5.59884455496878	5.40334953637338	5.47606407822888	5.41670127436764	5.53058268822927	5.68347470008911	5.63345446069271	5.58829488142135	5.61571937734841	5.3221012079057	5.4911732665157	5.64205169292798	5.7137892791012	5.6312876641479	5.57418629875708	5.68315183238126	5.68149143232463	5.61892576930402	5.71897529178599	5.52808679702526	5.71588513596337	5.68981631314986	5.58659062483265	5.68135649355522	5.53733955853385	5.53580413827031	5.62194050062056	5.61793904204702	5.51715913890217	5.60253111297393	5.54163563719142	5.59173027415084	5.6363404033756
Aldh3a2 (aldehyde dehydrogenase family 3, subfamily A2)	-0.031688756531269	-0.0280603601859991	0.267444587143584	0.537277611696918	0.267444587143584	0.537277611696918	1	1	FALSE	5.52260820762622	5.57274114805122	5.50467441301263	5.52858694589878	5.60973428118934	5.42217243851934	5.61809766873531	5.55706999413216	5.48482128343636	5.61586353873158	5.47001292264445	5.47276393664704	5.54679570518945	5.46163005269442	5.41897248883199	5.56588958440319	5.4869074058398	5.49647193683803	5.56006376082819	5.55077448486211	5.44091898643556	5.5099649763509	5.50921760870297	5.53048281059026	5.49052520596879	5.51410016182797	5.45313561942684	5.53740789958118	5.4775186741899	5.50496354776646	5.43845255067798	5.346013689526	5.41338760086044	5.4431656869396	5.5482084882125	5.59752223556554
Aldh3b1 (aldehyde dehydrogenase 3 family, member B1)	-0.168130796061317	0.110811604888629	0.0457810167726734	0.324310429329844	0.0457810167726734	0.324310429329844	1	1	TRUE	4.37460134176574	4.37986351625369	4.31257079126661	4.51685353290041	4.47313099205731	4.4298904183574	4.37952392895707	4.49645595804303	4.43728767237704	4.13465631163075	4.41238185022875	4.15431586252253	4.20672917054291	4.13126021466086	4.37608891435807	4.30103153120334	4.29797639305081	4.27256073922844	4.1724715139236	4.06222535007033	4.02117765372312	4.31404390292303	4.2681049735405	4.25055234778834	3.85250828625993	4.01836711554312	4.43705458380709	4.12881303401599	4.01312276220742	4.14149818813431	4.11332544304199	4.60815870072063	4.4406134038921	4.08960831483978	4.37790112312153	4.48076920160299
Aldh4a1 (aldehyde dehydrogenase 4 family, member A1)	-0.0458049781688072	-0.0251865452494942	0.396801640916953	0.703191594999634	0.396801640916953	0.703191594999634	1	1	FALSE	4.15711649001027	4.33340942120339	4.02177285610435	4.05053652370208	3.84503835396662	3.89601022155299	4.42380000358294	4.36527259976453	4.21850995901536	4.11731271106897	4.19198895336386	4.20697916778889	4.11282521649213	4.07991566128604	3.89378932506904	4.22830307533921	4.18578727417524	3.88232024079988	4.00845999684487	3.93123864610885	4.06651117086964	4.35309741124371	4.12736089167728	4.09450633868149	4.12176971665302	4.08386009538357	4.23107906464941	3.83342649571763	4.01853625839379	4.13039552406463	4.05605455882279	4.26143302759399	3.93153178359412	4.40577457794988	4.16002467803188	3.9940275206977
Aldh5a1 (aldehyde dehydrogenase 4 family, member A1)	0.180918914676181	-0.0265451199633262	0.108271933341134	0.718435285068472	0.108271933341134	0.718435285068472	1	1	FALSE	3.54963220966275	3.63894266890881	3.93298713273462	4.22569909883436	4.24400412747795	3.73386407511658	3.92559122998237	3.71182525700246	3.91067510643142	3.91806178241406	3.98787564195643	3.95729245313033	4.08711485518753	3.75069224939244	3.94261771885327	4.188298052158	4.25049171187861	4.41904667326625	3.8831906804777	4.05819525561925	4.29370154208074	4.16453690586608	4.10783012341272	NA	4.15138801358566	4.23708947216113	3.71537724576391	3.97245371656901	4.51854143344943	4.0741029189935	4.05537788885735	3.78399088693101	3.79910803430212	4.15028345851656	4.07270608374085	4.02225239280831
Aldh6a1 (aldehyde dehydrogenase family 6, subfamily A1)	-0.0476994976427968	0.120790076723284	0.259017205776017	0.0768731697745174	0.259017205776017	0.0768731697745174	1	1	FALSE	5.79733728828842	5.60288440871842	5.69219004006455	5.62746676385012	5.684998221883	5.71491037815747	5.66214282196728	5.58082686420889	5.67952232410824	5.68997002548213	5.73578480620391	5.4683291613484	5.66766225188556	5.60616088701293	5.66488669293489	5.60792206726114	5.44230989753637	5.72995784279588	5.55523024793849	5.56316728453012	5.42033754593639	5.56651684445039	5.57878175865193	5.62744049840857	5.56026862807728	5.36336033956393	5.62544584683384	5.62200787883674	5.68852727999268	5.74685286967849	5.64520015536211	5.41535981544462	5.69290976403658	5.72077916208722	5.75357512160171	5.66244763786035
Aldh7a1 (aldehyde dehydrogenase family 7, member A1)	0.11483207120167	-0.107176208298429	0.123934688956767	0.311906592907723	0.123934688956767	0.311906592907723	1	1	FALSE	4.96440787429428	4.76305563745926	4.78653363465582	4.91855320337668	4.9368781718885	4.40831785095794	4.75821788374213	4.66385123860603	4.84621247207797	4.97762338143295	4.83907274259588	4.79191823310844	4.98832112725638	4.95391705206277	5.07839208197407	4.91535836133972	4.7879130042046	4.74700062389883	4.99100476407932	5.08153989316787	5.03388547085333	5.01444902939921	4.69193051661449	4.73620978469365	4.78227225735801	4.68329221852398	4.85244836040255	4.90101650246123	4.74256140144495	4.73923245026914	4.80843653778306	4.88488115761423	4.81700921407127	4.63112757023346	4.85561103980599	4.52257054672324
Aldh9a1 (aldehyde dehydrogenase 9, subfamily A1)	0.0166734044348609	0.0295710909420663	0.386436960113924	0.466251224464595	0.386436960113924	0.466251224464595	1	1	FALSE	6.15939304949886	6.01035690244406	6.00156132306637	6.19403187806475	6.14433602195152	6.17949910738234	6.15730853036021	6.18824661318449	6.11805027089733	6.19251179156016	6.18874707607468	6.11801495972562	6.05351323617126	6.07746733424347	6.14608697574415	6.19224546370264	6.14531265990909	6.18894483963259	6.1686019244852	6.15709627374948	6.08608101135468	6.16327329356988	6.14126519705912	6.12347376359022	6.23397048220168	6.11256461312203	6.10964472395088	6.2186455697727	6.17738963726403	6.15181417819482	6.20757468981394	6.13599241126798	6.16316861362012	6.21999517054206	6.15151790566078	6.13601292542533
Aldoa (aldolase A, fructose-bisphosphate)	0.0281204461796594	-0.0105932364019914	0.135048113718777	0.622718355922447	0.135048113718777	0.622718355922447	1	1	FALSE	10.1756368706506	10.1940919782683	10.2312331831158	10.2755891126583	10.246835587632	10.2840259158742	10.2906294432386	10.2994484475256	10.3338150367304	10.3104196520742	10.3300429316818	10.3148664310532	10.2610958914702	10.2292634529028	10.2507129258939	10.2904105799377	10.2969506109613	10.3006271153356	10.3298411765306	10.3287983252033	10.3644958308593	10.3289553617813	10.327866971402	10.3491374498208	10.3415299422393	10.3460371883651	10.3322268059143	10.3352786866695	10.332864545259	10.3250130632558	10.3173786942037	10.3310624843965	10.3250692970571	10.2946322352714	10.3450503511	10.3472005672852
Aldob (aldolase B, fructose-bisphosphate)	-0.221814859050511	0.132975860810418	0.0498156835192285	0.377950746925257	0.0498156835192285	0.377950746925257	1	1	TRUE	5.94569197029047	5.78834639727861	5.92466525807949	6.27005793396026	6.50298610751031	6.38390642839634	6.18714221138605	6.33623696376223	6.3784110472572	6.02334185817322	6.15286687388594	6.12307019197595	6.00228396110737	6.12695634179694	6.067989281525	5.39767292181896	5.81075155876013	6.01617759742285	6.12121852475616	5.92280915129649	6.04138975040956	6.11882067012769	6.08783195422924	6.30124192901401	5.67246211608228	6.22702478661513	6.24529218952878	6.14242569174334	6.21985581543444	6.05771019382065	6.24109080933653	6.43862886456608	6.36420996216152	6.10614099676976	6.11472723725715	6.25008424826363
Alg2 (programmed cell death 6)	-0.111065795625306	-0.0776339054566298	0.147542101323452	0.481198775884611	0.147542101323452	0.481198775884611	1	1	FALSE	4.5229220102578	4.37161461786466	4.0892608459548	4.67385036011885	4.4724357815155	4.57234400829481	4.50716034911752	4.57716896845918	4.58845680106646	4.26470906367699	4.42641237175856	4.30522637109016	4.41777151920651	4.39878814763377	4.32106943586163	4.3395436202959	4.65777718046497	4.24432387203332	4.42200419694631	4.45605044164085	4.61145569658487	4.53959930878989	4.61383807520318	4.71892598901174	4.6006563078263	4.52472191823284	4.71655747224044	4.24176392916888	4.69993468649109	4.3248393994413	4.28555017999677	4.54457193545075	4.4323314311147	4.65739991711865	4.56856723807309	4.75014554051153
Alkbh3 (alkB homolog 3, alpha-ketoglutarate-dependent dioxygenase)	0.179009466198727	-0.0512761222081737	0.10196308311991	0.454807768596526	0.10196308311991	0.649181293663119	1	0.454807768596526	FALSE	4.15382154604461	NA	4.23637781049438	3.80274123354144	NA	4.04321324935773	3.99348416342676	3.88769097619582	NA	4.07663605049595	4.10728613495222	NA	3.97102846011316	4.32655891937583	4.18328800120956	4.33889501460436	4.12229170426845	4.46253008331795	4.04875059470294	3.90235340605876	3.86241171542654	4.3679790502565	NA	NA	NA	3.92216929873972	4.03756672053332	3.78037309745132	4.36276442937527	3.74380576124499	NA	NA	4.00037865775158	3.88533031547617	4.06355471273041	3.96962942051713
Alox5 (arachidonate 5-lipoxygenase)	-0.0273980957789211	0.0908864470774374	0.208814517491898	0.00412140721057904	0.208814517491898	0.00412140721057904	1	1	TRUE	6.29025850799048	6.22612121593314	6.2499837860611	6.34526329894682	6.37351075554861	6.31345266195703	6.38430543413015	6.31130329243617	6.29138990783556	6.27820039178131	6.33387987097841	6.2514918786452	6.2475478068903	6.2586621318447	6.31716837512275	6.24945671876212	6.25921410002549	6.34338472477852	6.20194157715684	6.25828147103426	6.27602574017511	6.25884677269382	6.21530583929618	6.22598052395609	6.20603363782263	6.26022894417533	6.14770354816225	6.34732726353257	6.3573866130237	6.29379716688113	6.30193328136681	6.27385899249855	6.28482317504915	6.30779461725351	6.33032534150132	6.37107962706271
Als2cl (ALS2 C-terminal like)	0.0222282580001068	0.0599351652208188	0.106098720477929	0.541641085148726	0.480653044787065	0.541641085148726	0.106098720477929	1	FALSE	NA	5.09440921664681	NA	5.05360663466522	5.1491902536783	5.07674720099801	5.00601520281533	5.27049156637738	NA	5.12281350308963	4.99692649305141	5.18570007089445	NA	5.31335470294068	4.92942649131362	NA	NA	5.2356083618919	4.92351052224124	5.02579513343386	5.16648247428518	4.92494548664911	4.88672084150738	5.24759337695366	NA	5.02509525618426	4.92708103428167	5.0798474120484	4.85142923979997	4.84706486500355	5.05834247425922	5.14309132891632	5.06582215950031	5.21358058282134	5.31608780157001	5.10727776429667
Alyref (Aly/REF export factor)	-0.0448754339404194	0.118275195374505	0.19894086894202	0.0213988903360325	0.19894086894202	0.0213988903360325	1	1	TRUE	6.25202198889951	6.14445431392619	6.08893448799119	6.15571280870107	6.1614705300713	6.06803013934615	6.18212217734223	6.15801582694327	6.13365599269125	6.16264912766315	6.08471486200047	6.06802368818816	6.07173907603295	6.13418396817253	6.11106888208291	6.20531821791275	5.95764302333145	6.14519851506401	6.07008873511171	6.15857737552275	6.09971389549207	5.97734633174321	6.02774679385058	6.07822340776751	6.17380104037485	5.92320624045297	5.88703535360869	6.12806239291659	6.10338013794013	6.18890133397577	6.20802165794836	6.12013002764384	6.14805553343237	6.20420920246808	6.13983986255692	6.21961578341282
Amacr (alpha-methylacyl-CoA racemase)	-0.0691711641202312	0.0330805335066047	0.0421655149186203	0.464658287682603	0.0421655149186203	0.464658287682603	1	1	TRUE	6.34172250962232	6.46857191354567	6.41515189595157	6.39694893206308	6.25168501279303	6.41213453814433	6.37792367459636	6.43482502116767	6.43961482707788	6.29827156574546	6.33731147733096	6.34618216330313	6.35187916776704	6.33076453581258	6.32514712102212	6.35840857038856	6.26778109529595	6.30029215121405	6.2771571913178	6.22414255927605	6.3366832874962	6.24552608626634	6.25713134077343	6.3613455232578	6.35420529586169	6.23442850952978	6.23604290196349	6.26983359017721	6.14891174014013	6.30167909242713	6.39178833759222	6.35437281581261	6.33804996436638	6.36205076599575	6.3921198974363	6.2655812933543
Ampd2 (adenosine monophosphate deaminase 2)	0.18533484804993	-0.043881571516887	0.0569681338215019	0.647909107274194	0.0569681338215019	0.647909107274194	1	1	FALSE	4.51513210887124	4.5733078681291	4.69010974975571	4.92954958169706	4.71865753323423	4.31034012061215	4.66219980179465	4.44473994177138	4.59261849047648	4.85172405946745	4.78374474551858	4.54678953279636	4.88987261348994	4.98666577369691	4.58567765972708	4.86427530416779	4.69193609825517	4.90398304167209	4.97114345236103	4.8856426906647	4.51973688419193	5.02312225621267	4.76119483610343	4.79461341106466	4.82508852952524	5.09076876276478	4.85569076543445	4.87990177131498	4.80880719086469	4.71472908295341	4.47068652799221	4.66498906013273	4.74214637622153	4.88612088413261	4.9155256810457	5.24916087001307
Ampd3 (adenosine monophosphate deaminase 3)	-0.415165767013698	-0.0863488548222797	0.00746520853978316	0.622718355922447	0.00746520853978316	0.622718355922447	1	0.912300819688211	TRUE	3.11906229553032	3.12146472219839	2.98971669650748	2.64662350847658	3.40573374021607	2.88431658267875	NA	NA	3.06573256384782	2.82336622092355	2.69010192555407	2.63359860441989	NA	2.37096493545971	2.72193256587119	2.62360938194304	NA	2.46291610618808	3.41260541096948	NA	NA	2.84500622790606	2.81405611063601	2.81030324922235	3.18299097438076	NA	3.36367572180726	NA	2.92498537917192	3.40975750383323	2.944125670443	2.71941127409943	NA	2.92717397744262	NA	NA
Anapc1 (anaphase promoting complex subunit 1)	-0.0197509311451034	0.0771692499177268	0.473726497342991	0.424843828115165	0.473726497342991	0.424843828115165	1	1	FALSE	4.57865497529013	4.24321207392828	4.89036400043923	4.54433700407292	4.62307672083263	4.77280941016073	4.82064871935719	4.69794614105387	4.87289769212208	4.62467411453116	4.53477754150352	4.68966258443852	4.72511399855272	4.62167095628377	4.67397469968596	4.76014109028739	4.69768487137298	4.53848850029512	4.59435147923544	4.63613155507651	4.48994748089263	4.77088717543081	4.52695769878261	4.84084588756207	4.62167095628377	4.50752192920868	4.72594287980221	4.75610526388205	4.66782401842797	4.62854615162096	4.67054012077029	4.73606362787181	4.63392519941743	4.65411470259058	4.76892533556375	4.89273587138942
Anapc2 (anaphase promoting complex subunit 2)	0.239682961096087	0.0417761390210046	0.208259790718241	0.718541374973132	0.208259790718241	0.718541374973132	1	1	FALSE	2.21074731154965	NA	2.57862478713315	3.15503353542677	NA	3.3220002278361	3.58398835275662	2.90369389159245	3.49018501809594	2.71879341097311	3.38038313797093	3.50061087055262	3.39509022691924	NA	3.49765068370287	2.87735751659119	3.55216800535333	NA	3.08201275080925	3.4661180740571	3.32862107767448	3.10649740592457	3.58042289910376	3.3583118584518	2.90186319104867	3.114367024952	3.66465349608803	2.94433935694462	3.17975307152219	3.48533665591231	3.02504829023873	3.35085080548338	NA	3.55245085177084	3.25731240568561	3.85277792181896
Anapc4 (anaphase promoting complex subunit 4)	0.0765530907305371	0.0962545777014542	0.387207979644582	0.552449509255833	0.387207979644582	0.552449509255833	1	1	FALSE	NA	NA	4.80564328297959	4.48690097182892	4.19435501035626	NA	4.26065801413646	NA	4.08346868990983	4.67935623354078	4.51551692764603	4.36465647033599	NA	4.23823657434097	4.71723223764599	4.36420821087701	4.29273022348485	4.37012939871038	NA	4.2173470579038	4.35779829738116	4.6307432723404	4.3268177490518	4.43267217550552	3.906342267304	4.41996354764259	4.47932111490389	4.48989611635462	4.25545541217347	4.49243646836115	NA	4.71157750133008	4.1434995433295	NA	4.46305347923809	4.54249331990229
Anapc5 (anaphase-promoting complex subunit 5)	0.00709210706612629	-0.123395111340919	0.543362082419051	0.577091344603666	0.543362082419051	0.577091344603666	1	1	FALSE	3.68138179553588	3.45028749141609	3.90605358972963	3.4497726462885	3.10861310661929	3.5251543140923	NA	3.63183766967688	2.86879342284197	3.44646798609733	3.31170799616631	3.84069485217601	3.65694249591114	3.84834751899219	3.56432938684294	2.64857128280019	3.65800577691312	3.16339245842152	3.20040234046558	2.8347718829497	3.31195061865186	3.01658367767766	NA	NA	3.53855057919635	3.45700322525576	3.31409757415485	2.89525802120045	NA	3.51062018787685	3.1453742128452	3.43730764964514	2.82923663936664	3.08920320887724	2.98115122344019	3.03709927842295
Ank3 (ankyrin 3, epithelial)	-0.00523806405145444	0.071036438974483	0.547027487884382	0.718435285068472	0.547027487884382	0.718435285068472	1	1	FALSE	NA	4.06828386201448	3.87140998646805	3.84416467192659	NA	NA	NA	2.8553718364826	NA	3.48001948102012	3.85614910231841	3.97145158639538	2.92195611011008	3.70092793230796	NA	3.99691293887689	NA	NA	NA	3.83095499951198	3.67980660426287	NA	NA	NA	NA	3.65398863946658	NA	NA	NA	NA	3.66130495871129	NA	3.85989005870114	NA	3.67238008024061	3.97690431590013
Ankfy1 (ankyrin repeat and FYVE domain containing 1)	0.0420795655259246	-0.0498798692585151	0.140263788296653	0.231403460691263	0.140263788296653	0.231403460691263	1	1	FALSE	6.86492897228979	6.86041659518248	6.78116296896801	6.93027607443416	6.92388603159372	6.91463627378403	6.83121855729762	6.95106319326768	6.84358192315399	6.92149583884513	6.92040049780831	6.86984673607894	6.96021049940684	6.88085691469485	6.87922789242317	6.82616710780042	7.01901242254607	7.00266877010106	6.92062677769317	6.91795679701472	6.95335837319653	6.86148398030431	6.91901822924238	6.98463491802693	6.93001580964543	7.00058597584208	6.99961673322489	6.93842694887657	6.85474373899554	6.88222729767109	6.81457605747432	6.88117515534928	6.92216216123728	6.96187795352847	6.9049055248782	6.87828393285305
Ankh (progressive ankylosis)	-0.202351949763117	-0.18808843952856	0.0615208908971513	0.205796351320565	0.0615208908971513	0.205796351320565	1	1	FALSE	4.11058875124501	3.99697619060187	4.00820001383214	3.80665401423206	3.51074676450057	3.85145922421311	4.21878116778407	3.6680169793511	3.89218699400603	3.81854383291705	3.62760683812965	3.57879383267675	3.62318795203521	3.98594664952961	3.34973326510823	3.71522347076816	3.83057985347754	3.7128268572557	3.96994248140135	3.97452013500532	4.07183988093139	4.04936938625077	4.24499358330556	4.18550186201491	4.01794862432472	3.97534587434816	4.09553627438666	3.48116975461747	4.12389790949449	3.81619008272725	3.98608321966482	3.65278475490876	4.33350245005711	3.91957844593547	3.64406392290419	3.93493160590225
Ankle2 (ankyrin repeat and LEM domain containing 2)	0.115488237187146	0.17681714584091	0.254238008537081	0.280484026973124	0.254238008537081	0.280484026973124	1	1	FALSE	4.54305038564837	4.3558690520976	4.29900282050038	4.30793119497367	4.06360648129697	4.21032651672652	3.93344989066022	4.02432854528814	4.09249500108361	4.12646082004785	4.29281855220334	4.4438585707092	4.66092861686876	4.24952877529491	4.30237754728104	4.37261784412629	4.37738754797226	4.04347574845614	4.30168275013952	4.37790806207441	3.81673280923454	4.34583632745106	4.28546140513704	4.57757384558884	3.49114760628695	4.06446039455984	3.92792489027592	4.18535120505192	4.45208800386902	4.17555653643184	4.48035561084101	4.36664394308166	4.30763252824866	4.19160212846187	4.38639711225581	4.23445533507452
Ankrd17 (ankyrin repeat domain 17)	0.037927952001698	0.0178731618146084	0.25590997760764	0.648430120878217	0.25590997760764	0.648430120878217	1	1	FALSE	4.97137800812972	5.05141995872416	4.96611664331326	5.01205013973136	5.10579539265627	5.09720203130802	5.07872937123654	4.99853401827918	4.95135932514484	4.9653040758413	5.1070224359689	5.0361692157619	4.99792463385167	5.10776318205488	5.09470900708681	5.00952185463741	4.96977214787526	5.28574990346051	5.02319767883655	5.07198142485718	4.92343445781053	4.91110671650959	5.05155481991981	5.10600067053741	5.00719998738927	5.01337739289628	5.05736362123094	5.0167815502334	5.01323891511367	4.94456331891017	5.04186938106136	5.10588756184863	5.05689561613136	5.10830699070169	5.03468233199131	5.00384956032746
Ankrd2 (ankyrin repeat domain 2 (stretch responsive muscle))	0.352589323316211	-0.113053871782825	3.9618547477969e-10	0.0348738431726837	3.9618547477969e-10	0.0348738431726837	1	1	TRUE	5.03300444913719	5.2339378973118	5.26177149506894	5.20873183771149	5.0203999672437	5.26264362300599	5.09459078731038	5.26199709594524	5.15116879418666	5.52691076421619	5.53424217708405	5.47226355143208	5.52656027118156	5.56559412961993	5.57426805646734	5.50056625765589	5.45129684659009	5.54984780252016	5.50252473884195	5.43371729098447	5.23210045258596	5.45246365164355	5.36561905697002	5.41928943202011	5.35422645734993	5.38756588804741	5.47868388424474	5.34467229124353	5.23541689301078	5.25763298572725	5.29396265636659	5.34072604051014	5.32216611993258	5.31272688171857	5.18492690222209	5.31647523591116
Ankrd46 (ankyrin repeat domain 46)	-0.239065291243044	0.37057192170703	0.132419124217839	0.132954473108347	0.132419124217839	0.132954473108347	1	1	FALSE	NA	NA	4.53894161486089	4.93003710580094	NA	4.48895839216293	NA	4.75420874151579	NA	NA	4.51754026803847	4.46878530623676	NA	4.09529996070212	NA	4.50263611720246	4.16949212799578	4.88007325387694	4.41307274423877	4.52051653923861	NA	4.35875492177354	NA	NA	NA	NA	4.78507968972467	NA	4.73554925465206	NA	NA	5.17538088330228	NA	4.94675424994812	4.78076152685681	4.81119356249534
Anln (anillin, actin binding protein)	0.113207758973003	0.262542513157854	0.161469308799624	0.0398664660722077	0.161469308799624	0.0398664660722077	1	1	TRUE	4.3998273366002	4.53956208883595	4.78786077938257	4.3298483505309	4.24993070886564	4.39417112499225	4.67801554873689	4.60717641807067	4.36915236490487	4.53459080903615	4.49588060352544	4.63083644486655	4.66316242064253	4.38420180688581	4.68364593102743	4.4946652121699	4.94765213182465	4.53977919169849	4.55512285695747	4.32524248339404	NA	4.19306204671554	4.40380624614773	4.25787054615392	4.46752730009432	4.15665548884686	NA	4.54192984575446	4.36702153323231	4.67894514754184	4.82044960193888	4.47161669261754	4.64233189884421	4.54537535887256	4.72899799024374	NA
Ano10 (anoctamin 10)	-0.152257231957978	0.112035271765553	0.00471130856349924	0.107558810512926	0.00471130856349924	0.107558810512926	1	1	TRUE	5.90084990601515	5.73431130013404	6.04775866736058	5.95953602278355	5.87416251264199	5.8838773703348	5.71356660428045	5.87819808771222	5.79546046719156	5.77043528981039	5.78578331008076	5.68357856390292	5.75925172614781	5.61527209117991	5.67924924983044	5.66964476897139	5.62611785304194	5.82807299786697	5.77696724065365	5.77092416564666	5.66452550618807	5.73440072850355	5.75132445816619	5.78222769247452	5.58280887397225	5.64506466193984	5.79031851836168	5.76331595822814	6.02011322846509	5.65054630052386	5.93458254889885	5.80412585716498	5.77388295098045	5.82674930663197	5.91661278638697	5.81695035451608
Ano6 (anoctamin 6)	-0.00149696530386064	-0.033594625737304	0.549158111590779	0.702778225821198	0.549158111590779	0.702778225821198	1	1	FALSE	4.75435841697693	4.66367479591548	3.90596697519228	4.79296984742551	4.74128360416207	4.73910280574738	4.76957605253098	4.5413289770456	4.65016139571094	4.61772163640245	4.60980814048202	4.71752289295483	4.47834412851507	4.51196765859543	4.73061278626282	4.72289221232216	4.51933431667457	4.63674641076306	4.55450904080825	4.39219375790383	4.7062708330034	4.51137948109239	4.73481798761422	4.40030565884462	4.58639246439684	4.64772895138174	4.44086584629472	4.70745852965473	4.75044036025328	4.79382827088698	3.87857822027656	4.48111161672461	4.27078307352729	4.55191585636362	4.68013303514382	4.5578634268734
Anp32a (acidic (leucine-rich) nuclear phosphoprotein 32 family, member A)	-0.0914312947996652	0.0723779566097492	0.00533931792513568	0.0852976198061612	0.00533931792513568	0.0852976198061612	1	1	TRUE	7.35725287829666	7.30423722501714	7.28875535950691	7.33855812352561	7.28849699225638	7.34585761205137	7.23456838010441	7.22165478376711	7.27890472974021	7.32476560848727	7.27109880648553	7.27441076931784	7.16655477955717	7.10763556648692	7.20078092927596	7.24904706587631	7.12566143256404	7.11544947301776	7.17066619596437	7.19514086547147	7.20168286492438	7.22053310980701	7.18144051854709	7.08311761097553	7.17986929098209	7.17350725052158	7.22032995487956	7.22166444957982	7.25254244336847	7.20062401332697	7.31383536398459	7.25875445522313	7.23167240243341	7.21325978409792	7.31183911907352	7.27349724047299
Anp32b (acidic (leucine-rich) nuclear phosphoprotein 32 family, member B)	-0.0343857341409037	0.096131023916751	0.243365217207077	0.0371742457280682	0.243365217207077	0.0371742457280682	1	1	TRUE	8.34678850605303	8.3108672188194	8.21575138952932	8.35757399675291	8.44235054242942	8.36578438221929	8.36865050556113	8.3559544793004	8.32411752580214	8.29716389795954	8.26731106171173	8.37351771565002	8.25182322037993	8.25715208894739	8.35882699460449	8.25378604212118	8.36574939432902	8.35303652349559	8.24924147584542	8.31482339024506	8.40762892397913	8.34221692983321	8.24841623851362	8.33679663173798	8.29741613220552	8.42109703684127	8.43669488755288	8.44479956397575	8.46127888850372	8.50852373035496	8.30674071305488	8.48262647423811	8.41219298215416	8.42223720629446	8.3962280044979	8.4848832989309
Anp32e (acidic (leucine-rich) nuclear phosphoprotein 32 family, member E)	-0.0842015262366763	0.0609191486109017	0.0241145705584598	0.220504433568327	0.0241145705584598	0.220504433568327	1	1	TRUE	7.2785609665712	7.35327035372981	7.34299911926521	7.4955033021223	7.4400718323617	7.41586005176066	7.31685170792322	7.35642555908681	7.50387342960551	7.36566629468876	7.38660404420245	7.2436405222678	7.28739841494796	7.31900367545454	7.32901592846504	7.21920725001052	7.35962658564101	7.23543987061826	7.43774375105928	7.37039099187902	7.39123499553712	7.34848916041139	7.35768395239869	7.37496121082064	7.27903478093325	7.24936000565352	7.37359601447726	7.41699170319038	7.47716730818619	7.33916411444669	7.43937380235342	7.46940575755464	7.39133811884245	7.37481344936557	7.48928602262588	7.33322692410308
Anpep (alanyl (membrane) aminopeptidase)	-0.035079870659238	-0.0611335342842163	0.105934128932869	0.039865479044792	0.105934128932869	0.039865479044792	1	1	TRUE	8.17222746773544	8.17288249841247	8.24898067598391	8.20545116429533	8.25592554806313	8.20076131571567	8.19194257931947	8.16196827761397	8.28852467667507	8.15602238319613	8.1217199936954	8.13052937912991	8.28461129423973	8.14172399006813	8.21213642648497	8.18594581209199	8.20765374884377	8.14260234013131	8.24143026878968	8.25648705580733	8.23984194112756	8.26820043822313	8.22209451269799	8.24786107201047	8.2353393408836	8.22724529524504	8.25118887102195	8.17551462115054	8.14678757712763	8.18848994291435	8.16756366251427	8.17253751932416	8.15701843850046	8.18833168434138	8.23782659005251	8.20541695132348
Anxa1 (annexin A1)	0.00148255026425165	0.0659820459133517	0.528145718943012	0.000507991709645194	0.528145718943012	0.000507991709645194	1	1	TRUE	9.97029286788243	9.99583780022729	10.0369703097942	10.0442574940408	10.0389601301993	10.0384389253378	10.0507193477513	10.0547264026433	10.0680392784373	10.028776325832	10.0542922768272	10.0634085643567	10.0086947257392	10.0094787458881	10.0165436764929	10.0331751891223	10.0313152379455	10.0659007664879	10.0046699215314	10.010094462958	10.0187148383685	9.99717948093762	10.0051613528953	10.0123032834874	10.0110874526187	10.0241562008466	10.0260807452539	10.0521468636574	10.0926778697838	10.0900991838693	10.0585329702016	10.069691427138	10.0712344094586	10.0928628289929	10.0838648809347	10.0921757180814
Anxa11 (annexin A11)	0.0783319483195413	-0.0126793076859019	0.00240639891657128	0.62495905517585	0.00240639891657128	0.62495905517585	1	1	TRUE	6.7081044470133	6.69213423251014	6.71712802619924	6.82024279706668	6.77780105213432	6.79098050474205	6.85585269455488	6.71428673693559	6.79919094423653	6.85047441016119	6.81803247465809	6.80749660836285	6.86473092231475	6.86444617783533	6.81217730551445	6.83330757597976	6.8152039485458	6.91483954689639	6.85332203271223	6.80128801677891	6.83752701982509	6.82666288148123	6.89553287182436	6.82639594759272	6.85093690657176	6.84456140923607	6.81334511081588	6.81675328548304	6.77163472210082	6.84292856279266	6.81544734300633	6.78234303404953	6.82819996772763	6.8875983784352	6.87318569623128	6.81736743783865
Anxa2 (annexin A2)	-0.0996978329387361	0.0425897259852914	1.06921770704975e-06	0.0568213026507934	1.06921770704975e-06	0.0568213026507934	1	1	TRUE	10.8135407220039	10.8455762964395	10.8811063111583	10.8502415433544	10.8492330620135	10.8841247185389	10.8346448581937	10.8563710569107	10.8667225616227	10.7699122074366	10.7693254554421	10.796161315876	10.6951151686318	10.7249656903783	10.7135669479409	10.7681346899194	10.7758077839597	10.7712913742021	10.7911466052234	10.822029021533	10.8240120092907	10.7646974618611	10.7924486913379	10.7856322829629	10.7584564260216	10.7821054596621	10.7949031810113	10.810668025399	10.8392431624243	10.8656636858115	10.8313151619748	10.8507650502167	10.8414857246051	10.7923754801784	10.8281682263101	10.8390541558518
Anxa3 (annexin A3)	0.0643864412893226	0.0190768657145084	9.42394616579296e-05	0.335390265199497	9.42394616579296e-05	0.335390265199497	1	1	TRUE	10.0345788969793	10.0243363030746	9.99795567353905	9.99130925255798	10.0131830735375	10.0291629703699	9.99405638082892	10.029135356339	9.99303743840754	10.1062881152148	10.0880991839972	10.0775234126211	10.0578157736107	10.0826280856265	10.0584653253749	10.0621001196868	10.0693154945401	10.0839978065655	10.0092967791809	10.0449678044449	10.048623099387	10.010695932678	10.025845507067	10.0616547080463	10.0029275020631	10.0369016463239	10.0417412761522	10.0116046553402	10.0377665673189	10.054685708897	10.0240592134104	10.0646080530418	10.0297151400203	10.0692349248085	10.0704564159446	10.092215367992
Anxa4 (annexin A4)	-0.012033525348027	0.00328153063751064	0.390310582228027	0.736487758128804	0.390310582228027	0.736487758128804	1	1	FALSE	8.94585931953799	8.94601728877832	8.90492057356511	8.93754743342198	8.95928620099339	8.98705647648	8.94037233162633	8.89009704240301	8.96162911572335	8.92958686180842	8.98606387301499	9.01255470682454	8.8883262071486	8.89105153955928	8.88535472222354	8.9075036107444	8.93410658681108	8.92993594626236	8.98474028773887	8.98850575877231	8.98989116128452	8.90305936551618	8.94198952688245	8.87522715334349	8.95908329763641	8.96423399753489	8.99403940435106	9.01245693628882	8.94250570839144	8.99340830352914	8.91948012576644	8.94905628973703	8.98153017947631	8.94566037070135	8.95122350842448	8.93498230648277
Anxa5 (annexin A5)	-0.0211742112427659	0.00566968611489769	0.173996796889569	0.688027785904136	0.173996796889569	0.688027785904136	1	1	FALSE	10.2029196584265	10.2157999161032	10.2387391000889	10.1537420141557	10.1754372742798	10.1668660525393	10.163976666603	10.1546156113269	10.1586096882145	10.1855816443635	10.1949661038857	10.1800956333474	10.1501661513943	10.1091254545127	10.1467341275283	10.1664141826452	10.1575616813383	10.1494931015375	10.1547421757359	10.18904618295	10.1978309980122	10.1032484616471	10.1171885353967	10.142987726133	10.1573469353628	10.1730899461144	10.1744638463334	10.1683963377275	10.1712643827233	10.1607916440366	10.1555013291111	10.1711267466521	10.179660328045	10.1455628297438	10.1514225173088	10.1572458673716
Anxa6 (annexin A6)	0.082250001398609	-0.0111382706547805	2.62614923454647e-05	0.581587706753477	2.62614923454647e-05	0.581587706753477	1	1	TRUE	10.1585465768148	10.1623661506133	10.1884281252255	10.1887248259779	10.195864300881	10.2213937823419	10.1588999650987	10.2211278990099	10.2053900691335	10.2561968921174	10.2785075365619	10.3064832685569	10.2407436389756	10.2490304686896	10.2382972497632	10.2726531104958	10.2913664228022	10.3077131197212	10.2823934689899	10.2930232516207	10.2790998021338	10.2657673945372	10.2758916937581	10.2871698242073	10.291067070258	10.3111693046758	10.3294936431731	10.2704355005567	10.2913318852939	10.3226717927997	10.2787165992343	10.2895809017814	10.3114985743431	10.221139985679	10.244018879158	10.2854368986147
Anxa7 (annexin A7)	0.123155910715742	0.00474606592115694	1.13676137673598e-05	0.723711678750691	1.13676137673598e-05	0.723711678750691	1	1	TRUE	8.00844543007023	8.05641011709855	8.02572648960786	8.09365524284735	8.15005188203954	8.09369749269664	8.14205598754765	8.12439534614993	8.11979190806547	8.25053529419631	8.14387295834889	8.25010415032258	8.20301512908348	8.11263237452695	8.20157015379998	8.20898051308311	8.29466669386196	8.25725582534162	8.25348824346455	8.1926478957034	8.21694951841364	8.21974935454673	8.19842048473203	8.18333266907237	8.20994555260564	8.20477164047496	8.22069754760748	8.20735115380702	8.20299065003012	8.24670260108634	8.19100491189995	8.23066415929999	8.21451826697677	8.21364376204057	8.23701392259247	8.19882807217799
Anxa8 (annexin A8)	-0.0764065404366772	0.0534286559053154	0.0009857344980925	0.0624119503794774	0.0009857344980925	0.0624119503794774	1	1	TRUE	7.440578523508	7.43320150592109	7.38304758720578	7.38719880826918	7.42015392825875	7.44004690853324	7.42433427845975	7.4588905065321	7.41433852457181	7.39483136005334	7.37934370731461	7.36947520819522	7.29789754788777	7.3020631016043	7.37043458612932	7.32705856274109	7.38167272301271	7.29135491039127	7.38230411265648	7.35571227561756	7.30775637317477	7.38541377997259	7.34297246069745	7.32200924420111	7.38860285761182	7.31277406853077	7.39598818627419	7.48664197906804	7.39635646214972	7.35955630968791	7.39386233997893	7.40320806334772	7.45149137964371	7.37470044509942	7.40719127175821	7.40138301115093
Ap1b1 (adaptor protein complex AP-1, beta 1 subunit)	0.0776434751864075	-0.0442212449922614	0.00338106588633405	0.196060183867823	0.00338106588633405	0.196060183867823	1	1	TRUE	6.27050464808869	6.32810042737252	6.18685706717715	6.1937106443621	6.26436565443918	6.25849442733047	6.1565220136441	6.19500893473974	6.18276975290747	6.33531888815401	6.30836269560528	6.35731446819776	6.2440612299176	6.27466049079963	6.35425467218474	6.30780736505447	6.2765320253796	6.27681301144601	6.3434984320719	6.2883050323416	6.32865338770776	6.29906511580127	6.27306824165357	6.25494356400598	6.26170380792622	6.29997541961373	6.29026772492845	6.31247458757651	6.16441019214561	6.26826407783562	6.26973075428314	6.24657720254295	6.2106752396657	6.26316777382001	6.26183917903613	6.24435051421445
Ap1g1 (adaptor protein complex AP-1, gamma 1 subunit)	0.0286038415341832	-0.0309233822571014	0.25925929444198	0.451575416155699	0.25925929444198	0.451575416155699	1	1	FALSE	6.65162578392064	6.70038422880318	6.64305094125667	6.64787570431974	6.68687865981949	6.73544094218061	6.60716753897291	6.67877617412388	6.69298506323756	6.71392946413575	6.77361398135738	6.64914118852315	6.64731450954714	6.63826647335584	6.75634282121813	6.72144101907033	6.67277890037074	6.7287912528639	6.58865317921183	6.67800145929896	6.61637093105146	6.66691278072759	6.64072792317907	6.64630668900955	6.58071231843003	6.70123020939482	6.76022094646651	6.65440689747336	6.57777020029302	6.51150599111904	6.68247497949903	6.61826362058272	6.53947368759674	6.65512281122325	6.66770766186901	6.69410014679971
Ap1m1 (adaptor-related protein complex AP-1, mu subunit 1)	0.0361703518173112	0.0080312781156586	0.28744214737309	0.726382152331299	0.28744214737309	0.726382152331299	1	1	FALSE	5.64449948831805	5.57404396872666	5.60263503246834	5.65554646481354	5.39498051418389	5.67113199450534	5.63535971435738	5.66527906108787	5.50924294954017	5.56230654257583	5.58194772705737	5.60672055377397	5.70948364393766	5.56154304379802	5.7328417131535	5.56486589508793	5.7292536507656	5.62928958420717	5.66111965113334	5.64964994538527	5.58264631915867	5.63648541913088	5.66960792297571	5.6843166237233	5.53732402602614	5.49359289887579	5.651261261505	5.64278820023959	5.64390524057226	5.7084217790786	5.50568771893437	5.534528559509	5.64814039736266	5.57117013969912	5.66453403920133	5.7191094963581
Ap1s1 (adaptor protein complex AP-1, sigma 1)	0.105607647199091	-0.0411997957138831	0.27208520818226	0.678185733982339	0.27208520818226	0.678185733982339	1	1	FALSE	4.06380491026176	4.26487417125907	NA	4.2109810334289	3.97092725935266	3.63405883797442	4.17556452015688	4.2563162673354	4.31522565844934	4.37024799349097	4.0746253134496	4.37583877578857	NA	4.1670849075199	4.25587835258279	3.94717987820833	4.30739209303929	4.23836652173171	3.83491342970104	4.16117018634416	4.10117940914615	4.46895469475533	4.1609201881811	4.40880015887124	4.05357188244359	3.93545031839512	4.54595601721131	4.02068887116071	4.11068896565806	4.56016466922833	4.11311703639072	4.25963405719238	3.93736322616621	4.08060650303951	4.16039585779522	4.05745893699296
Ap2a1 (adaptor-related protein complex 2, alpha 1 subunit)	0.0135681737929455	-0.0451728978444595	0.424639072356154	0.2886147555052	0.424639072356154	0.2886147555052	1	1	FALSE	6.38532921660601	6.29118727928133	6.33329133748045	6.44621983116102	6.46978180680686	6.52084179489811	6.44698070440937	6.45043102124674	6.52208714451575	6.43264545336358	6.47102158645337	6.45145016720364	6.36916109134917	6.35512200910098	6.44190670454224	6.49672118312796	6.4663334615866	6.50390204381464	6.5337143996967	6.44167270138085	6.46779137679799	6.49583744268533	6.581355766883	6.49054927282709	6.57691812935827	6.53923327086604	6.56728075891469	6.46049029941496	6.48109223690635	6.46796414156951	6.53140953430882	6.5051541543719	6.45987255689051	6.44215560241638	6.45507565154465	6.48458286138674
Ap2a2 (adaptor-related protein complex 2, alpha 2 subunit)	-0.000891774772119349	-0.0720810107046098	0.544855275832819	0.054403677992634	0.544855275832819	0.054403677992634	1	1	FALSE	6.75351094204003	6.91067270823694	6.91676324412231	6.99935740677659	6.98235476987103	6.95098157143512	6.95417304092437	7.04081573613202	7.02079108484462	7.0115403645533	6.8986557991819	6.97648965981414	6.88902323848614	6.94954660525977	6.94510433877877	6.94050741185733	6.95807705514359	6.952450058359	6.96182008810141	6.98447542490412	6.99611753767891	7.01638488647752	7.03745909925809	7.00003381276878	6.97897352321573	7.01284797868289	7.02506202572061	6.92219784839637	6.91589132657132	6.95089994498446	6.96173907260414	6.92470563334825	6.92659251005107	6.94478818297446	6.91773009793535	6.89990066360117
Ap2b1 (adaptor-related protein complex 2, beta 1 subunit)	0.00362273962640221	-0.0567819332480328	0.510391427504924	0.0672603536057966	0.510391427504924	0.0672603536057966	1	1	FALSE	7.68475563228814	7.67048630202452	7.72389980967978	7.75152397502762	7.77478705960117	7.81082866218542	7.6891453767057	7.73017800219718	7.65197012994206	7.7530963802609	7.69077325531841	7.69120611549788	7.72670181543171	7.69343816988559	7.72624541187368	7.76581318085186	7.73615159439974	7.73675368276945	7.76983784362944	7.73863274667032	7.74421492647062	7.75424616183689	7.76652228311848	7.81708598379542	7.77566295092336	7.79517600533911	7.84163353253684	7.74196577602205	7.72796808993378	7.66555621340076	7.70965595088354	7.6839490441654	7.71740910563435	7.77588677766983	7.69989166738337	7.76969240999509
Ap2m1 (adaptor-related protein complex 2, mu 1 subunit)	0.00208779026691206	-0.0936029457242274	0.529699120680801	0.00102324811152624	0.529699120680801	0.00102324811152624	1	1	TRUE	7.67975453733582	7.68823631929525	7.72256165449557	7.78943583182134	7.71775181133632	7.78267065867701	7.783705463748	7.799087306074	7.77102720481872	7.75161769825586	7.7241932185946	7.75938889439841	7.77549835027641	7.69338241059244	7.70106382617399	7.84465555555424	7.74273384434726	7.76048710181103	7.78209398956379	7.78759570926403	7.78777852145408	7.85070567689975	7.75115571767482	7.78942931070894	7.85227980558221	7.78933149048568	7.82236687952175	7.71638049980839	7.69178538637633	7.69777381955519	7.73830847873941	7.71643537730324	7.68967656045282	7.69664071010228	7.71391572110716	7.7093940361922
Ap2s1 (adaptor-related protein complex 2, sigma 1 subunit)	0.0481580049673062	-0.0974842838221703	0.161078443179119	0.0479324197692572	0.161078443179119	0.0479324197692572	1	1	TRUE	7.86224060061176	7.85946024262482	7.94237374773721	7.81702840688529	7.84223718642399	7.78645260794054	7.79893183486949	7.66948037187743	7.78494886744283	7.92778388689581	7.84458023899121	7.79282932948997	7.88095484237334	7.89355030224651	7.90013018148272	7.88715967669286	7.84720145175367	7.82238600119302	7.91602274513231	7.912655852165	7.88669036188443	7.91024696555103	7.9522578415322	7.83742609941961	7.79569552803935	7.87274874436579	7.83926678650489	7.83658061376237	7.71443099510523	7.90627731988582	7.73645605250865	7.81648451159389	7.61077387200176	7.85461285092657	7.7604737952099	7.80956235920089
Ap3b1 (adaptor-related protein complex 3, beta 1 subunit)	0.0861297619966127	-0.0339985076459875	0.000770904098779546	0.288091597764865	0.000770904098779546	0.288091597764865	1	1	TRUE	7.99931793996941	7.86821140156316	7.94716351021235	7.92963715884473	7.94175190400278	7.92726833707749	7.85311614332055	7.92839993468225	7.92661029902944	8.00768327057318	7.99934613065613	7.98481147913376	7.99566540973611	8.05187234649572	8.05775350954104	8.03320823323714	8.00183038481895	7.96447372247965	7.97380066846757	7.93908549895558	7.98874716433841	7.95510934045187	8.03736025632062	7.98101350038338	7.97620322552418	7.97181367474472	7.9656457792898	7.93249233699964	7.90349024696711	7.94861252729582	7.92063273194774	7.96407512170942	7.83781712667255	7.96724931871229	7.98662140773969	8.02180172161799
Ap3d1 (adaptor-related protein complex 3, delta 1 subunit)	0.0954782247647768	-0.0285095328057339	0.0101373200822494	0.537642964300041	0.0101373200822494	0.537642964300041	1	1	TRUE	6.69479663661274	6.59154029833512	6.70473366267406	6.64084069325427	6.64265681178514	6.69508906209583	6.60017458578966	6.78213331523558	6.60236037183823	6.82480603264094	6.72193311254858	6.73403213956493	6.59657442353527	6.75762335537697	6.81684286565335	6.78603433316653	6.76424794638096	6.81153525163608	6.73602302612673	6.6943369910647	6.77295452993489	6.64054862952752	6.73306957006827	6.63906860608558	6.61513522921897	6.7476827835115	6.72751208685536	6.7649246544054	6.67064208762522	6.67089697323718	6.65384823802217	6.56549360027949	6.62491971050011	6.64724254570919	6.75540838133071	6.69636946603245
Ap3m1 (adaptor-related protein complex 3, mu 1 subunit)	0.0988629179895714	-0.0365839338117489	0.0552586289725327	0.563137763893123	0.0552586289725327	0.563137763893123	1	1	FALSE	5.18801709387816	5.06073915785768	5.14542475766347	5.29668499016426	5.23246505881821	5.24130631813494	5.20574438506276	5.29362062383725	5.23215418982013	5.47905914043	5.40869488005566	5.31253448874098	5.43835274081286	5.25708229844875	5.21193500499519	5.30349218031118	5.23582660542454	5.13894549792384	5.32404729936351	5.3059559334987	5.1340607227023	5.35992170726781	5.32367630298733	5.32636117097331	5.0730404189599	5.39793641182539	5.3908086743241	5.33915520465935	5.15712861963078	5.23677194608118	5.24477672221401	5.33017472981052	5.26864024290839	5.17488175201744	5.26356780382047	5.29145621645449
Ap3s1 (adaptor-related protein complex 3, sigma 1 subunit)	-0.0380569484438573	-0.0735974310487749	0.287402403235717	0.231645519122095	0.287402403235717	0.231645519122095	1	1	FALSE	5.27398577071105	5.38001249361578	5.32536122772482	5.37189336181144	5.36536009681043	5.46757294643683	5.28814073866918	5.29375671100833	5.303353354953	5.34367430538958	5.34048037631241	5.33660831475825	5.20608053821136	5.24816288132866	5.32669912454779	5.24196218221519	5.32677101935095	5.35648542363194	5.4051142261587	5.3581289672496	5.27185516354995	5.40738674449641	5.39786455568696	5.24433148413528	5.40717937256245	5.20455940702147	5.38086448708214	5.47266322370394	5.09924470071025	5.21537573862875	5.31208426151475	5.35542862543388	5.33189507001041	5.27307197262795	5.1652205656491	5.18992337022493
Apaf1 (apoptotic peptidase activating factor 1)	0.182404054672863	-0.153746074227478	0.282458024777753	0.561264364712925	0.282458024777753	0.561264364712925	0.835845707171103	1	FALSE	1.54593872438207	2.74049371543184	2.92576211367192	2.9707303575315	3.0036040355507	3.06512420006932	2.82250582456275	3.26641926248346	2.54631417920801	3.04637231497475	2.39577574255117	3.3167872802582	2.46939110430101	3.52879633174487	3.091513667927	2.90144618419719	2.76716534289266	3.01128093610049	2.81203607817551	3.00754357239476	3.31867114397631	2.7828802993997	3.31106274145795	2.92922857783418	2.56199325156102	2.83840725098364	2.91294680343557	2.63145821739131	2.50434326665326	3.1104300641863	2.4612980451183	2.11278685863061	2.99689667369937	2.78534339138577	3.25742254239137	3.23107599171508
Apbb1ip (amyloid beta (A4) precursor protein-binding, family B, member 1 interacting protein)	0.0466036926602232	0.0228795771628504	0.354686184554345	0.692220409165151	0.354686184554345	0.692220409165151	1	1	FALSE	4.64436392907224	4.76411787592518	4.91859136499051	4.60513278511281	4.69812955745389	4.76770775963824	4.9832855055754	4.77946985729517	4.81562153698716	4.58450557494114	4.94035001280547	4.92691504945707	4.81929520066202	4.7628537237029	4.80617452084784	4.97872189767382	4.6915509143774	4.88548651152495	4.71050891173056	4.78197338415229	4.51726939321748	5.10243557974867	4.75838313510535	5.00406537177692	4.92146965561045	4.91074705041202	4.79235563117949	4.72057945138817	4.95163907895187	4.78918148659354	4.86392854177016	4.72241137589665	4.85197385948901	4.92109827857152	4.9771379370012	4.90717429773677
Apbb2 (amyloid beta (A4) precursor protein-binding, family B, member 2)	-0.065222151692585	0.193923350017135	0.274344031714998	0.0444663100811559	0.274344031714998	0.0444663100811559	1	1	TRUE	6.92062677769317	6.87657833653718	6.98996777382687	6.73684837043186	6.96186638062873	7.01265805704392	7.08962526240096	6.76483179170325	6.97283048452593	6.58671371079277	6.81937440371138	6.87425597676861	6.95576613205441	6.94262006452914	6.87109204909618	6.80730339631461	6.95384722903479	6.92786090725672	7.07355248742655	6.87780558771993	6.53105389256548	7.23671264129736	6.89988858270114	7.1058247198562	6.99801492926968	7.04838878374282	6.92317295573851	7.21816118709516	7.19731499947382	7.24637008108084	7.09791624148179	7.13997079848708	7.1085767273907	7.20084957463721	7.19344650908714	7.03711861173815
Apeh (acylpeptide hydrolase)	0.114240604572206	-0.00938228449414148	6.4653492208113e-05	0.678269078337125	6.4653492208113e-05	0.678269078337125	1	1	TRUE	6.09140153350384	6.17894166256526	6.09379043800998	6.13797068456792	6.10600485957781	6.12283627572405	6.19389590443023	6.13574006327032	6.18936796258673	6.26713124741668	6.21984033070264	6.26043408564745	6.24138641054465	6.26237301902733	6.1987887916552	6.26241060594861	6.28619918018695	6.27955115425648	6.23611180378468	6.20019829286113	6.13871004663008	6.28125498906132	6.27925769856435	6.31821559602522	6.23993452231573	6.27275667124794	6.20541988389571	6.16508184912807	6.27905150095041	6.21840727381895	6.21720356847792	6.24778893213269	6.24460549305996	6.16185947298019	6.27755150191299	6.27586935147772
Apex1 (apurinic/apyrimidinic endonuclease 1)	-0.0619859302180865	0.0654257205254038	0.0325187227686367	0.0888364717040274	0.0325187227686367	0.0888364717040274	1	1	TRUE	6.67112350042758	6.62514188035678	6.61766140336755	6.65989602380372	6.71171514862302	6.68342978369148	6.70478898497796	6.68778857283835	6.67994450217975	6.72530490157444	6.65886840219615	6.66940950528307	6.55487122392245	6.56651075585788	6.64105030651109	6.63925676758973	6.47443117585188	6.55391338951672	6.63920032171521	6.57849346129937	6.55255229403976	6.58084796375517	6.57562697817732	6.59703499489004	6.65936803190357	6.62142920249394	6.62085175983096	6.70880800218944	6.65992455840238	6.69674502116691	6.68697667803051	6.58033093601724	6.68672461774609	6.68359821297252	6.67474310649017	6.63638535981872
Api5 (apoptosis inhibitor 5)	-0.063481285993498	0.0528185651847385	0.0351325230372919	0.191795633037983	0.0351325230372919	0.191795633037983	1	1	TRUE	6.37486560219545	6.33061396996736	6.3397787569259	6.28594959927882	6.33025541660025	6.32394285372194	6.3002665223408	6.36394374251711	6.361838527705	6.2462370516162	6.32814531842076	6.34803407753664	6.31149584966109	6.31030557986881	6.30782557600331	6.24960651646524	6.13906218562786	6.19941126211124	6.3353099545876	6.28179652803306	6.20309150106054	6.3039925713914	6.21795963599217	6.33072331101241	6.2541083517083	6.15580589036974	6.23132679844536	6.27642036009217	6.36823579438673	6.34211379140197	6.25621057594403	6.33684571506381	6.29793422059263	6.31269421302138	6.26969522745252	6.32933173130799
Apip (APAF1 interacting protein)	0.00845894921529568	-0.0356627470504988	0.497792532417128	0.521970698525116	0.497792532417128	0.521970698525116	1	1	FALSE	6.19873968949768	5.97057070011172	6.14810028841088	6.15147122704248	6.01285021290632	6.14810435697644	6.20423268252696	6.03057444769903	6.01431065444488	6.15859353195908	6.02057331653628	5.97554077163202	6.21901359187085	6.11721295572464	6.21331811644455	6.16708691521008	6.03265850103098	6.05108710214557	6.11039874230952	5.98965902881893	6.05876239783101	6.04560678493442	6.08423651025208	6.16904108000118	6.24402887214596	6.06485914553826	6.04218685701897	6.1157886117314	6.05098701260139	6.04496889696075	6.07159536325488	6.02431524612862	6.08827943009184	6.0050608336979	6.05336986857954	6.03344943234952
Apmap (adipocyte plasma membrane associated protein)	-0.125006283564912	0.0127791075567966	0.0395083691997907	0.718541374973132	0.0395083691997907	0.718541374973132	1	1	TRUE	5.82608827679988	5.89254160238604	6.01435529297707	5.76662696215118	5.73569004870912	5.59113184042009	5.73428148944562	5.82419503939945	5.76087826104753	5.77749862101748	5.62516234164927	5.81205918904976	5.66763386992007	5.71180048334976	5.50498896343557	5.72484669187665	5.61213130001343	5.58461080093979	5.56599008615556	5.66217701013376	5.66715413022992	5.65959066826569	5.61105431506248	5.48152499084319	5.7080685703013	5.50052483015932	5.44445173304282	5.50008180024227	5.63261721240664	5.46142705911081	5.64632109140387	5.68668540441017	5.69284561717274	5.75478063190594	5.38710745465602	5.65368203089675
Apobec2 (apolipoprotein B mRNA editing enzyme, catalytic polypeptide 2)	0.191312378508603	-0.173588191274503	0.000122213615354339	0.00235192560644405	0.000122213615354339	0.00235192560644405	1	1	TRUE	5.84654847530441	5.88341309625385	5.8450032160512	5.73952680811175	5.80813788686572	5.77755385230097	5.77427840347132	5.77357706004413	5.7215640581767	6.0492386777532	5.94078692903834	6.13705261109088	6.04565920154165	5.93416262519964	5.95447086170431	5.82170256281296	5.95165539624956	6.05668539776694	5.98642458845281	6.02957877376856	6.00167390731104	5.75425685317893	5.90179128527308	6.0181222683949	6.06217137278969	5.92946673355598	5.96004596546159	5.84184484012968	5.85414529657655	5.67393231240109	5.86150383115125	5.78773282057826	5.67616583823743	5.8139273769079	5.72974852430992	5.84223718642399
Apobec3 (apolipoprotein B mRNA editing enzyme, catalytic polypeptide 3)	0.205537260139155	0.10116642268195	0.277280923755858	0.651348909276422	0.277280923755858	0.651348909276422	1	1	FALSE	2.61335248358511	3.62608864188872	3.41088377719558	4.24186305909749	2.81104761344648	NA	3.96101204429147	3.90029686105553	3.62891354266179	4.26408598762516	3.32968333949861	3.32632161803998	4.08328145844349	3.93544088892332	3.18932170191355	4.10238098637312	3.97887287826534	3.35808675829478	4.07934397418616	3.13420450806067	3.04640724105382	3.79879707960524	3.56242561196062	3.48129894154757	4.12288803037456	3.7435903645067	3.39732380899655	3.86559224167838	3.53171830997632	3.67739548326346	4.08295800139445	3.91106835639763	3.43053952891856	3.61854407986816	3.46154165577365	NA
Apoo (apolipoprotein O)	-0.0847585641436149	0.0466765710626579	0.0799599879120406	0.480312247545576	0.0799599879120406	0.480312247545576	1	1	FALSE	5.98284986826838	5.94640570253657	5.97425855232139	5.90794818423672	5.74118381285649	5.75105124938404	6.07836432681461	6.01179080293944	6.04346699925565	5.69765707394134	5.8781441252948	5.80591408400559	5.90464786700783	5.80635241602026	5.96638201364614	5.8629670787443	5.93314533709109	5.81928242556941	5.93012465335992	5.99922659836054	6.04007706882005	5.9002871989974	5.91797111365542	5.91620432199148	5.85406049715568	5.91028894576526	6.05989601383946	6.02035551535183	5.95197238141436	5.94384398702707	5.91704501163718	5.86907188030835	6.05116325258211	6.05042986563987	6.02509747152129	6.11924618602707
Apool (apolipoprotein O-like)	-0.177284225707981	0.00973976875128299	0.00052619538779192	0.720231689674043	0.00052619538779192	0.720231689674043	1	1	TRUE	5.76993038467316	5.58548237837815	5.80200705073202	5.7790364163499	5.74473429147039	5.71682083287538	5.82673659737568	5.63868207432565	5.63991224637753	5.60976677974397	5.51588272573486	5.50168753484159	5.73173175249495	5.57751342337988	5.39018271656416	5.62227150248209	5.41823380844726	5.54051399749728	5.74900589783532	5.67804654501598	5.61946583410348	5.62459808825731	5.53895092394217	5.51762529964444	5.60060873749921	5.48246433057282	5.64090141195154	5.69911571553066	5.63233220458626	5.67956736232244	5.66171540151408	5.56548750736704	5.5605712891289	5.60188961553796	5.52168837274162	5.61695751885488
Appl1 (adaptor protein, phosphotyrosine interaction, PH domain and leucine zipper containing 1)	0.0827749566117475	0.0298798561601938	0.0898626333324877	0.603624553835572	0.0898626333324877	0.603624553835572	1	1	FALSE	5.23081015812183	5.08098589881083	5.19650868947694	5.19854522853981	5.16706884589791	5.06573600993734	5.24697805961472	5.18087586917187	4.86089329263749	5.22827613515371	5.16681986788842	5.21506116495879	5.22474647226115	5.19202447290037	5.31768755890725	5.26905185347919	5.12283006504122	5.23687907112437	5.24908879510215	5.12196859134809	5.23588403244633	5.13520239432854	5.18223542471532	5.15606486862901	5.13578109847023	5.26490794093684	5.16875032988755	5.13294281636869	5.19127443031333	5.38884390653855	5.21690878866991	5.09361932950261	5.32690401529241	5.27638872002267	5.2491532833499	5.04276689124774
Aprt (adenine phosphoribosyl transferase)	0.109171753762869	0.0220827160803439	0.000934220343109294	0.561951653290976	0.000934220343109294	0.561951653290976	1	1	TRUE	8.26937918713869	8.32071030712012	8.16254742344048	8.31573829723321	8.38609528328584	8.40931879958223	8.38608665867306	8.43278824406548	8.32980530599417	8.41231155692826	8.4285318620428	8.40989154931522	8.41297624216211	8.49018100596791	8.4379725683414	8.46308700281827	8.43472829549852	8.50533520732461	8.48997637264164	8.40190347160796	8.46336497322882	8.46790302432183	8.44155402569842	8.497963576638	8.3913295255152	8.38759948927632	8.47759233685539	8.49321099491622	8.50196453442987	8.50962855048344	8.45719206452144	8.42032659691359	8.49720916574654	8.42108020102181	8.42369581373043	8.49362331874336
Aqp5 (aquaporin 5)	-0.530618549418907	0.00791839095811735	0.0799599879120406	0.758165121491512	0.0799599879120406	0.758165121491512	1	1	FALSE	2.39794257075645	3.04307147998271	2.81628635477688	2.76783062260127	2.50956917306804	2.78434693210579	2.65159134479765	2.44055626606026	2.47002919701227	2.23681709260485	2.63902141712102	1.68518665640026	2.06199388125307	2.43713450413068	0.0580532186930224	2.62065678410331	2.92368545521387	2.44310798687109	2.3587844544909	3.23221253083675	2.82489613224964	2.57049450481443	3.02191318148832	1.62756948631821	1.57820450237887	2.4704379489158	3.19137945975281	2.37537590507045	3.20222336390488	2.71313710218867	1.8939251985619	2.85066942672598	2.72500599079765	2.48142036671495	2.25514719178127	2.45025317412302
Aqr (aquarius)	0.0699755899494104	0.0829480071115441	0.300854397636191	0.478961266482229	0.300854397636191	0.478961266482229	1	1	FALSE	4.57455568565992	4.51599623042369	4.69557073864723	4.81738790508188	4.78827330395988	4.8713163377777	4.78041509486169	4.55189125410255	4.87335551786089	5.03017714360244	4.94136927826228	4.7513887350671	4.53766259678612	5.06709657191942	4.69470193375088	4.78362427803265	4.69568208606144	4.59683975443779	4.60324652128436	4.87637942354714	4.43065995030514	4.59116476072701	4.69222073329932	4.61984727978375	4.67116313902927	4.76794606188554	4.67486736914249	4.58453564029534	4.58837884202434	4.62208697098852	4.69912960026818	4.90184195750126	4.79661851807621	4.65974763479225	5.14139191617073	4.68029622289105
Araf (Araf proto-oncogene, serine/threonine kinase)	-0.295140769887977	-0.0333529327323465	0.0894143443646572	0.725154915473458	0.0894143443646572	0.725154915473458	1	1	FALSE	4.00803862149785	3.10906797860024	3.49251978796948	3.71395969833784	4.04892492903432	3.71939155915071	4.20553327211764	3.70952224248217	3.76062548318766	3.81623105034211	3.81282677326766	2.99024876515469	NA	3.01571699707089	3.5373084933512	NA	3.079395179282	3.9459634641651	3.61049928018993	3.21338150158733	3.57925257075917	3.81171762399098	3.63728564389725	3.68915376533732	3.84823733569323	3.52500393023092	3.73493718234054	3.69885188012501	3.06932580714089	3.98565525669184	3.79342773683375	3.59735239052724	3.42987033811631	3.44927082553272	3.73117237786382	NA
Arap1 (ArfGAP with RhoGAP domain, ankyrin repeat and PH domain 1)	-0.15306141466666	-0.0519040637935893	0.225344912929811	0.681400979835303	0.225344912929811	0.681400979835303	1	1	FALSE	4.29969158367457	4.37701960472763	4.26495671796482	4.19759808438039	4.01604161745794	4.19657557134662	NA	4.36216125787067	4.60984359159946	4.04585356316946	4.3701224222432	4.4287520969847	4.23200064955468	4.3186494544782	4.40396980851466	3.87208013650934	3.42966952033215	4.13572364886353	3.97771037779673	4.05942450316481	3.79535136516656	4.00829863359354	4.07431703795832	4.17016543058059	3.84916862033138	3.98172481388809	4.0091769485699	3.77635670083606	3.48425416098935	3.98783017653727	4.13933851360143	3.49724190498892	4.10220459365496	NA	3.98687507160689	4.54429990614744
Arcn1 (archain 1)	0.0388902106421709	-0.0591738208762915	0.0341743752412689	0.0109757782536309	0.0341743752412689	0.0109757782536309	1	1	TRUE	7.53767657277034	7.50730308892677	7.48279989132304	7.54005827595321	7.52796954954733	7.57603077608153	7.57753457144087	7.54233544549349	7.55236938539079	7.55798439468491	7.55789252132407	7.59933267290203	7.59845453720786	7.56686841708509	7.52913378526736	7.58223232372502	7.6235011096208	7.57868969088976	7.62661435217524	7.61735726159132	7.66882826786726	7.65951788708114	7.63018702364627	7.60246875768407	7.67241826991965	7.69376571221778	7.63311874759903	7.5669977620791	7.60458287953948	7.57688488234874	7.59489932782005	7.54660897861443	7.58541327249201	7.59662212707072	7.57045534107004	7.62924732086058
Arf1 (ADP-ribosylation factor 1)	0.334081161767085	-0.396460294723966	0.0693889364497342	0.121480315848635	0.0693889364497342	0.121480315848635	1	1	FALSE	5.8000767467063	5.90353483434293	5.94149604895097	6.83116787684723	6.96696104376301	6.80604044042444	6.78521050014473	6.66026692957217	6.69496374414662	6.14056395304546	6.52193644058147	6.41462942938124	7.06641214573448	7.06336272141066	6.92876114804383	7.12458662228021	7.03253067755914	7.1036654827657	6.63031955261317	6.74239702261628	6.65400583054123	6.91696621779029	7.07554332726532	7.15135147933232	7.11810012049195	7.24214516084958	6.99621924694195	6.2755360380468	6.19056547905768	6.46706423413086	6.61028961039436	6.49401871866394	6.49580067502526	6.66372886935582	7.0911179849493	6.67078369630238
Arf2 (ADP-ribosylation factor 2)	0.25407041412226	-0.0124486674027667	0.00532314563875619	0.737184096978225	0.00532314563875619	0.737184096978225	1	1	TRUE	5.12468793665884	4.9768814098342	5.05694762419585	5.43294938852576	5.32327638452337	5.37788377559331	5.22118881479127	5.38481655295845	5.05393239603775	5.35777366999685	5.30954365530235	5.29547692267544	5.6010249246873	5.45151116119678	5.64733753721716	5.71262054044693	5.41460575327561	5.44930384542073	5.48368681551921	5.07452256227149	5.3728058714096	5.40916687668629	5.50172892896461	5.298071734934	5.42773019095618	5.48598705083277	5.73395353121168	5.24344059554352	5.34781799572022	5.32941425929369	5.48641833921763	5.3266883400183	5.41759263763742	5.30813512696789	5.5795271402173	5.63658112154494
Arf3 (ADP-ribosylation factor 3)	0.306811066710412	-0.278335475707603	0.0313311882442143	0.146427713485348	0.0313311882442143	0.146427713485348	1	1	TRUE	3.98040009626973	4.36653204553713	4.19273073541752	5.0452856916534	5.09038769667402	5.03087014749813	5.05496999853553	4.81898856721292	4.93328935880711	4.70260213929171	4.81464270377532	4.91958321280366	5.14272383716128	5.14590566009033	5.0539758253303	5.12439844812731	5.30314143785827	5.06778067356102	5.02692839153818	4.8454147779351	5.02147084379295	5.12904392195549	5.3210622180738	5.18644905454063	5.18850774591748	5.26170380792622	5.23470440560136	4.61375558329777	4.67780701100278	4.89912244704231	4.84507349102625	4.90957631594827	4.7632681477307	5.124878140356	4.99829480915621	4.87848994035249
Arf4 (ADP-ribosylation factor 4)	0.0747733941457417	0.0172758788226341	0.0654467911687428	0.654005143413384	0.0654467911687428	0.654005143413384	1	1	FALSE	8.02630764457246	8.06485591286536	7.89184444699386	8.13531425418414	8.03490898278939	8.01799982923619	8.15186388920009	8.27326876784947	8.1686871591837	8.13524241857608	8.13980201167549	8.05218762907832	8.1650526968588	8.21615896202867	8.08042849367163	8.2029123142681	8.20817094177938	8.23805596624986	8.28838163479321	8.2385528229377	8.25811372226212	8.25754813323677	8.22665302327777	8.2613380543976	8.17613823471687	8.31468293236008	8.2567842361608	8.33629231540513	8.28585992448346	8.17731986649513	8.23637781049439	8.33345056932086	8.24740064373113	8.18782711924841	8.31836655741272	8.3107808969554
Arf5 (ADP-ribosylation factor 5)	-3.92766632628903e-05	0.0783400711213949	0.552002841476115	0.261602620188577	0.552002841476115	0.261602620188577	1	1	FALSE	5.3952170718697	5.39008639126005	5.30422627126439	5.42367228594813	5.39823406342109	5.40890882571993	5.53365678398676	5.37730424828552	5.57007731074369	5.29742988916889	5.41962652920487	5.30023357026333	5.43329332581501	5.46811081240118	5.3960772662681	5.55276745100065	5.46528559270455	5.46820532570331	5.14213565557566	5.32696152325389	5.36873692509039	5.34769045683752	5.38956337021511	5.30692568020749	5.40319613125336	5.49479639578821	5.51483238380713	5.47733085784752	5.43194382005435	5.51839035865521	5.47162644641148	5.55685854266655	5.52754894353176	5.32857081618439	5.26462274992016	5.4230066268499
Arf6 (ADP-ribosylation factor 6)	0.0724603105753849	-0.0966033841961128	0.124261542366775	0.155848065193297	0.124261542366775	0.155848065193297	1	1	FALSE	6.18398863104068	6.00287800910295	6.30018230998012	6.34058897216726	6.34361213040405	6.26061661821106	6.24136162051202	6.15447587132278	6.18725902503092	6.34259385586362	6.2228972762563	6.15853698364032	6.09856483399189	6.38174366001085	6.36256456908063	6.31259438741843	6.41754031902423	6.37007009766403	6.34545847353142	6.22881291970418	6.30629140835819	6.35924354017872	6.34190393527894	6.38355223995426	6.37543394580347	6.36404358064073	6.33989987296236	6.1971498409562	6.14350362489039	6.24014256970009	6.27440704180413	6.25623133736415	6.23557581397481	6.39704993589224	6.28958366816799	6.14156562589726
Arfgap1 (ADP-ribosylation factor GTPase activating protein 3)	0.0947224992590635	-0.0265955771771164	0.0326095062725543	0.599186112101434	0.0326095062725543	0.599186112101434	1	1	TRUE	5.46092272562639	5.395261636367	5.38519977328135	5.36110510055365	5.50424219149209	5.41983885999627	5.50206958932812	5.37985658669964	5.41688364348159	5.4566550393774	5.54934881004412	5.53705994780599	5.37292772785734	5.64510790590397	5.54725238901216	5.45254601746629	5.44673925332357	5.67024550936683	5.6221279800269	5.49262232857445	5.48310311947832	5.54115858212784	5.51398966503666	5.44500491048816	5.49889227736479	5.42104484516143	5.53786445896862	5.41567755320177	5.55825232524106	5.31829153067365	5.49375939977179	5.45257896247875	5.44146687999524	5.53424217708405	5.45746624797445	5.64471289621238
Arfgap2 (ADP-ribosylation factor GTPase activating protein 2)	0.123851915912301	0.0289500222192708	0.0228262032752687	0.619112694770312	0.0228262032752687	0.619112694770312	1	1	TRUE	4.78266541726861	4.97210442911833	4.79064173076342	5.02566227145884	4.93745739255818	5.10067074813211	4.82879403819862	5.12557671697945	4.98827113065745	5.03110842860823	5.07219585889378	5.08261744192615	5.30128766360856	4.9155256810457	5.15029970810168	5.04059439481352	5.00405638027771	5.06882556107039	4.9952493268484	5.04272312321453	4.99128600710011	4.85538180407961	5.04243859862846	5.09767399741968	4.94479755154992	5.06328289727513	5.05385856323992	5.06878257651172	5.02360577993529	5.15979869575878	4.98640638415641	5.03797516904734	4.98567802387683	5.09759394261395	5.00845999684487	4.97894150058401
Arfgap3 (ADP-ribosylation factor GTPase activating protein 3)	-0.0760383851535731	-0.00955628420113719	0.0390333729052698	0.711117142735327	0.0390333729052698	0.711117142735327	1	1	TRUE	5.43944029595458	5.36835629118279	5.39365987837786	5.42574797602621	5.48138613618624	5.37560944399451	5.39144123477708	5.37920159360604	5.36720679596022	5.36500307551622	5.34383772400271	5.37776233705482	5.27392984052003	5.21020181320488	5.3755642682828	5.35168132682058	5.38514108848135	5.25458270579999	5.41298132137971	5.34948559153182	5.39192234504612	5.35208404586437	5.37708556372171	5.37210935133326	5.24845513960911	5.27372474459998	5.40252436564802	5.34388390416911	5.31180461420072	5.47497135706488	5.27928184590667	5.49394508964291	5.28772345940482	5.37505333677428	5.29029537538906	5.23740692837141
Arfip1 (ADP-ribosylation factor interacting protein 1)	0.0203254259900052	0.0275446506904052	0.347962486477086	0.500028781247292	0.347962486477086	0.500028781247292	1	1	FALSE	6.42964608976972	6.44176232409742	6.40038934893514	6.39748981925567	6.30816425775686	6.3895805778711	6.37122080025537	6.40769094937723	6.43988904761978	6.42400163998904	6.37340809015227	6.43387415989957	6.42579999784325	6.32882749043172	6.4816541459688	6.42837022337494	6.44060011622616	6.43222618496259	6.44229662548655	6.4212552839415	6.47500865941215	6.3281291578043	6.38071213495111	6.25810052771105	6.26404844432827	6.41674855746267	6.46789569007812	6.45551299129463	6.44574987420211	6.42282166702482	6.35743588058779	6.39150481926315	6.43376902623513	6.40265567438319	6.39174366567466	6.40090333872391
Arhgap1 (Rho GTPase activating protein 1)	0.0607598706958678	0.0106593128397189	0.0824791953544381	0.698088512345221	0.0824791953544381	0.698088512345221	1	1	FALSE	6.51179059812426	6.58696585411395	6.32111274183033	6.57498702195653	6.61338725832085	6.45157215261134	6.59616738860604	6.50367947389435	6.47580313252616	6.508837442722	6.48915915495048	6.59380939702437	6.59241517607927	6.57640573808856	6.60980370903109	6.6360561302045	6.54465229792978	6.63116541221656	6.57259715962757	6.48382222504891	6.47163945136749	6.46103408714634	6.55229406332399	6.57558462578137	6.57053731048177	6.52517624376243	6.56566876050868	6.48981425034215	6.48900175929065	6.58371162289366	6.52697021440912	6.63364044990137	6.55807166895887	6.49816947425058	6.58806996287313	6.50683833968648
Arhgap17 (Rho GTPase activating protein 17)	-0.00424727320124177	0.0331825435557297	0.544116371824365	0.699968536909962	0.544116371824365	0.699968536909962	1	1	FALSE	3.53327677410698	3.97209523620123	3.89177884360578	3.90444556129216	3.73167202380007	3.85866735568109	3.74209246808125	3.8441345355208	3.85047941091525	3.97493306375415	3.61165634547723	3.77866066216647	3.72753931496571	4.14749394388565	4.09458234266993	3.39811774711905	4.00037865775158	3.55705467260367	3.65606155157229	3.75352966137378	4.09317139386222	4.01188023468552	4.01828698832347	3.74547399646728	4.11249163574186	3.69334198375728	3.86984180200857	3.93291156632289	3.79746958601563	4.1447561184686	3.72960714918943	3.85345678076902	3.6285053246184	3.69046179491872	4.20227665812962	4.27327716136154
Arhgap22 (Rho GTPase activating protein 22)	-0.166498816526347	-0.173266651590472	0.14273733024006	0.277516298634521	0.14273733024006	0.277516298634521	1	1	FALSE	3.69141132961693	4.29266397339686	4.24092486469656	4.35651711562079	4.10842409189303	4.12527087298642	3.9068328866527	4.01493546824455	4.23642373474551	4.08453204405743	3.8409465690358	4.03844496141908	3.80320636730347	4.25108280331699	3.77804032226752	3.81234419272945	3.92466050797358	NA	3.67459623682805	4.0689201225916	3.99675931599853	3.72824706552355	4.18033884962473	4.38005753025503	4.00680068008415	4.43040571558802	4.15237003232802	4.16620928832699	3.82027088341857	3.73740554906397	3.9706788273847	3.93683578075648	3.64626636154051	3.88031329522563	3.64527510370374	4.25584059508685
Arhgap42 (Rho GTPase activating protein 42)	-0.32512907246268	-0.0771331177845316	0.078356817524436	0.660165098399732	0.078356817524436	0.660165098399732	1	1	FALSE	3.8999199928308	4.1541376039748	3.61248225289667	3.57120351866496	4.04257430196874	4.07827678781392	3.92489799411221	4.14067233080177	3.80860128424255	3.81927987053731	4.1237903330681	4.09187751583909	3.74502214903726	3.37473347803121	3.17478030742702	3.42104821242356	2.81325787891584	3.74281466986289	3.28522464546786	3.89399313050991	3.61175075883018	3.49476120135413	4.12646082004785	3.98886643217942	4.33782524745679	3.57384710618211	4.28420317407915	3.99664182864122	4.03034490756696	3.61820341017208	4.25800627740816	3.62332844234994	3.16850083963322	3.68417914309662	3.96808153351714	3.55544807366128
Arhgap5 (Rho GTPase activating protein 5)	-0.0137725497420547	-0.0878221832108766	0.482319716563543	0.255913416734754	0.482319716563543	0.255913416734754	1	1	FALSE	5.04511091697715	4.97937603282032	4.85224359494003	4.85385097133262	4.87017234741952	4.92947383501164	5.10757907730342	4.86759010580781	4.78203630997271	4.95483839946682	4.89851311504357	4.69307987886337	4.85278291459483	5.0855691224859	4.98761192257843	4.94221889851157	4.87712581954407	4.87174017281818	5.19502468829723	4.90888974697372	4.94771758052453	5.0917590638024	4.97167229867984	5.05398451103193	5.08681348236523	5.01001443459743	4.933265749675	5.03421131257533	4.83684819415822	4.96143811806256	4.91003224763979	5.03409683603189	4.97665691113976	4.79242851796701	5.06992982505187	4.79309994442299
Arhgdia (Rho GDP dissociation inhibitor (GDI) alpha)	0.0289826768321232	-0.011094768808207	0.225820688805642	0.662745443931174	0.225820688805642	0.662745443931174	1	1	FALSE	10.456970381121	10.5485618532054	10.5323267009205	10.5413870616225	10.5782028415281	10.5722549400021	10.5292060306818	10.5470969630268	10.6113568372369	10.6246949479549	10.6486182323328	10.6330860440962	10.4644334342462	10.4782842584997	10.5314301993904	10.5966649843707	10.601761504626	10.5992340953174	10.5829322829883	10.6067383174176	10.6253344242506	10.6012229430417	10.5885834755257	10.6021235278529	10.6175501125473	10.6257088430645	10.6484384785289	10.606247886508	10.5847840313118	10.6114490569901	10.6401274186822	10.673211891361	10.601761504626	10.5935311834725	10.5909425340761	10.4967239789158
Arhgdib (Rho, GDP dissociation inhibitor (GDI) beta)	0.0189749493497412	-0.0127997722555824	0.480446527950254	0.73043476966772	0.480446527950254	0.73043476966772	1	1	FALSE	5.06663601896158	4.89042237192466	4.90701562376092	4.83835682244124	4.74798347586116	4.85513757812563	4.87733690098924	4.64876453539571	4.8316644685089	5.01407851181053	5.04712391211403	4.79203280256426	4.81088520207847	4.80961509043449	4.50287157457414	4.82031684172408	4.93945227507295	5.09771612974375	4.91409566709734	5.08567108994141	5.25155247253375	4.99223366453783	4.90359267537174	4.88316623709243	5.03495958926969	4.96257215768049	5.15646538406956	5.01498454929334	4.89976051894092	4.88694515172381	4.92203605953802	5.13185696060879	5.26925013302142	5.06527071338182	4.99633450877244	4.88267239201343
Arhgef1 (Rho guanine nucleotide exchange factor (GEF) 1)	0.0421378127988684	0.0355136933804756	0.353957694903526	0.619623674664037	0.353957694903526	0.619623674664037	1	1	FALSE	5.31251996747495	4.8133194549222	5.1548181090521	5.18865016203416	5.1625041214468	5.18566835930362	5.07800346114244	5.34754519048727	5.33934408037005	5.00742426885964	5.33187716036905	5.23121733992061	5.23353531737402	5.23144776925887	5.17219545861566	5.18214403279068	5.34510536563833	5.22666650859653	5.2784791946234	5.28802996833076	5.18451834326752	5.23775872593669	5.22048861165067	5.32310701626481	5.26177149506894	5.11520391180022	5.21770378057454	5.39922237353787	5.27253088058424	5.2090672955739	5.25364896783532	5.19191396480374	5.26990837531454	5.10788032739281	5.21532913945	5.52718296344941
Arhgef12 (Rho guanine nucleotide exchange factor (GEF) 12)	NA	NA	1	1	NA	NA	1	1	FALSE	NA	NA	NA	NA	NA	NA	NA	NA	NA	NA	NA	NA	NA	NA	NA	NA	NA	NA	NA	NA	NA	NA	NA	NA	NA	NA	NA	NA	NA	NA	NA	NA	NA	NA	NA	NA
Arhgef17 (Rho guanine nucleotide exchange factor (GEF) 17)	-0.0833265909822035	-0.0322581993990796	0.351293771979739	0.713342329943823	0.351293771979739	0.713342329943823	1	1	FALSE	4.46273292177139	4.26195197859215	4.0293557015863	4.04584482837735	4.34085419653068	4.24009294644313	3.90098270183941	4.19864344442089	4.1987927197556	4.3460349715098	3.72304517212852	4.16188768237689	4.28342548280869	4.36162099490937	4.11921505497263	4.38088179880633	3.85232850121978	3.70087246174506	4.51680941947123	4.31705076399099	4.21654798930695	3.93802226187311	4.58874461334958	3.85844855154095	3.76000798683207	4.18386758334608	4.06565847093199	3.92528738677033	4.21768827272717	4.29200130513805	4.00430362608929	4.04972659573427	4.30514609669708	3.86945689251888	4.14399740854697	4.34722626182919
Arhgef2 (rho/rac guanine nucleotide exchange factor (GEF) 2)	0.000899368117560763	0.02538470414108	0.543749963825179	0.402112589761943	0.543749963825179	0.402112589761943	1	1	FALSE	6.300436762752	6.30347756774464	6.24864298867317	6.32551953829745	6.35958090666089	6.23897979186501	6.30704594169272	6.32028609521389	6.2591688955545	6.32492218479967	6.28998012871869	6.26976254070582	6.32344032847254	6.29998823669318	6.2836347600187	6.33840658601496	6.2649773539033	6.27612068218546	6.28133289417064	6.32740174263825	6.25699552717479	6.37700571823935	6.2741442278116	6.23293890920454	6.32584330128044	6.29462258671853	6.32333043403768	6.30329489817387	6.33529923423488	6.23179910315483	6.33679752417699	6.36684149099633	6.32673327502602	6.34325323954778	6.35746051373892	6.32059839949592
Arhgef28 (Rho guanine nucleotide exchange factor (GEF) 28)	-0.21690396149891	0.365687204504806	0.0492881943661923	0.00941335445509415	0.0492881943661923	0.00941335445509415	1	1	TRUE	5.60636819631423	5.66647256884207	5.62115516588334	5.19737004811169	5.0959919129246	5.5882289089481	5.20942997038454	5.36957815383604	5.27240770714441	5.56688515650229	5.56253246073454	5.29054604871719	5.27535724604114	4.85034938567602	5.0930276869284	4.95427542375216	4.93529943945012	5.146594131097	5.06986110176664	4.86213395357722	5.06851174433824	4.87979887199316	5.02081774809295	4.76675945636465	4.97479543396952	4.80696843412185	4.66876587725298	5.28453264060502	5.46735448299936	5.3275221057774	5.36524459958906	5.49943135161047	5.13133842301171	5.14497223697976	5.0519071396801	5.13729448176759
Arhgef40 (Rho guanine nucleotide exchange factor (GEF) 40)	-0.0325456307286336	0.071759883663778	0.404175971516197	0.411347779981141	0.404175971516197	0.411347779981141	1	1	FALSE	4.64494068872496	4.48042670519188	4.5047220765762	4.55137450968214	4.42269049932413	4.41555587466916	4.55234632803289	4.46373361018268	4.66846523010533	4.45212755034639	4.52193644058147	4.65480785294052	4.5929532988006	4.43371395316265	4.38462317794012	4.60643630572602	4.37601943577235	4.38872683066154	4.53796693203708	4.30790205947828	4.45627390945202	4.2900262217127	4.56532908261084	4.42947536989954	4.26428119702142	4.53237306997612	4.48047194522748	4.46639219805967	4.3782202804166	4.47999362163598	4.64089852064295	4.27562542574124	4.65327789576897	4.64185233806295	4.31099442057388	4.66268403948724
Arhgef7 (Rho guanine nucleotide exchange factor (GEF7))	0.189511933240496	-0.113089890727407	0.00300989593066623	0.172408302590839	0.00300989593066623	0.172408302590839	1	1	TRUE	4.67061376422175	4.70189277883999	4.66843119063099	4.87747924080725	4.80048579348687	4.79633298649338	5.05621500450397	4.94542510755805	5.02219023963407	5.00268902036307	4.97767374838822	5.12627082490916	5.1462804897849	5.13132195844806	5.04933017494491	4.85846844419774	5.0732418399583	4.8793970043464	5.0805553409195	4.9907552284039	5.09130631818923	4.98947057108477	4.99396866687634	5.01796643493484	4.98448453927186	5.13809359648728	5.03396033289565	4.76562491198539	4.86033713029081	5.05954131374606	4.93431834150376	4.76098202018924	5.05829484634314	4.94628170227837	4.96359434355255	4.95377740262739
Arih1 (ariadne RBR E3 ubiquitin protein ligase 1)	0.0179082431833039	-0.03330987822603	0.485387802850976	0.651348909276422	0.485387802850976	0.651348909276422	1	1	FALSE	4.82554142710183	4.78570747159956	4.8606450323678	5.05298531241269	4.9257526206646	4.83518637350958	5.08065766334523	4.97430444745099	5.40931625352025	5.03543476353106	4.94258487899067	4.96905836984102	4.95177427384828	5.06885994779523	4.78484943457416	5.21034989743686	4.97580441429153	4.97255481031345	5.05585506092862	4.97995215795167	5.00688144778126	4.94155238790386	5.06231602735572	4.91711663867293	4.94166975365654	4.98294339312451	5.20978085922145	5.06795702453303	4.98646099635651	5.00349879785382	5.09183521265671	5.19012887614672	4.85278291459483	4.8329406341553	5.02462109578518	4.74805327048017
Arih2 (ariadne RBR E3 ubiquitin protein ligase 2)	0.144419875677037	0.0208827814819828	0.120557403860227	0.718541374973132	0.120557403860227	0.718541374973132	1	1	FALSE	5.3685972545867	5.45431410096272	5.32472781165887	5.69879355210206	5.57884514615495	5.48426060681505	5.20335779222588	5.3430559892301	5.63212568415056	5.58833386373755	5.37654044362459	5.26994202736162	5.92971053019998	5.81206689259224	5.9398048565035	5.28968325455239	5.62598639819447	5.55578855221389	5.49233070962049	5.33610125397434	5.49911877688023	5.61364656890192	5.61832970228735	5.66763103169281	5.30495633946488	5.58189953582027	5.61564582007218	5.22875713419426	5.53917122133458	5.47284190312957	5.57608067584099	5.65906541971465	5.64561808681472	5.60843078122506	5.66266695151186	5.52497259828663
Arl1 (ADP-ribosylation factor-like 1)	0.0120956882757065	-0.0587500307665755	0.471247171339066	0.312497134211503	0.471247171339066	0.312497134211503	1	1	FALSE	7.08301120655018	7.00667952005968	6.92889139952805	6.96771043885202	7.09328550387792	6.98314182822712	6.76459297444714	7.00564700341666	6.83697187021135	7.06517375770791	7.07104397396505	6.99413843098918	6.84419731898916	7.01991314439894	6.93099747223095	6.92490749274467	6.9672031985911	6.96121815003452	6.9842475469948	7.07147308887393	7.06050139789295	7.01215520257609	7.02019103144188	7.11856737669264	6.92484812526578	6.98179558352803	7.01477929016149	7.0978003907008	6.99804878859449	6.87764610409088	6.93374965967774	6.97180792802035	6.95006009047263	6.93620212039389	6.98785518269512	6.90663810188252
Arl2 (ADP-ribosylation factor-like 2)	0.201793183617568	0.00309177181981093	1.56784005674926e-05	0.750556201434969	1.56784005674926e-05	0.750556201434969	1	1	TRUE	5.68592053124717	5.74312984611433	5.67594010145805	5.58183327024071	5.60421665363695	5.72802933309922	5.78268900345644	5.69575724070813	5.72582839166185	5.85996458025434	5.86918542023214	5.73562777610931	5.86021792474585	5.83959181457659	5.99151731107433	5.87275243747129	6.02309341710853	5.9875323426086	5.87210969478384	5.94465701652965	5.90146066562189	5.8144683915609	5.85135927374571	5.9109149057493	5.86814347966673	5.81903712185181	5.80049614759649	5.95908619645673	5.7652536055996	5.84853030454162	5.94546256495465	5.82198566798805	5.91785896283408	5.82897931782546	5.95284373167031	5.77047229161411
Arl3 (ADP-ribosylation factor-like 3)	0.0492742656956551	-0.00341343476942472	0.101310969222472	0.744732399340434	0.101310969222472	0.744732399340434	1	1	FALSE	6.68511319229845	6.75175827168303	6.70454001790255	6.85464401582961	6.77247953819385	6.79535136516656	6.71704574868684	6.72148203327172	6.80419556985297	6.89002102025859	6.88031819361283	6.81735464566417	6.74952085966048	6.75538167415285	6.76067338134104	6.82066403494344	6.8280856953559	6.74805863915717	6.84693202511828	6.82931682092131	6.76501751113058	6.79122802004375	6.89747036702942	6.82520049496446	6.81066159955551	6.81651011126457	6.88931534361205	6.72563210513832	6.78222507096791	6.81598522720104	6.89838976653485	6.7791677758431	6.81566508219623	6.89419933290301	6.90759974635168	6.82206727357898
Arl6ip5 (ADP-ribosylation factor-like 6 interacting protein 5)	-0.170801819161552	0.0769703315256878	8.76260727678644e-06	0.0813320428720868	8.76260727678644e-06	0.0813320428720868	1	1	TRUE	8.6996279738561	8.86899227362007	8.81625409411424	8.81469460885787	8.78197600611627	8.7706605896616	8.71772782458683	8.76990394498066	8.73132921471882	8.6110174177742	8.668516287811	8.69967655260117	8.58477463757344	8.53358670772489	8.55655203625122	8.5995893150157	8.58045078838956	8.59978641491732	8.58868090984945	8.57669218572761	8.57284799332955	8.58336112248135	8.5183974406396	8.64374437657624	8.39542702717755	8.57471083023098	8.65305643329884	8.66966106593856	8.67109872574846	8.6889915764812	8.5908714442509	8.64306970664131	8.66455750472758	8.62417767836097	8.56035194262948	8.68687165826387
Arl8a (ADP-ribosylation factor-like 8A)	0.00165327364322297	0.067471980865283	0.544972559710738	0.38464538119445	0.544972559710738	0.38464538119445	1	1	FALSE	6.91781362279331	6.55109452915474	6.89123689411665	6.84447353379576	6.7689121065653	6.75996805340072	6.87688524721991	7.00514169885443	6.94203352682474	6.75429961775482	6.82941831016994	6.72167341746276	6.90796019783536	6.80521505572189	6.84671895447727	6.88391401718921	6.93982600864946	6.88341309625385	6.70322531276656	6.8996469434538	6.9302524159389	6.79295943915889	6.62277079079878	6.73672662801013	6.88562316919682	6.85397070410045	7.05402359604217	6.98745730604482	6.80811471308925	6.89343502327909	6.92729204455836	6.90311059592566	6.84903597402257	6.87894599515876	6.98734360684461	6.85171156833093
Arl8b (ADP-ribosylation factor-like 8B)	-0.0136795070719307	0.04094332126538	0.495664239390405	0.595081507355854	0.495664239390405	0.595081507355854	1	1	FALSE	6.24982075703422	6.06685340106092	6.25103166074424	6.15969578138626	6.33953293135663	6.24570671226712	6.37905079912043	6.14188642299604	6.42954064752949	6.33746491396012	6.35222709004506	6.12313228726514	6.24624085262828	6.1424216071317	6.42088825879229	6.13129108688477	6.12435915592101	6.26197829721959	6.16900900010601	6.08424926835727	6.30555471983053	6.33963447308237	6.17156313293462	6.19174621312322	6.04074780329957	6.31736919658369	6.12650212002812	6.30611274124057	6.36894116885636	6.37638242445572	6.04696681616166	5.96558113889853	6.25012405210699	6.25186676249331	6.29369970308015	6.25519101144054
Armc10 (armadillo repeat containing 10)	-0.264339763713644	0.246868921588054	0.0832385163771029	0.216225660632873	0.0832385163771029	0.216225660632873	1	1	FALSE	4.96627817889422	5.14401780919462	5.34047681565417	5.29146358389069	NA	4.97976471391343	5.47054011879897	5.24275492207628	NA	5.0469973639366	5.08904469503984	4.31678293671659	5.1392975794634	5.20457896901465	4.51277680127638	4.71922178038725	5.13220666247474	5.30541609281084	4.83252549779251	4.9350117827454	4.94109691837002	4.47704908748083	4.90141239364091	4.53199272176743	4.99245122048114	5.10930204799011	5.06641214573448	5.31784309676776	5.2181534356503	5.06833546116472	5.1735951938944	5.27062611545799	5.30153277632645	4.48189305247403	4.86043149436239	5.31666348419726
Armc6 (armadillo repeat containing 6)	-0.061664741603163	-0.154326924542223	0.343005864206621	0.22894794589483	0.343005864206621	0.22894794589483	1	1	FALSE	4.55911854864798	4.4454088941096	4.59141612739383	4.49437080550795	4.4274922007351	4.84410439848547	4.23289862838261	4.43089407423108	4.3264366781077	4.52469684783163	4.3915958948613	4.3565452856931	4.24230524811957	4.42099433528637	4.72687480232701	4.4867465469592	4.27135844039528	4.3760402796994	4.39711156187379	4.34113894693566	4.83456964921127	4.66916853282079	4.5160214524752	4.53955588541694	4.63685079419721	4.38393234121007	4.66424388843311	4.3358476567359	4.02513513173031	4.43815975549151	4.40657068279558	4.62583740155268	4.56624892206866	4.34413254119733	4.45242411437828	NA
Armc8 (armadillo repeat containing 8)	-0.0239233453846787	-0.221141332053039	0.494962226253296	0.2241935642103	0.494962226253296	0.2241935642103	1	1	FALSE	4.54755470822468	4.63382641513577	NA	4.71114244954435	4.90010360759713	4.77237660270085	5.22162965235098	5.12372826609613	5.10959458133312	4.63908163344195	4.68313498512609	4.69609399678696	NA	4.89806320486124	4.66878289314264	5.07577220475696	5.12961273813047	5.03802786365926	5.08746284125034	NA	NA	NA	5.09963185001446	5.01796198230292	5.01258208138723	5.1365933551749	5.05682193483046	4.58494446692043	NA	4.74357959382556	NA	4.6934646547949	4.99105012956537	5.02148416919869	NA	5.04968303833713
Armcx2 (armadillo repeat containing, X-linked 2)	0.0382528056556883	0.0122422375854342	0.458905590693549	0.747250764345948	0.458905590693549	0.747250764345948	1	1	FALSE	3.99795172307047	4.21872693010889	3.72038792200975	3.94448367114875	4.02027105298374	3.87077897252578	3.57342300328743	3.94755395320741	3.52987090912817	4.06224262237362	4.26656918325102	3.88498857765124	3.56443914339827	4.07713188662339	3.6330475256866	3.90864961077719	4.08798042132237	3.68267441728787	3.92527789063876	4.23753312649544	3.91412437697029	3.98612874017044	3.76113631485646	3.7071603163862	3.63898899190715	NA	4.08764953088186	4.12869757618808	3.73947010163841	4.02909945730875	3.45446545619504	4.01067243810248	3.92249282843748	4.02753449622623	3.98422475722408	3.97877222629328
Armcx3 (armadillo repeat containing, X-linked 3)	0.00455227288169555	0.144333901021406	0.544581048864954	0.430745533407309	0.544581048864954	0.430745533407309	1	1	FALSE	4.17062213558489	4.73239945953864	4.46034940530761	4.9272280334659	4.67547723060941	4.54757321550631	4.62718657448414	4.72917206190423	4.78877966019819	4.73761105578574	4.28691810159359	4.65650209098244	4.76068402515917	4.77200174986614	4.36339538544028	4.89522505499866	4.87103042522048	4.35639034348808	3.8894346028682	4.93887855846401	4.59558720263454	4.9733219728431	4.85825458376136	4.57635887316686	4.72832326410949	4.53454100962931	4.69627208392586	4.93778692653597	4.59825204366237	4.62479107020684	4.61626946686237	4.9263458136058	4.75282350686028	4.82491547493478	NA	5.02101770674971
Armh3 (armadillo-like helical domain containing 3)	-0.0314997166885224	0.124217034828492	0.502297489357428	0.542481640113247	0.502297489357428	0.542481640113247	1	1	FALSE	NA	NA	NA	3.8609528687459	3.62077406589451	4.00906942852208	4.18002848052637	NA	3.76704030386162	4.25380778374223	3.17564275832426	NA	4.08687715792526	3.9838965446023	3.87433467870541	NA	3.76188095362998	NA	3.75212771366887	3.70444041904109	NA	NA	4.08663942149373	NA	3.63003263389377	NA	3.55712821445651	3.75849506882381	3.69039474531998	3.74238354811126	4.13022252373689	3.78836205965083	3.8862574817303	4.1133671207598	3.75481269381445	3.96832119610627
Armt1 (acidic residue methyltransferase 1)	0.118166481190792	-0.128148891112254	0.342246249630005	0.551489593277871	0.342246249630005	0.551489593277871	1	1	FALSE	3.4682313972488	4.01808219854138	3.68533469482827	3.34553831007001	3.38572092764434	NA	3.66780131544605	3.10664145232436	3.16854897616035	3.57471915459001	NA	3.52997082913658	4.02581727590683	3.58620028282573	3.09476811334246	3.52550514881967	3.70468387078667	3.74956644638194	3.36088394648696	3.90348181136261	3.77621982025113	3.1129919779477	3.71314590249026	3.34244096377917	3.53067007549171	4.02786177535451	NA	3.37072227514817	3.62475598449966	3.33815339372021	3.5982818239075	3.47149964194639	2.74543527223225	3.73239945953864	3.46597446450407	3.86309597180239
Arpc1a (actin related protein 2/3 complex, subunit 1A)	0.0272875304610426	-0.124967764274839	0.430409880868017	0.169797728300162	0.430409880868017	0.169797728300162	1	1	FALSE	5.81328353590455	6.0871509308132	5.95495236367778	6.10454004870258	5.99287717252802	5.82153930574664	5.7503277998256	5.92567904773986	6.07871869873384	6.02617593663025	5.9080779258083	6.12256298038374	5.90407941215508	5.85116435041513	5.95031209816626	6.01390884549064	6.12161018275937	5.87676494601269	6.22496636500027	5.97480919753883	6.14391988345485	5.86227036116793	6.1222772071624	6.18603101902406	5.98494701783827	6.14534934740572	5.85870216237123	5.93816109171809	5.99741661679672	5.91875115578555	5.93383934223895	6.07553049193825	5.74680182379456	6.00278801755251	5.99288170325678	5.77239243940858
Arpc1b (actin related protein 2/3 complex, subunit 1B)	0.0166253124166165	-0.0183523963951048	0.350094832358547	0.561264364712925	0.350094832358547	0.561264364712925	1	1	FALSE	7.74988953450468	7.72403628636524	7.71686060712583	7.87476623331501	7.83757117028265	7.86215999602246	7.86966786524554	7.84282801954634	7.90267055782516	7.81616447737719	7.79424689217096	7.80473121237727	7.84474969572908	7.80883550072716	7.86014962546414	7.88852408870224	7.87816129537383	7.8345152940606	7.84533322774286	7.87831459059403	7.9000456265113	7.88374299057045	7.87647397203011	7.84844141857117	7.85576550421002	7.85198010393541	7.87354869642473	7.83130090923253	7.80083520362482	7.85418270650124	7.83176325972844	7.88842058481352	7.8179621487211	7.87452649669149	7.87450190606721	7.87498134765377
Arpc2 (actin related protein 2/3 complex, subunit 2)	0.0215494117831643	-0.0337045780293344	0.290052292045301	0.33436531049599	0.290052292045301	0.33436531049599	1	1	FALSE	8.33567618545657	8.40555421063389	8.38613840557641	8.50287952854406	8.49312691442892	8.46954414205448	8.39112327030418	8.45362457567866	8.44691373058958	8.49941939208878	8.42443086364699	8.45929635963685	8.38822398505047	8.44266570885476	8.39950437941091	8.49642240199746	8.46412094530861	8.5044416333204	8.42709490424039	8.49008069914063	8.47577800793347	8.54214581858784	8.55538671763002	8.51315908973897	8.51358154282373	8.49868967372633	8.48931011016479	8.43748160666227	8.43282164335976	8.4975924078796	8.4859661268484	8.514820551277	8.51894815517158	8.42767321095672	8.42717873117302	8.45940292839382
Arpc3 (actin related protein 2/3 complex, subunit 3)	0.0527293795379645	-0.0280108459363942	0.0622419500639655	0.463737289966718	0.0622419500639655	0.463737289966718	1	1	FALSE	8.06201914597986	7.94311843415651	8.0644248249296	8.13812329863009	8.0646888815763	8.07929810141113	8.09585059599508	8.15068152067333	7.99224726274547	8.14518832312081	8.05884139041042	8.09671515448854	8.07280253454421	8.13583239082883	8.18976526882442	8.13818474939801	8.10037324546208	8.12731342486173	8.18880640798858	8.12032601774271	8.05967433650079	8.10662575029027	8.13028225238526	8.12104131119998	8.16414264884831	8.15285268078711	8.04332262978652	8.10119306905586	8.07723231542844	8.12353687612142	8.11077560375864	8.09010183103798	8.07222373297767	8.0176101809488	8.16644933315773	8.07585347961545
Arpc4 (actin related protein 2/3 complex, subunit 4)	0.00216712664012242	0.0117754037060026	0.520806132026645	0.573964948666184	0.520806132026645	0.573964948666184	1	1	FALSE	8.79114986190442	8.755788904905	8.8023483371012	8.80691367329045	8.80749660836285	8.7921688419769	8.7077352882049	8.7664228972613	8.74934989662474	8.76587946685815	8.78458250193075	8.78468391598289	8.77399632511117	8.8075352476676	8.77082904603249	8.76716812435805	8.75831983540848	8.78588398604327	8.82066084420971	8.74939012504409	8.80133329027855	8.8053150297832	8.83026483290041	8.7783268683356	8.79064498858434	8.79541630784202	8.80352089361319	8.80775096476858	8.79405514749815	8.85786594804802	8.80595018696883	8.81108564384639	8.74774990777306	8.7992880982528	8.83751755883696	8.81958835795234
Arpc5 (actin related protein 2/3 complex, subunit 5)	0.00372159432781752	0.00122476538190162	0.533001269044026	0.758165121491512	0.533001269044026	0.758165121491512	1	1	FALSE	8.55056595627259	8.50793731726828	8.56747319548192	8.27678044963922	8.49685377738804	8.43790184687465	8.61048968329433	8.57343890939612	8.63679497899485	8.58549589870783	8.44474159797699	8.59973807215079	8.48209802854777	8.52301692210884	8.35887533412011	8.56347849030344	8.54624239955299	8.58804372009159	8.61993749161077	8.63751243847952	8.54957676629159	8.59411928989246	8.60249845101536	8.61073696754029	8.54467470589984	8.52728541594911	8.57801032087438	8.68586307934471	8.59432087120322	8.4813837141841	8.5945634780228	8.72458206403889	8.54093006644314	8.52670266924658	8.60906420466807	8.51796458883891
Arpc5l (actin related protein 2/3 complex, subunit 5-like)	-0.0121303101052803	-0.0771312221448721	0.478507931718178	0.238500264570266	0.478507931718178	0.238500264570266	1	1	FALSE	6.92699567304275	7.06460266431179	6.91290130875324	7.01624001016444	6.97189987286353	7.01881218574282	6.9529392220236	6.96521863733194	6.80507314515828	6.96536872864737	7.00523154371264	6.91329634629257	6.96812532100108	7.03357717444876	6.93254548548775	6.8852448886086	7.09918998645195	6.72293045379415	6.84065205594178	6.92911635167003	7.05418643885481	6.97189987286353	6.97948807517145	7.00746463582172	6.96306946525462	6.76386301001296	6.8729518511301	6.80326579025828	6.80745796802321	6.85034938567602	6.98403102963643	6.82470421840183	6.77594602011408	6.91008503042381	6.81752093508571	6.91515037979778
Arpin (actin-related protein 2/3 complex inhibitor)	0.120277801066031	0.0973525539688932	0.00915530820082877	0.104958472893041	0.00915530820082877	0.104958472893041	1	1	TRUE	5.34808720745223	5.330493864515	5.42813904023345	5.50526532993003	5.54100675879303	5.44069644903153	5.45721012611256	5.49668603561818	5.44660362608618	5.52469058016325	5.60207080807033	5.46933248979813	5.65162578392064	5.56266372125295	5.46164314807391	5.55731818022687	5.71693603803729	5.53040789782308	5.48699747897928	5.26677155157765	5.40640741504806	5.55007875912124	5.48235783825153	5.58402444404312	5.39268148558785	5.40014851331387	5.39793641182539	5.51756861246399	5.5409540816578	5.64296432862597	5.46924782020064	5.49804976991212	5.45389614645201	5.61623711446111	5.51610026854426	5.58855874115015
Arpp19 (cAMP-regulated phosphoprotein 19)	-0.116135578000537	-0.0114993897889887	0.0301628578762328	0.718435285068472	0.0301628578762328	0.718435285068472	1	1	TRUE	6.0755219349901	6.02080886039826	6.00947034792984	5.98020128367176	5.87362866724017	5.92612517432051	5.93007496485678	6.01986200735208	5.78890491679481	5.86409202585629	5.87488793050958	5.9196952296722	5.8874716560783	5.67889727374937	5.68815517555998	5.9435416200002	5.92278299188627	5.7998540522373	5.97146078341475	5.91125774953647	5.93953690247511	5.91852458150384	5.91452625521343	5.89217241919416	5.95607059591823	5.97499728649402	6.11438160176243	5.99686323914747	5.71444335942003	5.88178451267119	6.01620880413115	6.00519785254649	5.90063982220258	5.85722711440298	5.99350001424484	6.1235689486448
Arsb (arylsulfatase B)	0.140752234175672	-0.0186874345294755	0.0560680722233141	0.713531135762719	0.0560680722233141	0.713531135762719	1	1	FALSE	5.32664879605375	5.55803798477699	5.48299344856639	5.57184060540788	5.801888098631	5.83941041258943	5.75208488466365	5.82944621846172	5.8490610025615	5.88156429273725	5.88517166155296	5.67535019739518	5.95564758294235	5.85173655049583	5.62403946469933	5.81410944714175	5.83039731472347	5.76016504760525	5.72962074355304	5.65422929587252	5.7231189148125	5.81898856721292	5.90517035884003	5.58535317772627	5.9398189579686	5.75184930240493	5.84271992774099	5.82867219753073	5.61341083393611	5.65324922940351	5.74691197318252	5.67662566765588	5.69605503729477	5.78162986566432	5.8092163430497	5.97691118764899
Asah1 (N-acylsphingosine amidohydrolase 1)	-0.0395525666056674	-0.0151446925469951	0.179239705725842	0.64400352401471	0.179239705725842	0.64400352401471	1	1	FALSE	6.16777940161705	6.07163182904649	6.10670425875178	6.14698506894654	6.15222398921129	6.19658737370765	6.12901300160652	6.17474595842949	6.10449811519589	6.10457149803275	6.11740414740899	6.1286707721565	6.13084852186896	6.05979437089796	6.12083505280926	6.10584985698165	6.10737611643224	6.01884556047339	6.0629808200267	6.15506916676431	6.08898959256785	6.08724005496229	6.07023689223743	6.03727239024627	6.02331524153401	6.09828690147714	5.94496149177315	6.12942727923606	6.09966761400143	5.85075942548091	6.07369814734032	6.05335466209018	6.07028198051675	6.10709569052145	6.02463660817042	6.02312891130868
Asap1 (ArfGAP with SH3 domain, ankyrin repeat and PH domain1)	-0.0907640629760591	0.257371818086127	0.396348115550314	0.264613481089534	0.396348115550314	0.264613481089534	1	1	FALSE	6.53398220468313	5.81448120935289	6.18195527027175	6.14634770437784	6.22257274694644	6.23458945531678	6.47037742448958	6.42805694455276	6.75571547834614	6.53421104513391	6.0839196477781	5.84942386759046	6.34051242184106	6.42888271475494	5.67011518128429	6.5753501525239	6.26976441047358	NA	6.18262675509079	5.73415139923261	6.10873561842415	5.5530440342383	5.77240299711716	5.61992062316133	6.31997914074192	5.84032726667342	5.77346892790519	6.11150712290655	5.7869151831727	5.41147370201965	6.21753900117191	6.00174145364091	6.35452092251463	6.70563238736141	6.21936603028954	6.41230732228271
Ascc2 (activating signal cointegrator 1 complex subunit 2)	0.0752835611108721	0.0276617966022549	0.292703370803937	0.695999129703346	0.292703370803937	0.695999129703346	1	1	FALSE	4.07190851002363	4.01924822136693	3.90616906769106	4.12884602026975	4.29758762630662	4.28401064195484	4.21077068544152	3.91249658238103	4.10645720436226	4.50802925723701	4.14745324049521	4.03462951503941	4.29826973256107	4.12638647710384	4.25178724981679	4.31373199003214	4.03989289106612	3.89486625644389	4.29678041742643	4.20407809844905	4.22431044544322	4.16423116490485	4.47026352755543	4.00285551174159	4.35758015449059	4.27733762038903	4.19082816736464	3.97958639088309	4.52777724305346	4.05732029380272	4.42504969525691	4.43763390587184	4.16189574210321	4.40998147158249	4.0934249594191	4.34455157521229
Ascc3 (activating signal cointegrator 1 complex subunit 3)	0.155566978731037	-0.0482468739073586	0.0134395874128561	0.540115354606264	0.0134395874128561	0.540115354606264	1	1	TRUE	4.55925929908527	4.66092291396456	4.47123299107197	4.69947389901512	4.46643135437991	4.56094112198517	4.71593179798593	4.65082773307389	4.70465620788445	4.63290797868549	4.72388616130114	4.50655751417672	4.96888332518258	4.86934830973407	4.76767598303101	4.70088355602827	4.87831826947917	4.84131902940714	4.89765671374254	4.84559040884785	4.74636651710227	4.78988571740715	4.67830294323967	4.72489033716605	4.637940570038	4.72955820841975	4.61228761730417	4.61612828742314	4.74322411623033	4.5562148039654	4.73932427475712	4.577918203867	4.6823373232537	4.87746942471893	4.69243277780912	4.74320795607649
Ash2l (ASH2 like histone lysine methyltransferase complex subunit)	-0.887689745889617	0.166168612752366	0.003666455543239	0.491222212300597	0.003666455543239	0.491222212300597	1	1	TRUE	NA	3.93434665175341	4.08065766334523	3.37002474816031	3.49234032437183	NA	3.63823605882764	3.62496648594482	NA	NA	NA	NA	NA	NA	2.65366540913101	NA	2.95114574322417	NA	3.62236815241691	3.90342396588874	3.82566353245019	3.73641004962628	NA	NA	3.20150213082596	3.21467503882197	NA	3.66848224954133	3.64635853695625	3.84843766270535	3.12651368381074	NA	3.75265226582228	3.84321004661091	3.91706888771089	4.19868272890122
Asl (adenylosuccinate lyase)	0.0743818008520315	-0.102399982007099	0.145304831692486	0.173522222415462	0.145304831692486	0.173522222415462	1	1	FALSE	4.90162960483705	5.05840741888366	5.15231729624124	5.02995637181767	4.96948207423844	5.10345147943768	5.13587137180177	5.02696821644994	5.05767987204255	5.26316589548327	5.17966629883471	5.04226785693859	5.2038706558123	5.03515319767633	5.03697799989941	5.05605455882279	5.08686442303809	5.20117902691281	5.12885014349844	5.13810998395204	5.14223370249418	5.2580439782682	5.3319846148824	5.23029525434602	5.20824411448628	5.06969787084282	5.10090618378792	5.06550768871292	4.88441720650191	5.00412381515593	4.90628453641	5.01765026391424	5.18264860289678	5.2002885482456	5.26788407025149	5.15796127640553
Asns (asparagine synthetase)	0.118602207209974	-0.0773140900417168	0.000769027863144341	0.0768602901928145	0.000769027863144341	0.0768602901928145	1	1	TRUE	6.56209585728006	6.48803613057331	6.54196390813368	6.55181283159531	6.56917814193614	6.57259564388352	6.66001015881225	6.64450525651406	6.56815830465658	6.79075900768176	6.72930804077657	6.6450098843911	6.69932952567316	6.69421160776789	6.6891453767057	6.73305600816393	6.56749068844256	6.67746595867203	6.75145033107668	6.6612080315625	6.70570149684579	6.74296283821525	6.62742736550847	6.75700990791916	6.78599511368836	6.71311840136957	6.73266265747083	6.64509637430694	6.70300377081365	6.61036048810076	6.70969040980334	6.55807013787676	6.54581705111651	6.71741596054625	6.67289202076134	6.61936311995561
Asph (aspartate-beta-hydroxylase)	-0.0949878046472621	0.0520143461978014	0.00128553767608853	0.16912428742952	0.00128553767608853	0.16912428742952	1	1	TRUE	6.7181835046441	6.69386326364611	6.68648652036725	6.61165929598803	6.69244114734777	6.66434061183981	6.66905512008635	6.63513766113207	6.64866676202026	6.56193247866139	6.57386830805456	6.6120634589378	6.51777015676471	6.55198197286146	6.64485130607728	6.62102912087514	6.57035363180701	6.51109321120705	6.52874945695676	6.61263853216804	6.67221316533447	6.50672569873131	6.5370972323676	6.48665645815119	6.58836534868554	6.66315957360489	6.57166922639843	6.6431794070826	6.60370348445819	6.55586675891091	6.6589397884632	6.64711300175424	6.59430071433957	6.68424367645085	6.62046764713044	6.62758932958845
Aspscr1 (alveolar soft part sarcoma chromosome region, candidate 1 (human))	0.0747858278123831	0.0603021469618778	0.217372814356044	0.510283733671277	0.217372814356044	0.510283733671277	1	1	FALSE	4.74012883938798	4.30518988328338	4.44763870153329	4.58230911003356	4.6009952010123	4.60941221048271	4.57248953784235	4.38525155200491	4.60763805586701	4.7966288999781	4.5086378154723	4.54106253248691	4.81190767768763	4.60978450591976	4.57517313779027	4.6347384599158	4.53328300458422	4.51290950792398	4.79003695177553	4.50078293594674	4.39359467283056	4.67129903453891	4.59739410870493	4.54934881004412	4.47840885006123	4.41483235149265	4.61824452974897	4.50918276432502	4.57001961065564	4.57126420571528	4.74767741343566	4.59757288723244	4.46828353892636	4.79304790703179	4.79088669837374	4.50872654210461
Ass1 (argininosuccinate synthetase 1)	0.0932653849132798	-0.0273377455497717	0.000695261601381628	0.417439550837518	0.000695261601381628	0.417439550837518	1	1	TRUE	7.29546590220695	7.33136485049545	7.32584509976075	7.40742923506554	7.44398782797612	7.39371650185703	7.49084285617573	7.44532943085928	7.47156954835053	7.50472366533453	7.47837325357015	7.48900497161862	7.46433336345688	7.49515149158707	7.53750574589957	7.51201350106874	7.48515307557809	7.47868064885324	7.38700919997411	7.42070134313325	7.40390677104859	7.42026342785176	7.34981640313375	7.37782652727018	7.37715846225953	7.47104110202369	7.404681770248	7.33513127164128	7.37404832451428	7.37350901551801	7.41158725181344	7.4080834318475	7.35446097639542	7.3842743467384	7.3984187818044	7.32685189672218
Atad1 (ATPase family, AAA domain containing 1)	-0.00815262156815974	0.0415938482347229	0.490306293021174	0.401703941062145	0.490306293021174	0.401703941062145	1	1	FALSE	5.92394306243923	5.80207945155711	5.92714742286476	6.06694809193161	6.11623582004276	6.02257199541552	5.90846708053175	6.03508939777623	5.92819974800458	5.92662097231119	5.94783678302778	5.9607364186893	6.03197517507576	5.88619650225801	6.03378638276501	5.93299657825779	5.98875738768257	5.9484022763827	5.87701781244241	5.86185365750511	5.90144859777806	5.93935588781829	5.96232459652163	6.02244771392579	5.85219364773527	5.97790953393025	5.97407266211453	5.97191366408462	5.94980103668565	5.99085504785344	5.96308565378285	6.017652490713	5.99571741166051	5.86607465282169	6.00526074208689	5.9826080441952
Atad3 (ATPase family, AAA domain containing 3A)	-0.113052318563298	0.0711369673638705	0.0218376207785243	0.27473753873582	0.0218376207785243	0.27473753873582	1	1	TRUE	5.65231439379373	5.6349300902852	5.39147216812035	5.49985864013217	5.53776197862109	5.54262951139388	5.58797398695259	5.45611288466104	5.58824090416763	5.43011128256505	5.45276673468555	5.36643063089025	5.52151878283641	5.48214160238464	5.46936179734725	5.27241890516441	5.54483464233707	5.33423931284737	5.45627719548512	5.53496424980465	5.23053735886165	5.54323912025171	5.41630606218493	5.51027204488875	5.51445053853925	5.40938075237206	5.49309648409254	5.55261991825656	5.42690208380899	5.52364349738535	5.51584804196534	5.58026007521426	5.5608005355402	5.46640851332226	5.46200977044775	5.66026407681478
Atg2b (autophagy related 2B)	-0.107213481995194	0.120740877333088	0.395363699292263	0.585875406455996	0.395363699292263	0.585875406455996	1	1	FALSE	4.67936749452249	NA	5.23909630282416	NA	4.77349002749556	NA	NA	5.39641640513983	5.03789173197538	4.70228629529151	5.00315694724126	NA	4.87870082232136	4.79598508074265	NA	NA	NA	5.21006540638467	4.96352036345954	4.88208053317037	NA	4.81869720505783	5.16524468890001	4.85162412734689	5.44936988292959	NA	NA	5.12570895376283	NA	5.27034205268023	4.57861271169348	NA	NA	5.45785362797683	4.90563009143917	5.51683462731021
Atg3 (autophagy related 3)	0.0217791853210452	-0.0309840394056581	0.416367895594068	0.584766962166227	0.416367895594068	0.584766962166227	1	1	FALSE	5.41981189908821	5.28356623896515	5.23686376803377	5.17030165597523	5.37313311971602	5.26069564576522	5.19292795368889	5.24556031187671	5.28125313412649	5.38719708466965	5.35050431910131	5.15019408252666	5.38171597769485	5.46067049275493	5.18707885087655	5.32983400249469	5.26749459902396	5.1454369859825	5.2692463921502	5.36921868455778	5.34627969176158	5.1527391309695	5.24992312624974	5.18897450182824	5.18165518637938	5.34519409434425	5.21433466490602	5.29213018114021	5.30722084959571	5.15072619426437	5.31749582637679	5.15152602352719	5.19962523565773	5.19216259611867	5.22665494975959	5.20116726205549
Atg4b (autophagy related 4B, cysteine peptidase)	0.0595763880704893	-0.233737168841114	0.467133311242881	0.391751825258045	0.467133311242881	0.391751825258045	1	1	FALSE	3.91173951114398	NA	3.15856162282312	3.92447999235902	3.87746942471893	4.07601173856964	3.80968196629998	3.81201553486538	NA	3.36716135636102	3.70857352191764	3.95003908784433	4.18373263295988	3.80332004386214	3.75298402687583	NA	4.05529111334	4.02117765372312	NA	4.25539498199216	3.93930181409968	4.10897601237726	3.85461409753562	3.9788362783607	3.76013576638495	3.96091013843958	3.50584012971443	NA	3.59467991480658	4.01329252099339	4.07438554931595	3.81786880172799	4.00833449365359	2.54486121942795	NA	3.75392538472808
Atg5 (autophagy related 5)	0.118305678757655	-0.0541641516711624	0.124441094311472	0.577091344603666	0.124441094311472	0.577091344603666	1	1	FALSE	3.74809621933674	3.93622332542716	4.03217138887697	3.8068498904076	3.9858373841124	3.99887245399427	3.90102133105684	3.84419480770288	3.99094578681474	4.11630652866431	4.14945448689039	3.99487836918988	4.1771763274452	3.68264071142861	4.03707467201071	3.85452433893083	4.11235818184215	4.18455008014642	4.08854021692888	4.05055393651449	3.89946568745449	4.071342222354	3.70334437751047	4.21052134440236	4.21764950237943	3.93236359143486	4.17079836902968	4.12890374439907	3.89606836504318	3.93592171342261	4.08416633865672	3.99886343007213	4.15106323222413	3.88340576441217	3.69406670682998	4.08464258790822
Atg7 (autophagy related 7)	0.0325323392885407	0.0822713960280361	0.469137885659866	0.561264364712925	0.469137885659866	0.561264364712925	1	1	FALSE	3.91015700383547	4.58203205784899	4.08601092941931	4.34855112557377	4.23144008887386	4.84794681210744	NA	4.38244592109257	4.18072075072311	4.45573489873236	4.43716780295888	4.35388078083416	4.32674585657738	4.45246365164355	4.42018593669172	4.28408469581262	4.27327716136154	4.17971804464348	4.08865045409876	4.58550340994735	NA	4.48866924465892	4.43004435758785	4.32079513453512	4.52860257275754	4.34930865579861	4.2025117562101	4.38517560924103	4.59260055212334	4.70071158505061	4.37152401448479	4.00272952003437	4.51288423140841	4.430372260316	4.45912337358758	4.65366770179974
Atic (5-aminoimidazole-4-carboxamide ribonucleotide formyltransferase/IMP cyclohydrolase)	0.108185126964318	-0.0245323927119726	1.17725575067841e-07	0.264613481089534	1.17725575067841e-07	0.264613481089534	1	1	TRUE	8.02005209461112	8.05876023358988	8.04310386063545	8.10164482396232	8.06618608463202	8.10880669558979	8.00275876908993	8.05806750962623	8.0667135054469	8.18934522782587	8.18152996735905	8.17800247830037	8.14909166196776	8.13124992377275	8.18450842534969	8.13834860531714	8.1814902130162	8.16619321695366	8.18211124949384	8.19449586550217	8.19162186693733	8.18820308646666	8.18468197906886	8.17455622539507	8.17544475964206	8.17765373889891	8.18540572090104	8.18238442087436	8.17653720598033	8.1794364055921	8.13984293150378	8.18106775545656	8.17838599430059	8.12334546075328	8.12402823172716	8.14835455171002
Atl2 (atlastin GTPase 2)	0.124161336270121	-0.0812660518072801	0.176244450285217	0.544627114331529	0.176244450285217	0.544627114331529	1	1	FALSE	4.53794209074945	4.42660022616993	4.49509391442162	4.68275867849098	4.04480501033689	4.39941721984508	4.51564938249322	4.52797111290971	4.49608520030971	4.27249355640996	4.56997709332457	4.27546154407051	4.47688712558277	4.65790291299382	4.69937394977874	4.85012431429571	4.65636479442705	4.78518957127455	4.35667908602549	4.53214861430767	4.73475296815799	4.62659683158502	NA	4.66317380873689	4.69520323119536	4.5895477855556	4.47106386985541	4.64962695459563	4.47442306348141	4.08998958682088	4.76149272565281	4.62383175366171	4.47860946840451	4.48485994275888	4.69166257246284	4.26692143574269
Atl3 (atlastin GTPase 3)	0.0762495545926178	0.058057795720915	0.0860105168350087	0.342811113469931	0.0860105168350087	0.342811113469931	1	1	FALSE	5.35035933581965	5.44677563894978	5.33925499113469	5.38037274737049	5.33703667793483	5.2518440450329	5.19565468958056	5.38066019304709	5.39816222210659	5.45868056598422	5.23252261980097	5.35124315386659	5.4916895816257	5.5558989604363	5.41199900669172	5.4224314921757	5.41434190752296	5.42755924420598	5.26963913067551	5.31584514951367	5.25380400261428	5.26613811904621	5.25707475332776	5.38463008463711	5.28655591347862	5.3846542578162	5.25444287259858	5.39550157538498	5.42532837666658	5.35793901722724	5.48296441663532	5.34198574722862	5.18603696350595	5.32997030307769	5.45474509256893	5.22083295290086
Atox1 (antioxidant 1 copper chaperone)	0.126848399294458	0.0145613090225649	7.03019176122744e-05	0.626780282129311	7.03019176122744e-05	0.626780282129311	1	1	TRUE	8.20321094655919	8.26606032635181	8.36310097361619	8.2607455061614	8.23240173908451	8.31381722873921	8.1865500781259	8.3397075074486	8.39760618619295	8.41993911645268	8.44133407641975	8.4056095183365	8.32430657999379	8.43683228212417	8.43798504824037	8.40620925801403	8.39452700350571	8.43809320284286	8.36453303777934	8.31803659139587	8.41602056381789	8.42217412083599	8.38891707413735	8.38587533955242	8.37499597602257	8.44179468648798	8.36461182573669	8.39047853264904	8.42390586621001	8.39327889901621	8.33905273814979	8.40894108461504	8.37802601916739	8.39078374438681	8.40142994561556	8.48211416715932
Atp13a1 (ATPase type 13A1)	-0.00246124094681793	-0.0594155793168403	0.539447553374148	0.2886147555052	0.539447553374148	0.2886147555052	1	1	FALSE	5.60439162335815	5.40279720158472	5.63167181707525	5.67424312357391	5.50960400811471	5.53230137265565	5.5392394756724	5.62441385413064	5.52623786758727	5.65329509531484	5.57757384558884	5.5370164479329	5.609601324933	5.56723816078969	5.59513959902923	5.44423636709863	5.67748005334062	5.3611682812036	5.62243551066388	5.62911760837637	5.61785678430465	5.62595134154545	5.54668151164225	5.63533068973372	5.58766802108755	5.58754801675868	5.51656677149686	5.50346323023053	5.57250772800365	5.46627145938171	5.5068653087511	5.66052935912285	5.57796350804827	5.54520544122645	5.5106644909584	5.4909455160349
Atp1a1 (ATPase, Na+/K+ transporting, alpha 1 polypeptide)	0.0449080484359183	0.0379323513247648	0.0450322135576424	0.20995912967844	0.0450322135576424	0.20995912967844	1	1	TRUE	7.55183897290472	7.54778911625147	7.57681687471547	7.51664555778096	7.61500424163503	7.51809445801586	7.55683555694406	7.53304934327135	7.55276898772068	7.57998715322372	7.61795960574981	7.68307180616699	7.58027364457362	7.53317396734769	7.52210284193695	7.62309135700716	7.58395526828415	7.64939990087277	7.59885646224932	7.61832676538697	7.60119879591703	7.62186872471143	7.62421789678064	7.57870478436817	7.6333948809538	7.59526494203758	7.63514491831365	7.65262272708313	7.67872688648214	7.66901258801229	7.57541066539991	7.6861222954118	7.66402054638295	7.68516226224696	7.62208843561711	7.61520292600519
Atp1b1 (ATPase, Na+/K+ transporting, beta 1 polypeptide)	0.143225140202596	-0.118910048517361	0.217404826170367	0.500840810479253	0.217404826170367	0.500840810479253	1	1	FALSE	3.69830739351463	4.4502016966528	4.33164073226394	4.18418506388099	4.28060004884816	3.65391987311942	4.24796547860302	4.24769210715325	4.24273968118613	4.52945866592719	4.2307333184784	4.53352597221117	4.05878404006375	3.97593277936332	4.39555641298655	4.25634646345367	4.20812703637375	4.43781364818791	4.4332399040422	4.24241958529467	4.67374861977437	3.6282603383373	4.39123843309939	4.02266076135378	4.03623076962476	4.03257695977929	4.47290362360683	4.09396575036945	4.09881534848024	4.02268739007029	3.78372903293869	4.28569812595812	4.137929711601	4.06035872310377	4.19869058566892	4.18121389006586
Atp1b3 (ATPase, Na+/K+ transporting, beta 3 polypeptide)	-0.0414380322762718	0.00348018217144731	0.248632810323477	0.750556201434969	0.248632810323477	0.750556201434969	1	1	FALSE	6.85429493045532	6.95768248616512	6.86395083614554	7.10341371084902	7.05318738012775	7.0774993792976	7.05387159283175	7.07592833398724	7.04390220765025	6.99990982874206	7.04450341029755	6.91097245165513	7.00104782750564	7.06646596458591	6.8740961002407	6.95614960657247	6.93432777831537	6.9233155991083	7.10611795907107	7.01424369405681	6.91298511363429	7.05390416629651	7.0924294586815	7.07131218574006	7.11340879727363	7.03298241669943	7.05420814984113	7.16110164277132	6.99783433278189	7.02155745673031	7.1660827214153	7.06793982050907	7.06856333533888	7.05108927792811	6.89976776813654	7.04897722522605
Atp2a1 (ATPase, Ca++ transporting, cardiac muscle, fast twitch 1)	-0.227539008380219	0.0786123822592998	1.10621296444637e-05	0.193897880773252	1.10621296444637e-05	0.193897880773252	1	1	TRUE	10.9276298338373	11.1125242153856	11.0356032917998	11.3350944155305	11.2488881992565	11.2901628787843	11.257947603485	11.2931727328453	11.3336138084407	11.0091497893142	10.9957954110328	10.9299315092781	10.9513211461999	10.9554028993177	10.9490533706933	10.9631272805928	11.0319974984968	11.0010069990175	10.8783498461908	10.9350545222565	10.8684136046421	10.9168572722394	10.9109724516551	10.8577944276715	10.8904466926799	10.8656946129104	10.8892149391458	11.0415496450114	10.9575591612256	11.0039886612489	10.9197720872795	10.9528285923753	10.9751027890748	11.0180749635881	10.9776591535992	10.8737747563223
Atp2a2 (ATPase, Ca++ transporting, cardiac muscle, slow twitch 2)	-0.0517679608531223	0.00989678304462653	0.0893474066164124	0.692220409165151	0.0893474066164124	0.692220409165151	1	1	FALSE	7.10883805204968	7.18436956734048	7.14509659239174	7.28574435595986	7.25911238797387	7.26895831593364	7.20885861874705	7.34745306278325	7.27200452052617	7.17791779219584	7.18900416341404	7.09422551144178	7.13433390263195	7.19317049519423	7.17388696759473	7.27049156637738	7.16864203555884	7.21285139161883	7.19208564338559	7.20481564811232	7.09949509718228	7.09388760170829	7.16899295989091	7.1392852989955	7.1238110214654	7.1450048558298	7.18869763094909	7.18016775697006	7.17492568250068	7.19416586852982	7.23566005413339	7.18966644665005	7.07632392830339	7.10636925953898	7.14306683237807	7.14480097591639
Atp2a3 (ATPase, Ca++ transporting, ubiquitous)	-0.378777105157094	0.179600886826198	5.90606964115347e-07	0.0268215056483816	5.90606964115347e-07	0.0268215056483816	1	1	TRUE	6.36927278517462	6.43483669451678	6.36050299055164	6.17780021971539	6.29066584044122	6.26661228258845	6.28209688323855	6.41478162364054	6.19380327736988	6.05841607794603	5.968871808342	5.88226643234986	5.96463890733178	5.85220863207827	6.02407584029114	5.78711637017961	5.90990748065496	5.93387710164957	5.89833171652842	5.86452294057588	6.00319518455683	5.5707877437208	5.65567239189371	5.87591518655522	5.78663295151843	5.60142613437327	5.93466510378799	5.88608185387192	5.95223570582897	5.97155504948299	5.86583470436484	6.03243370047359	5.85375118643483	5.98813022182881	6.08708302300395	6.17045188965644
Atp2b1 (ATPase, Ca++ transporting, plasma membrane 1)	-0.0170869845063121	0.0447163894193408	0.411169676504256	0.355328142189831	0.411169676504256	0.355328142189831	1	1	FALSE	7.13455980184309	7.02003542129224	7.23507601551778	7.25161495731593	7.30209966857658	7.25166229247048	7.26095715847082	7.26791028088483	7.25594442582298	7.23314988561345	7.23872954799958	7.19637098174611	7.24234526716161	7.12776739130925	7.19659720893476	7.15351149888121	7.19882807217799	7.23877730781397	7.19480609232061	7.16076895858686	7.12483472650333	7.16002266048962	7.16401187655382	7.12092212024918	7.19546571808056	7.04254584910016	7.06922955333312	7.22507244161816	7.25222073003736	7.21427054439237	7.04642557690687	7.25240998186147	7.12304535311191	7.17775836957113	7.161686174584	7.18216588790805
Atp2b4 (ATPase, Ca++ transporting, plasma membrane 4)	-0.0910446585833241	0.018202568773697	0.0561591500835114	0.674712990233455	0.0561591500835114	0.674712990233455	1	1	FALSE	6.28890482228925	6.39581857646478	6.3869471409376	6.38772785599618	6.34237695763024	6.3439087698003	6.3561737486545	6.25893154884109	6.40452510068874	6.26194069903342	6.39984613082425	6.37827231023847	6.08428328941956	6.07346037136096	6.3394420721752	6.39860860661175	6.16841338749953	6.24164572688961	6.27391119664116	6.34653323490228	6.36827421474792	6.11033818475278	6.24242149083748	6.2895689140449	6.34334030543281	6.22648926291933	6.24423062052471	6.32435699026111	6.24250723765933	6.30172115555981	6.24755160445056	6.30505851953743	6.41256815325171	6.31290291696443	6.1794294385583	6.28283452752396
Atp5f1a (ATP synthase, H+ transporting, mitochondrial F1 complex, alpha subunit 1)	-0.119162563651854	0.0459263917506506	4.2146599959495e-10	0.0091303407513356	4.2146599959495e-10	0.0091303407513356	1	1	TRUE	10.8208171818642	10.8157835441282	10.8425074911773	10.8034369405268	10.80424397946	10.8364133508093	10.8349055312526	10.8584006837114	10.8690925526446	10.7110560431084	10.7072469564548	10.6922580526028	10.7023805016155	10.6991906915258	10.705641026228	10.7343963249636	10.7247696274387	10.7361989587702	10.7400421272754	10.7889222039606	10.7670754059549	10.7520460697794	10.7650374082227	10.7417281984199	10.7415512535102	10.7580816037602	10.7785699935295	10.8063079442836	10.8304755937191	10.8226345598591	10.7783317969559	10.8023467213522	10.7905602828497	10.8089320074471	10.8100494067284	10.7967534769737
Atp5f1b (ATP synthase, H+ transporting mitochondrial F1 complex, beta subunit)	-0.0971527362730175	0.00237220698854992	1.90454485586906e-05	0.742071397892719	1.90454485586906e-05	0.742071397892719	1	1	TRUE	10.8750658480835	10.8242984809295	10.9036408744577	10.8713662434285	10.8759105802811	10.8864282105419	10.881450499266	10.886268152873	10.9008592624849	10.7761039880732	10.7953091508598	10.7919117232071	10.7314123788606	10.7225343322783	10.7125270004398	10.8204582181653	10.8441408139906	10.8365159200142	10.8153913018681	10.8469633563821	10.845952580094	10.8025567535548	10.8490218952786	10.8342102984022	10.8471591613668	10.8541515316314	10.8529351859593	10.83010317592	10.8488654555453	10.8463287656318	10.8708655684136	10.8698482779725	10.8664521198073	10.7962911254095	10.8085378976948	10.8323995410394
Atp5f1c (ATP synthase, H+ transporting, mitochondrial F1 complex, gamma polypeptide 1)	-0.0874993800331006	-0.0276991610802588	0.000888292251528986	0.394940634522181	0.000888292251528986	0.394940634522181	1	1	TRUE	8.92322942042549	8.9285509447116	8.98421905972515	9.01847561405997	9.04007323202332	9.04808084601954	9.00291062965378	9.06027440864115	9.02857191470761	8.87492296264752	8.92412661516784	8.9040715822936	8.92619220003731	8.94106521797316	8.91836834377192	8.87178513638149	8.92684153579019	8.95951805560669	8.95477501751516	8.96484911524797	8.97269265400426	8.99471547959507	9.01625115501275	9.03756068077643	9.00538314422458	9.03895190211172	9.0623888889017	8.91367930972334	8.94104173574861	8.99097754410295	8.91282049229292	9.0374179155238	9.0249761768133	8.98086217257919	8.98325015771365	9.01325008316953
Atp5f1d (ATP synthase, H+ transporting, mitochondrial F1 complex, delta subunit)	-0.156209326882384	0.0369612046392446	0.00131539623213273	0.534057861964606	0.00131539623213273	0.534057861964606	1	1	TRUE	9.12739081560621	9.14398516801991	9.08125706301353	8.98218361339613	8.92951289239295	8.95702656660807	9.057290505441	9.0668211186617	9.09000123521177	8.90659000282883	8.80965881731274	8.94643553119707	8.89940224247435	8.91819837129863	8.89731001698765	8.92741946559388	8.87827473540371	8.84629585331295	9.12496134658884	9.06338699138709	9.08919091832019	8.89324995093601	8.7344826996395	8.88722061546838	8.96677363415205	8.88477800243709	8.90938010099537	8.94955535937986	9.01418510116773	9.09233695425692	9.01216358492029	8.92714979382909	9.0457487421736	9.00318337608224	8.91941457526436	8.92233761460363
Atp5f1e (ATP synthase, H+ transporting, mitochondrial F1 complex, epsilon subunit)	-0.112662817786457	0.161612134025893	0.0856745482445028	0.07280963891402	0.0856745482445028	0.07280963891402	1	1	FALSE	7.9592775057205	8.01331708968928	7.86732198901979	7.88820746518712	8.0150972062948	7.80167602925359	7.96545531268853	8.03536547703152	8.06789143309176	7.6398760798147	7.80504089081061	7.68931314007127	7.93268720521781	7.90871084930412	7.86911877831656	7.98028241166144	7.81643331088974	7.95818148181251	7.8529164649367	7.62702310555406	7.77775503409738	7.83523564952753	7.79884113559571	7.85539177160777	7.53176352914731	8.05098048478122	7.81959793725085	7.75728332433304	7.88988721155399	8.03499149244279	7.85549767234162	7.93187212658906	7.87912371941591	8.04421377120635	8.02287266794831	8.1882723329005
Atp5if1 (NA)	-0.15454371528248	0.197196745196977	0.00894811732315107	0.00655492584555094	0.00894811732315107	0.00655492584555094	1	1	TRUE	6.63202241284546	6.64194768513096	6.57822171471928	6.48255790824515	6.56475769499809	6.54844279004629	6.37544784742883	6.38104451886055	6.51635245103407	6.50640993988103	6.30149070770096	6.62615728716062	6.43994056202703	6.3727188247878	6.39299567348963	6.19882807217799	6.19979011105339	6.29157040748791	6.07176910376053	6.13352859223975	6.2114425229334	6.26358658184594	6.20500535455992	6.21778131731103	6.2111699309451	6.13382652729883	5.99897622504224	6.41794362959015	6.43190538742129	6.44234473608623	6.31512781974962	6.29442224980422	6.24458266097051	6.29975568054209	6.4376605357762	6.33811416276921
Atp5me (ATP synthase, H+ transporting, mitochondrial F1F0 complex, subunit E)	-0.182023138212242	0.000240544292613935	0.00129816408898771	0.761546494442688	0.00129816408898771	0.761546494442688	1	1	TRUE	7.63889200142625	7.66224111076231	7.68091504315594	7.64806991319869	7.5363093911043	7.55364465186566	7.55618414257566	7.49993356201825	7.41985908034668	7.44890095114513	7.30285822417991	7.51251925235493	7.44140877993519	7.30935811394133	7.28375512696257	7.29708133899106	7.38031386588772	7.58164499914573	7.42150103757878	7.40513295163607	7.48886844137163	7.53233254584149	7.68832725081693	7.62727851761826	7.42699430549147	7.52671831652851	7.57045534107004	7.49170881961163	7.57832740002728	7.56076080210532	7.34122080227635	7.56153998899142	7.63529005427958	7.54684816946455	7.4239310704525	7.55014649937809
Atp5mf (ATP synthase, H+ transporting, mitochondrial F0 complex, subunit F2)	-0.0924412810081786	-0.0903023550361222	0.0287426874802269	0.109458833310244	0.0287426874802269	0.109458833310244	1	1	TRUE	8.92559004321931	8.91082558516167	8.93230334873868	9.0374179155238	8.90864180568014	8.98706500592823	8.95849181646558	8.92956319200809	8.944146876494	8.98062515562953	8.96072599483906	8.8868214196946	8.78120559923222	8.62063405965364	8.77933524185237	8.85435727332461	8.93078759450656	8.90758172141327	8.83473333433017	8.930447586923	8.89387788692279	8.99759162064643	8.92296788118251	9.0014504189956	9.00748986459946	8.94095954495266	9.03285296933195	8.93778280782578	8.90147635366795	8.83940537331974	8.90572996161231	8.8828447680401	8.84240691858061	8.88831098436636	8.78548189393294	8.7662108512137
Atp5mg (ATP synthase, H+ transporting, mitochondrial F0 complex, subunit G)	-0.0157137909704969	0.00327270974780141	0.354686184554345	0.740737591522899	0.354686184554345	0.740737591522899	1	1	FALSE	7.91312876781974	7.95472558929011	7.89748851874138	7.97435148844366	7.99530360533524	7.96648814811332	7.97789808892002	8.01314956755428	8.00109287828954	7.86674728520232	7.95004842238354	7.94574814562888	7.97729709833865	7.94942987858239	7.97299701217289	7.90486338771975	7.93471109660572	8.05036020713869	7.91289532250402	7.97448342450726	7.965132039085	7.89652616315959	7.99745049016637	7.92270332166944	7.94218018360807	7.94152891360753	7.97899639608894	7.99337433511786	8.02502325587892	7.95327106007734	7.90824849419507	7.91733030486878	7.94124719225516	7.94083037852643	7.97353091948403	7.90849470172283
Atp5mj (ATP synthase membrane subunit 6.8PL)	-0.125643584921404	-0.0833777253716047	0.155068905605637	0.508454802933981	0.155068905605637	0.508454802933981	1	1	FALSE	6.58356120396271	6.42699095207903	6.42214047413016	6.92899796017815	6.96978365753082	6.84437309816654	6.88123634742788	6.93835637210671	6.85459415166159	6.69400261138806	6.69425340341094	6.65149663297021	6.55090835817991	6.21623755205382	6.47296046907891	6.90762377925258	6.89060476759615	6.64115437902035	6.86485470673519	6.79894479144314	6.79118894150336	6.82842848532098	6.74651432113846	6.95482444404679	6.90126515412251	6.88085691469485	6.98826431280517	6.79370084029524	6.81700921407127	6.74032046479276	6.96087076379617	6.86092556333493	6.97334723173735	6.73399148060663	6.54565336276951	6.57892362206215
Atp5mk (ATP synthase membrane subunit DAPIT)	-0.161525934363315	-0.0560027210556245	0.00973362898256073	0.482786312412184	0.00973362898256073	0.482786312412184	1	1	TRUE	6.36261716657942	6.51764576946778	6.28828103555626	6.45274367625718	6.21248373951828	6.33499188357852	6.52640690369918	6.57313211780203	6.4228536163252	6.22405185402249	6.14187416454516	6.16871022182473	6.47670084691923	6.41554066413098	6.16687207651524	6.06767743372037	6.32371772964443	6.25227750819136	6.34869806089183	6.49073537630831	6.41580598052029	6.27566080684033	6.39167665520465	6.61759235264833	6.28777331770097	6.40666251278453	6.47106061733002	6.29453620632299	6.31338554260766	6.30022624747724	6.38970618754241	6.32672428813644	6.45378423256827	6.31966489616501	6.37177838645919	6.43183520344944
Atp5pb (ATP synthase peripheral stalk-membrane subunit b)	-0.0153932727305125	0.0177727219257859	0.365721088591794	0.564282218903048	0.365721088591794	0.564282218903048	1	1	FALSE	8.72392028200566	8.80674293500258	8.82369523275755	8.8279714139322	8.7534474282047	8.8144446783455	8.83886354914926	8.86615689401111	8.81720752750464	8.78863025138981	8.80445373565528	8.78358433822189	8.76393270438345	8.75389530821709	8.77110646071287	8.86203598016762	8.82788569692323	8.77838601066736	8.83488815451396	8.91197613858514	8.82371433683087	8.79387312897794	8.81750494655111	8.81971926952684	8.74428221227144	8.70961115305731	8.74468922445528	8.84178446968979	8.81862052102555	8.78836923818128	8.83785496239568	8.84177818095702	8.81048166431633	8.8232111784997	8.76886580411541	8.82924704292121
Atp5pd (ATP synthase, H+ transporting, mitochondrial F0 complex, subunit D)	-0.0490837783745385	-0.0238879267813999	0.0239233015210197	0.399879791945056	0.0239233015210197	0.399879791945056	1	1	TRUE	8.46314014836122	8.46429660101542	8.4448119849582	8.47258524756432	8.42842717585272	8.5103250629937	8.53195062789329	8.53103829223631	8.51167755261877	8.47122404765797	8.45157380099217	8.38095450577958	8.43315141987937	8.38198412778222	8.40147261198573	8.48284828306847	8.44173659962809	8.47155329134952	8.50122017648051	8.47081747029459	8.49453161659237	8.48772750725888	8.49695361442077	8.51568012920077	8.57961764616916	8.42697334653582	8.50219532680012	8.50167798218299	8.47553079102774	8.4780091481141	8.46086949833441	8.46012410997557	8.45981683235776	8.46614989469379	8.46125023497295	8.49729700106108
Atp5pf (ATP synthase, H+ transporting, mitochondrial F0 complex, subunit F)	-0.125137342223936	0.0639614369305184	0.00479676149170891	0.262902551413148	0.00479676149170891	0.262902551413148	1	1	TRUE	7.78818976420366	7.86517030894328	7.7442485697633	7.63544968698003	7.70880800218944	7.71736112033904	7.71801221323487	7.63052924390866	7.68640247661558	7.63787103446762	7.75947545017515	7.7336051633414	7.47779873418041	7.58299247867775	7.49744471203129	7.47028468052311	7.54177036119057	7.66669269157515	7.55548641985578	7.5927186421825	7.56851099760057	7.4873014343136	7.47409528556046	7.48933419730153	7.56554386582534	7.56840459070873	7.61000606474233	7.49114760628695	7.67644372813872	7.63287890469456	7.6021792156717	7.61681346675175	7.62940033744877	7.55481137789912	7.64034617442743	7.64303361914651
Atp5po (ATP synthase, H+ transporting, mitochondrial F1 complex, O subunit)	-0.0852007823038409	-0.00250892804209041	0.00198482574415044	0.748240515822455	0.00198482574415044	0.748240515822455	1	1	TRUE	9.12013417585824	9.14028530304374	9.21153305102187	9.22992913820984	9.27045652549481	9.27998426379009	9.28111632610842	9.282011140059	9.31797330161652	9.1029520148541	9.10329043149153	9.12464348326669	9.14687665539291	9.15328348050883	9.14559594469866	9.19008886406748	9.23683698723461	9.16304832295313	9.19152317185935	9.22908075629139	9.22129952022176	9.2457523405209	9.2448371232055	9.27361146321789	9.26017624257407	9.25427987422711	9.25100182673954	9.23378981846733	9.27373733087116	9.24883840164025	9.22860467485826	9.26393346190363	9.21492618794244	9.27275340593233	9.19880352197658	9.21359516288673
Atp6ap1 (ATPase, H+ transporting, lysosomal accessory protein 1)	-0.0651222910407895	0.130243676153363	0.471085381337712	0.614003313379948	0.471085381337712	0.614003313379948	1	1	FALSE	4.6218233136185	4.45785034553243	4.40819555008737	4.49299397718419	4.150291583332	2.47985914536614	4.52627543287931	4.14776255746494	3.99486932025042	3.94311491685651	NA	4.09726525001039	4.25764429901559	3.33465407971883	4.39088088274594	4.29628853241939	4.16533313736915	4.13154832972926	4.02203928506223	4.10753723203772	NA	3.71782445448764	4.39483650355593	4.40860317934337	4.23190851755127	4.61448017233842	4.16994904615929	4.20164954255226	4.11965497820905	4.37341853103476	4.67472616075374	4.57283511169422	4.47079713841836	4.15886210620845	4.03674068634064	4.43908451952163
Atp6v0a1 (ATPase, H+ transporting, lysosomal V0 subunit A1)	-0.110949478705384	-0.101931593001854	0.100529838550608	0.279572478052319	0.100529838550608	0.279572478052319	1	1	FALSE	5.40464090156841	5.18272010249408	5.34528991521774	5.30464245541335	4.99805556036409	5.14940977390248	5.42910038476257	5.46704466469022	5.32669912454779	5.342263161909	5.05081510348395	4.99244215630514	5.22814912464562	5.21597750944539	5.17971008387062	5.43138226761853	5.00645063446993	5.16186753286411	5.13668357769724	5.17192735435346	5.35580916197017	5.25069255856938	5.17546472041826	5.32871082598031	5.14679775777918	5.01215743787264	5.14868604374966	5.17694902807167	4.95541045548997	5.02505537953603	5.22827613515371	5.10222559391903	5.00515292976769	5.1429974232608	5.14983245950411	5.0236456966706
Atp6v0d1 (ATPase, H+ transporting, lysosomal V0 subunit D1)	0.0273636593713304	0.00456333549444624	0.305841118447241	0.741568970919749	0.305841118447241	0.741568970919749	1	1	FALSE	6.31620368068982	6.50058378431556	6.39890782923655	6.63127311088977	6.46641993389629	6.54991709338275	6.52872601899156	6.50419928008424	6.47210592663915	6.47227167595469	6.52552550714454	6.55891963874682	6.56780400468265	6.49232109480507	6.50218100283109	6.50781683533629	6.53780079779103	6.44996903517547	6.54874948296456	6.48005665307278	6.48335146102191	6.50516844885218	6.50830979644087	6.47397356687681	6.4379667443516	6.4911026997884	6.48295151336731	6.40754990145847	6.42284352714889	6.44869120344653	6.60431748623658	6.51285737462537	6.51963625284321	6.44141708008702	6.52614864609828	6.56923891424209
Atp6v1a (ATPase, H+ transporting, lysosomal V1 subunit A)	0.0229469478164489	-0.0268168392795207	0.249319135028834	0.397212182537809	0.249319135028834	0.397212182537809	1	1	FALSE	7.67959973267046	7.6881453820419	7.68524637827589	7.80259390991507	7.72303288131472	7.69988472869748	7.75871624563629	7.76345141270054	7.72713764821821	7.82228401601747	7.77058461270531	7.7333136625486	7.68495195071551	7.65206337618046	7.70542503904273	7.80457634822953	7.78005413971864	7.78107770466036	7.7667475323837	7.76377671707978	7.75065339702153	7.79411039857683	7.76689988694716	7.76546844451592	7.73425574335536	7.76160441837805	7.81901028922706	7.74292243017374	7.74920573557658	7.71115759595621	7.74648744880362	7.6963277316488	7.75056631032023	7.75215314278916	7.7842291327674	7.74812574593397
Atp6v1b2 (ATPase, H+ transporting, lysosomal V1 subunit B2)	0.059492014807192	0.0118492809631326	0.0367541480291551	0.654005143413384	0.0367541480291551	0.654005143413384	1	1	TRUE	7.23064494782872	7.27887686010211	7.24589491951352	7.3147055877826	7.32989498066311	7.29381187782633	7.3620139334902	7.39982904517614	7.34434029784954	7.35038232194593	7.34622117547768	7.27731530048989	7.42899657700921	7.43247508807232	7.38526708525961	7.38638848944721	7.38323771684274	7.34515682895243	7.39609953540718	7.31232936230851	7.38584514857967	7.39084821747896	7.285457706066	7.30502202748515	7.35343798227132	7.29811757013515	7.31339098483339	7.33604232338074	7.3160099400585	7.30029764305622	7.35003749159146	7.33990343504481	7.3521847080627	7.40775212250036	7.44174074876707	7.30322365077167
Atp6v1c1 (ATPase, H+ transporting, lysosomal V1 subunit C1)	0.0701268723879929	0.0388090920073248	0.156876308294753	0.561448047755503	0.156876308294753	0.561448047755503	1	1	FALSE	5.42067103020377	5.38508240129411	5.2392796452794	5.2509729392582	5.33904828291907	5.25816084467371	5.16762688243029	5.19164555275142	5.18219568980729	5.26833707275797	5.36123496888804	5.26574442616834	5.42520415184465	5.41492365713179	5.34635770978161	5.28569442749399	5.33730434034639	5.36102436569644	5.29696391365306	5.28150909259058	5.05927306796318	5.38785534988848	5.09983800670568	5.35212643080394	5.22610001665015	5.19491834844576	5.27081670517774	5.16964445012988	5.11265843575834	5.25632759095381	5.23076405482688	5.40837899750554	5.413881753329	5.27796243741014	5.44738413522475	5.20168090480615
Atp6v1d (ATPase, H+ transporting, lysosomal V1 subunit D)	0.0637235889456427	-0.0445582105106959	0.327628752670098	0.630223223573549	0.327628752670098	0.630223223573549	1	1	FALSE	5.81787903183014	5.74500869902826	5.52516997817641	5.620759406192	5.52324201864053	5.42244158423389	5.69201423895743	5.70770423315678	5.74341263798465	5.85597226131692	5.13037081100218	5.77622771756098	5.8352849238625	5.95328153793066	5.69821292083682	5.76298125146831	5.69959882582388	5.65921387890862	5.73367972385188	5.5782594603609	5.70006789881716	5.70247747228859	5.4571740027042	5.78886838474415	5.57675793217336	5.64554315628948	5.71804647314375	5.50945199446512	5.70471706556921	5.36916632719041	5.81997722634972	5.68231203802568	5.61821222160864	5.71944084601737	5.620381134359	5.45619175619206
Atp6v1e1 (ATPase, H+ transporting, lysosomal V1 subunit E1)	-0.0145010988068115	0.107648587671105	0.458722438567519	0.07280963891402	0.458722438567519	0.07280963891402	1	1	FALSE	6.57761160818442	6.57507781316758	6.57764030709601	6.60130132553813	6.5115755669053	6.52585433259556	6.50944407664868	6.40725926527984	6.28827918963316	6.44245422319487	6.45569051997534	6.57222727085986	6.55512592538215	6.56569465195581	6.49194927279322	6.39188798534714	6.43475664679752	6.53374709948149	6.35416473547496	6.48201087692565	6.48880579375742	6.37943035514503	6.52634586516562	6.37574496264261	6.39211130876442	6.36244884783293	6.35957212207582	6.42795808845214	6.419260775127	6.54439419483912	6.46137303181245	6.47462099229949	6.50840805151095	6.58171277957034	6.62287619028859	6.64886805292433
Atp6v1f (ATPase, H+ transporting, lysosomal V1 subunit F)	0.0506962906095081	-0.0332978215142404	0.316338998522251	0.635617970036654	0.316338998522251	0.635617970036654	1	1	FALSE	5.36487704690335	5.17149107824333	5.1631806924635	5.12210115924935	5.29074876734685	5.29914572925672	4.82293404802837	5.2499913683582	5.06152132774749	5.11051358586665	5.16170229624323	5.44478631480994	5.22053891381317	5.02801212195683	5.30441612454021	5.15892267995601	5.24054331037393	5.33282248552275	5.18791815188007	5.19407917023812	5.17442239866988	5.02360577993529	5.2525443355876	5.33462547893494	5.14144096574204	5.10597972515296	5.16305989947859	5.02113766864219	5.21395378610636	5.19999421639313	5.28724694876835	5.21878891585693	5.07250458792406	5.13439346131199	4.98645189446672	5.14352403252161
Atp6v1g1 (ATPase, H+ transporting, lysosomal V1 subunit G1)	-0.0350351742053201	0.0396493339805584	0.424090147527972	0.637806999378968	0.424090147527972	0.637806999378968	1	1	FALSE	5.4812924824758	5.26483664846778	5.32204711231883	5.27969043195511	5.37270141483317	5.13259740545164	5.19882021615899	5.27690232005812	5.40962514290925	5.49355127064914	5.37860178887614	5.33144726226376	5.22655091605955	5.31258531202109	5.22145178673932	5.14498446913495	5.06656713859175	5.24745666244511	5.45650719920448	5.32117769834609	5.31024195001885	5.17574414229081	5.18321652975233	5.28837702030282	5.18724516627943	5.18417712771904	5.21436186668723	5.45003339210394	5.57102447699181	5.086792256554	5.43635176033418	5.47009754735245	4.90346735021158	5.06682542302333	5.38311672815475	5.31018377170005
Atp6v1h (ATPase, H+ transporting, lysosomal V1 subunit H)	0.0351521007137567	0.0101004770949283	0.239745378043888	0.701184060453481	0.239745378043888	0.701184060453481	1	1	FALSE	5.57458595908148	5.55594189468547	5.60039465161441	5.60982882040639	5.54931492158076	5.43860890558484	5.59152982649971	5.52503839458373	5.52808992349424	5.62689465268517	5.5414528879828	5.70271848544264	5.59999018046687	5.49601167668031	5.55701483586806	5.60229058486114	5.60323761796692	5.56009128200093	5.63318415238073	5.51177478809684	5.51081637691025	5.6219463597208	5.52046939465285	5.50167798218299	5.72971318182857	5.57525786550093	5.57758290870192	5.54809132302458	5.57638608524223	5.58338068054149	5.64840216554136	5.61392645415363	5.45925782899483	5.62630479041818	5.57315636049938	5.64442161541457
Atp8a2 (ATPase, aminophospholipid transporter-like, class I, type 8A, member 2)	-0.113623721219712	0.409981414160128	0.184294207159528	0.00590184983258618	0.184294207159528	0.00590184983258618	1	1	TRUE	6.93538902572675	6.93781516880342	6.75586232772698	NA	6.5052716825603	6.80263268074904	NA	6.74091407208204	6.77802454743669	6.15993186816757	6.80589861103049	6.83399059836853	6.67757871216538	6.5447774690286	6.76050040828943	6.7947537553472	NA	6.74890395651394	NA	NA	NA	6.5183651779847	6.51664240641221	6.56250956523487	NA	6.41561333525509	6.65050609139183	7.05307874508901	NA	6.84501325554294	6.90309854187533	7.03402858607821	6.84409686412827	NA	6.97693638378145	NA
Atpaf1 (ATP synthase mitochondrial F1 complex assembly factor 1)	0.0694016249603138	-0.0456279574498164	0.389466443479737	0.68172223065595	0.389466443479737	0.68172223065595	1	1	FALSE	3.68997002548213	4.15675255396587	3.85641805834061	4.06651978142975	3.78612584113622	NA	3.91087654053683	4.16874631913144	3.50662732901349	3.86127056644741	3.91768952697377	4.00023441889812	4.11856737669264	3.61146750023341	3.76532256972595	3.95795173316255	4.20378062425444	4.22312131342042	4.06470181372159	4.04620291149541	4.00833449365359	3.89339133621094	4.20658852805227	3.93510138688573	4.27288914353521	3.87027593561828	NA	4.20665885101142	4.08233641983228	4.02204816518017	3.30906847620088	4.12900269467626	3.87032526071789	3.97679436346671	3.94742303799046	4.38036235669521
Atxn10 (ataxin 10)	0.114426622215759	-0.0557117954553893	0.00259576120960712	0.251223345109043	0.00259576120960712	0.251223345109043	1	1	TRUE	6.51996485112804	6.37988776943076	6.50543842910126	6.54776290145581	6.47152240254289	6.56045665226145	6.49146351607293	6.51543965670222	6.53528159847279	6.71697718050857	6.68357014279116	6.70339144690831	6.59824608753958	6.62096316270284	6.46936668188089	6.55954075877139	6.60597132100793	6.59903059499929	6.53336867091775	6.47328038610203	6.55125144801105	6.55389342786948	6.51219527584686	6.55006182356003	6.53667617152739	6.63221731306279	6.66489522381215	6.48197859721099	6.42378151883559	6.42101790678147	6.56987383173216	6.51440792970042	6.57493557106727	6.57628781699458	6.4766198486933	6.46753056059525
Atxn2 (ataxin 2)	-0.0175216817304013	-0.0599862543671546	0.44957491706985	0.367958131440621	0.44957491706985	0.367958131440621	1	1	FALSE	5.56963387184342	5.5834709450757	5.64468694288434	5.74664330137871	5.61731905567592	5.66882543198878	5.83278117517031	5.80921891596673	5.73514033247294	5.60621419796424	5.73700526773432	5.68805164071952	5.65690246465436	5.59379894164638	5.57704204328064	5.69192772578605	5.73828145312163	5.76080110197611	5.71296163497056	5.66301436723487	5.85530206137515	5.7613597468471	5.70903968643581	5.66047516562681	5.62295669860038	5.58525401588982	5.55694128823533	5.6322100411395	5.54982008524328	5.53846056391804	5.68427734488108	5.61823865559545	5.44452461884999	5.6246858105254	5.77367727283902	5.72153398291969
Atxn2l (ataxin 2-like)	-0.0821165298331256	0.0499878405676917	0.0339151271285144	0.330403571709742	0.0339151271285144	0.330403571709742	1	1	TRUE	6.01824469716329	5.88132201197776	6.03305952875957	5.97483901815522	5.92935073816508	5.96461349550861	6.06875033725223	6.11371091599866	5.97238708272776	5.79761743382593	5.92728019086662	5.85484594808732	5.917099926016	5.86189334875419	6.02167515315716	5.94365648005591	5.95201199966334	5.94114857678358	5.94738095557625	5.95540115557996	5.90873846582855	5.98387830837822	6.00836362929607	5.94876435612381	5.81543709564655	5.98730949533715	6.07587914440902	6.09969496233444	5.98537291374427	5.94226817052259	6.04160220922914	6.05394325348345	6.06990190661206	5.91716438805454	6.00914334941574	5.96195201788857
Auh (AU RNA binding protein/enoyl-coenzyme A hydratase)	-0.0466849775851415	-0.0766301407748029	0.378843416312517	0.482786312412184	0.378843416312517	0.482786312412184	1	1	FALSE	5.44198801590373	5.66816452029195	5.36692364897852	5.69238255955752	5.69218166906901	5.6332103134632	5.49076585648709	5.40307680488161	5.58222479543557	5.71708414544323	5.56888335993031	5.61762467467301	5.50663367564931	5.41938045602261	5.54504168346746	5.38803106624687	5.19998636672167	5.58808795764745	5.71274983576514	5.48264825334217	5.57390162465319	5.51475980942788	5.71535802478578	5.36804891712985	5.50392429891826	5.47529245003653	5.65018725074393	5.2861233861059	5.54814065689505	5.69305199256145	5.53740479324017	5.27520451032146	5.52116069422283	5.16602043838243	5.61292156096034	5.66717116513987
Aup1 (ancient ubiquitous protein 1)	-0.126468036826286	-0.00935092972459237	0.416748050180408	0.758165121491512	0.416748050180408	0.758165121491512	1	1	FALSE	2.89170886337022	3.40937735776754	NA	3.12719578297864	1.98376159108528	3.02504474557701	2.16298661347182	NA	3.11618341023993	3.15648560917279	2.81977648373335	2.45422591276718	2.31100314256902	NA	2.35040389320824	NA	2.69760926110604	3.04147780414981	2.29009701768345	NA	3.03684264805994	1.39259219566615	2.38336975577427	2.70678249106678	2.19872672624926	NA	2.82583649733807	NA	2.67204509929125	NA	1.98393666348387	NA	NA	2.5574272460429	NA	2.36875717619099
B2m (beta-2 microglobulin)	0.0350638127732492	-0.252211858788937	0.416748050180408	0.011440680522529	0.416748050180408	0.011440680522529	1	1	TRUE	7.31863318714063	7.40289268197396	7.31399857093536	7.57827455834104	7.58957624800782	7.52441634301334	7.68846014042449	7.70409038516745	7.65021885071058	7.55113145277411	7.45201879492506	7.53328300458422	7.3488078100404	7.50401649497618	7.34337228749958	7.7744642287032	7.78951408287108	7.78952712430007	7.93518273319347	7.94280770624278	7.85289774367121	8.0601446844607	8.07004041971569	7.99591974913858	8.17470102391317	8.11715476192161	8.08906376848212	7.79624082560133	7.86441522396182	7.64845106202421	7.91540736412013	7.87653536383094	7.89143133887577	7.69057772749755	7.68202544113197	7.60292151459517
B4galt1 (UDP-Gal:betaGlcNAc beta 1,4- galactosyltransferase, polypeptide 1)	-0.0298029715820059	-0.071984745805495	0.48326945372861	0.614003313379948	0.48326945372861	0.614003313379948	1	1	FALSE	4.03644179150446	4.53696673218613	4.28697722571353	4.63012002634893	4.69639450608314	4.43265881449642	4.62091479145989	4.08871828817066	3.73771920546126	4.26925761473475	4.2133239495495	4.22244136908783	4.11619838466359	4.28511365099632	4.34894055994994	4.54666607938854	4.45585323541086	4.34088979340502	4.55563826077718	NA	4.43464157041933	4.17926421046801	4.46513863435236	3.90219902559932	4.40578819027093	4.6259717913609	4.44333479453665	4.39833668766499	4.1885275267744	4.25160549009865	4.48322245776334	4.00609152507813	4.56736899388693	4.20536123131835	4.24047461987783	4.39962229279569
B4galt5 (UDP-Gal:betaGlcNAc beta 1,4-galactosyltransferase, polypeptide 5)	-0.036531249163505	-0.0168009919067793	0.409673304139373	0.718541374973132	0.409673304139373	0.718541374973132	1	1	FALSE	5.43665158473379	5.4502016966528	5.40053792958373	5.5356268691946	5.36643063089025	5.19368107938415	5.59611817880091	5.34428880539967	5.48273859278191	5.19705938899346	5.46874295599942	5.15370401966754	5.50775024889911	5.33642622188672	5.44718904752355	5.55726609532717	5.40794412128949	5.40141202536381	5.43728434280546	5.39082930567056	5.25767446735077	NA	5.51999157592701	5.4130321125722	5.25409134009903	5.42099096789849	5.11504989445496	5.24972217240541	5.35122548281074	5.08566684144131	5.39950950628022	5.34268984958964	5.0993583313861	5.5339152580969	5.38563810774492	5.56112753070955
Babam1 (BRISC and BRCA1 A complex member 1)	-0.254604231663697	-0.0149367528063079	0.124034600621363	0.749740158033749	0.124034600621363	0.749740158033749	1	1	FALSE	5.00025244954346	5.24156564887517	5.19263211617091	4.6861587220455	5.09434164963584	5.07192137761498	4.93080355811053	5.157294380891	NA	4.79492007163455	5.12566763107005	4.93483727449944	5.05916489022914	5.04193507147442	4.70811548582212	3.46135829674356	4.99158986938553	5.01281446491624	4.745710621988	4.99928298275283	5.174638113239	4.72996056101802	4.7572153085061	4.58562358446144	4.93382282218604	4.90092958497651	5.06610641656437	5.08885394674673	5.08193182220609	4.81585205550862	4.3858175448517	4.83670683711398	4.9177468032938	4.87231658575036	4.78520526795565	4.97442835700862
Babam2 (BRISC and BRCA1 A complex member 2)	0.0763615026201285	-0.174185935209145	0.341176632657851	0.249961852153576	0.341176632657851	0.249961852153576	1	1	FALSE	4.6460070866054	3.49984588708321	4.37321666058083	4.48336436071335	4.57190126566559	4.54292661184783	4.4750135248646	4.3778664278565	4.66945202565741	4.44051374341438	4.66838580341584	4.6075788797885	4.39445926472204	4.29240630524151	4.46208504744155	4.32828357407339	4.48571662519079	4.64741813116786	4.79766671306256	4.62585493136806	4.60481264994841	4.61180976403834	4.53304622753151	4.67380514307375	4.59487694026578	4.52933372048508	4.71360784295145	4.68099940717571	4.34634707120913	4.41692078991942	4.3671963100259	4.53630161932382	4.41103975779071	4.60978450591976	4.34671582928293	4.40183522519526
Bag1 (BCL2-associated athanogene 1)	0.161237710708567	-0.118123352653892	0.280938323336693	0.579489906106345	0.280938323336693	0.579489906106345	1	1	FALSE	2.89743793540218	3.43700130113164	3.62508341792203	3.77174827303929	3.67636897114402	3.87298631489485	NA	3.47382586775018	3.97372147080481	3.547017893755	3.79945000707565	4.07093882134344	3.8535366255309	4.0136766381874	3.82907829308058	4.15507726467284	2.790042166471	3.71151693236044	3.91629510185184	3.91139438484257	4.17838001820984	3.96058584465006	4.04576621286847	3.13066404538573	4.17712847792144	3.53037043998073	3.98061944389725	3.70962149114068	3.43444141572196	3.79759409044211	3.96809075204526	4.17990909001493	3.68110063748786	3.64162694721313	3.6675402054722	3.68816916618478
Bag2 (BCL2-associated athanogene 2)	-0.0711491311165444	0.0708826902159475	0.0970205320438042	0.241001566887775	0.0970205320438042	0.241001566887775	1	1	FALSE	6.47318458083095	6.54924714226586	6.53387166330086	6.42394283228164	6.54360723637848	6.46496879716616	6.56042608089165	6.588236405972	6.53488023405931	6.49749421178394	6.45768621378944	6.30851196113603	6.45116989138515	6.5983294710211	6.43676150473669	6.38189936314201	6.46584553011355	6.43432464599009	6.40656388034165	6.39546558707612	6.38369392576585	6.40407372913453	6.3233376404866	6.48453130549221	6.480840275576	6.23216378554418	6.18335549877931	6.49685537483495	6.39536618613053	6.3118100623934	6.43497676733917	6.537140729805	6.4438453128988	6.52346472768022	6.43316310677797	6.35534757227995
Bag3 (BCL2-associated athanogene 3)	0.129163011303661	-0.0343201145759377	3.56511975676692e-05	0.34871075613037	3.56511975676692e-05	0.34871075613037	1	1	TRUE	6.65542338909177	6.79723351687536	6.71167385581408	6.7303818235429	6.70781464806874	6.67249606058335	6.78881619449558	6.82595094799519	6.75084764841383	6.88236181868219	6.86202977909503	6.84047582277658	6.84511364661797	6.8685880013282	6.76719130302781	6.88223952737224	6.93174214394945	6.92336314376428	6.89547228315255	6.96280348485299	6.91665577591251	6.97810408521378	6.89634451462546	6.85677409890693	6.87770744603464	6.852098743282	6.90247159243311	6.83492606712853	6.85790637104034	6.84099187340676	6.86971104299447	6.81420431970655	6.88590376490734	6.904435926979	6.92482437759018	6.89664724947737
Bag5 (BCL2-associated athanogene 5)	0.242122859553793	-0.105339776186069	0.0193510337763548	0.430591306592235	0.0193510337763548	0.430591306592235	1	1	TRUE	4.35139511601271	4.49221212241846	4.65140191492461	4.79222026023244	4.70442381856233	4.76956547411433	4.22946487314009	4.75643623192725	4.19410281574348	4.63028897008598	4.6198296768183	4.83049872799373	4.97617114134207	4.89141918684608	4.76916343679508	4.87258254483322	4.80584445431075	4.72453022403462	4.87408380131236	4.56150333080767	4.93888796549398	4.78928062134827	4.77251384839282	4.9371183647783	5.10317868407836	4.97759132881858	4.80972826316016	4.84160585901246	4.67750824226472	4.27873564566086	4.86889908501681	4.8848860405167	4.79278769191758	4.70272956553911	4.95573126567972	4.81294482690791
Bag6 (BCL2-associated athanogene 6)	0.00909410581690108	-0.00837578227315788	0.477897847859586	0.71800094683506	0.477897847859586	0.71800094683506	1	1	FALSE	6.94990839795332	6.81008315640559	6.9278846050021	6.84597922979782	6.91364341121986	6.87120296543965	6.82572203760072	6.9123265155323	6.95176261961483	7.01811113799167	6.87074692148426	6.783626896998	6.86787176009894	6.93433957424308	6.84289085989642	6.91724078377809	6.94885778130741	6.90667417512044	6.95036342767039	6.87817355959088	6.96984120443133	6.95205394721174	6.97278454248179	6.82728553521868	6.94704659055454	6.88482988614043	6.90992907571295	6.90239923457766	6.89710728482199	6.9468244170964	6.85788149548679	6.85975839454898	6.87926465757107	7.0976002628917	6.85433233650017	6.92175764505955
Baiap2 (brain-specific angiogenesis inhibitor 1-associated protein 2)	0.0234941377403886	0.000681492326389293	0.377511905720113	0.758998240275362	0.377511905720113	0.758998240275362	1	1	FALSE	5.36209110528006	5.22358086698857	5.36177537640132	5.259234818268	5.19068596609884	5.23663420219365	5.36911396792286	5.12131385871664	5.26537313160001	5.37953779122788	5.24723637292714	5.40751251295104	5.30659399810405	5.33358473981217	5.20134764599252	5.28473990682691	5.21912204363168	5.22157552166006	5.26239181261038	5.31595742643381	5.19149158800837	5.24004713884477	5.241508447572	5.23802251782572	5.28149054640183	5.21528642221386	5.36293271130913	5.24931259489886	5.29126096568483	5.17939559820125	5.28993403425199	5.25951731006928	5.18525208004821	5.43486837884537	5.23068337051544	5.23503770964215
Baiap2l1 (BAI1-associated protein 2-like 1)	-0.0744320326840436	-0.237599440978059	0.358851048407028	0.141916576565729	0.358851048407028	0.141916576565729	1	1	FALSE	4.2483450752586	4.0939066112317	3.76565143021369	4.03417168710747	4.33620482312404	4.12075005333493	4.53490201638903	4.13187753365342	4.04593217391872	4.19537122304758	3.81462219754908	4.03369609658129	4.27805911110695	4.24923294132341	4.23771666769931	4.07981328621879	4.15057592304968	3.60276566349913	4.3902343167602	4.29116885709238	4.6087915045127	4.41268669719586	4.52036567114096	4.27240397445176	4.7156518032096	4.5128652737311	3.93701475706365	4.42822280652089	3.98745730604482	4.21832395781727	4.31264339357755	4.08662243882089	3.95729245313033	4.46010034950789	4.12287974975524	3.94924543118079
Bak1 (BCL2-antagonist/killer 1)	-0.0968877411725556	-0.0461606697327984	0.273662906696114	0.653169462147825	0.273662906696114	0.653169462147825	1	1	FALSE	5.16914332990667	5.03228160964331	4.77366408734265	4.99982416082647	5.01886558494114	4.93889737246261	5.20281340929331	5.10618497680938	4.50660828893851	4.78329948947737	4.61695751885488	5.04605444879316	4.92167910818366	4.55392567347005	4.8557206614093	5.30905246437845	4.94148665891159	4.84811712613261	4.89048560503553	4.78700402245304	5.02323760686471	4.97952237211088	5.19434712994188	4.99613561984975	4.94654840662373	4.92532537067158	5.06360216732071	5.09548985868204	4.78556101359429	4.85383101490518	5.08557762004913	5.22075944874708	4.90102133105684	5.06434398159925	4.8951232428552	4.48905476178759
Banf1 (BAF nuclear assembly factor 1)	0.0685102233401871	0.0389703895318318	0.0562871055017498	0.416729961686395	0.0562871055017498	0.416729961686395	1	1	FALSE	8.40013655588794	8.40646864261865	8.36495319050673	8.54883731766929	8.5217025043339	8.51044770935154	8.57004162806678	8.57598541116608	8.59778813697945	8.4532788661985	8.53883688355727	8.57554681009146	8.55963329194549	8.61607460619867	8.5779197140293	8.64156409156261	8.57528963710961	8.57480920594914	8.51729538050758	8.51769694275549	8.41748124734183	8.54443129034014	8.49150440289264	8.62385589063479	8.55170441699187	8.61341009720396	8.53439627034496	8.60525355839686	8.53170115750621	8.54507644492319	8.54711431911625	8.55464640485308	8.62114344123084	8.51849973209218	8.58088790133721	8.65818648534393
Basp1 (brain abundant, membrane attached signal protein 1)	-0.199727770515431	0.0787443390885126	0.00150082685156452	0.319215147000156	0.00150082685156452	0.319215147000156	1	1	TRUE	6.12407166985544	6.12893672857889	6.0671589719913	5.86628488413048	5.93336018388543	5.89575823934716	5.79245454807018	5.80764085648743	5.91104677838641	5.68497859187198	5.84655348968528	5.80295056229235	5.79691956290277	5.64726845310438	5.71007078158704	5.76029281324863	5.71929298036574	5.76083569103568	5.86271669585638	5.95513375752613	5.84090629728946	5.66732163144262	5.83552242781902	5.69752919885695	5.70456768303272	5.79742808215231	5.8367951868897	5.88865558881494	5.92508083180257	6.01478598385468	6.01898350116946	5.89256831592524	5.95889138277448	5.64975052578234	5.71025266308221	5.84765121945598
Bax (BCL2-associated X protein)	0.0226104180968205	0.0555304233943097	0.426905764368683	0.437669335714548	0.426905764368683	0.437669335714548	1	1	FALSE	7.68284012630961	7.76966596594093	7.65635335245763	7.82590644048519	7.75331704893967	7.58830987474454	7.70540430257173	7.5330727111057	7.60077522678208	7.76885257457106	7.68455227432173	7.61345061691327	7.63062388624678	7.62245454612024	7.61595326456406	7.87344411251538	7.78437310843037	7.72543442852557	7.86751350609559	7.82818092296089	7.67206462311954	7.68605224160798	7.73280508993537	7.44628931884591	7.75301612873584	7.75302281653343	7.73033426780443	7.83499557100105	7.82666923644808	7.74488764330423	7.87273027869653	7.75005708283947	7.83123122713204	7.78712551437698	7.66483835034428	7.6565178220451
Baz1b (bromodomain adjacent to zinc finger domain, 1B)	0.0671821897851311	-0.0371521147372801	0.441322850386003	0.720533927499959	0.441322850386003	0.720533927499959	1	1	FALSE	NA	NA	NA	5.73826794012289	5.72860353142335	5.6972650731281	4.97219635506766	5.43822963246853	NA	5.90771029438108	5.40846731572146	NA	NA	5.7467749568144	NA	5.43443807957506	5.30950363859569	5.68567389227573	NA	NA	5.15517443602995	5.22543304379012	5.04284567036156	NA	5.43634176511432	NA	5.50836209432728	5.26510303915475	5.54702715086934	4.96022440282407	NA	5.34255118993508	NA	4.86790140472064	5.43606853562032	NA
Bbs4 (Bardet-Biedl syndrome 4 (human))	-0.00622201690796063	0.0086226466581991	0.544381836329464	0.750987246706277	0.544381836329464	0.750987246706277	1	1	FALSE	5.06033710448054	NA	NA	5.02448812564064	NA	NA	5.15142048770084	NA	NA	5.06855043776168	4.93297768714961	5.05157657054496	5.20467677500203	4.99819550315325	5.22364264454092	4.82803236515139	5.30923440644266	5.0358526115479	5.00795343493074	5.09432898046899	5.26767811298985	4.88937619140311	4.42036786587354	5.13065086759139	5.19850986918574	5.23069105492999	NA	4.87949503116791	4.87923034346218	5.02402263359835	NA	NA	4.5814657422318	5.25367921983217	5.3604590951561	5.29161829136057
Bcap31 (B cell receptor associated protein 31)	-0.274410177596596	-0.249165447509733	0.0405339297918297	0.170390696574193	0.0405339297918297	0.170390696574193	1	1	TRUE	5.75429159949339	5.42826636306831	5.47272820060102	5.57208929625737	5.48390926732145	5.67300230460302	5.47458530222434	5.486115807134	5.47916264220299	5.49888270617967	5.44450474126776	5.39091870476268	4.86207938692946	4.94731081549131	5.03240504690529	5.21850608423498	5.28595329708886	5.6738984016765	5.59915708851809	5.55838397573887	5.44052703187585	5.48555563347727	5.3370295395907	5.22116174142819	5.57450421938532	5.52325142957732	5.48240624482659	5.49835300161451	5.11586142253174	5.52895881921981	5.25426522709487	5.53893230571954	5.36909302368375	5.21005761131967	5.11868364805318	4.34528281759351
Bcar1 (breast cancer anti-estrogen resistance 1)	0.0539043426767067	0.210031079256323	0.472763389158456	0.453178655857691	0.472763389158456	0.453178655857691	1	1	FALSE	NA	NA	4.7008502729227	NA	NA	3.91691607401066	4.38523084073849	4.34646054527126	4.74996325816927	4.50123530629438	NA	NA	NA	4.670024511326	NA	NA	4.50964517572183	4.21424917025451	NA	4.68957872550933	4.66963343184218	NA	NA	NA	NA	4.09554471344525	4.62256143286421	NA	4.77113552011651	4.83009810403543	NA	NA	NA	4.51833999687468	4.79786899965963	NA
Bcas2 (BCAS2 pre-mRNA processing factor)	-0.181271739313074	0.0430196994837588	0.0200225824773839	0.611900611835753	0.0200225824773839	0.611900611835753	1	1	TRUE	6.13229510304573	5.8371737675156	5.79999388766371	6.21746920657454	6.12702652694994	6.22014031780012	6.22582825279511	6.19077484353248	6.07114482744211	5.8009076632808	5.6843502904512	5.94720559896967	5.91822640322581	5.88011244702935	5.92305169778428	6.02590805649314	5.91557109304626	6.09506782922114	6.10655770616767	6.22429886771407	6.19348593533289	6.09224127201182	6.11247912496317	6.05034932269405	6.12213844177686	5.9030213935682	5.98735725122177	6.2433263392606	5.93170432861886	6.14402800941027	6.00993608085268	5.90860398038083	6.13875099744156	6.24734462284189	6.15817744605739	6.39723480594023
Bcat1 (branched chain aminotransferase 1, cytosolic)	0.151837450044895	-0.0266363839100725	0.147420565195612	0.718076284499245	0.147420565195612	0.718076284499245	1	1	FALSE	4.29662626255773	4.185335345509	4.62977042476058	4.09146289115477	4.17267152099994	4.40648905123142	4.44552808077916	4.56905355070524	4.57448302685624	4.59986524733885	4.560525435475	4.15211850443194	4.66950304845244	4.11780307454379	4.6096663273003	4.73249714684889	4.66965610601152	4.62632231455539	4.25366409391304	4.58203205784899	4.5281712093096	4.70361569765705	4.42828981604918	4.18306563393631	4.92686762171366	4.62705229779293	4.51886870790858	4.45649077158338	4.6124763552342	4.33456827566613	4.39975215725554	4.6606263318773	4.24498597469625	4.78206777185372	4.45485364267415	4.56607840009801
Bcat2 (branched chain aminotransferase 2, mitochondrial)	-0.0987093970941808	-0.0702079368243521	0.0461168681945513	0.289355501168636	0.0461168681945513	0.289355501168636	1	1	TRUE	5.8390601414396	5.97351714371425	5.83992432565747	6.11945163414035	5.93680045386161	6.11879783401899	6.13430104161801	6.04819476338603	5.99793592108799	5.92650711990144	5.97851141351311	5.79128533332163	5.98614012007243	5.84286069686998	5.79549163768333	5.94497320107627	5.87877683035711	5.97505233228138	5.96692183391987	5.95682799056133	5.97417134755259	5.94170261435638	6.05915839930715	5.90986908864258	5.93709481822377	5.82497910035898	5.90519443224424	5.96213484799883	5.86179411858394	5.65750281690645	5.90230275179148	5.88849973551412	5.84247606299394	5.93713249252654	5.94188098795364	5.85032437947877
Bcl2l1 (BCL2-like 1)	-0.0691412269994818	-0.0882397645059422	0.37945771467635	0.561264364712925	0.37945771467635	0.561264364712925	1	1	FALSE	4.42378656015381	4.51625473555042	4.77102984675201	4.72094602243037	4.50278885068731	4.14244611462805	4.67989103312348	4.85920925032449	4.85798596992948	4.64535004815199	4.45214732317857	4.53255385609438	4.60284878617886	4.69734570610986	4.65797720433788	4.44065326615561	4.6721197977276	4.15107135264932	4.7154925662553	4.58120058192496	4.99048749668711	4.94246758766445	4.43015812820195	4.78213593690892	5.00168966840422	4.43360713878693	4.52391944922743	4.06738918339179	4.66100845516057	4.39416426382103	4.74859003931106	4.71604707415998	4.7021754564458	4.84404412252612	4.79756296534279	4.67601911334863
Bcl2l13 (BCL2-like 13 (apoptosis facilitator))	-0.069352615715469	-0.0123057179538223	0.278460175915257	0.732972797371049	0.278460175915257	0.732972797371049	1	1	FALSE	4.60385181800492	4.96762514273642	4.78930149095496	4.65804577756781	4.43706124400316	4.76407009199611	5.00455981795384	4.79025073883523	4.74489302377433	4.55197120991713	4.69128848385521	4.48364812474766	4.71341538573414	4.72591016983204	4.70497153353083	4.65508272944212	4.64284594962078	4.96635201770765	4.75126017840139	4.72732147569295	4.63536551921204	4.81635906664096	4.64594370120014	4.42240121557753	4.75415528223047	4.44480618851303	4.66836878284203	4.3968239514355	4.59341950952168	4.55539285335057	4.77170074117586	4.83112733120502	4.63197732023875	4.68606345044519	4.59587359607944	4.69285119527413
Bclaf1 (BCL2-associated transcription factor 1)	-0.133495195662159	0.04313248137059	0.0104948262676855	0.514700605473384	0.0104948262676855	0.514700605473384	1	1	TRUE	5.61521617065704	5.59809717647756	5.59403192924324	5.39368390073135	5.63673771180263	5.56872530766024	5.6826912699222	5.52020221289615	5.5901378920531	5.35012238055688	5.38624534329536	5.51857605252842	5.47661498865513	5.54511275043829	5.51339283607874	5.35279029900399	5.35876898504768	5.4964431748796	5.59138919734572	5.49327585365844	5.65369349407188	5.62787235829131	5.43481168008161	5.60459325705666	5.51415698545399	5.6709366180632	5.61707216229057	5.66303714567117	5.55038972226803	5.72451385311995	5.46941064193944	5.52627856327616	5.5570822512378	5.59122760649977	5.83485276850812	5.67920138612827
Bcs1l (BCS1-like (yeast))	-0.16540750015009	-0.117531201318282	0.14824975273962	0.478062948646157	0.14824975273962	0.478062948646157	1	1	FALSE	4.02545409642775	3.84761614512204	3.75372218899625	3.8140171327117	3.81162515638233	4.05224198118114	4.01563137072916	3.77385922038364	4.23066415929999	3.75918779862432	3.81251876177161	3.52534227187771	3.86274892579353	3.77737763081695	4.05086733120492	3.89166220799394	3.63613735682641	3.5203216649738	3.51177162607057	3.80164499209562	3.81674304739512	3.75859100509935	3.81151213236716	4.27669020307654	3.46923479366766	3.95069235977563	3.80145875512455	3.50439157680769	3.99332111633212	3.66949171020949	3.50898635299916	3.88999912513799	3.84548001477005	3.71760514326077	3.97233423301004	3.03894883028035
Bet1l (Bet1 golgi vesicular membrane trafficking protein like)	-0.086332043202267	0.2440892473852	0.383942579810522	0.277258830811176	0.383942579810522	0.277258830811176	1	1	FALSE	4.09934570619741	4.05632340364753	3.99218833625331	4.41134488844903	3.69777381955519	3.7599547420113	3.48348045274626	3.72511945327534	3.9536004939349	3.92256894252941	3.61460384629999	3.66984315431245	3.78619904333318	3.98975665386885	3.7380544179428	3.54308751571793	4.06919517541682	4.06883415782844	3.29603004203626	3.7899274388164	3.81780741959166	4.02821550713044	3.85851817463972	2.87774817564445	3.26805106128168	3.79669118982055	3.27917708066365	4.15130682509957	3.88636479934178	3.63852569497853	3.92963952572088	NA	NA	3.74874029880258	3.40600596994221	3.84639302085236
Bgn (biglycan)	0.0711135574401938	0.0575423796669722	0.0617768825105218	0.268320214878317	0.0617768825105218	0.268320214878317	1	1	FALSE	6.74564071394166	6.61119304042243	6.83273814353553	6.87463714931415	6.75750335357129	6.72702189297538	6.83220647039854	6.81517832568742	6.8499992594661	6.86162044936127	6.75618267450149	6.84292856279266	6.74973537284918	6.92923473344717	6.83838455835769	6.88522048000303	6.93895616462694	6.8838773703348	6.65662507471892	6.69600772792552	6.68115406173349	6.73384238795514	6.75550185255999	6.57748321132641	6.77298091378012	6.69052884140146	6.72168708679067	6.65346134702096	6.73343569330358	6.76200325039366	6.82172296864733	6.80221907145999	6.72669500449962	6.69200865761905	6.75635616597544	6.85579041627482
Bicd2 (BICD cargo adaptor 2)	0.00383098524887387	-0.0692236621225049	0.529401028555172	0.20789369253427	0.529401028555172	0.20789369253427	1	1	FALSE	5.48377386596156	5.46731861270614	5.43811982427074	5.45702950002521	5.47727256504522	5.27836024533405	5.41177196298045	5.40876280275154	5.48879776181526	5.39112155138686	5.37271186083116	5.48961678966808	5.51458309132407	5.41891516188362	5.38159832192567	5.46107011403305	5.391228120388	5.52484099668951	5.37026543307766	5.51374970000261	5.34709867062227	5.44788991774611	5.4739459758808	5.45396855669212	5.45385664842552	5.3912762457438	5.43213763860203	5.33304440391444	5.32953624853865	5.37146128573458	5.20972238367486	5.35880062691327	5.47961537517346	5.4859516408353	5.45872649308966	5.23431736981616
Bicra (BRD4 interacting chromatin remodeling complex associated protein)	-0.0306361379899247	0.0157596233602714	0.377511905720113	0.698557320314459	0.377511905720113	0.698557320314459	1	1	FALSE	6.7008142153585	6.77073656261691	6.73909200151134	6.52575882435429	6.65732559604057	6.80052462101478	6.6823345138058	6.74219489182558	6.83373766481582	6.68964860828881	6.73606362787181	6.65328936215566	6.55755713389812	6.66156434933973	6.66974963319338	6.73074862941621	6.60984359159946	6.86832871367108	6.48774036788187	6.70282374292348	6.55201733625608	6.63084517948238	6.81704759944399	6.82320162316269	6.53157016828212	6.73594181920845	6.76675415682972	6.69510298564048	6.79200936864301	6.59515153692779	6.63966340208435	6.78496195020486	6.65555218901019	6.68453824857773	6.61587236447075	6.72692655815406
Bid (BH3 interacting domain death agonist)	0.0741515422515515	0.0038972068013976	0.278130513841294	0.754733903843978	0.278130513841294	0.754733903843978	1	1	FALSE	4.83724694831143	4.66184649058241	4.64405238295945	4.58549139194535	4.67030217007853	4.74711344420532	4.57289573015172	4.5407898405953	4.44562077471519	4.76770775963824	4.70825898265109	4.69667826295439	4.99959418494933	4.70158786835524	4.55020499976764	4.72338927240965	4.28995984733478	4.93534187574829	4.78983356394882	4.75543775865533	4.72126327738943	4.7444571406685	4.69758479811243	4.7201908938326	4.86872626902666	4.69513083232666	4.76284309588025	4.86348258189781	4.70549139374708	4.74044190433723	4.87748414882637	4.3742605134293	4.92599941855622	4.77616190532465	4.96865297090106	4.55856765403353
Bin1 (bridging integrator 1)	0.139312826044286	-0.104414210985514	1.31463933511101e-06	0.000571571926555861	1.31463933511101e-06	0.000571571926555861	1	1	TRUE	8.77664029187246	8.83591460274849	8.80019779003471	8.84570643897181	8.87381934898991	8.83335818132166	8.80937585522907	8.86629292177838	8.88127000196482	8.98183838606096	9.01240385808027	9.00378211262842	8.88662025630781	8.89899431525342	8.91990613144777	9.03499699291857	9.02565728889675	9.01219152571591	9.01044698260489	9.05706301039467	9.01673030206309	8.97273285593332	9.02833155647371	8.9881307900372	8.99422330555504	9.0212243015836	9.02273953654975	8.9340829910489	8.95025551693771	8.89660184329915	8.92132623446316	8.93883857790232	8.92245060717057	8.84140395200905	8.89964392270708	8.86729109678771
Birc6 (baculoviral IAP repeat-containing 6)	0.0487331753145256	-0.0146567875015942	0.227637769511272	0.692487410191743	0.227637769511272	0.692487410191743	1	1	FALSE	5.48807470384592	5.46512230472246	5.58148683243657	5.51102835765076	5.47438087841961	5.34205688428348	5.5437031167568	5.55749280411069	5.64371191305668	5.51685353290041	5.53580102847423	5.3447255451052	5.72335104309778	5.66558889965069	5.60905755405802	5.55741009016888	5.48047194522748	5.61239673443101	5.51112010085101	5.51677475797343	5.41294068713821	5.42854442387515	5.40734255297694	5.44206766340649	5.45544559042613	5.55894412144543	5.44955147049429	5.44860366192316	5.50736969600499	5.52327025126672	5.36759472196103	5.43811982427074	5.29894418717164	5.49756765990009	5.53105077251314	5.43829950606122
Bles03 (expressed sequence AI837181)	-0.00208655790197702	-0.0161358265583786	0.544327292119	0.703946093427059	0.544327292119	0.703946093427059	1	1	FALSE	5.7309496538123	6.10201137688145	6.03571847353203	6.09697231336892	6.21097324330959	6.00690163899905	6.20201212698736	6.04602824790676	5.99672994505617	5.84669388527406	6.02797232585156	6.10036588596123	6.15900344099673	6.11464395916808	6.01521877675396	6.07167472879778	5.9638532440073	6.11009175192513	6.00096673254933	5.99293154033411	6.16624343940088	6.09587168895297	6.19291612135285	6.1151435556106	6.26890780313729	6.17005523886593	6.03086573451381	6.14778290494072	6.16444840856676	5.99771919071997	5.97320715411346	6.16807235376982	6.06471043508738	6.14302192097761	6.16034139717764	6.06937565033899
Blmh (bleomycin hydrolase)	0.195669962118094	-0.082086287707322	0.00142187477689434	0.2886147555052	0.00142187477689434	0.2886147555052	1	1	TRUE	6.4236622024954	6.49913632113341	6.34286759888462	6.6614218327891	6.61667822107436	6.56779640072522	6.59554095669506	6.68897759382955	6.38276580357038	6.80811471308925	6.71348962227386	6.76181714250714	6.70364061225537	6.75823654210203	6.70383437777852	6.85957205681725	6.67379666472002	6.55737485871651	6.5804801846207	6.89325298510026	6.61343440916611	6.68791451557526	6.85234847844177	6.65298833929852	6.82258994991845	6.65250083575187	6.8148451871103	6.70923548577626	6.58824540234925	6.58541928183091	6.71282960794717	6.61592973045936	6.69291534188995	6.60620235125641	6.78825503005156	6.53254606405647
Bloc1s2 (biogenesis of lysosomal organelles complex-1, subunit 2)	-0.0249543274760761	0.21490723535804	0.491970728406345	0.175794376646056	0.491970728406345	0.175794376646056	1	1	FALSE	4.52607507335123	4.3751645753684	4.22660100729603	4.39150653772388	4.14478058634029	3.77946985729517	4.52235711636762	4.13964957510042	4.17926421046801	4.47437114323017	4.40225830092178	3.73890831711798	4.31425422470974	4.34204977073584	4.12162054263871	4.15010470099951	4.00243249603972	4.51428009563292	4.19839199841279	4.25022639980465	4.03392510418316	3.83970769835037	4.20675260962509	4.41612362004048	4.44432251733433	4.15739140303606	4.0928332371129	4.47023098392261	4.50048340147312	4.1182351211617	4.25028704686612	4.25865459498153	4.55257381117984	4.58130303600264	4.30608721556027	4.53598449497434
Blvra (biliverdin reductase A)	0.0675522998172804	-0.0437911701159916	0.0121245064664729	0.214887682569427	0.0121245064664729	0.214887682569427	1	1	TRUE	6.88767148242432	6.8905318120947	6.93336018388543	6.93090288323317	6.90280921444895	6.98313042465007	6.90166339030628	6.93679103321022	6.86726638252577	6.9855231999333	6.99732628392258	7.02448590936773	6.93141122619403	7.01454499133176	6.98174992609318	6.97592819509313	7.05441438791731	6.87671338528143	6.97431133159451	7.01385302983957	6.95031676456028	7.00537752967488	6.98719578448689	7.04343200192307	6.94095367400235	6.98692284187367	6.96912746057068	6.99331205761988	6.85585269455488	6.93428059364002	6.95975856539113	6.95883107796961	6.86272413359809	7.00924638434228	6.97291087958298	6.9304535007831
Blvrb (biliverdin reductase B (flavin reductase (NADPH)))	0.0544060819640594	-0.0326466848953337	0.118664475327423	0.500840810479253	0.118664475327423	0.500840810479253	1	1	FALSE	7.70868387032223	7.76283379647121	7.67920560945998	7.7537315473231	7.67259506081657	7.5540362243436	7.73190956646985	7.61440802429787	7.59137273984663	7.7840327791596	7.78225128581961	7.70934578356232	7.86439665131893	7.70780774738431	7.69575724070813	7.68232749016213	7.66939533154647	7.6631168673661	7.82787617249674	7.76212952421658	7.72223375373199	7.85483099111154	7.79592925223252	7.78786339066857	7.83235839700366	7.73243880661194	7.69118517364028	7.76590598040793	7.71212801172193	7.72168708679067	7.71727200055602	7.68389291690735	7.66489522381215	7.83987772834314	7.78569439559641	7.82167195352022
Bnip1 (BCL2/adenovirus E1B interacting protein 1)	0.156030098708209	0.0671726185243412	0.0851066567033959	0.561951653290976	0.0851066567033959	0.561951653290976	1	1	FALSE	4.84076533732387	4.31830237815431	4.51253031368296	4.36014652132654	4.26681651846222	4.4291070817805	4.84348142543246	4.54705492185596	4.79895774790043	4.56537783054262	4.71136825228945	4.75439048826985	4.86075923739781	4.55940003579218	4.70693937791997	4.69384932813162	4.71549805747734	4.75385052647227	4.52342395253979	4.58681277235311	4.39789192987599	4.58728697287218	4.86176682909054	4.47006825474603	4.4428638966851	4.74457016004575	4.88842180254949	4.93498820178348	4.66231945210744	4.77442337556301	4.66028404599806	4.69280099158521	4.43011797489203	4.74270151287308	4.71455325978352	4.49547132289123
Bola1 (bolA-like 1 (E. coli))	0.100939843516651	-0.0548186590927234	0.162570642676064	0.568300880521304	0.162570642676064	0.568300880521304	1	1	FALSE	4.41590060386105	4.6162753490392	4.97046256473419	4.72382064728623	4.64240121974536	4.59423800229603	4.96638893569722	4.99465665383243	4.76431430434083	4.87301585460937	4.79667042683856	4.94586517055905	4.8452943329507	4.92260699806956	4.86804467847227	4.6709083004415	4.85116934877825	4.82334176176314	4.73166116377168	4.77835052555925	4.57505814222338	4.74526960682558	4.99249654050693	4.75842577754594	4.77655673371722	4.82765137777726	4.91011382021935	4.80307717852245	4.46578513915808	4.66571111124165	4.94283350506994	4.78533083525673	4.73154712853771	4.81425303562629	4.5564662027844	4.83721162011483
Bola2 (bolA-like 2 (E. coli))	0.095986963694617	0.105351736227521	0.0392712729393079	0.0905369356818455	0.0392712729393079	0.0905369356818455	1	1	TRUE	5.60747531581015	5.50730943259052	5.49681384064038	5.75871358105721	5.41444000965591	5.55608295536585	5.49410194694569	5.66180374545585	5.5703171968938	5.54788471911694	5.58601708593406	5.7300149243853	5.74324566282055	5.60607203104947	5.60981404906209	5.7675170894954	5.70265477323648	5.63772036256662	5.71904924278836	5.54296993388594	5.54445138333828	5.59236135276595	5.41726856925601	5.5137054915636	5.60213615061353	5.63215186443361	5.6008019821963	5.66931028620247	5.59653864484853	5.67329069941475	5.76281652598111	5.72642799062351	5.64651982976429	5.69532017553971	5.74687436214193	5.59596308237297
Bop1 (block of proliferation 1)	0.0546260699502553	0.263479100626153	0.47597857624227	0.343896390879841	0.47597857624227	0.343896390879841	1	1	FALSE	NA	2.9104602123812	3.54568424878482	2.76866284956068	3.71656295941072	3.98603769772286	4.19183107817593	3.78399088693101	3.61785090857215	3.75015626228505	3.43785358788387	3.59490679026094	3.37812315306169	3.79600585359028	3.4829386099839	3.42698927536989	NA	4.0911158687058	3.81448889997341	3.33611196836911	3.87537707425151	3.04992868485136	3.83862911563173	3.43132877503265	3.9996753570921	3.91429662421111	3.63274515678918	4.10105331156447	4.31722446320901	4.0493171042728	NA	4.16542962042419	3.67957017716414	3.69710657447697	3.41777151920651	NA
Bphl (biphenyl hydrolase-like (serine hydrolase, breast epithelial mucin-associated antigen))	0.00142510624630483	0.029205255079439	0.545850771309176	0.633342038493441	0.545850771309176	0.633342038493441	1	1	FALSE	4.57989214616261	4.96819676088504	4.97245371656901	4.86013348152509	4.92691504945707	4.93544088892332	4.88765198838942	4.86376008424221	4.95565688126398	4.95677224500333	4.78739589516113	4.88587692767792	4.81137340897288	4.83775154240178	4.8629670787443	5.0289801556528	4.97009438352708	4.82171531649327	4.88415830576539	4.90638556395851	4.80566907574359	4.89110319814101	4.99403657491867	4.88926422948422	4.77398050599987	4.80512733083907	4.87414775459479	4.94281005160976	4.6619433748474	4.90093924273341	4.98702065224674	4.95315812727262	4.94578559463933	5.08826034627717	4.69021593115402	4.91658651437961
Bpnt1 (3'(2'), 5'-bisphosphate nucleotidase 1)	0.22003256031712	-0.051219933828297	9.08953083218727e-06	0.36613996725988	9.08953083218727e-06	0.36613996725988	1	1	TRUE	5.1971498409562	5.08799314636232	5.16285855535952	5.40264032722574	5.41394943226886	5.32950395827175	5.38261192301519	5.26864398535166	5.32499776728269	5.52429252744863	5.50201865457524	5.35448037100068	5.59109891936197	5.52113242028334	5.48518528434396	5.5282055980836	5.47748305572792	5.56674514812268	5.52398529357144	5.43185692742463	5.46420428231032	5.48118590361638	5.6495004987031	5.44932035508133	5.48865960541067	5.48422193142882	5.50573852431676	5.43072015722931	5.43248176944315	5.4190399293844	5.44174240841932	5.39491193948721	5.43411777354818	5.46660754467069	5.51855402230154	5.47951837292496
Bpnt2 (3'(2'), 5'-bisphosphate nucleotidase 2)	-0.196907281754091	0.303204992266763	0.016433497537619	0.0028068132082246	0.016433497537619	0.0028068132082246	1	1	TRUE	4.53099461041718	4.70299546232858	4.54619068511508	4.68932152772748	4.66072329811402	4.53627674934492	4.40157585938017	4.73379359064987	4.60056711217628	4.37288246809252	4.48636684887487	4.53055771946775	4.24297589689211	4.20373364903725	NA	4.40467155318663	4.34845906208647	4.63726245522174	4.14431562580313	4.01159403358166	4.55119606683418	4.04221531696841	4.31254900986085	3.95624255474381	4.29702262751676	4.06904906013277	4.20972628211837	4.47276718533461	4.49408914290717	4.60100114579629	4.54503550356543	4.47246177672332	4.33939396793893	NA	4.57569352943049	4.34200708871338
Brcc3 (BRCA1/BRCA2-containing complex, subunit 3)	0.472935248610624	-0.479206860141984	0.0641033540508112	0.198241861385302	0.0641033540508112	0.198241861385302	1	1	FALSE	2.20942217188543	2.13284002414397	1.84558639466575	3.04705496655238	2.41516102475336	2.05263847216537	2.49189156768448	3.15746901605452	2.98276911266136	3.08228531902443	3.32886518000747	NA	2.72310853644044	NA	2.96078042967114	2.78787749153131	2.77489456602047	3.02427180135316	3.43790683909191	2.88945991376864	NA	3.30696941281658	3.15326868340481	NA	2.22767947354014	2.91761506435805	2.91205772112548	2.11236652307256	NA	2.871149726659	1.99331930459422	NA	3.1964858702473	1.69618081701336	3.09757034666569	2.52343649885959
Brd4 (bromodomain containing 4)	0.00448221497656122	0.216195227118448	0.544116371824365	0.205796351320565	0.544116371824365	0.205796351320565	1	1	FALSE	4.5912425693755	4.75629211001455	4.50199955357929	4.74312715259193	4.58797698629675	4.85670190197838	4.75144765304399	4.51467145308179	4.42520415184465	4.28053323936839	4.46915011833616	4.68470093882553	4.91251095330877	4.67623355238427	4.85638817681409	4.52174175803062	4.61896686829774	4.74877786123031	4.47208480035814	4.70645871989757	4.63547580701308	4.75866561779224	NA	3.74124045201212	4.61074139612551	4.51068980639418	4.3448568962266	4.45421538247311	4.66931595604805	4.60706394546116	4.65078178865225	4.8164870715814	4.96776806850785	4.66384554724315	4.40022367200765	4.9687957948883
Bri3bp (Bri3 binding protein)	0.587763035523625	0.248857316956254	0.05016804109592	0.471448473172861	0.05016804109592	0.471448473172861	1	0.641881271614981	FALSE	NA	2.06850572526799	NA	NA	2.82524222531436	NA	NA	3.24749312091417	NA	3.41009683534	NA	3.47886828956753	3.33469697983156	NA	3.09556665476655	3.04521753204817	NA	3.44461406458099	NA	3.043890399708	3.10902116016475	2.77449401123115	NA	NA	2.09184874981003	NA	NA	3.02305126661161	3.30684258459783	2.85440066237167	3.19209629862422	2.42370724137195	3.02676465535002	3.19883357136583	NA	NA
Brix1 (BRX1, biogenesis of ribosomes)	-0.100125901333765	-0.113560354925322	0.17148882008708	0.293568924535019	0.17148882008708	0.293568924535019	1	1	FALSE	4.87865668678548	4.69020475453273	4.44780398028017	4.66266125547509	4.72934611256423	4.43748077438199	4.26889096514548	4.55972428985735	4.61237609128324	4.47237079144666	4.49729939649475	4.4824998262665	4.38179556292174	4.46877227552691	4.56693080847113	4.47679641897715	4.38645229701046	4.65309442118657	4.40881374267496	4.748450498626	4.58093537287398	4.6557525215858	4.70018444951327	4.76901528953637	4.55137450968214	4.73214978413468	4.56950931996487	4.59435147923544	4.19652836093694	4.46449183970308	4.56589567561779	4.58621229492397	4.29115411917185	4.76816314744658	4.59848431327342	4.6288610639551
Brk1 (BRICK1, SCAR/WAVE actin-nucleating complex subunit)	0.063938755004654	-0.03830434967212	0.407787308539216	0.700461661855848	0.407787308539216	0.700461661855848	1	1	FALSE	4.48772429208522	4.76460624310965	5.20595546711974	4.75893206019952	5.083506984262	4.69722336464497	4.53851333217616	4.59806143553547	4.57459201368956	4.95432661244153	5.13905195024198	5.18781920309593	4.56950931996487	5.03329084021325	4.25102218969847	4.89034454275258	4.67286091353811	4.58633841591747	4.82722963443527	4.89245417279919	5.03521919460411	4.64160382821178	4.98860743804046	4.83776163248365	4.92856930171605	4.26577442559736	4.76634603417017	4.47425431583264	4.78080876113872	4.88391401718921	4.72802933309922	4.89296895966796	4.74332645966796	4.84896338880414	4.57248953784235	4.91407174176677
Brox (BRO1 domain and CAAX motif containing)	0.162716610090459	-0.0264697009238899	0.0599374648812257	0.695999129703346	0.0599374648812257	0.695999129703346	1	1	FALSE	4.35902210054302	4.56977663759896	4.69875188778468	4.86859787803185	4.55876967315142	4.89951885824124	5.03991043281764	4.76575749825286	4.71525093179098	4.99770790178788	4.9620029349306	4.98463947471422	4.71290387463452	4.63380898191332	4.91512408114572	4.84020135969481	4.93520513209603	4.95821164810969	4.64807422865463	4.63562671350071	4.70584523396981	4.89712907233145	4.98326726162587	4.8573341247654	4.67373166235271	4.89245903013747	4.76773953554558	4.92760731701247	4.86896820561698	4.72969415090308	4.74709732755883	4.45984469489318	4.55565666465145	4.87019701195101	4.75514930084173	4.90876488113987
Bsdc1 (BSD domain containing 1)	0.175744954054599	-0.223846389841403	0.136973863505783	0.191795633037983	0.136973863505783	0.191795633037983	1	1	FALSE	4.75734866985234	4.0921566857372	4.77858182019663	4.72048642600872	4.88997479683647	4.56666296296261	4.88366480022009	4.75136730975166	4.59689341093538	4.94147726881109	4.94219543505771	4.88712067452564	4.7187451977564	4.48665645815119	4.7414346265233	4.97540090683707	5.04099322295201	4.88481767837809	4.96189184088562	4.74068475276379	4.62838866967292	4.81047909365032	4.79103782785351	4.57914393544775	4.62981121597812	4.8124006732605	4.96284511980517	4.93268484333639	4.36747590886219	4.55263528695468	4.97496976281272	4.02544523724943	4.23595677005921	4.56598094992191	4.40503932181867	4.84187753972987
Bsg (basigin)	-0.0464837435829871	0.0602115687981291	0.0573561345399413	0.0674574243982633	0.0573561345399413	0.0674574243982633	1	1	FALSE	7.37948234134545	7.22693233628914	7.30854836502046	7.33414811965734	7.40191200218255	7.38642298037238	7.33655119005699	7.42246849604394	7.36300457573701	7.34732017592443	7.31731311412409	7.32188300996288	7.27798474729977	7.27318949338243	7.34332786777093	7.23439593498344	7.31303719745203	7.31266517355839	7.25978091918737	7.25313836969129	7.29924465779607	7.22332600661902	7.16786970143083	7.22066853053399	7.2904244038653	7.30795668804946	7.26160603200216	7.2884323932134	7.30732833455775	7.31485963522147	7.33639051470687	7.31212965369234	7.31411643114067	7.31740356862654	7.31392603679217	7.32133286040744
Bst2 (bone marrow stromal cell antigen 2)	0.228926726757271	-0.147746425510824	2.87169535247304e-05	0.0178740031420489	2.87169535247304e-05	0.0178740031420489	1	1	TRUE	7.58369206931949	7.56819175337783	7.55541739597182	7.87088868031628	7.87088251717843	7.84183477856513	7.90946711091897	7.80770911173364	7.66896296567438	8.02090217846186	7.99714560120422	8.01019798956573	7.96763551685769	8.05170380513224	7.92302435389619	7.89378689864037	7.91938775829142	7.9536028218217	8.21505728090457	8.23720996075502	8.29831922772227	8.1862083521999	8.26415637867363	8.21082230144457	8.30810690595515	8.24034295395134	8.23892057777144	8.16409738285703	8.11199111995175	8.01262453886506	8.05258435235094	8.00633730022201	8.16861696626851	8.08140887140223	8.12065260875188	8.15111296911107
Btf3 (basic transcription factor 3)	-0.0374634835586787	0.0224230602287276	0.344469025554322	0.662137744168	0.344469025554322	0.662137744168	1	1	FALSE	6.6340777206854	6.48179943166575	6.47300594384393	6.3014705874899	6.32110913304925	6.37876476627905	6.36963573039801	6.39398586191521	6.3935792289798	6.48732394697625	6.52224568062134	6.45981027638887	6.28351623506126	6.21819025464245	6.21231252561514	6.39326860088027	6.41503524506608	6.41855428702653	6.39328061536505	6.41260202394399	6.43502512265567	6.34745660626527	6.30538873064081	6.24095919963643	6.23461053022128	6.3786503372619	6.27091012231556	6.55425730068007	6.48605947766615	6.34252274528171	6.34453559733358	6.25023777132287	6.36618405865131	6.37697447315199	6.27161055810617	6.22830884817065
Btf3l4 (basic transcription factor 3-like 4)	0.177021764288499	-0.0934465252503527	0.00959595109906783	0.276056097308613	0.00959595109906783	0.276056097308613	1	1	TRUE	7.83272548692808	7.87407765180888	7.87839429767176	NA	7.88206830212134	8.07173049656741	7.85128680532656	8.00844543007023	8.00171218395292	8.14213259150209	8.10720137982106	8.04855771280285	8.31820384387725	8.08978413610572	7.86877317827089	8.11096347574062	8.17282250797466	8.06025278875443	8.01050013285638	8.12945303884155	8.02865202522094	7.80910570327651	7.98641093525204	7.93495872503905	8.16259777296169	8.02240665429516	7.97091690887473	7.86924218684337	7.69855188231038	7.90351434842245	7.93435726795381	8.08775983612798	8.14540743403408	7.91896458006092	7.89708307609223	7.75910255751965
Bub3 (BUB3 mitotic checkpoint protein)	0.034271574869792	0.0649242309644298	0.261900420114919	0.197522859425674	0.261900420114919	0.197522859425674	1	1	FALSE	6.39415740261718	6.41330466142767	6.32566883803356	6.53435735945864	6.44711133575322	6.33959884522056	6.37639458039091	6.3003031348775	6.3159030999829	6.40410098576286	6.39166462735492	6.49434840254136	6.44798576503477	6.33091329377466	6.49595892915961	6.43072015722931	6.35656993405517	6.4029813366776	6.48276762925763	6.35765756380798	6.36819737300234	6.49598290554446	6.38017704375098	6.2705999541195	6.37926225360869	6.46499329414809	6.3699375335694	6.46434480046984	6.38372848117016	6.51334703741435	6.35676358510543	6.47336157202961	6.46905729543593	6.51809288391401	6.46276563498032	6.51243233896928
Bud31 (BUD31 homolog)	0.130311594551752	0.0477064603872082	0.192124469869356	0.653169462147825	0.192124469869356	0.653169462147825	1	1	FALSE	4.98356369722332	4.05655751800496	4.60728296298148	4.6244811169354	4.66164130242364	4.83104623650195	4.82023513705763	4.92088397909304	4.87236584113157	4.8202096034004	4.90572153909357	4.73902717439587	4.8161849616936	4.75960327690144	4.75822854569162	4.94379945632802	4.93476652189942	4.87332106291482	4.36416617941111	4.52039710329571	4.97607030069573	4.95358187070528	4.63341377235692	5.02962956756306	4.68674702488809	4.91074225425826	4.78288554002748	4.87397556622174	4.68848811562429	4.83026039549961	4.73065625746357	4.9004659365989	5.00212190555623	4.41762301531637	4.89204123926097	4.95135932514484
Bysl (bystin-like)	0.0503761094755673	0.0505048523124114	0.310639582379912	0.545266081581496	0.310639582379912	0.545266081581496	1	1	FALSE	4.64368882744278	4.73944309777245	4.52710162193263	4.46266749312812	4.66529043248659	4.5677279633048	4.6346281157312	4.62827783873709	4.62293035092018	4.66703488022795	4.61523383000369	4.72622088460951	4.72913942506768	4.57356236513391	4.67834801953614	4.81964774857778	4.55170057235281	4.58425300122646	4.70634267499933	4.5957125067623	4.59463214700646	4.76309814201785	4.92416641154619	4.66563153277683	4.31819389967727	4.53045784010007	4.63110428236588	4.82328570795646	4.4281222863923	4.70862869717498	4.60344831507676	4.71082846992309	4.64735480772847	4.69238255955752	4.79673790543752	4.77309435881678
Bzw1 (basic leucine zipper and W2 domains 1)	0.0528159881733057	0.0016749531488364	0.0900229420835289	0.753721341466653	0.0900229420835289	0.753721341466653	1	1	FALSE	6.769427947639	6.64597539425088	6.5821299356225	6.71131593528683	6.71446534016249	6.66733866437489	6.65806863458683	6.7076352195453	6.78270996863303	6.72372237068533	6.71320090315899	6.71827941895061	6.87787918960286	6.72098978588307	6.76956018487692	6.76408867482326	6.7300149243853	6.69667548129516	6.82015342776371	6.73282543628244	6.78172689825899	6.74088709523055	6.75246762380593	6.7928423409849	6.71609921987961	6.74095453641348	6.76631687813329	6.86648766648248	6.70379285878575	6.7587428911564	6.80224492551483	6.80380823450765	6.83846019905613	6.71844382864206	6.67762099245359	6.68974643849356
Bzw2 (basic leucine zipper and W2 domains 2)	-0.0638976957066827	0.0513450599631353	0.241097215786438	0.537642964300041	0.241097215786438	0.537642964300041	1	1	FALSE	5.81215933189363	5.50548765534768	5.57869421894986	5.54399690404392	5.41653577133035	5.45485364267415	5.56657468479776	5.44790644359501	5.52420475301698	5.51143641197723	5.33777530561202	5.44010838653127	5.66033539405729	5.57602623965417	5.66704055902299	5.50360315630226	5.24715660463434	5.33185208649763	5.2829179057887	5.46031663726398	5.66573384713968	5.60973132673898	5.50939815245637	5.48192856222589	5.54108422167446	5.48456030590958	5.51599623042369	5.59883562444388	5.69543989445332	5.5146209613115	5.62354500478486	5.56017690006997	5.497886956071	5.47827940406527	5.42542237753027	5.61956560655949
C1qbp (complement component 1, q subcomponent binding protein)	-0.0785867525334152	0.0878905739580936	0.0200225824773839	0.0419096831399492	0.0200225824773839	0.0419096831399492	1	1	TRUE	7.29950110760658	7.39180208251935	7.46553375504723	7.27583583740831	7.34337228749958	7.26546502652777	7.22432009347987	7.30280340220692	7.240753177739	7.2560293726856	7.30801131455218	7.22536170184948	7.21645486514476	7.14092177319186	7.20085938085077	7.25409323028775	7.32277542934375	7.17759892932773	7.26354151417419	7.24975819449314	7.21563977221468	7.13883494297137	7.1872926814446	7.14550423988451	7.21191748875397	7.13926483131672	7.20806849375435	7.28202272727295	7.27675719075583	7.24198314969433	7.32553932589763	7.31313699242102	7.29305774866259	7.19742312873756	7.30025187706596	7.32066518412251
C3 (complement component 3)	-0.0716780972524682	0.340862483099193	0.0956626950759294	3.67625345306476e-08	0.0956626950759294	3.67625345306476e-08	1	1	TRUE	5.85370628097905	5.7883176824879	5.88074673811053	5.93743620565586	5.90762858578472	5.99594574575166	5.85096440168888	5.85861763038128	5.77852400001357	5.68481593293339	5.72439925151544	5.73078666320715	5.92881798650126	5.8200078716198	5.90039589342068	5.86261008401129	5.87359421881701	5.68135649355522	5.63998457678333	5.49331428709276	5.60237967402315	5.54098196979251	5.50650673762788	5.45743341437922	5.64351567356258	5.52709536470292	5.37209193402212	5.85488084709444	5.81345029521013	5.82785712345513	5.95884499468678	5.92455600168655	5.88623796857959	5.93745268438455	5.77996618423684	5.86781988054519
Ca13 (carbonic anhydrase 13)	0.0466353124160179	-0.00688841682044266	0.103153429847174	0.718435285068472	0.103153429847174	0.718435285068472	1	1	FALSE	7.67702190611114	7.76080642342386	7.71782719566701	7.63706678593128	7.68279097731406	7.72778434483708	7.79106518580833	7.83426245248897	7.73897720150615	7.71420429721895	7.79193776263622	7.74016527716412	7.73268978854823	7.71508341142049	7.79416889741273	7.83257992796129	7.83565884858199	7.83083207388804	7.75726332001092	7.83562095521956	7.83522301481158	7.8729087702664	7.84259548644841	7.86057178742728	7.85867730053539	7.8551861774012	7.72155722294607	7.85411412089826	7.76933537436003	7.77478705960117	7.79256256797977	7.85113685910843	7.82559484946338	7.82424596538729	7.89062300589508	7.7952084809894
Ca3 (carbonic anhydrase 3)	0.384576765447186	-0.1743171770337	3.10531535268444e-12	0.000127562032356071	3.10531535268444e-12	0.000127562032356071	1	1	TRUE	5.80008451449756	5.73800305979255	5.87652431349959	5.97226529568597	5.89960586075646	5.96771274408246	5.93423104806997	5.96440325325613	5.98676587648564	6.25763675683322	6.35379787670319	6.28868523582814	6.38442632317497	6.26882922416078	6.32709809547578	6.30413316100804	6.25814011100223	6.15804007096465	6.38817403533525	6.31325855151195	6.28974595356419	6.34773119965064	6.32464321516885	6.39422944363016	6.31801850888508	6.36687470436103	6.32996312968382	6.1587813372553	6.06908988795192	6.16506576519029	6.1519825799791	6.13180552671368	6.17123685655945	6.27014392316159	6.1807843910787	6.20489388059767
Ca5b (carbonic anhydrase 5b, mitochondrial)	-0.119114548239708	-0.0057140649735062	0.151053159266398	0.750987246706277	0.151053159266398	0.750987246706277	1	1	FALSE	6.19381707326642	5.94386273638389	6.03493978694533	6.0845873170416	6.23840856102874	6.05842257220871	6.36066275851384	6.36971947402284	6.33171238123597	5.78451445237664	6.00812604458675	5.94687353206974	6.09598347648152	5.81397097328147	6.20055928052555	6.18373858691957	6.18979293782026	6.32054244242846	6.01976417490726	6.24902620081076	6.08323890244852	6.45176005589544	6.28975517377728	6.11030686088116	6.44551649361839	6.21983065266087	6.33064982040343	6.33615125380248	6.16723949148889	6.3339996948854	6.2274965762176	6.23574237499075	5.93206117134342	6.22641797319139	6.51167043757037	6.17764277715125
Ca9 (carbonic anhydrase 9)	-0.603942477402389	0.244802447062603	4.18905293077326e-05	0.166596358062365	4.18905293077326e-05	0.166596358062365	1	1	TRUE	4.71574514083969	4.44741389204674	4.49785502963371	4.54867088948512	4.82175612751262	4.7885917549104	4.82697551266273	4.74830557670477	4.42578153870353	4.16954824854787	4.03064506808518	4.03641541545742	3.93168305705981	NA	4.15380533607904	3.96323365476175	4.06771614952639	3.98972032904061	3.96730696679053	4.22189254396352	4.24972596424647	4.23091004354028	NA	4.24921018235121	3.41829790985863	3.88145906467833	4.21689715138906	4.33767541673564	3.75394677208777	4.57530022749035	4.63601551517852	4.30123644076523	4.22806444476112	4.43855235363845	4.49144908515402	3.93114407292262
Cab39 (calcium binding protein 39)	0.0924613722164799	-0.0279094021251844	0.0645885218146656	0.616543273720494	0.0645885218146656	0.616543273720494	1	1	FALSE	5.66346986764228	5.51251135135441	5.72629719028426	5.63178820686109	5.80027351786181	5.80151566341643	5.64935103653837	5.51048094076288	5.68513282047813	5.76262520826074	5.73082197940094	5.71159677274171	5.89763009425713	5.66060636743128	5.81870487323688	5.71319265319235	5.80299449163106	5.7148005049959	5.64771456303527	5.86023282597763	5.62046031574083	5.82420013207913	5.76302110158329	5.62475013679884	5.63969233967267	5.73449557071712	5.75837247429826	5.756681739809	5.58928111004334	5.57507327374272	5.76925337592345	5.75684449917776	5.5474220657581	5.73247001214842	5.71270031977832	5.78202844439526
Cab39l (calcium binding protein 39-like)	0.0340789406310137	-0.0843137735359491	0.416748050180408	0.402104309068763	0.416748050180408	0.402104309068763	1	1	FALSE	6.01790187042699	5.80250085566228	5.98486045677361	5.71852876630895	5.66640723563223	5.952440739346	5.56186987073593	5.97892320161818	5.70080034682461	5.90795298968818	5.77960642988346	6.10111005684014	6.00013073831409	5.87524190035317	5.89710486396729	5.47889416913021	5.9226474309811	5.72825522985027	6.10456311161174	6.10222769392862	6.00491706222705	5.96502465003918	6.08560098808994	5.87227964311085	5.97801482376444	5.85077692458686	5.94108987389758	5.8892009428168	5.93335782310551	5.94929212895485	5.75954469105778	6.03782366131616	5.83732012539535	5.94174955691494	5.83630035844404	5.96108152142729
Cacna2d1 (calcium channel, voltage-dependent, alpha2/delta subunit 1)	0.0592233852496073	0.0531011493506087	0.117923930194921	0.319215147000156	0.117923930194921	0.319215147000156	1	1	FALSE	6.45133311745391	6.28251393953742	6.28938631928349	6.30040198408573	6.44481778138008	6.42663880038794	6.46983063718132	6.44252555123509	6.45892986698393	6.39531648308937	6.47175649069645	6.49903424248792	6.48652292331909	6.45552285457224	6.46011018147302	6.31997191749727	6.46891234949016	6.54224102214986	6.28615666204646	6.35366557300965	6.40853015423695	6.38053033010484	6.32016332126207	6.40617268528583	6.47404173060482	6.40901578665552	6.39555127204995	6.30236475141104	6.45748594777292	6.45131498213599	6.55925776926303	6.49376580326867	6.46705281865608	6.46407192129408	6.36289590131336	6.35352796429644
Cacybp (calcyclin binding protein)	0.105700766010505	-0.0429018179383603	0.000420025973334475	0.248473639668502	0.000420025973334475	0.248473639668502	1	1	TRUE	7.38699196162064	7.51482449546449	7.52138843630484	7.58454916950032	7.59404088955329	7.56356238233275	7.50872178903049	7.45380562854078	7.48501618030039	7.68710969209462	7.65568097743074	7.65852569893642	7.59078912533993	7.56904291436998	7.57269264829252	7.61381156046226	7.65327502915805	7.56328018065802	7.59974179088265	7.59022024813019	7.55459652556702	7.58863219351013	7.61590178321139	7.62816116539513	7.60239452168197	7.62385223354361	7.63742911553971	7.49714927496586	7.58652457437824	7.5731775725254	7.56374540255649	7.6022757361326	7.61897273948698	7.52276197944425	7.51087491201864	7.57933102450809
Cad (carbamoyl-phosphate synthetase 2, aspartate transcarbamylase, and dihydroorotase)	0.0238581394081151	0.0265164811333884	0.162551541823233	0.289739251413964	0.162551541823233	0.289739251413964	1	1	FALSE	6.97270414038402	7.01257984674852	6.97245141890158	7.02199044343651	7.03370930954647	7.03557992445531	7.02977310557548	7.07061473138235	6.99627574898989	7.04725481234163	6.9637746541376	7.06511989062899	7.05155699499708	7.08840664907218	7.04404433270602	7.03520599546008	7.02678899568902	7.03824959906055	6.96738767023031	7.0422503438278	7.01516970367317	7.02735313393009	7.0083950054838	7.02389847701694	6.99134043490105	7.01323891511367	7.02205704524345	7.01886780986485	7.06562616178309	7.04977232958597	7.0597986962754	7.03068920407114	6.98427033640553	7.01772151976986	7.0701424169874	7.05285058487753
Calml3 (calmodulin-like 3)	0.0650767967737147	0.0526707989319238	0.174019337907393	0.455311007868807	0.174019337907393	0.455311007868807	1	1	FALSE	6.58280134869077	6.74088709523055	6.87064829842862	6.71942989352585	6.82570931929156	6.75316325312189	6.70014837530396	6.81959155105891	6.92123398511205	6.77668305598518	6.71174267650573	6.86556007519931	6.68158981722124	6.96280348485299	6.91260196586033	6.816906848084	6.83299125236982	6.95842511464899	6.73187563419725	6.79622135423703	6.92078158032576	6.74710538590458	6.73761916729263	6.82010235710489	6.65619601617513	6.79051141189419	6.82112342694307	6.69730121950481	6.85319725477036	6.90788811474285	6.80866820711827	6.97577919838171	6.72664051588531	6.71866301242293	6.87898276749103	6.92845323414459
Calr (calreticulin)	-6.54230658803101e-06	0.00948705269382286	0.552002841476115	0.638444759262272	0.552002841476115	0.638444759262272	1	1	FALSE	11.3432245866151	11.3749090614469	11.3840983881108	11.3883079483473	11.3734850898844	11.37988192272	11.4058966588649	11.4037789839503	11.4228059023067	11.3725386215908	11.3866439183022	11.3968295158718	11.3297795234952	11.3687956263131	11.3234882920669	11.418738108397	11.4391036405795	11.4404124148707	11.3502872807812	11.3341391788382	11.3643316712268	11.292453931305	11.3378671615993	11.3445455835285	11.3338373936967	11.3697554561186	11.3425914114955	11.3232180538173	11.3322156149881	11.3289497536264	11.3474109832689	11.3813428634101	11.4039972800621	11.3104537356444	11.3363391840875	11.3912650739293
Calu (calumenin)	-0.0919346722293229	0.104773167181417	0.0215337863144059	0.040932362130987	0.0215337863144059	0.040932362130987	1	1	TRUE	9.60896444229792	9.59727975332127	9.58648892088764	9.49763631454045	9.50843063338375	9.38728713998851	9.41984012377647	9.41326826813063	9.4401673697155	9.50180534576386	9.53402852056132	9.47591375657639	9.30748089480035	9.29520873404048	9.29527991910343	9.41368292808001	9.44368952449979	9.36486129255262	9.22780845034194	9.28446323677789	9.29771646274182	9.16675811870837	9.19103453177062	9.20589830211206	9.25856132304129	9.27766865834939	9.25652243763103	9.38357470326718	9.37087699324487	9.29284155358628	9.34944268660953	9.33803436015634	9.38952809387866	9.34005704148299	9.35354384289477	9.29149075098653
Camk1 (calcium/calmodulin-dependent protein kinase I)	0.0489512179521991	0.0854167252950403	0.343005864206621	0.375299642455564	0.343005864206621	0.375299642455564	1	1	FALSE	5.4630992673481	5.19794400162707	5.16340212000514	5.34739282225728	5.33462190379709	5.031139314019	5.60592985012382	5.49222173796014	5.52751141138554	5.35475539370175	5.21716090670716	5.3769848882563	5.53440716520507	5.35850527584261	5.32631442648105	5.48218678867728	5.38815508843915	5.56535345678263	5.24457124479029	5.3894153759005	5.40235722815292	5.18768462185759	5.31489225492171	5.35941926173245	5.20184946524108	5.38939472432399	5.3771133350276	5.53240112447945	5.58796498888268	5.4806399672262	5.35249724591807	5.25372837797414	5.36022379306891	5.29845303947164	5.46256280112653	5.30697670145587
Camk2d (calcium/calmodulin-dependent protein kinase II, delta)	0.0427297679563718	0.0941042969364931	0.287402403235717	0.174690681054724	0.287402403235717	0.174690681054724	1	1	FALSE	6.20921744620535	6.19213102626319	6.30382275007953	6.10501171668608	6.14491515221752	6.31200073617622	6.29825140058895	6.14104034543359	6.35231891340251	6.21624143293179	6.18336542462617	6.29546222869874	6.24933724868573	6.25257650293315	6.2698934185972	6.27336295890632	6.40081967844526	6.30221850483594	6.24084474665894	6.32540080699661	6.17053401078887	6.18614395999172	6.40096480032711	6.19871611986845	5.94398928816939	6.20103784229256	6.31701276449914	6.31034921014401	6.25275624842717	6.39356035293768	6.22615205069778	6.2428273141058	6.36879977240583	6.28662798876856	6.4124868603457	6.3380232141887
Camk2g (calcium/calmodulin-dependent protein kinase II gamma)	0.0563914601297751	-0.017060423162704	0.0654467911687428	0.616841868697339	0.0654467911687428	0.616841868697339	1	1	FALSE	6.94022549094173	6.90124101506283	6.91258999085263	6.96360127899177	6.87205304089237	6.95489421979703	7.12478304164196	7.03623956281936	6.9813503618906	7.03557992445531	7.03736025632062	6.94875267755046	6.96981818594658	7.09132959362422	6.97798964645966	7.05462059651527	7.0551739581117	7.02387630507444	7.07857781429839	7.08184023962715	7.06286644570446	7.00335487062655	7.07712547603677	7.02220133861157	7.03452387533439	7.02484046973346	6.98562565881422	7.02951914398869	7.01214402604138	6.96765280689404	7.07043226460487	7.01485738131639	6.9490796418743	7.02484046973346	7.11080169855253	7.03808494731697
Camlg (calcium modulating ligand)	NA	0.178212094031278	1	0.674712990233455	NA	0.674712990233455	1	1	FALSE	NA	NA	NA	NA	NA	NA	NA	NA	NA	NA	NA	NA	NA	NA	NA	NA	NA	1.52110603077321	1.82641221926231	NA	NA	NA	NA	NA	NA	NA	NA	NA	1.67550432958084	NA	NA	NA	NA	2.33374429700634	NA	NA
Cand1 (cullin associated and neddylation disassociated 1)	0.0911607607931854	-0.0310565358782324	0.000157277726616633	0.289355501168636	0.000157277726616633	0.289355501168636	1	1	TRUE	8.37339155860045	8.33079590171925	8.34839178120722	8.49401951895874	8.48742203376371	8.47597656132805	8.46038626846709	8.47289793893643	8.44598321703863	8.51473772084866	8.54901065994792	8.5680359061339	8.51136129436405	8.50269657614035	8.53023464714896	8.50399265173293	8.49701351332431	8.53262865751717	8.50731498327342	8.50731894803385	8.54439264917255	8.52407543274079	8.53037902415551	8.54220774031803	8.47998230800967	8.52436932569589	8.50157847156135	8.47992573854724	8.47330798983001	8.4988013485424	8.47092319143224	8.49299077372594	8.49440760962642	8.50097329920623	8.4817590759953	8.4890210331512
Cand2 (cullin-associated and neddylation-dissociated 2 (putative))	0.165763962548613	-0.0309976265872326	0.00122700878578439	0.582896396077397	0.00122700878578439	0.582896396077397	1	1	TRUE	5.13690910932114	5.02803865208383	4.80795763656989	4.99180298832295	5.09083226399536	4.93375201981657	5.17529704131413	5.02832160975291	4.9825555675818	4.99326676320546	5.26567692517217	5.17739163066499	5.28057406775144	5.17736372280089	5.19948782509969	5.28191704843565	5.1949262257406	5.09673834282521	5.14951952149003	5.20312283198418	5.24435812617583	5.22763327008965	5.25389474695006	5.24716420180463	5.2286840326746	5.19885163997831	5.15530803596031	5.15484240686923	5.18932644666624	5.23402606649177	5.11575740597775	5.17658607237517	5.05628004496747	5.3337421506141	5.11341713243193	5.25558004142883
Canx (calnexin)	-0.053752274299427	0.0142783756337267	0.0122299550583031	0.570722086893004	0.0122299550583031	0.570722086893004	1	1	TRUE	8.83015706359285	8.81672449067557	8.87127690493148	8.79149177250789	8.85036814003952	8.86441212853795	8.81344452309469	8.80620481614068	8.80462474506147	8.81196545932136	8.83673523584623	8.80590183458066	8.75317328378369	8.74695092644091	8.69189702631687	8.78706019740994	8.77770244025774	8.75354771192987	8.75475725298177	8.69961062390786	8.7515875735965	8.72444563897583	8.71269894430999	8.76251492332521	8.76276737037764	8.75370815139216	8.75824320574352	8.75837314060101	8.74924261535546	8.77912836925098	8.7656839143791	8.77447740688875	8.79776202470444	8.76102259064473	8.6691968846114	8.75395211887814
Cap1 (CAP, adenylate cyclase-associated protein 1 (yeast))	0.0486165854192505	0.00362469937829522	0.0353012208138174	0.731726791893633	0.0353012208138174	0.731726791893633	1	1	TRUE	8.33970305423943	8.34790035859016	8.35941574751112	8.4658071739888	8.45109156929068	8.47464694816323	8.46283351252245	8.46688809960822	8.4962266428412	8.4527477938607	8.44389668623545	8.47405471380693	8.49129995720556	8.48769937424641	8.49570315625796	8.47952160643832	8.50432642128481	8.47281266619239	8.4685955349009	8.47047992404285	8.45577927612429	8.4740181982532	8.51462727287942	8.47690818165776	8.50199239064061	8.55276514591755	8.51057430110811	8.45931275534262	8.50945832868699	8.49379141697198	8.45824664670917	8.53168556417459	8.50817508103267	8.48140389741101	8.49969842176644	8.51659040783387
Cap2 (CAP, adenylate cyclase-associated protein, 2 (yeast))	0.234695707774504	-0.0749294079594381	0.000124901427440161	0.31065844516074	0.000124901427440161	0.31065844516074	1	1	TRUE	4.64213547153405	4.95097224293164	4.87271058172214	4.78458250193075	4.90512943313095	4.73067255882616	4.78177410094543	4.79768746171125	4.79053747660979	4.94898389570926	5.00847792498098	5.09839007964446	5.11641050563618	4.94063190939135	5.13677789521088	5.00971442864425	5.04795274637052	5.06112381372481	5.04750349005774	4.91672503412043	4.9145166879847	4.91597495794977	4.93812579726126	4.92963952572088	4.83649477557483	4.96822441408397	4.73407008689221	4.62511849566717	4.79731394037126	4.79924276052606	4.69551506171729	4.85358153626761	4.95224968631263	5.05762355847813	4.79041757501875	4.95584748365193
Capg (capping protein (actin filament), gelsolin-like)	-0.0237109541774109	0.00998765231461383	0.248354639973481	0.660165098399732	0.248354639973481	0.660165098399732	1	1	FALSE	8.37111884322417	8.32662722616168	8.28502299917622	8.34257696741778	8.33097064214539	8.33549308164313	8.38742716699748	8.34677521179552	8.34426483414953	8.32605640558977	8.31184365912693	8.34158553592431	8.26318937451678	8.2476047692446	8.25668989982341	8.38924843386005	8.37693715174412	8.34372315528424	8.3463364325582	8.40694476837608	8.35800497493047	8.37172437972183	8.33179925084195	8.39675888874146	8.47951756454549	8.40875006748965	8.3832809246296	8.37601683026029	8.38695748429574	8.39549557739584	8.42217832661905	8.4051201842915	8.45579982075089	8.32748977039815	8.37898406319629	8.42496406545849
Capn1 (calpain 1)	0.13042789547812	0.0370184063234764	3.89702883427883e-05	0.323140739263589	3.89702883427883e-05	0.323140739263589	1	1	TRUE	6.35719656522892	6.4323314311147	6.29234740320099	6.44251725745811	6.42759444078103	6.43531522052406	6.43416615766397	6.39734434738365	6.39592651228696	6.47288738163197	6.52730340304175	6.47359211515514	6.57442398888366	6.60587060393565	6.62647856203523	6.52027451401938	6.48753458415563	6.50022524208703	6.46911592112037	6.43252686788694	6.42865998760103	6.51353496060797	6.49845991549027	6.39513308119048	6.41491182154158	6.49795719174617	6.4631368779228	6.52903849389061	6.50075585294001	6.41800605671361	6.43299113285989	6.52815088828512	6.50825908152834	6.48301925423689	6.53810976114083	6.50827176042361
Capn2 (calpain 2)	0.140594805633303	-0.0275341107284844	0.000107792369428151	0.519000302678825	0.000107792369428151	0.519000302678825	1	1	TRUE	8.15780165372511	8.08539809838569	8.12538763864881	8.30966278938036	8.35744643770406	8.34553387482266	8.35043536545501	8.31475089756037	8.31286480806279	8.41541643873282	8.44508107998832	8.42549287415888	8.37376999665842	8.40208260308275	8.38163811833323	8.4007428433034	8.40635383879215	8.37405702139462	8.40903446156128	8.39019045671122	8.40893259550205	8.35990326393471	8.41901632554966	8.4279790331068	8.37243849897674	8.4136702361763	8.39820498522475	8.34727144767584	8.37767038393259	8.36303524848816	8.36848463539644	8.4131370753706	8.37160677741245	8.34963950796995	8.37923972304829	8.38147806089285
Capn6 (calpain 6)	-0.0228761225006748	0.128465921615779	0.487802201106233	0.375299642455564	0.487802201106233	0.375299642455564	1	1	FALSE	5.11335878531256	4.86421586510435	5.08161232285789	4.93560118156266	5.07384593428081	4.88661842742108	5.32950395827175	5.09002770847768	5.11107723077098	5.1224366673173	4.58540125373912	5.09830585312231	5.09495386009705	5.12551472681456	4.99765822943724	5.18485154568042	5.0245945027367	5.046259672609	4.61856169852664	NA	5.05951103042944	4.92110304042062	4.48789790121009	4.88531078978097	NA	4.74970587917699	5.06847304987701	4.8693532454925	4.83042266870936	5.26529811099274	5.1000483403136	4.92240243773737	4.78792344894214	4.62012889802457	5.05464013053835	5.15098608590507
Capns1 (calpain, small subunit 1)	0.0587647182458321	0.00141928602550105	0.0569884020641251	0.754733903843978	0.0569884020641251	0.754733903843978	1	1	FALSE	7.67786760277553	7.62897039243993	7.60254298986644	7.77516250671328	7.71196288066022	7.69022151943219	7.66921106029777	7.76195672567273	7.68019774973493	7.76599877399517	7.72608188890224	7.76053367394848	7.71817665337819	7.69684932469008	7.70279604433096	7.84420987535497	7.75799663050768	7.75433302669773	7.84302909903249	7.74949404326908	7.80886123648371	7.74605070319436	7.72764141580303	7.6877955699455	7.679416760284	7.77373924305779	7.78401314232891	7.73998307907973	7.78929236053918	7.80745796802321	7.84437309816654	7.80249051593035	7.77534031598543	7.69609817095586	7.66843119063099	7.68934808831709
Caprin1 (cell cycle associated protein 1)	0.0535723477713996	0.00922097549488478	0.0634291103270957	0.692220409165151	0.0634291103270957	0.692220409165151	1	1	FALSE	6.24649359745829	6.33806244761289	6.16174058446188	6.24002614320944	6.21501455561801	6.2930411901854	6.21380218391513	6.22957254211452	6.22653935629645	6.25997294693343	6.25041212337935	6.29925198556617	6.32699566752143	6.31659289396846	6.26353963632398	6.30576263538729	6.3230727798393	6.3008430618952	6.15072619426437	6.15950607683458	6.2925130590608	6.27975728047479	6.20665494427028	6.26088378918649	6.23768225550217	6.22174370680144	6.13423737127345	6.2143754673855	6.1631082178862	6.16310217817375	6.30357802615068	6.273448751349	6.20856603031397	6.19612701006698	6.32044676886616	6.1839410069301
Capza1 (capping actin protein of muscle Z-line subunit alpha 1)	-0.0125907211756598	0.0207663800209997	0.415939872937136	0.555509055098495	0.415939872937136	0.555509055098495	1	1	FALSE	7.60243164016051	7.6236913123535	7.65633189852036	7.60737470368333	7.56822976234702	7.6478613174368	7.63101694951432	7.57621222147985	7.62710338278964	7.61694576003866	7.63934794472206	7.64673869830785	7.58373719255232	7.57025039716297	7.6772051824622	7.50108081547018	7.5454896558483	7.64614105113986	7.63612430285632	7.64330786147021	7.62391074589002	7.50672411217618	7.54852139595252	7.62086495272536	7.53650367201107	7.58005501157987	7.54467084248156	7.60698994554111	7.68448214423812	7.61016113567548	7.66144321116921	7.57800277052129	7.60535357769605	7.5996004723329	7.51751192305606	7.56403513710187
Capza2 (capping actin protein of muscle Z-line subunit alpha 2)	0.00917371960993327	0.0103507007176995	0.40871567484592	0.619841859011395	0.40871567484592	0.619841859011395	1	1	FALSE	8.07717889672161	8.04614178164472	8.18602012074365	8.12115012912094	8.13299832112489	8.10754664732832	8.10609701538939	8.10890076292495	8.07247028796083	8.09837955159809	8.14684865995934	8.14191298261563	8.061214560269	8.10963218845982	8.11311703639072	8.12183911874933	8.13021016577676	8.11791317563001	8.12413165369206	8.13225294019393	8.13098233491308	8.14003217061384	8.08587075533461	8.06174920079516	8.09289981798943	8.08242051930448	8.0516603073904	8.11223618583685	8.13280301715009	8.11953256021336	8.12752494972967	8.08945048111591	8.10337174459083	8.08040717371166	8.12874190483977	8.10108798949815
Capzb (capping actin protein of muscle Z-line subunit beta)	0.00615519595704445	-0.0324796796788199	0.491970728406345	0.39359506536056	0.491970728406345	0.39359506536056	1	1	FALSE	8.15847336413221	8.27542615808425	8.19582493957902	8.34272806753618	8.28669636456141	8.29731065779471	8.3419590699287	8.34101170604436	8.28157771141603	8.34019282486001	8.2988278296034	8.31801398822197	8.2418783092512	8.28829395695181	8.15809966911872	8.28876919930393	8.35195070178787	8.29037832359135	8.37834254752165	8.39384518331798	8.37293469077206	8.34073138057163	8.32742689397487	8.32057944653872	8.38830148980561	8.37365691062733	8.37785254951685	8.34432698101283	8.36863741124146	8.3657362736514	8.34074028063018	8.34073138057163	8.33927548214598	8.2649023127121	8.26836421095397	8.34863964261775
Card19 (caspase recruitment domain family, member 19)	-0.169656227321891	-0.080160648875797	0.0462547622944288	0.478591664812244	0.0462547622944288	0.478591664812244	1	1	TRUE	5.10867080972106	4.97177804468458	4.80899248170145	4.84598173797989	4.84639803577357	4.90037898593713	4.95697198995055	4.90217007742394	5.08273664688483	4.69724004818292	4.96145200965418	4.994968855463	4.63901794302582	4.80171223842732	4.81681471248489	4.68461679098792	4.58224888582353	4.71910128011041	4.65700539992766	4.63320449993032	4.54788163525243	4.70155460149445	5.06787100236161	5.03850641826384	4.71504770784332	4.85911480627165	4.92520191933591	4.64372922702468	4.32887235886264	4.84800191590403	4.79248578357405	4.67257243279077	4.72538670942285	4.84586635709116	4.91271213126773	4.65431523486109
Carhsp1 (calcium regulated heat stable protein 1)	0.0838033392093309	-0.0607787063106826	0.0551080142636111	0.303154338088642	0.0551080142636111	0.303154338088642	1	1	FALSE	6.35350855688336	6.32538461560757	6.52991930874645	6.4826869709376	6.52700619623054	6.51233277720244	6.48453936122218	6.44716755319735	6.4258620859436	6.55737945417213	6.45499836344403	6.49461881510801	6.52884632984021	6.56569769797786	6.68848811562429	6.59819843767199	6.48877366572048	6.46563659929606	6.5267386577413	6.65906827484323	6.44798907000012	6.4454006168919	6.61653267080126	6.45053164858974	6.59573935623095	6.56643160181678	6.40785067374314	6.47141184771038	6.33870786260627	6.41267314980951	6.46984528597138	6.59439029824468	6.40378239175316	6.44987166923685	6.51582754661869	6.51276416191136
Carm1 (coactivator-associated arginine methyltransferase 1)	0.0740337313830663	0.0201257412890706	0.101342058816728	0.652363393825846	0.101342058816728	0.652363393825846	1	1	FALSE	5.3753244658224	5.20586556557487	5.41193462479118	5.39810748346568	5.55580388719451	5.59537535423747	5.5149649015148	5.46475647256355	5.41357377405902	5.45960538734727	5.52629108479565	5.52757709200067	5.44978915058522	5.60784515302912	5.49085889726027	5.51008211329749	5.5757721769537	5.45418905640167	5.40770284435432	5.32856722601095	5.44514068809645	5.50064273606281	5.35106643356718	5.50907189025049	5.54266046221267	5.23758283787717	5.39366674194824	5.42817254733207	5.42688531559697	5.42314785293203	5.3897010257166	5.40103991650871	5.50305609538433	5.4675631651993	5.35946143172076	5.49820618159115
Carmil1 (capping protein regulator and myosin 1 linker 1)	0.0304099490066519	0.0815475033164883	0.500218643021761	0.625553716378767	0.500218643021761	0.625553716378767	1	1	FALSE	3.64814327419417	3.40591069538111	2.97664957998113	3.81498101443378	3.14404963362894	3.61159733399389	3.23400153300016	3.54817765619083	3.22092115294233	3.84379294558487	3.43742750744489	3.34108911967172	3.80235867785216	3.44948213975784	3.44474656658243	2.98253183839948	3.61072368170305	2.96596893780977	3.25229454120184	2.95001481775971	3.11025632360116	3.82066914010272	3.50539555325999	3.44085920363949	3.34949266850981	3.02837996286929	3.40261304298717	3.46363553415884	3.40225830092178	3.415839775283	3.15385558637948	3.62476767983019	3.52917127523131	3.9252588981881	2.88744728511813	3.19166844866874
Carmil2 (capping protein regulator and myosin 1 linker 2)	0.0370195401631165	-0.212386611426619	0.50759292834765	0.437669335714548	0.50759292834765	0.437669335714548	1	1	FALSE	4.51275784218733	NA	5.02453688278332	NA	NA	NA	5.21847121074326	5.25187812108937	NA	5.04224596551688	4.93685462141338	4.9171596131875	4.78802789215889	5.00719101540519	5.37681476546995	4.92626989851969	5.31688066324004	NA	4.24943775591847	NA	NA	4.88563292996378	4.85175403775387	4.93487500780072	4.82258740073732	4.87204072453461	4.75149585687182	4.18412157336296	3.79536175619109	4.81002658507064	4.57661283257855	NA	4.84442582774369	5.11612351099099	NA	NA
Carnmt1 (carnosine N-methyltransferase 1)	0.176270715006085	-0.0294730665404586	0.098599955390312	0.708843206733811	0.098599955390312	0.708843206733811	1	1	FALSE	3.60436789989375	3.53989083187901	3.28627497028626	3.43874528645368	3.40463068421761	3.44265161077522	3.31605448460036	3.86815335941404	3.31361446117286	3.81738790508188	3.68878461939612	3.72290313856045	3.76336907914486	3.33564045970802	3.64699208356727	3.71734192577402	3.55203271137468	3.55636810114025	3.44622975817806	3.15103724655636	3.6872622931251	3.88280931649711	3.58770102052809	3.46082118263062	3.56789829042524	3.03409771665536	3.47981259296751	3.8297582471423	3.53513226661872	3.48850215523839	3.49481239297442	3.41675868935285	3.24073562636559	3.2359047056146	3.59475156354139	3.19605617185105
Cars1 (cysteinyl-tRNA synthetase)	0.0651548379146204	-0.00925383763755752	0.0146518150073139	0.681400979835303	0.0146518150073139	0.681400979835303	1	1	TRUE	6.07675361326571	6.03261001759896	6.0578704554904	6.04716318342941	6.11437327217451	6.05967541793633	6.03707027796436	6.10185384405875	5.9754123716747	6.16198439612111	6.10190425643357	6.18315498204904	6.12708638805888	6.10957577740214	6.04407712880757	6.07516677687635	6.16219392032795	6.12403236874811	6.15419837640874	6.13578109847023	6.14125702125034	6.06663601896158	6.16719934140099	6.10851191154936	6.17545673614092	6.15053733737449	6.17870070010134	6.10839481748627	6.12269135282459	6.0652987215857	6.13713460569397	6.08731432088098	6.08955958949237	6.1822533050669	6.17580600695913	6.22654128293007
Cask (calcium/calmodulin-dependent serine protein kinase (MAGUK family))	0.0531611606690234	-0.138279376415586	0.312433403820156	0.146427713485348	0.312433403820156	0.146427713485348	1	1	FALSE	4.69410014679971	4.60773273254418	4.65999874571772	4.70826450147487	4.64435816031115	4.52653836253939	4.24286922362056	4.54173784275644	4.3576646008127	4.80876601189121	4.43074691505579	4.55630678422498	4.73212807118783	4.59756096935315	4.49249415167943	4.57404094027558	4.60125674833733	4.66841417059264	4.56087999912721	4.51156924197247	4.8221641742232	4.68671901590622	4.65867421367738	4.71331639773861	4.52551767705359	4.64197368778318	4.66820991446909	4.50549718281427	4.53828362096649	4.42472058041779	4.75111018114478	4.37249247898843	4.53384363737918	4.62348647760266	4.41139912714375	4.38367664775332
Casp12 (caspase 12)	-0.190345334289021	-0.178123848309839	0.0625463494525703	0.20551628014397	0.0625463494525703	0.20551628014397	1	1	FALSE	3.75165652466677	3.86997994960089	3.59534849799359	3.59872249967662	3.65219964830406	3.79695070188597	3.7217991703945	3.91643842684435	4.07062117096465	3.62390196918935	3.31895596912572	3.72876948931099	3.43818637569136	3.39125905830102	4.11194105882096	3.68687025794867	3.37993973915159	3.58078466419055	3.82002574772674	3.84634287068147	3.93513911327994	3.78512155034955	4.18017173609946	3.65499683616116	4.1197711619529	4.03619559631042	3.84364221842677	4.06230307380674	3.60822968319059	3.82263838350415	3.73848683512076	3.87138041385414	3.47715921118664	3.67762099245359	3.69850743288372	3.66196617019953
Casp3 (caspase 3)	0.152934552835303	-0.018676346512642	0.000507782730899473	0.644212700027591	0.000507782730899473	0.644212700027591	1	1	TRUE	5.96290988289816	5.78093208780669	5.83084347979913	5.98377572532247	6.00401816578084	5.98854609051272	5.98609004783222	5.96692183391987	6.05507198192794	6.15003969277415	6.05060835019875	6.00975920961316	6.08909767620134	5.97416905261907	6.07743101565498	6.27116605428403	6.1481633498878	6.1650858700845	6.0724295556953	6.11944540886979	6.0390418599873	6.10176141679614	6.08144615522971	6.15154022968349	6.18115026865398	6.18184200090434	6.06046897304346	6.14539011019668	6.08927779759822	6.08470635935401	6.11103131238874	6.0190991831974	6.0966223974146	6.12926652890742	6.01462978958756	6.13101527160507
Casp6 (caspase 6)	0.0592999785295956	-0.00849909722779647	0.258104311358204	0.740474702896492	0.258104311358204	0.740474702896492	1	1	FALSE	6.88730592542998	6.72771628515829	6.99070531608908	6.90556751865141	6.89219671046548	6.98042523154384	6.82023003036234	6.790772037862	6.83022996724067	7.0374371347461	6.97058910532624	6.98678635120043	7.0677570150834	6.52995833951398	6.97905357668548	6.78623041456631	6.93246280921573	7.0685740832318	7.03463391652592	6.9298264966677	6.88624528604204	7.14978775822923	6.81452478899382	6.97577919838171	6.94940653211357	6.85208625538916	6.92428995151822	6.77705143276904	6.90449614038072	6.95226366666082	6.91925664591428	7.03098708666435	6.93150578186973	6.96032635712322	6.9553244290348	7.00887676839426
Casp7 (caspase 7)	0.104011904398417	-0.127790021086854	0.18111524460322	0.275028965594395	0.18111524460322	0.275028965594395	1	1	FALSE	4.64025650666249	4.83174046235513	4.94307270858774	4.99813230486488	4.99194807256586	5.05880568197183	4.78146987875789	4.94321808742628	4.9583183853275	4.8798037721273	4.99144474911373	5.06798713108131	5.18251353843303	4.7118858130293	5.18828222497688	4.89111292190247	5.14168210188161	5.02835697555974	4.8997315217942	5.1597906243086	5.05616297002191	5.20738922570508	5.14018968045684	5.13010717865883	4.73343026993365	4.9951452873736	5.09242734436089	4.7698087580754	4.75957664726743	4.6699225008111	5.03724602938041	4.9424206684638	5.17955484001932	4.77989529084127	4.96352036345954	5.16231881451364
Casp8 (caspase 8)	0.107656449317668	0.108590077436641	0.310307205722724	0.561264364712925	0.310307205722724	0.561264364712925	1	1	FALSE	4.05030143016207	NA	NA	3.66527906108787	4.07537004071412	3.94891850443261	3.89006724219978	3.97704174465882	4.17288749750302	4.21482421851357	4.05523904552417	4.17221546439875	4.26754328867775	NA	4.02334407620432	3.94137866906568	3.94548597533367	3.98963859483288	4.4616202310818	4.15721352411894	NA	NA	3.65374794290996	NA	4.2600482449554	3.76688134029519	4.09009124233395	4.57851610453739	NA	4.07707205337377	4.4770685216868	4.41831140452969	3.91370324156275	3.88053860382499	3.86945689251888	NA
Casp8ap2 (caspase 8 associated protein 2)	-0.104510716074969	0.0464856360376789	0.124441094311472	0.610839368262985	0.124441094311472	0.610839368262985	1	1	FALSE	5.06472767766441	5.02097771723545	NA	5.11253333755398	4.9045081827595	4.93044403859531	4.92248331389363	NA	4.95835086900033	4.91335379728826	NA	NA	4.75150121275327	NA	5.08889633743588	NA	4.89648983528242	4.76579462022432	NA	5.02781755278363	5.00735250258256	NA	NA	NA	4.75350291939406	4.91324368087	5.04652598339857	4.95430334508061	4.95949197382277	NA	NA	NA	NA	NA	4.99346604799286	5.07743528847755
Casq1 (calsequestrin 1)	-0.658403772433577	0.0544342783968467	0.000232637253056079	0.687455004633795	0.000232637253056079	0.687455004633795	1	1	TRUE	3.85953230165278	3.85299758761332	4.07734555654592	4.0509021486352	3.60284878617886	4.07020039116968	3.64092165094943	4.03340538072705	3.87870572618645	2.84742572671446	3.38413271792078	3.41043608705249	3.67349989094518	3.46500799213759	3.00294909845903	3.02126650549107	3.25228848504337	3.08421907399252	2.92266407949767	3.1520357340511	3.40394936423286	3.78254485961945	3.35443805516214	3.20559113577582	3.64307115012233	3.78773543209588	3.38377340195843	3.80271021929134	3.06325441840649	3.17657330743583	4.22382410080372	3.18138724417507	3.75411785955205	3.03019127184645	3.56506093953895	3.32859235703741
Casq2 (calsequestrin 2)	-0.294885223977364	0.0601869704103808	3.46699962468467e-07	0.338978870791038	3.46699962468467e-07	0.338978870791038	1	1	TRUE	6.28998565995572	6.12304121325966	6.16036963627301	6.11860059803757	6.147603837304	6.15301487931065	6.24137878288767	6.16891877157623	6.15893277533334	5.77522177890566	5.70227521179013	5.82354557543035	5.89780190229026	6.00363596512884	5.97492618257673	5.94507389716021	5.91179702416818	5.87360160069122	5.63808832199797	5.74535029040645	5.78617028577019	5.82513687930362	5.75339594651801	5.87191509167917	5.66388254070058	5.57488563168465	5.84803698086061	5.8011457193872	5.76881420820639	5.75320337535066	5.92180762084556	5.7813387287169	5.87912249380635	5.72647158810143	5.72633534160823	5.89030562659199
Cast (calpastatin)	0.0357107639626839	0.0243179942464245	0.258868790388915	0.587791499978033	0.258868790388915	0.587791499978033	1	1	FALSE	6.75392538472808	6.63930886951379	6.60909302362406	6.61286702327237	6.50496354776646	6.57904887283942	6.54247629506183	6.64678189212354	6.52843691944183	6.67828322191709	6.69496374414662	6.62902286716997	6.68036655674479	6.53725412767193	6.59404984980769	6.63862415802532	6.71357210283802	6.57216207571412	6.64433220060075	6.63847211667403	6.71145360753681	6.56949261096802	6.57109731018383	6.53237462857395	6.64701223730224	6.50542731326476	6.669962172424	6.68788652925051	6.73103385841076	6.59684869732597	6.64087249860488	6.55604615825717	6.66243339556135	6.70225581545782	6.57702844349204	6.55408074938572
Cat (catalase)	-0.0221785207766848	0.0374996122896208	0.256740124958152	0.2412106874079	0.256740124958152	0.2412106874079	1	1	FALSE	5.72789595576016	5.74798616033202	5.71725966045984	5.85855547134627	5.73353059897732	5.70968213973765	5.79452243988514	5.82589753881843	5.6990796145877	5.78778505003245	5.77950662811001	5.74619450788686	5.68920129999518	5.74332107335224	5.7001150752332	5.72892182728731	5.74902467571414	5.69073275530298	5.71749273333437	5.71810950925046	5.69270057896604	5.67644513861082	5.67984881931079	5.67379101245652	5.71538548324757	5.65790291299382	5.67369209426038	5.72808104752548	5.73039269320588	5.728761327894	5.74516471142413	5.77402532636472	5.64907794066951	5.75865229438009	5.72268733003106	5.70602212154248
Cav1 (caveolin 1, caveolae protein)	0.00222278466802046	0.0543462373352661	0.544116371824365	0.497104826930391	0.544116371824365	0.497104826930391	1	1	FALSE	6.95412650087336	7.10920382706698	6.97861894730157	6.91665577591251	7.06395587054122	7.1086080888492	7.12893260559765	6.9508066519568	7.01086933318836	6.98952506741753	6.82229676455868	7.14406676957204	7.05871694808545	6.98452099616702	7.14911707284691	7.02599218949719	6.96436397383427	7.10318288132074	7.07186990656095	7.27068777959318	6.99127239982904	6.93922657772821	6.95703237251396	7.13810793552913	7.08328784173446	7.04873751877881	7.13705261109088	6.91671548146183	7.10662051624093	6.97665003817963	7.27556583456033	7.13498070146557	7.26242376113972	6.97501104813776	7.23924527034378	7.23917842784645
Cavin1 (caveolae associated 1)	-0.175210047538119	0.0596678839066828	1.41558772818528e-07	0.0967666404902644	1.41558772818528e-07	0.0967666404902644	1	1	TRUE	8.35121753076498	8.32212645181876	8.35020549616255	8.265783800291	8.2482596747188	8.29595255933448	8.29352682655742	8.25915476886684	8.33263633409515	8.1651280894504	8.15922046389471	8.10822124987353	8.07423246476433	8.06761720706805	8.08192010847953	8.17104666144064	8.16502253871896	8.14956423107675	8.27885828004427	8.27295630793511	8.24259774266491	8.18615386667235	8.10822124987353	8.191626801514	8.19028891336753	8.22601232539761	8.20702896675335	8.2932325209987	8.29733817360183	8.30778824331079	8.32974253040923	8.24270729375996	8.29628302529465	8.17809712159367	8.24002328014458	8.25554322026938
Cavin2 (caveolae associated 2)	-0.0953788941637609	0.00452848730343961	0.0026839786444966	0.735565488311252	0.0026839786444966	0.735565488311252	1	1	TRUE	6.52702340461052	6.52424864090034	6.53202078366788	6.50741092741716	6.50695731705993	6.51414435817496	6.48545258935167	6.55440159612676	6.50117319341552	6.52483472964734	6.45602086242478	6.39732209745109	6.43409608359021	6.45276508766717	6.2965528496876	6.38217093838511	6.40765526385751	6.44300485054006	6.53950625710456	6.43735426219496	6.39936936529525	6.46086376604737	6.47603814784877	6.37404832451428	6.42481965859985	6.53192724187696	6.55045436955582	6.51996327906562	6.49103212960929	6.45315373187312	6.45298741814256	6.37915826347111	6.42792290074778	6.54127631167443	6.46134028701054	6.5083034571743
Cavin3 (caveolae associated 3)	-0.2769805183029	-0.215330580938855	0.0469209636272843	0.251223345109043	0.0469209636272843	0.251223345109043	1	1	TRUE	4.37635984887578	4.24728954933884	4.35227123661944	4.25709361605626	4.23853467157031	4.13004126304495	3.80380565192303	4.17704074967251	4.48003241053837	3.96343713132008	4.03345824251261	3.36763665365985	3.73941609340103	4.03094516616637	4.06056624540576	4.23802251782572	4.18430410107182	3.95185818155015	4.10193576327331	4.13580571902994	3.97569437799591	3.95745962305711	4.46790546906145	4.19668572296163	4.63269281727685	4.33699027806661	4.57052364923656	4.09648114223273	4.3016900655365	4.22173790764018	3.944727285751	4.05163312063575	3.91457409040546	3.48036853734721	3.88497881252383	4.54152722943703
Cavin4 (caveolae associated 4)	-0.0469542578752597	-0.0452027334790749	0.151348575397686	0.3415522416968	0.151348575397686	0.3415522416968	1	1	FALSE	6.34281960873317	6.38495466210421	6.31486144744639	6.18922364019726	6.39097199773973	6.31588317977166	6.22004548991191	6.28805950791928	6.27771142737623	6.26835578880984	6.22906296617471	6.3612841052094	6.2708839661267	6.22575114734374	6.25194816378904	6.21864169535653	6.24461120102586	6.23140360648668	6.31271780715466	6.27317083993358	6.28345511682499	6.17787993091758	6.2811065867379	6.24139594505916	6.15818552653784	6.12966218980946	6.19301077732408	6.18719368975113	6.25525145016599	6.18729466120919	6.17622901037503	6.2582739321822	6.15566626561455	6.03488477906259	6.24408787694932	6.14487845367758
Cbfb (core binding factor beta)	0.00134727310030838	0.169280621333495	0.548368279052839	0.169216448302798	0.548368279052839	0.169216448302798	1	1	FALSE	5.43003097221985	5.30825892875891	5.1532743590243	5.52328279892325	5.4492179921399	5.56062019808675	5.13074969811509	5.33831387286638	5.51557054178722	5.55041435014781	5.34370983274973	5.50512238835307	5.06504662817382	5.17372709890289	5.30879406721648	5.34578311457641	5.58880456701555	5.54004277268866	4.91802837879751	5.35984793252068	5.29201235210363	5.43343354855763	5.31161573080054	5.23687524536694	5.4588609854885	5.41753863129544	5.20489583635545	5.14241343787374	5.47972530317114	5.45337270982029	5.47928554091484	5.42630501539728	5.43411109974969	5.46018555764632	5.58938598831678	5.69184958039771
Cbl (Casitas B-lineage lymphoma)	-0.15702918297012	-0.0949617410392551	0.175202234772263	0.555509055098495	0.175202234772263	0.555509055098495	1	1	FALSE	NA	4.53133155020293	4.77558789535762	4.44986506791841	4.39930099889896	4.42598960987733	4.33832457084145	4.61816228942316	4.15955653260776	4.53460325861927	4.33489716349201	3.70218099859033	4.45756802737119	4.38675577543487	NA	4.50444242785421	4.27425420544946	4.24718319455533	NA	4.37901093127725	4.05206804724387	4.48629604665282	4.31638472318328	4.12262302697958	4.08117769016336	4.63380898191332	4.09464145411506	4.10857463660256	4.14113029028916	4.29999922267066	4.42918074692596	4.42738492470088	3.99313087142926	4.16143626582599	3.84548001477005	NA
Cbr1 (carbonyl reductase 1)	0.0715265990222134	-0.0858745351303857	0.0146592031407691	0.020005259874726	0.0146592031407691	0.020005259874726	1	1	TRUE	6.25047086769604	6.29625548935566	6.23078710665852	6.35366910126561	6.40053280636781	6.37195607177809	6.32644386905726	6.31873982523582	6.33836736194846	6.348124397229	6.35899749404085	6.36075580203154	6.47673810457615	6.4554620299527	6.37730771920183	6.39852823339078	6.3929184205133	6.36212968962704	6.52275256531415	6.58648554314284	6.46281633898827	6.44755440208099	6.45412982098443	6.52433484535588	6.45943981574492	6.50821787434916	6.56891831145977	6.36987124695399	6.35701881269011	6.45801938170844	6.43447811282867	6.41161097750723	6.46563986407279	6.3933938898742	6.39451757171377	6.47722884389774
Cbr2 (carbonyl reductase 2)	0.0223147263902597	0.0225696495451341	0.295534395084249	0.530582487187774	0.295534395084249	0.530582487187774	1	1	FALSE	8.30850741058589	8.31810891917269	8.40483501748626	8.37040407029243	8.32967975209264	8.32922677041922	8.35971003388934	8.41723227581616	8.41717741190639	8.40039276475408	8.3763555073776	8.46751588828303	8.3310423244032	8.36563130393451	8.38256350776081	8.26211364257725	8.38373884763006	8.48636041245281	8.31557528698398	8.26504301174388	8.33106472437837	8.32126520458368	8.23588020404932	8.31674764495618	8.3019671088921	8.27728740013036	8.27954558286885	8.27561704588016	8.35887972854122	8.32941515631108	8.36998986295662	8.36809170891896	8.27690138978858	8.28083107445072	8.29057645832761	8.29720058931798
Cbr3 (carbonyl reductase 3)	0.0431486793865239	-0.048761189007597	0.118401243314574	0.216225660632873	0.118401243314574	0.216225660632873	1	1	FALSE	6.22069367869807	6.21789955281168	6.20929933996361	6.23504345558833	6.15418824784753	6.19641623002188	6.21633845148834	6.19079459332975	6.14344240026461	6.24276063736857	6.19076496853246	6.21047848457105	6.22806444476112	6.20126922096507	6.24163619402573	6.34051598241142	6.18000062362408	6.33696350823303	6.29588094839806	6.26921833530689	6.36736757074352	6.35268438307128	6.28598472809154	6.2593610047749	6.22405957384056	6.28228596369996	6.36910524119352	6.26109448069329	6.25752361936593	6.30779643837483	6.21416172730196	6.29174167709292	6.21091871129658	6.30633516019798	6.14130403151809	6.27622120221028
Cbr4 (carbonyl reductase 4)	0.0223953681873235	0.017040990940761	0.425193063510662	0.689811786435857	0.425193063510662	0.689811786435857	1	1	FALSE	5.30078267331644	5.4462727744626	5.62979373416897	5.44394474350721	5.36643412806572	5.4043650076952	5.52559597605081	5.42989376503707	5.38247358940615	5.45126387228621	5.47745067454483	5.38295078431009	5.49151963494098	5.40918385210545	5.56170188482856	5.44523340692522	5.49741117897581	5.41439941647893	5.30825528768139	5.33842798051084	5.3908946363213	5.6212782689821	5.40455234879078	5.50561150750598	5.53531892902125	5.43919757948733	5.569889017724	5.67828040456329	5.40305975745136	5.38750729941741	5.3877829898728	5.52260820762622	5.3501153066672	5.61225517548569	5.47966387385202	5.44552145955583
Cbwd1 (COBW domain containing 1)	-0.109223059992777	-0.109602187530932	0.377511905720113	0.614003313379948	0.377511905720113	0.614003313379948	1	1	FALSE	4.13848684427481	4.49191080297719	4.41036824309173	4.0598138349943	4.3337886550644	4.03090103801042	NA	4.16218586226726	3.08973202745869	4.2255217342566	4.0622944380428	4.10089357213746	3.56183932929853	4.2864745934438	3.43065995030514	4.22794896418071	3.90822687396635	4.01996872608975	3.67171230471581	4.29616369909643	4.02766718590238	4.46374668648212	4.17564435497738	NA	4.2144046113072	4.41183974096374	4.59525300507739	3.91152861043727	3.74504366879086	4.2653693806623	3.73503469797415	4.54397835082718	4.47494216325075	4.25813445631284	4.04558276001964	NA
Cbx1 (chromobox 1)	0.0730172701109011	0.0386884186217502	0.175587084198994	0.581587706753477	0.175587084198994	0.581587706753477	1	1	FALSE	5.60821193790051	5.65325782937296	5.25251784429389	5.61295103993331	5.56435682676459	5.60339490181968	5.61936898953249	5.59595711679275	5.51361391263031	5.68189617292248	5.47459828053564	5.63312892187094	5.56857939788699	5.76359482122248	5.61152946780388	5.67996701487376	5.70802441312328	5.55946733979914	5.68169100611572	5.52051025338285	5.52024936621358	5.57837118167259	5.61513375751443	5.33947592234297	5.48421548543031	5.62869195291355	5.60129241020816	5.68642208726222	5.5370972323676	5.58065504212994	5.64035195925315	5.55160829794153	5.71048136029625	5.40126865533585	5.46129608034903	5.74864638845436
Cbx3 (chromobox 3)	-0.0974763156637648	0.185047243545543	0.0347695800375291	0.00143494681681371	0.0347695800375291	0.00143494681681371	1	1	TRUE	6.62625805834492	6.64529816394863	6.62297719090787	6.51298375512746	6.53258034870851	6.52660252262336	6.57757988767055	6.58774151880987	6.62014503073812	6.49678987806111	6.6242646949849	6.53858472145345	6.33986959490647	6.42575468862414	6.44171087470006	6.49744471203129	6.53223123052463	6.47822924061935	6.58166608673019	6.57848893260912	6.5970990756913	6.32322413473466	6.42194530776029	6.37463089961276	6.40081967844526	6.53661556593949	6.45005154353907	6.68601020769285	6.68717269447643	6.74762908185355	6.74997666206717	6.64659470958165	6.73618542625158	6.49970081321614	6.6095895060061	6.56710731582657
Cbx5 (chromobox 5)	-0.109406984634416	0.000686073696044294	0.0334026724086418	0.759123321825525	0.0334026724086418	0.759123321825525	1	1	TRUE	5.90398545101263	5.78392019103678	5.72199051252237	6.00543367418868	5.88363059060921	5.91617087533979	5.8650997685586	5.84471204039629	5.76379663129171	5.67266577110977	5.79224108735877	5.5973911288751	5.76961307637843	5.58196278648884	5.72585837752916	5.87936024257108	5.75431565414397	5.9306687487912	5.70460088048868	5.80939643616116	5.78807227823651	5.84347640036261	5.62244136775413	5.6871586941849	5.90884652540807	5.69712882095219	5.69960715389318	5.77740393389762	5.71640656687872	5.83891395998275	5.81272924340855	5.65346134702096	5.7273595999402	5.79278508952941	5.76050839211755	5.68733508793006
Cc2d1a (coiled-coil and C2 domain containing 1A)	0.0302981666969641	-0.0767597990514829	0.432757882958242	0.450265986927533	0.432757882958242	0.450265986927533	1	1	FALSE	5.26963539081282	4.74970051662636	4.8514142473597	4.98568257727071	4.92969159601391	4.65497965689129	5.15683343657671	4.94882041195996	5.04177302971135	5.05452292243238	4.93436552494456	5.06645950642975	4.9780125349367	4.76577871092494	4.91192642009036	5.08570507749177	5.06098984410732	5.0034538221377	4.9341956573353	4.96954654008709	5.03446665059757	5.00707437453437	5.14735961833886	5.23335891362616	4.9762719749404	4.99761758715098	4.95856895472098	4.86399790091776	4.72243323557483	4.76655276007631	5.0075498512549	5.08409829021367	5.06622699355178	5.10844081985876	5.01568934745361	4.93263288096672
Ccar1 (cell division cycle and apoptosis regulator 1)	0.0164771632827356	0.0357578597595217	0.458905590693549	0.568300880521304	0.458905590693549	0.568300880521304	1	1	FALSE	5.67932808070196	5.81660738587062	5.81521419756173	5.94177068056799	5.93804814641674	5.93372841825456	5.76670381027705	5.86341567602552	5.94410645585137	5.94124954016042	5.75089319323094	5.84674653009767	5.95697663485285	5.82054661129358	5.88387248401721	5.82205962325091	5.85513508581095	5.96973761835762	5.99344340338059	5.91581246968815	6.10966143776952	5.71683180519193	5.85870464853125	6.00713269614857	5.91919227729566	5.9300584016421	5.94333297324188	5.91600840914375	5.91376546248737	5.86200249405898	5.96727007228583	6.08648657024083	6.12505178270368	5.92073395051564	6.0338436344906	5.89082847479866
Ccar2 (cell cycle activator and apoptosis regulator 2)	-0.0470420389563507	0.0459882867677357	0.193561991245815	0.395115354708936	0.193561991245815	0.395115354708936	1	1	FALSE	5.66580489451171	5.59933564872438	5.68563184733552	5.74891200477489	5.70287082931035	5.72929172398859	5.93572610318275	5.74001547153204	5.62021102632411	5.63052487565086	5.63822736884467	5.73959701303838	5.69903795853096	5.62523249244902	5.68780256701873	5.71856986338485	5.53512604412268	5.73030301603703	5.73017800219718	5.80262234196185	5.75720463906582	5.8698837410689	5.70169875235141	5.8428255058754	5.75303485449097	5.6905986781745	5.69641398137767	5.75527484049709	5.80002237099637	5.81314754866471	5.80390895170189	5.78720780954524	5.86623789390821	5.86925205906949	5.85319975043496	5.71010385265538
Ccdc102a (coiled-coil domain containing 102A)	-0.0820828999453102	0.0145574450127303	0.0759251906534305	0.693854671931698	0.0759251906534305	0.693854671931698	1	1	FALSE	5.49481879179924	5.44651761196284	5.50864415326986	5.58653958611069	5.49147153318773	5.55325297307929	5.64572471200667	5.52580579641062	5.52937745262071	5.43982257469877	5.54765032662438	5.48736736326217	5.46809777559771	5.33355611782104	5.4803071354112	5.43711452446484	5.30428834143032	5.54520235162945	5.60644815051289	5.43978601328666	5.46662059494741	5.54105323702099	5.56120086524516	5.55898084471433	5.51021190259017	5.64979650305705	5.46203922713049	5.56718947567807	5.56133530221286	5.37290683891155	5.70509598521116	5.3728859496633	5.61672820464951	5.65385110349435	5.58314596631863	5.4940155174803
Ccdc124 (coiled-coil domain containing 124)	0.0933259419643428	-0.0136388628897434	0.0622238065933933	0.70859771476308	0.0622238065933933	0.70859771476308	1	1	FALSE	5.61686932539704	5.3888989977816	5.5452363368325	5.58076356371849	5.57982880464581	5.72366503957637	5.68569070990873	5.61420923041811	5.65232586784077	5.7730020205089	5.62721284454895	5.65188118175985	5.68481593293339	5.56596572273727	5.67621380275308	5.85338192229124	5.58969159009181	5.80525633617401	5.55790324018431	5.55735800858731	5.67886347952759	5.67960395483622	5.46083428535426	5.64393409320356	5.6169340011266	5.68052409213548	5.63671741402431	5.61359942499016	5.75206346968423	5.48301925423689	5.68290471958602	5.51495859142377	5.55288423705763	5.50442653709471	5.6068567361192	5.67920983277933
Ccdc134 (coiled-coil domain containing 134)	-0.117342175432699	-0.0977583277772645	0.26335957146581	0.546696105537385	0.26335957146581	0.546696105537385	1	1	FALSE	5.11561593142811	4.91355007093014	5.26450640581581	5.14739625381925	5.39966672142642	5.11610271205897	5.11801080541331	4.60877376613177	5.28515065010233	5.09922786577486	5.071398002978	5.44799898485074	5.08451078465348	4.63425636795113	4.57113675996099	5.02253648751092	4.92279250445396	5.05883598009775	5.10824007146745	5.12644842982322	5.03078188524685	4.94084329568946	5.27886942810769	5.03252847360686	5.19896161795619	5.16841338749953	5.07133364052812	5.00837035282232	5.26022517983908	5.29038385330193	5.38314092670408	4.82188365450772	4.65869134900989	4.53838296003212	5.03110401635271	5.08441298736012
Ccdc190 (coiled-coil domain containing 190)	-0.0232922819079022	0.300685379966027	0.106098720477929	0.0174229653232704	0.449957976404548	0.0174229653232704	0.106098720477929	1	TRUE	6.6670547559128	6.69689799708702	6.67771964164101	NA	6.5375228294969	6.67374014108846	NA	NA	6.73771379817003	NA	6.66411301703097	6.66419836929191	NA	NA	NA	6.69657811984316	6.54237414179983	NA	NA	6.36474225411961	6.15148340421895	NA	6.32099545182443	NA	NA	NA	NA	NA	6.45867236456154	NA	NA	NA	6.57832136107538	NA	6.70228352442415	NA
Ccdc22 (coiled-coil domain containing 22)	0.079498750084063	-0.0036822808256165	0.041615497937388	0.748538274155169	0.041615497937388	0.748538274155169	1	1	TRUE	5.6087323757281	5.66655210093049	5.58239944163511	5.69551506171729	5.52874633191674	5.61517202134469	5.4421638982727	5.64266114346339	5.55368304602364	5.70548862902866	5.49400591388673	5.76650770695453	5.61608710748416	5.76932214912097	5.6871278930653	5.61148815638598	5.7345714399991	5.66651517586326	5.68613070163967	5.72787962299367	5.63070833109171	5.69665879122717	5.61168289985725	5.62988405456948	5.62861322204564	5.78073528492085	5.65257827379065	5.67815361794733	5.57823228359848	5.72218456218891	5.69219562070126	5.67422334667595	5.70473366267406	5.66886229797421	5.61250584330548	5.68063941963985
Ccdc43 (coiled-coil domain containing 43)	0.065590536438585	-0.0540726512555057	0.294400225230942	0.570405617856258	0.294400225230942	0.570405617856258	1	1	FALSE	4.86872626902666	4.3089214518831	4.56124058656223	4.64232034503685	4.71677145641822	4.48782074417823	4.60470592243872	4.78895188521499	4.51555477312899	4.62339282917227	4.60017458578966	4.34109623795764	4.86740724814813	4.9701864376381	4.71627211062318	4.65959352235497	4.63105770550294	NA	4.85805064079328	4.99154905578451	4.81474010436974	4.74123505790263	4.7561693281393	4.77550361778798	4.9656457792898	4.72620453286841	4.77730397963976	4.73984270338144	4.93973434711047	4.83752954274477	4.68397149445723	4.74310021709134	4.70576231045368	4.7174516055631	4.89077741425333	4.66157860022051
Ccdc47 (coiled-coil domain containing 47)	0.0803937315334232	-0.0115588728967914	0.515572652232896	0.758031579339158	0.515572652232896	0.758031579339158	1	1	FALSE	NA	NA	NA	4.77761434128071	3.90778478936244	NA	NA	NA	4.72641709104817	NA	NA	NA	NA	NA	4.55099913876386	NA	NA	NA	4.02547181462118	NA	NA	3.90049008863051	NA	NA	4.68840418839746	4.93708539949436	NA	NA	NA	NA	3.8977922235083	4.63891950685186	4.31342726581369	4.65507700338248	NA	NA
Ccdc50 (coiled-coil domain containing 50)	-0.0398411959394411	-0.0426582818402999	0.507709413936217	0.728041211688118	0.507709413936217	0.728041211688118	1	1	FALSE	2.78170382082797	2.71056291101559	NA	3.23712313347965	2.92996138470864	NA	1.71179002323534	2.72696196896596	NA	2.96859215123348	2.5840653464097	2.90774249590954	2.45959948611177	NA	2.30942942285612	2.75256449691196	2.52023867826337	NA	2.50704360917568	2.4524741947313	3.02477709846358	2.26170531211945	NA	NA	2.97713885308792	2.95626486141389	2.27548389266729	3.22241818351787	2.19293584185901	2.19015021546857	2.8591366780761	2.6519884927548	2.44589617298966	NA	NA	NA
Ccdc6 (coiled-coil domain containing 6)	0.103288424280819	-0.083620934946453	0.17817678340604	0.542267339571368	0.17817678340604	0.542267339571368	1	1	FALSE	5.38935342028411	5.34989599888169	5.49305804485542	5.39765923271145	5.56407325573694	5.3545332640535	5.72764549968623	5.90013742882111	5.61027779710474	5.670225677592	NA	5.62343965414733	5.6085165350965	5.50543684112986	5.75310708012696	5.69456543927826	5.54730175157835	5.67850014163969	NA	NA	5.60844852382357	NA	5.6405226011776	NA	5.46810755321135	NA	5.46715229332892	NA	5.24234336151811	5.20222179639787	5.58479417648061	5.60447168717057	5.43306626961762	5.4693585409823	5.47704908748083	5.68618954386335
Ccdc90b (coiled-coil domain containing 90B)	-0.231380556888635	0.00938854048353466	0.113386082100404	0.753424374173054	0.113386082100404	0.753424374173054	1	1	FALSE	NA	NA	3.57120351866496	3.91667727019492	3.94532677726463	4.12344272362761	3.57647376510483	4.02995637181767	NA	3.66416422899348	3.41715040121514	NA	3.7347854782524	NA	NA	3.58201398738004	3.567618456679	3.80906453282274	NA	NA	4.07587486697513	3.85437472884526	3.77410178142063	NA	NA	NA	3.49913153635825	3.94816161828784	NA	3.7319869290673	4.22039187179297	NA	3.7334953490273	NA	3.85047941091525	3.37704043420944
Ccdc93 (coiled-coil domain containing 93)	0.0373054415718383	0.102698930107566	0.481631707522306	0.573964948666184	0.481631707522306	0.573964948666184	1	1	FALSE	4.34538218115536	NA	4.25910673709408	NA	3.98558239928538	3.66235363608854	4.21584941152705	4.07860129599306	NA	3.97581358360401	4.18154785645596	4.24618003523323	NA	4.43857231340206	4.0363538694723	4.46101116047727	3.96905836984102	3.71907389228014	4.23107906464941	3.84580113772417	4.26746088983949	3.94753525176087	4.04729408009402	3.71255176162017	NA	NA	4.06750965322075	3.92805758675175	NA	4.30663409559708	3.67917604587835	4.00590295685824	4.10880042421603	4.32980530599417	4.47974793436622	NA
Ccnd3 (cyclin D3)	0.418025202762843	-0.0118091367686573	0.0340845316811354	0.753017424328741	0.0340845316811354	0.753017424328741	1	1	TRUE	2.35976291122836	NA	2.52898631528971	2.93479576672813	2.85537781704907	2.73261870404261	3.09172014172466	2.93387662966303	3.46453758218603	3.62467411453116	3.25003686130391	3.29380305127721	3.29703877341038	3.22426722144698	3.69450136599048	3.15110545793602	3.12585440022644	2.86533093014356	2.83397289446317	2.44515194712924	3.14587632148312	2.72423770236475	NA	3.11357049075023	2.68763406806462	3.08999805838722	3.15675255396587	3.29786197447336	3.05053478240928	3.03070862347721	2.45238457602946	1.99081693578778	NA	3.1526620742174	3.4445743116074	2.68317766445708
Ccny (cyclin Y)	-0.0155458364500161	0.0384097582096939	0.519414930492639	0.692994055469864	0.519414930492639	0.692994055469864	1	1	FALSE	3.36837724612002	4.22140538340792	3.92350101440672	3.77463948872566	3.94017614911696	3.38215537175874	3.86167751441195	4.12573374681039	3.81616959848356	4.03345824251261	3.88775920232185	3.6340704581335	3.60324058574551	3.67247060228242	3.96264155972697	3.87471828917721	3.9290145355719	3.67654950971981	3.69504729065559	3.89240074099881	3.36737106564853	3.79551761257869	3.77631458511622	3.5447573805715	3.35842439536099	4.02063553940722	3.6588170018966	3.84498815668261	3.8387803674228	NA	3.76386832017872	3.87517062174324	3.45905122161743	3.67495773525846	3.81269330969312	3.46824443284486
Ccs (copper chaperone for superoxide dismutase)	-0.0974133408343222	0.284183282875125	0.335012668011188	0.13580093933706	0.335012668011188	0.13580093933706	1	1	FALSE	3.8741575933097	4.14032876576087	3.64754476970897	3.79203280256426	3.72956364636504	3.98531826033925	3.91140397279921	3.59588552790595	3.99787045388805	4.12414613217552	3.66413008788713	4.00130685030366	3.71287086768991	3.24004866578815	3.50899902550456	3.88086181123665	3.81936162932009	3.84566065522672	3.77568270173906	3.60157767344445	2.96048020178974	3.36110861066235	3.31944741329095	3.79300107177485	3.3878312302865	3.84708491524455	3.42402180207976	3.81804270359972	4.24417162155925	3.66466487241853	3.32843438331255	4.02754334258432	3.90024855011778	3.81463245069863	3.50101869593946	3.7291285459581
Cct2 (chaperonin containing Tcp1, subunit 2 (beta))	0.0770497005766708	-0.00395863748360823	0.00208590019815665	0.73043476966772	0.00208590019815665	0.73043476966772	1	1	TRUE	8.60615718479038	8.6610405318015	8.66078033403255	8.65194143757924	8.69413846247883	8.68508515157851	8.67032341727171	8.70098756078444	8.69906920068627	8.77368650261478	8.78032978634137	8.77461247635068	8.63299519714296	8.70669285350738	8.69720390027352	8.76810159906568	8.79159921339292	8.79774905750418	8.76497439982286	8.73470962022584	8.81497332643614	8.73489925781399	8.7362294064729	8.72766183510343	8.71014519042476	8.75796330629734	8.78122199515228	8.74220162997489	8.76596563411345	8.77543908944593	8.76885588196852	8.77211989181608	8.77947642358084	8.67658476852332	8.71076511487261	8.73574216610144
Cct3 (chaperonin containing Tcp1, subunit 3 (gamma))	0.0912348066735136	-0.0396250670371317	0.00627375894058419	0.350916320009129	0.00627375894058419	0.350916320009129	1	1	TRUE	9.00976424738518	8.99675310296444	8.86778529313954	9.15158995012895	9.15749094501805	9.14524437791745	9.15638903174932	9.1227322432598	9.1200278741009	9.19280568153656	9.16631123693147	9.17601353356659	9.16260784265508	9.13843564620531	9.11536883782022	9.19550754984264	9.19399837850395	9.20784161866344	9.22042911740616	9.22646517894581	9.22106021179154	9.20211647561969	9.18658474145154	9.2086977024521	9.23283580723704	9.24416400861376	9.21336429454635	9.20728281711091	9.14774424449136	9.20103097879914	9.20618166198663	9.1653517309598	9.19389245565692	9.19596761918956	9.1697170981149	9.11192332842058
Cct4 (chaperonin containing Tcp1, subunit 4 (delta))	0.0827789860011667	-0.00860662483775146	0.00131894452537125	0.681400979835303	0.00131894452537125	0.681400979835303	1	1	TRUE	8.57555437330874	8.66272177471587	8.63627659182512	8.74332982610507	8.72952897911267	8.75193229599864	8.70971797634659	8.75349088534147	8.738629369255	8.79656855412844	8.81602684083408	8.82067041638972	8.76659847430592	8.75485744570369	8.77013858032057	8.76465268246746	8.78758265036399	8.76909730150579	8.78395095726836	8.81683966645733	8.85520175374564	8.74664195789397	8.79595521925016	8.79957952105246	8.76862434583318	8.80583091481316	8.8385389872334	8.81141322908986	8.82959272813692	8.84841011939057	8.76695618782303	8.78566497415601	8.80181827435142	8.77343925608414	8.75574885451799	8.76066007645795
Cct5 (chaperonin containing Tcp1, subunit 5 (epsilon))	0.0789855897029895	-0.0266798480510195	0.000739113580314375	0.354031241146601	0.000739113580314375	0.354031241146601	1	1	TRUE	8.46551334857065	8.46514190025615	8.45667475025585	8.55573181136827	8.56255154004004	8.51731900491055	8.51553427361562	8.52877445703328	8.54563251433537	8.5898945398116	8.60347057001691	8.62261926554051	8.55815664146873	8.52427920488759	8.54954981388318	8.62352305736977	8.60400829336598	8.64824252136841	8.66133987939711	8.62472601478241	8.633660064553	8.6433800218392	8.61993015752655	8.6037487278064	8.58802497495536	8.58558603100111	8.59396621860238	8.63161361866098	8.60292151459517	8.6415279663863	8.60981035620238	8.59082654360902	8.55762069503742	8.55905581848596	8.55772407163224	8.56314287339488
Cct6a (chaperonin containing Tcp1, subunit 6a (zeta))	0.0504984631338592	-0.0266772087861911	0.00326729821642219	0.230353464348855	0.00326729821642219	0.230353464348855	1	1	TRUE	8.58400038328577	8.54594906922448	8.55721477454269	8.5883511055799	8.54120892817549	8.55576248237275	8.60528319446768	8.58389511275399	8.59565283948734	8.60515723696204	8.591817774281	8.66111181067252	8.60158510142105	8.59025019462902	8.62800072414183	8.61342483177538	8.6378058418264	8.68265054238557	8.63480742074567	8.59269622076279	8.5928157976415	8.62810282518561	8.5988936718676	8.60216436579685	8.60720823438887	8.6120059390051	8.64638229997578	8.56880357609279	8.583951508637	8.59028014050625	8.62478449170173	8.59060201943572	8.57783287712935	8.55562062351069	8.60371906019723	8.57938759908328
Cct6b (chaperonin containing Tcp1, subunit 6b (zeta))	-0.0471386952567442	0.0414878179991913	0.443452353152716	0.690303647048126	0.443452353152716	0.690303647048126	1	1	FALSE	4.85225857876427	4.99712075556072	4.48056888338413	4.90249329908209	4.83135538562147	5.14743288836934	4.84561549723295	4.77115665386061	NA	4.7667753548526	4.71606354143296	5.2054550742976	4.94373382963453	4.45148808269183	4.33616196782592	5.0925288282552	4.93868570083099	NA	5.12806651838549	5.05009242596057	4.74307866832877	5.0338238168427	5.04713700267126	5.01764135668483	5.09501295632229	4.93974374856198	4.5425428455686	4.91333464721057	4.76115759558456	4.97666607503565	5.14077456650534	NA	5.29628853241939	NA	4.88146885365875	5.00738838616735
Cct7 (chaperonin containing Tcp1, subunit 7 (eta))	0.109908672836657	-0.0179159328177862	0.000480648277447308	0.595081507355854	0.000480648277447308	0.595081507355854	1	1	TRUE	8.0291381177659	8.07439839483331	8.06793444420952	8.25362533302139	8.22437798034489	8.19299302980252	8.24141596733454	8.24467303587564	8.2578356687	8.30595684522087	8.26085368788786	8.29326931247701	8.30760611876419	8.26798048559246	8.27579859864029	8.27738969881086	8.2988736407897	8.28784163923437	8.27659436807197	8.27691069245707	8.29962015809609	8.30654934276607	8.33443866611905	8.26277608769835	8.27212586168499	8.28376901480989	8.24316922209532	8.28468994358659	8.2757939437267	8.2790440698556	8.2597385566846	8.21881022284274	8.2738981457826	8.29421637004736	8.24751457781163	8.26100418810089
Cct8 (chaperonin containing Tcp1, subunit 8 (theta))	0.0941500971408236	-0.0297618901666436	1.32720340177142e-05	0.2412106874079	1.32720340177142e-05	0.2412106874079	1	1	TRUE	8.73405924490055	8.72550600422033	8.76066340269023	8.80934369693489	8.80611134989311	8.78302440972751	8.80602754741932	8.80381791915879	8.80970704395033	8.8915528535433	8.9334782179566	8.90560061036766	8.8331019735228	8.81389019072464	8.83313676984455	8.9055344261761	8.89368073839091	8.8756357126359	8.87981602238981	8.89853488133275	8.88418273234809	8.87884180179375	8.88807957829793	8.85992607793249	8.9070168259021	8.91020498411519	8.85157415869072	8.87332106291482	8.8482473527045	8.85051191539408	8.87048185673293	8.8686003471972	8.84783722443895	8.81792698446702	8.8520675233472	8.86132578410635
Ccz1 (CCZ1 vacuolar protein trafficking and biogenesis associated)	0.0703218552018046	0.0127805859040645	0.374100591020322	0.746029325011065	0.374100591020322	0.746029325011065	1	1	FALSE	4.823739171748	4.91835283834128	5.08402173187847	4.26016871361674	4.91237202834378	4.88118494625627	4.78710330693998	4.98972941033341	4.91529142802348	5.08185088906294	4.95772891164632	4.97126303457671	5.00986220056693	5.03131578939746	4.91307130786205	4.65172909635723	4.8149605130157	4.7730785298123	4.84896839479852	4.42806197095318	4.8062312434298	4.68162916930134	4.87624188741882	4.94130354092684	4.15836934524241	4.76679655256401	4.74203855792654	4.75576353978899	4.87579480442752	4.81974992027679	4.52756458163785	4.76886183526484	5.03693405588912	4.76520055402827	4.60761438572688	4.20718225865781
Cd2ap (CD2-associated protein)	0.210988918987219	0.00206383615266651	0.0833992173038559	0.758998240275362	0.0833992173038559	0.758998240275362	1	1	FALSE	4.12805414194338	4.49880613441277	3.99114539244301	4.80192430248262	4.63649701976162	4.4324717473753	4.79164739640314	4.61626946686237	4.41350607749378	4.32813993156872	4.52920251612376	4.68264632912651	4.95197471192971	5.0368110055389	4.39094277280254	4.83337083237979	4.65661649479843	4.79951735579461	4.81781765012908	4.54565954002547	4.3581008280836	4.89793255949168	4.62472089793919	4.76753827631129	4.94825975556223	4.51730089290288	4.69741243344546	4.85656247699443	4.65847428642538	4.33384588925313	4.94624894571364	4.85128430635063	4.47902355998051	4.74938409085269	4.64055152153741	4.67794228215706
Cd2bp2 (CD2 cytoplasmic tail binding protein 2)	-0.0102911684905472	0.00247088054745148	0.531293052026478	0.758800074318223	0.531293052026478	0.758800074318223	1	1	FALSE	5.52598740730706	5.0204755323167	5.37305653634008	5.54329480771228	5.68426051076418	5.40221736353146	5.83659071203691	5.49318296863159	5.4436331713613	5.66275808504179	5.59881478633745	5.6023974911954	5.23646965753481	5.28993772186352	NA	5.4281088831793	NA	5.47157442541511	5.40859978290876	5.4824288340058	5.27209039378646	5.61779508791986	5.43526854204647	NA	5.52361840823673	5.49110911508806	NA	5.67819869890955	5.44230989753637	4.90084749143247	5.44056025249405	5.70991643991036	5.5325071032356	5.54411440220947	5.30695483542751	5.62085615747583
Cd34 (CD34 antigen)	0.104760405964318	-0.0414072315739087	0.140721542539286	0.619719757498904	0.140721542539286	0.619719757498904	1	1	FALSE	5.67044947751534	5.53469662706843	5.5083399075767	5.73171003325565	5.17943142914282	5.59026067575676	5.47141509944403	5.5811825010383	5.69812399972375	5.66602938121304	5.54285543710381	5.69131361224837	5.6203518068184	5.76197134788955	5.86687584098685	5.63652602093038	5.53964583238201	5.58288412462822	5.54461211724982	5.73282543628244	5.57648283513131	5.68937744418935	5.4355185876947	5.62422959647402	5.83152006917195	5.58094140089387	5.49721315837685	5.55175285856623	5.6332917004639	5.60656659303327	5.24223282988825	5.50682723463099	5.60469406333914	5.82317359380901	5.62213090919933	5.54938577836902
Cd44 (CD44 antigen)	0.232259716777283	0.102668003179304	0.00805884000834978	0.357672778753622	0.00805884000834978	0.357672778753622	1	1	TRUE	3.99527646634709	4.55264143438809	4.33813912804328	4.45030728948309	4.52832126339897	4.20539251298969	4.53940699535789	4.54259855991107	4.51839035865521	4.6169986739569	4.58318207868465	4.53510737647353	4.53609642917528	4.70007344906382	4.51847219279919	4.62470920222941	4.6954983582193	4.95067369896785	4.23375770875156	4.53005200904805	4.52529841725134	4.32764425511443	4.36284857279584	4.52831501145683	4.24065778726674	4.20619778251315	4.32783823574843	4.31376100802974	4.49159018127812	4.29575975256128	4.5803203825012	4.42097413084119	4.42519072149345	4.3845817370638	4.54752386222768	4.74692003256365
Cd47 (CD47 antigen (Rh-related antigen, integrin-associated signal transducer))	-0.109943786672141	0.023832194846386	0.0409260800578746	0.648430120878217	0.0409260800578746	0.648430120878217	1	1	TRUE	7.25428223665387	7.15024486501834	6.91213486689028	7.11841164143999	7.22610387108841	7.26201965409269	7.04558494411933	7.12815933831717	7.03077747199254	7.18017770477298	7.10130339435495	6.99603842551669	6.9216981478189	7.10587708837331	7.01704221926681	6.85821727927532	7.0038720421931	6.95399850799128	7.16180708263717	6.96958798089728	7.18544041173248	7.0275743044105	7.10613890244872	7.16009327279004	7.06899318861308	7.25530244337123	7.03854592485307	7.17194736385466	7.24509629560398	7.21000889120914	7.03307054443171	7.1102901545382	7.08034854219716	7.1726575214071	7.04025683871273	7.12429711341637
Cd81 (CD81 antigen)	0.0722901342154917	0.0467087779898114	0.416850239613127	0.697333515312355	0.416850239613127	0.697333515312355	1	1	FALSE	4.28011746640774	NA	4.04402684114702	4.9614149651126	4.83955150499501	4.9809438344603	4.75565673440824	4.8218326450624	4.69837407638624	4.99103652006934	4.83635338389625	4.79842384547786	5.36503808151049	4.0492386777532	4.98506318373664	4.56021359197276	4.63135460724452	4.48854714275534	4.76034338402344	4.55466251933078	4.43893154193454	4.49289146299196	4.62305330264454	4.66024981294322	4.7986674953647	4.66034680448894	4.84343619917371	4.88789564489528	4.17897750478246	4.599198754543	4.85625868304681	4.96785566117604	4.78005282698968	4.66488669293489	4.48556851347549	4.83226724296048
Cd82 (CD82 antigen)	0.168240670583165	-0.0577119346030009	0.118753899888984	0.6233353318633	0.118753899888984	0.6233353318633	1	1	FALSE	4.6217295571628	4.65735989855236	4.27745665401957	4.26251584411883	4.30196070915086	4.45372827237068	4.51013276416677	4.20866551703919	NA	4.80136562762277	4.52423296680955	4.55573641206051	4.12846663280854	4.60886836830988	4.94259426188484	4.65653641307982	4.45756802737119	4.54404019395511	4.50596077683072	4.57914997095744	4.66950871754051	4.66480138138783	4.64673869830785	4.63075491923525	4.78984399479131	4.31306441494636	4.35073767622241	4.52045367944857	4.1784357940942	4.45018189713669	4.57003175823438	4.71291487678158	4.91542529155076	4.44358676124143	4.62848782697789	4.21163525332715
Cda (cytidine deaminase)	0.0352469336511928	0.0060707163229906	0.441192770248639	0.750556201434969	0.441192770248639	0.750556201434969	1	1	FALSE	4.41505553285415	NA	4.3550092142852	4.39435636428186	4.65731987887598	4.62328746742135	4.27082791555366	5.03429496276685	4.73193806896209	4.33967188139037	4.69984032031748	4.70637583163702	4.69025504864668	4.60049575168554	4.67048913464014	NA	4.4369546771763	4.61998222871715	4.67000751007441	4.70127180220197	4.52156589314314	4.79069385501522	4.3898971621151	4.68522815355248	4.70515405898821	4.67756461846062	4.71461370141511	4.74699525128321	4.51662664946517	4.76502547000037	4.5661575735195	4.80387279762063	4.63886160008256	4.57039613804282	4.75386656785408	4.54883115400482
Cdc123 (cell division cycle 123)	0.14571331115235	-0.0509314242127937	0.0812999456300873	0.60287098078006	0.0812999456300873	0.60287098078006	1	1	FALSE	4.66704623779568	5.07891292592666	5.12915522972497	4.99516790528897	5.04298571149868	4.9918301927299	4.77749336078496	5.02824203351762	4.91969284642513	5.0424123319914	5.15660695383827	4.97411167809456	5.20719006927416	5.11104383572884	5.16749843271301	5.08843421170601	5.11290859962941	5.08174013108806	4.73100941242073	4.95958007039945	5.20667838455842	5.17093453467551	4.78947887042393	4.75387191494171	4.99425385917645	5.06175891969831	5.15826834885319	5.13654824179779	4.9663797062884	4.61228761730417	4.65651353177229	5.17287949894982	4.97656068671833	4.95402876187912	4.89068987768527	5.00156357483736
Cdc16 (CDC16 cell division cycle 16)	-0.0959286210734006	0.0273962768814376	0.104748866376617	0.648430120878217	0.104748866376617	0.648430120878217	1	1	FALSE	5.40661829907504	5.27118286574389	5.28446601299508	5.59403192924324	5.59705734898119	5.50950266746138	5.72209983948831	5.56190041152679	5.6886112000593	5.25601804672624	5.36972819703754	5.34866442641687	5.43001424033521	5.58868765505908	5.40621351059668	5.46112579017936	5.49422037891527	5.41744073964736	5.54620303500008	5.38317203852825	5.56026251305824	5.45779782540625	5.3281291578043	5.36147712455766	5.45559682700501	5.39336128145744	5.39158902143184	5.50745532915864	5.50143914515887	5.26999437343023	5.4789297527709	5.40145298561217	5.50853640692463	5.56379267900748	5.40224124381698	5.49031340030211
Cdc23 (CDC23 cell division cycle 23)	-0.0429040737864322	0.0301586065852185	0.249289732991964	0.573694526505535	0.249289732991964	0.573694526505535	1	1	FALSE	5.38614875473436	5.31767670680282	5.27188130213701	5.49532420929748	5.36198236202269	5.35262789139422	5.37400657875884	5.30099859659473	5.2638607131876	5.29886722731119	5.33733288807284	5.31378639829886	5.29429725488432	5.38497192481785	5.40499846326669	5.26517056700668	5.12856561306947	5.31038011412396	5.0434276271968	5.25210148864004	5.14218059457379	5.21314116771911	5.21916077442772	5.20360837431312	5.26776798886524	5.20703775462746	5.15762180448376	5.205196991415	5.01737856867391	5.32262402736438	5.20080642650571	5.31930722422789	5.29234372174361	5.21311394291186	5.14597085485923	5.2607332764124
Cdc34 (cell division cycle 34)	0.223907021404246	-0.34555385240996	0.230388378420648	0.326597466234696	0.230388378420648	0.326597466234696	1	1	FALSE	3.42533844848065	3.35722824159999	NA	3.61641651408869	3.42351094224668	3.39069519664444	3.5677401301946	3.6032168433459	2.23715067397428	3.07802908771778	3.61125501978255	3.79041757501875	3.66385692994646	3.18958422144181	3.60897478834581	3.87877437854749	3.44837239461205	3.69485791162264	NA	2.81746363135721	NA	3.77680936719334	3.73264909174079	3.82528700776176	4.11250831661136	3.5029033901907	3.34823241923927	2.85737991282126	3.80460086949395	NA	NA	3.48538818303552	2.84363618901289	NA	3.22112074365404	NA
Cdc37 (cell division cycle 37)	-0.0252676254931385	0.0250369639931641	0.358082917044482	0.592152557128019	0.358082917044482	0.592152557128019	1	1	FALSE	7.35073590850732	7.35017012840498	7.36662820801387	7.3271484082987	7.27479278839617	7.26992146231501	7.27890472974021	7.31673407097229	7.3708966042131	7.34760365309432	7.37333500185901	7.38543966572657	7.14643120905553	7.258377587945	7.14496408215202	7.42256100156236	7.30925805722578	7.29055342080282	7.32849542066592	7.38799144579957	7.44454283972645	7.13941833183015	7.27838440770219	7.28049240982986	7.26399212755103	7.28624354560632	7.28985290441347	7.31478714435805	7.38772441005893	7.3841966253282	7.32908770790885	7.30895784543634	7.33527421976873	7.26420799659313	7.29113385428528	7.30937630532591
Cdc40 (cell division cycle 40)	-0.212191437820177	-0.19296659865064	0.222472727181524	0.521970698525116	0.222472727181524	0.521970698525116	1	1	FALSE	3.56842131231148	3.74393498385329	3.50642422192425	3.477042609354	2.65675948681198	3.36611235243137	2.69275971168776	3.06116961983674	3.574077281269	3.20687448671419	2.52988090144043	2.89095636137585	2.92020753639787	2.76813773423983	3.53768123140166	NA	3.18421998247495	3.61713388959812	3.62530556257172	3.04596536383793	NA	NA	3.42575468862414	2.90475575179093	3.15292323938578	3.56303606982142	NA	3.44838561088571	NA	3.39178146507955	2.9568298487095	NA	3.11931301175519	3.33328060211727	2.58142115049809	2.82225290910411
Cdc42 (cell division cycle 42)	0.162099659407299	-0.0411625915580339	0.003709843266317	0.544939702908315	0.003709843266317	0.544939702908315	0.615968564292494	1	TRUE	7.87136932396763	7.90002146703778	7.91987634493112	8.19266268885836	8.28742150290786	8.27920197238562	8.11985414461324	8.15000109275433	8.24957333477082	8.3252379853106	8.2957781162213	8.27665019506231	8.27214919535325	8.2749884175366	8.27931342259065	8.26842503609066	8.2241367697494	8.21219966897769	8.1414327909293	8.17401185268498	8.2394982888905	8.30698672327478	8.35537312213516	8.32832486864667	8.22737045982091	8.34659351133073	8.32379337525328	8.19855308605636	8.21386729706439	8.21165471961207	8.19955947652363	8.2009427309749	8.22719715213196	8.28567963354263	8.27611975141176	8.25934782162631
Cdc42bpa (CDC42 binding protein kinase alpha)	0.0475036559128661	-0.0306903145796529	0.406812444375245	0.692220409165151	0.406812444375245	0.692220409165151	1	1	FALSE	3.90878409197159	4.17064616868597	4.29541447224085	4.12636169527117	4.06533965567483	4.231455449603	4.18053776906162	4.4461701950512	4.01744092948276	4.05281581443886	4.48054949627387	4.21414812458854	4.19221784170352	4.04592343960255	4.30597052098439	4.02773794873992	4.39674176649218	4.15357837743494	4.47029607045416	4.47521461587823	4.09426985621925	4.29256827345407	3.87929406901482	4.23447066373328	4.25142370747839	4.25263515918751	4.09246117311886	4.16914733955922	3.94145379329244	4.39704993589224	4.44038085206732	3.840292013827	4.16221809423998	4.22239499757529	4.37785948870336	4.21562424216483
Cdc42bpb (CDC42 binding protein kinase beta)	0.00392614026838236	-0.0201620525814293	0.535679432961413	0.674712990233455	0.535679432961413	0.674712990233455	1	1	FALSE	4.68275867849098	4.63326844750363	4.90921626806941	4.87500347188093	4.82028620301641	4.75252382170386	4.75312312977726	4.82530736296015	4.79352658024645	4.77476597897168	4.65678808351406	4.94172139156309	4.72993337856616	4.71358584914028	4.68178094584189	4.859860249002	4.94534082485973	4.77657252460562	4.70087800889733	4.85464401582961	4.91233370186115	4.80317019561087	4.89891936496978	4.8502093453885	4.85756305051393	4.85005928713714	4.7198624537299	4.81777672754412	4.80998029778293	4.66167550247676	4.78528374879955	4.80430142341962	4.84321507260858	4.97543300815285	4.93429946769535	4.63421570222557
Cdc42ep1 (CDC42 effector protein (Rho GTPase binding) 1)	-0.0245509619249972	-0.0199227975937482	0.45082298645541	0.703488440139417	0.45082298645541	0.703488440139417	1	1	FALSE	4.85960187247169	4.82705175389461	4.79305831466019	4.94964698264938	4.90084266225499	4.99552522129822	4.73611234845765	4.71300839164415	4.8743494348406	4.72393529486001	4.86073441098641	4.95790531485124	4.96563654512551	4.56732639836718	4.7104868706252	4.98065142930674	4.7942338933374	4.86732816738682	4.9614473791385	4.82181734187711	5.05796573777396	4.48577457781005	4.9137893928977	4.99973848782358	4.91559738355115	4.70403641982106	4.8699108774583	4.82614676472877	4.94334938475445	4.82974302779666	4.95953370445072	4.69958494560155	4.77300465882829	4.94978236434525	4.78831507202404	4.78131249727796
Cdc5l (cell division cycle 5-like (S. pombe))	-0.126492091240051	0.0796627079798419	0.0100580867554745	0.214887682569427	0.0100580867554745	0.214887682569427	1	1	TRUE	5.58146875513707	5.37469522930421	5.50326603863724	5.36366521017652	5.28079674768524	5.38017877575785	5.42084953050962	5.45799148389839	5.38752108519147	5.27618769631353	5.34737864765031	5.22751775498931	5.29232899582014	5.431368894658	5.24975629861621	5.30888505741176	5.09164906391653	5.38693162576135	5.25930262134514	5.22083295290086	5.27538332125537	5.16282633769265	5.31124879044183	5.35975658713038	5.35026738765206	5.33633338138082	5.19608765593199	5.32379517629086	5.27571480789767	5.24140166573762	5.43540857294863	5.4756815578526	5.35130676787556	5.38039006499632	5.28885684826875	5.41644794568167
Cdc73 (cell division cycle 73, Paf1/RNA polymerase II complex component)	-0.196475280463458	-0.0907099746379324	0.276800215335833	0.638444759262272	0.276800215335833	0.638444759262272	0.48645805356051	1	FALSE	3.17791460391599	NA	NA	3.42157340909509	NA	3.42890615771838	NA	3.64259761087889	3.28449488533718	3.54573366503401	3.37373172237873	3.16018607227196	2.34318607084615	3.55027273409739	NA	NA	NA	NA	3.20929427048498	2.99783072062153	3.03871359633649	3.42312095379174	NA	3.60104275859835	2.9905737207995	3.67735037719518	3.305642266875	3.04149532664104	NA	3.24601733609855	3.22561581731339	3.46024454494808	NA	2.85878867822031	3.30625494747812	NA
Cdh15 (cadherin 15)	-0.0849951494673815	0.1260801227438	0.483610388384652	0.662971098794216	0.483610388384652	0.662971098794216	1	1	FALSE	3.06018403536127	NA	NA	NA	3.53439782675858	2.2138387253876	3.24457809450926	3.70636477950913	NA	3.44938969359282	3.16322014931382	3.09098211581864	NA	3.58061585177229	2.4108186672627	2.70623877926645	NA	NA	3.04616623389582	3.61230531253405	NA	3.25471194497685	1.65973736114192	2.76544775771597	2.67000864349742	3.0890930139372	NA	3.34775068493714	3.11613515826195	2.25491749455319	2.87604538448793	3.32115893343083	NA	2.82142858653589	3.24259488469891	NA
Cdh2 (cadherin 2)	-0.112523769150157	0.106305578155936	0.122017790368509	0.302512787909855	0.122017790368509	0.302512787909855	1	1	FALSE	5.09422339975171	5.45246035691283	5.29391852769322	5.40093065531526	5.56139946089503	5.578772703067	5.31314424996767	5.48087258076991	5.56859459751025	5.43331335846983	5.28005434753666	5.06627005431943	5.24880045944553	5.27808885555659	5.34617329675269	5.39329949506755	5.48667254585093	5.19893019653227	5.40137106395249	5.37559554392619	5.23416405960902	5.25618037698142	5.08648232414152	5.29862166126146	5.33594767223797	5.34697106813025	5.04672677542058	5.24643089046513	5.49553847845777	5.16973262927843	5.60146773491903	5.44680540832504	5.38399798492188	5.40813439576396	5.37799479616957	5.20870843076351
Cdhr3 (cadherin-related family member 3)	0.101300031742717	0.239965957490323	0.195253380261101	0.0378149278777204	0.195253380261101	0.0378149278777204	1	1	TRUE	5.45392906064805	5.58795899013823	5.49729939649475	5.68187087996144	5.48664358786223	5.43156279045411	5.61366130105841	5.5055162375587	4.94097950600504	5.25960016383957	5.48977090763124	5.57759801376388	5.69252484006394	5.67389274981157	5.5423725939675	5.72628083940799	5.58382292280669	5.56525900457302	5.57708133083869	5.65573535131215	5.15849861030451	5.58431013486511	5.56750285733355	5.49460761559365	5.6917686396401	5.72274743185216	5.67033616543742	5.90901220104499	5.65978187976498	5.87313646883346	5.73786519466421	5.86684123094098	5.84954647031568	5.68943894979436	5.78592190114304	5.91073745808856
Cdipt (CDP-diacylglycerol--inositol 3-phosphatidyltransferase (phosphatidylinositol synthase))	-0.1228447747315	-0.0689467366056723	0.0706518973733039	0.455344263524778	0.0706518973733039	0.455344263524778	1	1	FALSE	4.96480984796362	4.77833475411992	4.9419842467992	4.90035966285615	4.85839881869892	5.0349639897493	4.69866299988588	4.93984716048529	4.92809075896374	4.866631080694	4.81572911688085	4.85379110122215	4.40512103545132	4.69242161834872	4.77999506573262	4.75154941479161	5.04548228785916	4.7291285459581	4.60914622633811	4.78435740269262	4.82811362943817	4.78443592967165	4.7465116339275	4.88642821054188	4.86190575204559	4.77919141928173	4.87261209281616	4.87316354411012	4.8000612109983	4.72010879081651	4.75857501616311	4.85632343138334	4.65717694239737	4.79184532053546	4.52406367577721	4.55086373512093
Cdk1 (cyclin-dependent kinase 1)	0.110503266018086	0.193627965494321	0.00776951449953169	0.000127562032356071	0.00776951449953169	0.000127562032356071	1	1	TRUE	5.6142504639929	5.72579840517128	5.56721686125552	5.65637337584457	5.59935052774405	5.61803598265123	5.65541480202168	5.55666545121459	5.64051681703607	5.77505581063002	5.71333839565791	5.70351326645445	5.83946080431831	5.71958048299634	5.55686467213069	5.74945381774735	5.77598814659443	5.79489668456515	5.67061376422175	5.67867478057273	5.57066025586768	5.48604499259035	5.58298344948444	5.44047387729556	5.46298152355755	5.461299354963	5.49576550508227	5.73970771386644	5.74502752900576	5.67127355510589	5.83424348758465	5.66289192697771	5.71896707477395	5.72445109622605	5.77379857375168	5.72178823579208
Cdk11b (cyclin-dependent kinase 11B)	-0.0712124079838799	-0.0178340702920458	0.40274666444068	0.742071397892719	0.40274666444068	0.742071397892719	1	1	FALSE	4.4039221047398	3.7187451977564	3.96835806374037	4.41570459148207	4.09637150181205	4.11601535326994	4.29307614674767	3.83728732233397	4.14952765060886	3.80706635419168	4.39627596335923	4.10571997711885	3.88074428964642	3.6357776042051	4.0107171893453	4.40861676500188	3.88351329435594	4.22966482341181	4.07609727672258	4.35925408407553	4.35341504477904	3.90940830478679	4.25786300515425	4.26504676353023	4.00094645809798	3.64545957534295	4.78438357882722	4.21190775741696	4.26281648231215	4.20324814887507	3.81188199621867	3.97244452587732	4.36541959177069	4.1374789321476	4.44834596170151	4.07782406236818
Cdk13 (cyclin-dependent kinase 13)	0.376925022530549	NA	0.124439785142898	1	0.124439785142898	NA	1	1	FALSE	NA	NA	NA	NA	NA	NA	NA	2.38331721817056	NA	NA	NA	NA	2.7602422407011	NA	NA	NA	NA	NA	2.68410057685598	NA	NA	NA	NA	NA	NA	NA	NA	NA	NA	NA	NA	NA	NA	NA	NA	NA
Cdk17 (cyclin-dependent kinase 17)	0.169206882443305	-0.710716719297068	0.337194007644232	0.0704790702643481	0.337194007644232	0.0704790702643481	1	1	FALSE	NA	NA	NA	NA	3.14379665078718	NA	2.60631903708869	3.23206667387138	NA	3.36518859760777	3.24801559108374	NA	3.26460098302702	NA	NA	2.77526550705103	NA	NA	3.38732117857332	3.02097505122842	NA	3.43827954252292	NA	NA	NA	NA	NA	NA	NA	NA	NA	NA	2.33868112462455	2.90502542845809	NA	2.47071906135082
[truncated: 3,331 more rows]
